# Supplementary material for: Single-cell RNA sequencing unveils tumor heterogeneity and immune microenvironment between subungual and plantar melanoma
Source: Sci Rep. 2024 Mar 25;14:7039. doi: 10.1038/s41598-024-57640-8 (PMC10963724; doi:10.1038/s41598-024-57640-8)
Supplement: Supplementary file 3 — Supplementary Table 1. [file 41598_2024_57640_MOESM3_ESM.xls]

sample	Total_cells_beforeQC	Total_cells_afterQC	Total_cells_after_rmdoublets	nFeature_RNA_min	nFeature_RNA_max	nCount_RNA_min	nCount_RNA_max	log10GenesPerUMI_min	log10GenesPerUMI_max	percent.mito_min	percent.mito_max	percent.HB_min	percent.HB_max
PM	8131	6830	6461	210	9200	1001	89398	0.707103932842277	0.957900190683683	0.000352485019386676	0.199919603376658	0	0.000739644970414201
PMP	6413	6136	5854	399	8701	1000	95909	0.775726476968078	0.960675070919336	0	0.198763250883392	0	0.00128755364806867
SM	8295	6935	6561	269	9426	1000	146209	0.737281125119536	0.95975478230024	0.00240500240500241	0.199212598425197	0	0.0482993197278912
SMP	7573	6198	5913	256	9931	1000	237404	0.739222540315616	0.944232561794887	0.00128122998078155	0.199703626220363	0	0.00134348410210479
