# Supplementary material for: Single-cell RNA sequencing unveils tumor heterogeneity and immune microenvironment between subungual and plantar melanoma
Source: Sci Rep. 2024 Mar 25;14:7039. doi: 10.1038/s41598-024-57640-8 (PMC10963724; doi:10.1038/s41598-024-57640-8)
Supplement: Supplementary file 4 — Supplementary Table 2. [file 41598_2024_57640_MOESM4_ESM.xls]

sampleid	new_celltype	cell_number	freq
PM	B cells	154	2.38353196099675
PM	Plasma cells	134	2.0739823556725
PM	Endothelial	452	6.99582108032812
PM	Epithelial	2	0.0309549605324253
PM	Keratinocyte	21	0.325027085590466
PM	Fibroblast	86	1.33106330289429
PM	Vascular smooth muscle cells	88	1.36201826342671
PM	Myeloid	503	7.78517257390497
PM	T-NK cells	3774	58.4120105246866
PM	Neutrophils	69	1.06794613836867
PM	Mast cells	596	9.22457823866275
PM	Melanocyte	582	9.00789351493577
PMP	B cells	5	0.0854116843184148
PMP	Plasma cells	1	0.017082336863683
PMP	Endothelial	114	1.94738640245986
PMP	Epithelial	7	0.119576358045781
PMP	Keratinocyte	83	1.41783395968569
PMP	Fibroblast	2828	48.3088486504954
PMP	Vascular smooth muscle cells	104	1.77656303382303
PMP	Myeloid	194	3.31397335155449
PMP	T-NK cells	2387	40.7755380936112
PMP	Neutrophils	34	0.58079945336522
PMP	Mast cells	72	1.22992825418517
PMP	Melanocyte	25	0.427058421592074
SM	B cells	5	0.0762078951379363
SM	Plasma cells	2	0.0304831580551745
SM	Endothelial	671	10.2270995275111
SM	Epithelial	28	0.426764212772443
SM	Keratinocyte	300	4.57247370827618
SM	Fibroblast	452	6.88919372046944
SM	Vascular smooth muscle cells	177	2.69775948788294
SM	Myeloid	213	3.24645633287609
SM	T-NK cells	524	7.98658741045572
SM	Neutrophils	2	0.0304831580551745
SM	Mast cells	22	0.33531473860692
SM	Melanocyte	4165	63.4811766499009
SMP	Endothelial	609	10.2993404363267
SMP	Epithelial	256	4.32944359884999
SMP	Keratinocyte	4182	70.7255200405885
SMP	Fibroblast	556	9.40301031625232
SMP	Vascular smooth muscle cells	139	2.35075257906308
SMP	Myeloid	87	1.47133434804668
SMP	T-NK cells	27	0.45662100456621
SMP	Mast cells	36	0.60882800608828
SMP	Melanocyte	21	0.355149670218163
