# Supplementary material for: Single-cell RNA sequencing unveils tumor heterogeneity and immune microenvironment between subungual and plantar melanoma
Source: Sci Rep. 2024 Mar 25;14:7039. doi: 10.1038/s41598-024-57640-8 (PMC10963724; doi:10.1038/s41598-024-57640-8)
Supplement: Supplementary file 6 — Supplementary Table 4. [file 41598_2024_57640_MOESM6_ESM.xls]

gene	gene_module	vst.variance.standardized	pval	qval	ensembl_id	Dbxref_GeneID	gene_type	gene_description	TFs_Family	GO_id	GO_term	KEGG_id	KEGG_description
COLGALT2	3	0.963804627256394	0.000295254604872139	0.00134594766383424	ENSG00000198756	23127	protein_coding	collagen beta(1-O)galactosyltransferase 2 [Source:HGNC Symbol;Acc:HGNC:16790]		GO:0016740,GO:0005783,GO:0016757,GO:0005515,GO:0005788,GO:0050211	transferase activity|endoplasmic reticulum|transferase activity, transferring glycosyl groups|protein binding|endoplasmic reticulum lumen|procollagen galactosyltransferase activity	path:hsa00310,path:hsa00514	Lysine degradation|Other types of O-glycan biosynthesis
SH3BP2	3	0.805104323831797	1.11300248407131e-07	7.60018729841307e-07	ENSG00000087266	6452	protein_coding	SH3 domain binding protein 2 [Source:HGNC Symbol;Acc:HGNC:10825]		GO:0007165,GO:0009967,GO:0005070,GO:0005515,GO:0017124,GO:0001784	signal transduction|positive regulation of signal transduction|SH3/SH2 adaptor activity|protein binding|SH3 domain binding|phosphotyrosine residue binding	path:hsa04650	Natural killer cell mediated cytotoxicity
POLR2C	3	0.714798450435275	9.2179194349863e-07	5.74761617103805e-06	ENSG00000102978	5432	protein_coding	RNA polymerase II subunit C [Source:HGNC Symbol;Acc:HGNC:9189]		GO:0005634,GO:0005829,GO:0005654,GO:0046983,GO:0003677,GO:0006351,GO:0015630,GO:0005515,GO:0003899,GO:0006366,GO:0060964,GO:0006368,GO:0006370,GO:0050434,GO:0006367,GO:0042795,GO:0000398,GO:0006283,GO:0008543,GO:0016070,GO:0035019,GO:0005665,GO:0001055,GO:0005737	nucleus|cytosol|nucleoplasm|protein dimerization activity|DNA binding|transcription, DNA-templated|microtubule cytoskeleton|protein binding|DNA-directed 5'-3' RNA polymerase activity|transcription by RNA polymerase II|regulation of gene silencing by miRNA|transcription elongation from RNA polymerase II promoter|7-methylguanosine mRNA capping|positive regulation of viral transcription|transcriptio…	path:hsa00230,path:hsa00240,path:hsa03020,path:hsa05016	Purine metabolism|Pyrimidine metabolism|RNA polymerase|Huntington disease
HLA-F	3	0.751636481679996	2.92415829079968e-36	6.77815817615953e-35	ENSG00000204642	3134	protein_coding	major histocompatibility complex, class I, F [Source:HGNC Symbol;Acc:HGNC:4963]		GO:0016020,GO:0016021,GO:0005783,GO:0005765,GO:0005886,GO:0005515,GO:0000139,GO:0009986,GO:0002376,GO:0005764,GO:0006955,GO:0005615,GO:0009897,GO:0050776,GO:0005768,GO:0042605,GO:0002474,GO:0042612,GO:0031901,GO:0002479,GO:0030670,GO:0045953,GO:0005102,GO:0060333,GO:0012507,GO:0060337,GO:0071889,GO:0001916,GO:0046978,GO:0046979,GO:0071556,GO:0043323,GO:0002729,GO:0002480,GO:0055038,GO:0030881,GO:…	membrane|integral component of membrane|endoplasmic reticulum|lysosomal membrane|plasma membrane|protein binding|Golgi membrane|cell surface|immune system process|lysosome|immune response|extracellular space|external side of plasma membrane|regulation of immune response|endosome|peptide antigen binding|antigen processing and presentation of peptide antigen via MHC class I|MHC class I protein comp…	path:hsa04144,path:hsa04145,path:hsa04218,path:hsa04514,path:hsa04612,path:hsa04650,path:hsa04940,path:hsa05163,path:hsa05165,path:hsa05166,path:hsa05167,path:hsa05168,path:hsa05169,path:hsa05170,path:hsa05203,path:hsa05320,path:hsa05330,path:hsa05332,path:hsa05416	Endocytosis|Phagosome|Cellular senescence|Cell adhesion molecules (CAMs)|Antigen processing and presentation|Natural killer cell mediated cytotoxicity|Type I diabetes mellitus|Human cytomegalovirus infection|Human papillomavirus infection|Human T-cell leukemia virus 1 infection|Kaposi sarcoma-associated herpesvirus infection|Herpes simplex infection|Epstein-Barr virus infection|Human immunodefici…
SLC9A3R2	3	7.50032307109701	3.82991558286166e-35	8.65300865730368e-34	ENSG00000065054	9351	protein_coding	SLC9A3 regulator 2 [Source:HGNC Symbol;Acc:HGNC:11076]		GO:0060090,GO:0005634,GO:0016020,GO:0005886,GO:0005515,GO:0005925,GO:0045296,GO:0070062,GO:0012505,GO:0019902,GO:0008022,GO:0016324,GO:0005102,GO:0065003,GO:0008013	molecular adaptor activity|nucleus|membrane|plasma membrane|protein binding|focal adhesion|cadherin binding|extracellular exosome|endomembrane system|phosphatase binding|protein C-terminus binding|apical plasma membrane|signaling receptor binding|protein-containing complex assembly|beta-catenin binding	path:hsa04960	Aldosterone-regulated sodium reabsorption
ACY1	3	1.03268693099893	2.7704873237818e-08	1.9972938061402e-07	ENSG00000243989	95	protein_coding	aminoacylase 1 [Source:HGNC Symbol;Acc:HGNC:177]		GO:0005737,GO:0046872,GO:0016787,GO:0005515,GO:0006508,GO:0008237,GO:0006520,GO:0042802,GO:0004046,GO:0005829,GO:0070062,GO:0006805	cytoplasm|metal ion binding|hydrolase activity|protein binding|proteolysis|metallopeptidase activity|cellular amino acid metabolic process|identical protein binding|aminoacylase activity|cytosol|extracellular exosome|xenobiotic metabolic process	path:hsa00220	Arginine biosynthesis
NXN	3	1.02273436343825	1.13796756302316e-31	2.34124512502589e-30	ENSG00000167693	64359	protein_coding	nucleoredoxin [Source:HGNC Symbol;Acc:HGNC:18008]		GO:0005634,GO:0005737,GO:0016491,GO:0055114,GO:0005829,GO:0045454,GO:0007275,GO:0016055,GO:0030154,GO:0098869,GO:0030178,GO:0031397,GO:0072358,GO:0047134,GO:0004791,GO:0001701,GO:0005623	nucleus|cytoplasm|oxidoreductase activity|oxidation-reduction process|cytosol|cell redox homeostasis|multicellular organism development|Wnt signaling pathway|cell differentiation|cellular oxidant detoxification|negative regulation of Wnt signaling pathway|negative regulation of protein ubiquitination|cardiovascular system development|protein-disulfide reductase activity|thioredoxin-disulfide redu…
ADAMTS12	3	0.98001951932088	1.15699789460552e-11	1.07891159083966e-10	ENSG00000151388	81792	protein_coding	ADAM metallopeptidase with thrombospondin type 1 motif 12 [Source:HGNC Symbol;Acc:HGNC:14605]		GO:0071356,GO:0046872,GO:0016787,GO:0005515,GO:0008233,GO:0006508,GO:0005576,GO:0004222,GO:0008237,GO:0071773,GO:0032331,GO:0016477,GO:0050727,GO:0007160,GO:0051603,GO:0071347,GO:0030167,GO:1901509,GO:1902203,GO:1902548,GO:2001113	cellular response to tumor necrosis factor|metal ion binding|hydrolase activity|protein binding|peptidase activity|proteolysis|extracellular region|metalloendopeptidase activity|metallopeptidase activity|cellular response to BMP stimulus|negative regulation of chondrocyte differentiation|cell migration|regulation of inflammatory response|cell-matrix adhesion|proteolysis involved in cellular prote…
RDH13	3	0.894179277620874	0.000760671715795344	0.00324983605344057	ENSG00000160439	112724	protein_coding	retinol dehydrogenase 13 [Source:HGNC Symbol;Acc:HGNC:19978]		GO:0016020,GO:0016491,GO:0055114,GO:0005743,GO:0005739,GO:0009644,GO:0010842,GO:0042462,GO:0052650,GO:0042572,GO:0042574	membrane|oxidoreductase activity|oxidation-reduction process|mitochondrial inner membrane|mitochondrion|response to high light intensity|retina layer formation|eye photoreceptor cell development|NADP-retinol dehydrogenase activity|retinol metabolic process|retinal metabolic process
WDR61	3	0.714916941485215	0.000314201604853345	0.00142663353668742	ENSG00000140395	80349	protein_coding	WD repeat domain 61 [Source:HGNC Symbol;Acc:HGNC:30300]		GO:0005515,GO:0005634,GO:0005737,GO:0005829,GO:0005654,GO:0016055,GO:0016567,GO:0045944,GO:0032968,GO:0006366,GO:0006368,GO:0045638,GO:0043928,GO:0080182,GO:0035327,GO:0051571,GO:0016593,GO:0055087,GO:2001162	protein binding|nucleus|cytoplasm|cytosol|nucleoplasm|Wnt signaling pathway|protein ubiquitination|positive regulation of transcription by RNA polymerase II|positive regulation of transcription elongation from RNA polymerase II promoter|transcription by RNA polymerase II|transcription elongation from RNA polymerase II promoter|negative regulation of myeloid cell differentiation|exonucleolytic cat…	path:hsa03018	RNA degradation
PSMA1	3	0.71003454993373	2.54776410775752e-05	0.00013475536720814	ENSG00000129084	5682	protein_coding	proteasome subunit alpha 1 [Source:HGNC Symbol;Acc:HGNC:9530]		GO:0005634,GO:0005737,GO:0005813,GO:0005654,GO:0016787,GO:0005515,GO:0008233,GO:0006508,GO:0000502,GO:0006511,GO:0002376,GO:0004175,GO:0004298,GO:0051603,GO:0005839,GO:0019773,GO:0038095,GO:0050852,GO:0005829,GO:0070062,GO:0000165,GO:0000209,GO:0002223,GO:0002479,GO:0006521,GO:0010498,GO:0010499,GO:0010972,GO:0016579,GO:0031145,GO:0031146,GO:0033209,GO:0038061,GO:0043161,GO:0043488,GO:0043687,GO:…	nucleus|cytoplasm|centrosome|nucleoplasm|hydrolase activity|protein binding|peptidase activity|proteolysis|proteasome complex|ubiquitin-dependent protein catabolic process|immune system process|endopeptidase activity|threonine-type endopeptidase activity|proteolysis involved in cellular protein catabolic process|proteasome core complex|proteasome core complex, alpha-subunit complex|Fc-epsilon rec…	path:hsa03050	Proteasome
MT-CO3	3	1.09281202694913	0	0	ENSG00000198938	4514	protein_coding	mitochondrially encoded cytochrome c oxidase III [Source:HGNC Symbol;Acc:HGNC:7422]		GO:0016020,GO:0016021,GO:0005743,GO:0005739,GO:0005515,GO:1902600,GO:0055085,GO:0022904,GO:0004129,GO:0009060,GO:0006123,GO:0045277,GO:0009055,GO:0015002,GO:0015453,GO:0008535,GO:0019646	membrane|integral component of membrane|mitochondrial inner membrane|mitochondrion|protein binding|proton transmembrane transport|transmembrane transport|respiratory electron transport chain|cytochrome-c oxidase activity|aerobic respiration|mitochondrial electron transport, cytochrome c to oxygen|respiratory chain complex IV|electron transfer activity|heme-copper terminal oxidase activity|oxidore…
RAD51C	3	1.34776193718109	4.93328455798561e-06	2.83369661184607e-05	ENSG00000108384	5889	protein_coding	RAD51 paralog C [Source:HGNC Symbol;Acc:HGNC:9820]		GO:0005524,GO:0003677,GO:0008094,GO:0006281,GO:0043231,GO:0005634,GO:0005829,GO:0005739,GO:0030054,GO:0005737,GO:0000166,GO:0005515,GO:0006310,GO:0006974,GO:0048471,GO:0005654,GO:0007131,GO:0008821,GO:0048476,GO:0000400,GO:0010971,GO:0000724,GO:0007596,GO:0005657,GO:0033063,GO:0000722,GO:0007062,GO:0007066,GO:0007141,GO:0007283,GO:0033065	ATP binding|DNA binding|DNA-dependent ATPase activity|DNA repair|intracellular membrane-bounded organelle|nucleus|cytosol|mitochondrion|cell junction|cytoplasm|nucleotide binding|protein binding|DNA recombination|cellular response to DNA damage stimulus|perinuclear region of cytoplasm|nucleoplasm|reciprocal meiotic recombination|crossover junction endodeoxyribonuclease activity|Holliday junction …	path:hsa03440,path:hsa03460	Homologous recombination|Fanconi anemia pathway
TPM2	3	4.65610702009878	7.14933856652591e-52	2.24227027312266e-50	ENSG00000198467	7169	protein_coding	tropomyosin 2 [Source:HGNC Symbol;Acc:HGNC:12011]		GO:0005737,GO:0003779,GO:0042803,GO:0005856,GO:0051015,GO:0005829,GO:0005884,GO:0042802,GO:0007015,GO:0046982,GO:0015629,GO:0006936,GO:0008307,GO:0030049,GO:0043462,GO:0005862	cytoplasm|actin binding|protein homodimerization activity|cytoskeleton|actin filament binding|cytosol|actin filament|identical protein binding|actin filament organization|protein heterodimerization activity|actin cytoskeleton|muscle contraction|structural constituent of muscle|muscle filament sliding|regulation of ATPase activity|muscle thin filament tropomyosin	path:hsa04260,path:hsa04261,path:hsa05410,path:hsa05414	Cardiac muscle contraction|Adrenergic signaling in cardiomyocytes|Hypertrophic cardiomyopathy (HCM)|Dilated cardiomyopathy (DCM)
DUSP18	3	0.813063987536703	0.00166298336832569	0.00671597200309925	ENSG00000167065	150290	protein_coding	dual specificity phosphatase 18 [Source:HGNC Symbol;Acc:HGNC:18484]		GO:0005634,GO:0005737,GO:0016020,GO:0005654,GO:0016787,GO:0005743,GO:0005739,GO:0004721,GO:0006470,GO:0005515,GO:0004725,GO:0016311,GO:0035335,GO:0016791,GO:0008138,GO:0017017,GO:0000188,GO:0035970	nucleus|cytoplasm|membrane|nucleoplasm|hydrolase activity|mitochondrial inner membrane|mitochondrion|phosphoprotein phosphatase activity|protein dephosphorylation|protein binding|protein tyrosine phosphatase activity|dephosphorylation|peptidyl-tyrosine dephosphorylation|phosphatase activity|protein tyrosine/serine/threonine phosphatase activity|MAP kinase tyrosine/serine/threonine phosphatase act…
TAPBPL	3	0.712097961302069	4.17222023601455e-06	2.41625684902482e-05	ENSG00000139192	55080	protein_coding	TAP binding protein like [Source:HGNC Symbol;Acc:HGNC:30683]		GO:0016020,GO:0016021,GO:0005783,GO:0005789,GO:0031090,GO:0043231,GO:0005794,GO:0005886,GO:0005515,GO:0000139,GO:0002376,GO:0044877,GO:0023024,GO:0002502,GO:0002590	membrane|integral component of membrane|endoplasmic reticulum|endoplasmic reticulum membrane|organelle membrane|intracellular membrane-bounded organelle|Golgi apparatus|plasma membrane|protein binding|Golgi membrane|immune system process|protein-containing complex binding|MHC class I protein complex binding|peptide antigen assembly with MHC class I protein complex|negative regulation of antigen p…
CPXM2	3	1.85633956478354	6.41802864424984e-110	4.02236757548268e-108	ENSG00000121898	119587	protein_coding	carboxypeptidase X, M14 family member 2 [Source:HGNC Symbol;Acc:HGNC:26977]		GO:0008270,GO:0006508,GO:0005576,GO:0004181,GO:0005615,GO:0006518,GO:0016485	zinc ion binding|proteolysis|extracellular region|metallocarboxypeptidase activity|extracellular space|peptide metabolic process|protein processing
SEC11C	3	1.36611107693774	1.82099072400837e-07	1.21802049505538e-06	ENSG00000166562	90701	protein_coding	SEC11 homolog C, signal peptidase complex subunit [Source:HGNC Symbol;Acc:HGNC:23400]		GO:0016020,GO:0016021,GO:0005783,GO:0005789,GO:0031090,GO:0043231,GO:0016787,GO:0008233,GO:0006508,GO:0008236,GO:0006465,GO:0005787	membrane|integral component of membrane|endoplasmic reticulum|endoplasmic reticulum membrane|organelle membrane|intracellular membrane-bounded organelle|hydrolase activity|peptidase activity|proteolysis|serine-type peptidase activity|signal peptide processing|signal peptidase complex	path:hsa03060	Protein export
ABCF3	3	0.712393133538638	4.28708931395333e-05	0.000219764364117655	ENSG00000161204	55324	protein_coding	ATP binding cassette subfamily F member 3 [Source:HGNC Symbol;Acc:HGNC:72]		GO:0016020,GO:0000166,GO:0005524,GO:0005515,GO:0016887,GO:0051607,GO:0045296	membrane|nucleotide binding|ATP binding|protein binding|ATPase activity|defense response to virus|cadherin binding
GAL3ST4	3	0.856999082225596	0.00140099416595097	0.00572488416523069	ENSG00000197093	79690	protein_coding	galactose-3-O-sulfotransferase 4 [Source:HGNC Symbol;Acc:HGNC:24145]		GO:0016020,GO:0016021,GO:0016740,GO:0005794,GO:0001733,GO:0009247,GO:0032580,GO:0070062,GO:0007267,GO:0006790,GO:0009311,GO:0030166,GO:0009100,GO:0050656,GO:0050694,GO:0050698	membrane|integral component of membrane|transferase activity|Golgi apparatus|galactosylceramide sulfotransferase activity|glycolipid biosynthetic process|Golgi cisterna membrane|extracellular exosome|cell-cell signaling|sulfur compound metabolic process|oligosaccharide metabolic process|proteoglycan biosynthetic process|glycoprotein metabolic process|3'-phosphoadenosine 5'-phosphosulfate binding|…
SMIM7	3	0.703077443905879	1.0889621174842e-16	1.34198998188684e-15	ENSG00000214046	79086	protein_coding	small integral membrane protein 7 [Source:HGNC Symbol;Acc:HGNC:28419]		GO:0016020,GO:0016021	membrane|integral component of membrane
UBE2V2	3	0.799314487033102	0.000387744276517654	0.001736215838613	ENSG00000169139	7336	protein_coding	ubiquitin conjugating enzyme E2 V2 [Source:HGNC Symbol;Acc:HGNC:12495]		GO:0005654,GO:0016567,GO:0005515,GO:0005634,GO:0061631,GO:0042275,GO:0070062,GO:0006301,GO:0070534,GO:0005737,GO:0006303,GO:0000729,GO:0006282,GO:0031372,GO:0000209	nucleoplasm|protein ubiquitination|protein binding|nucleus|ubiquitin conjugating enzyme activity|error-free postreplication DNA repair|extracellular exosome|postreplication repair|protein K63-linked ubiquitination|cytoplasm|double-strand break repair via nonhomologous end joining|DNA double-strand break processing|regulation of DNA repair|UBC13-MMS2 complex|protein polyubiquitination
TXNRD2	3	0.858455943585022	0.000618531053555876	0.00267915444866256	ENSG00000184470	10587	protein_coding	thioredoxin reductase 2 [Source:HGNC Symbol;Acc:HGNC:18155]		GO:0000166,GO:0005829,GO:0016491,GO:0050660,GO:0055114,GO:0005739,GO:0045454,GO:0009055,GO:0016668,GO:0098869,GO:0022900,GO:0004791,GO:0005623,GO:0005737,GO:0005515,GO:0005759,GO:0034599,GO:0000305	nucleotide binding|cytosol|oxidoreductase activity|flavin adenine dinucleotide binding|oxidation-reduction process|mitochondrion|cell redox homeostasis|electron transfer activity|oxidoreductase activity, acting on a sulfur group of donors, NAD(P) as acceptor|cellular oxidant detoxification|electron transport chain|thioredoxin-disulfide reductase activity|cell|cytoplasm|protein binding|mitochondri…	path:hsa00450,path:hsa05200,path:hsa05225	Selenocompound metabolism|Pathways in cancer|Hepatocellular carcinoma
MHENCR	3	0.731478133129744	4.51579333348379e-06	2.60492595427644e-05	ENSG00000232442	--	lncRNA	melanoma highly expressed competing endogenous lncRNA for miR-425 and miR-489 [Source:HGNC Symbol;Acc:HGNC:53110]
LINC00578	3	1.03564918969669	1.7002709584411e-07	1.13935586506596e-06	ENSG00000228221	--	lncRNA	long intergenic non-protein coding RNA 578 [Source:HGNC Symbol;Acc:HGNC:43807]
ZFAND2B	3	0.714679022804971	6.02751374346626e-06	3.42513632238175e-05	ENSG00000158552	130617	protein_coding	zinc finger AN1-type containing 2B [Source:HGNC Symbol;Acc:HGNC:25206]		GO:0008270,GO:0046872,GO:0016020,GO:0005783,GO:0005789,GO:0005515,GO:0000502,GO:0031225,GO:0045047,GO:0043161,GO:0043567,GO:0036435,GO:0006616,GO:0031593,GO:0043130	zinc ion binding|metal ion binding|membrane|endoplasmic reticulum|endoplasmic reticulum membrane|protein binding|proteasome complex|anchored component of membrane|protein targeting to ER|proteasome-mediated ubiquitin-dependent protein catabolic process|regulation of insulin-like growth factor receptor signaling pathway|K48-linked polyubiquitin modification-dependent protein binding|SRP-dependent …
MEF2C	3	1.45740469692987	6.03105377471592e-14	6.40204754084621e-13	ENSG00000081189	4208	protein_coding	myocyte enhancer factor 2C [Source:HGNC Symbol;Acc:HGNC:6996]	SRF	GO:0043537,GO:1905563,GO:1904706,GO:1904753,GO:0045944,GO:0044212,GO:0005634,GO:0005737,GO:0043231,GO:0005654,GO:0046983,GO:0003677,GO:0005515,GO:0006915,GO:0007275,GO:0030154,GO:0000977,GO:0045893,GO:0043565,GO:0098794,GO:0007399,GO:0000790,GO:0000978,GO:0000981,GO:0048666,GO:0008134,GO:0071222,GO:0010628,GO:0007507,GO:0032991,GO:0042826,GO:0030501,GO:0043524,GO:0010629,GO:0000122,GO:0000165,GO:…	negative regulation of blood vessel endothelial cell migration|negative regulation of vascular endothelial cell proliferation|negative regulation of vascular smooth muscle cell proliferation|negative regulation of vascular associated smooth muscle cell migration|positive regulation of transcription by RNA polymerase II|transcription regulatory region DNA binding|nucleus|cytoplasm|intracellular me…	path:hsa04010,path:hsa04022,path:hsa04371,path:hsa04921,path:hsa04928,path:hsa05202,path:hsa05418	MAPK signaling pathway|cGMP-PKG signaling pathway|Apelin signaling pathway|Oxytocin signaling pathway|Parathyroid hormone synthesis, secretion and action|Transcriptional misregulation in cancer|Fluid shear stress and atherosclerosis
EMCN	3	3.59117458796866	1.39390856257911e-48	4.12436922384461e-47	ENSG00000164035	51705	protein_coding	endomucin [Source:HGNC Symbol;Acc:HGNC:16041]		GO:0016020,GO:0016021,GO:0005886,GO:0005576,GO:0009897,GO:0001525,GO:0030246,GO:0098609,GO:0030155	membrane|integral component of membrane|plasma membrane|extracellular region|external side of plasma membrane|angiogenesis|carbohydrate binding|cell-cell adhesion|regulation of cell adhesion
GALNS	3	0.807648074634142	1.18391208318822e-06	7.29010197792261e-06	ENSG00000141012	2588	protein_coding	galactosamine (N-acetyl)-6-sulfatase [Source:HGNC Symbol;Acc:HGNC:4122]		GO:0046872,GO:0016787,GO:0003824,GO:0008484,GO:0005764,GO:0005576,GO:0070062,GO:0043312,GO:0043202,GO:0035578,GO:0042340,GO:0004065,GO:0003943,GO:0043890	metal ion binding|hydrolase activity|catalytic activity|sulfuric ester hydrolase activity|lysosome|extracellular region|extracellular exosome|neutrophil degranulation|lysosomal lumen|azurophil granule lumen|keratan sulfate catabolic process|arylsulfatase activity|N-acetylgalactosamine-4-sulfatase activity|N-acetylgalactosamine-6-sulfatase activity	path:hsa00531,path:hsa04142	Glycosaminoglycan degradation|Lysosome
TRAPPC4	3	0.672380165955777	2.83807583269918e-07	1.86225194608503e-06	ENSG00000196655	51399	protein_coding	trafficking protein particle complex 4 [Source:HGNC Symbol;Acc:HGNC:19943]		GO:0016192,GO:0005783,GO:0005794,GO:0005515,GO:0045202,GO:0005795,GO:0030425,GO:0030008,GO:0006888,GO:0000139,GO:0005829,GO:0016358,GO:0048208,GO:0008021,GO:0017112	vesicle-mediated transport|endoplasmic reticulum|Golgi apparatus|protein binding|synapse|Golgi stack|dendrite|TRAPP complex|endoplasmic reticulum to Golgi vesicle-mediated transport|Golgi membrane|cytosol|dendrite development|COPII vesicle coating|synaptic vesicle|Rab guanyl-nucleotide exchange factor activity
CPNE1	3	0.646179478241595	8.7718899859557e-07	5.47603522728918e-06	ENSG00000214078	8904	protein_coding	copine 1 [Source:HGNC Symbol;Acc:HGNC:2314]		GO:0005634,GO:0005737,GO:0016020,GO:0005654,GO:0031965,GO:0005829,GO:0042803,GO:0005886,GO:0006508,GO:0030154,GO:0005509,GO:0005515,GO:0005544,GO:0070062,GO:0043312,GO:0010629,GO:0071277,GO:0035577,GO:0006629,GO:0004175,GO:0051897,GO:0051059,GO:0043122,GO:1901223,GO:0016192,GO:0046474,GO:0005215,GO:0043392,GO:1903265,GO:0045666,GO:1990138,GO:0001786	nucleus|cytoplasm|membrane|nucleoplasm|nuclear membrane|cytosol|protein homodimerization activity|plasma membrane|proteolysis|cell differentiation|calcium ion binding|protein binding|calcium-dependent phospholipid binding|extracellular exosome|neutrophil degranulation|negative regulation of gene expression|cellular response to calcium ion|azurophil granule membrane|lipid metabolic process|endopep…
BEX3	3	0.939913361875383	1.27834920608254e-14	1.41313377504763e-13	ENSG00000166681	27018	protein_coding	brain expressed X-linked 3 [Source:HGNC Symbol;Acc:HGNC:13388]		GO:0005634,GO:0005737,GO:0046872,GO:0005829,GO:0005515,GO:0006915,GO:0042802,GO:0007275,GO:0006919,GO:0043154,GO:0043281,GO:0008656,GO:0005123,GO:0005163,GO:0008625	nucleus|cytoplasm|metal ion binding|cytosol|protein binding|apoptotic process|identical protein binding|multicellular organism development|activation of cysteine-type endopeptidase activity involved in apoptotic process|negative regulation of cysteine-type endopeptidase activity involved in apoptotic process|regulation of cysteine-type endopeptidase activity involved in apoptotic process|cysteine…	path:hsa04722	Neurotrophin signaling pathway
TMEM45A	3	3.00726056512844	8.43395357648606e-35	1.88801917341264e-33	ENSG00000181458	55076	protein_coding	transmembrane protein 45A [Source:HGNC Symbol;Acc:HGNC:25480]		GO:0016020,GO:0016021	membrane|integral component of membrane
RPS6KB2	3	1.06075855410505	2.97562489241709e-05	0.000155787221695549	ENSG00000175634	6199	protein_coding	ribosomal protein S6 kinase B2 [Source:HGNC Symbol;Acc:HGNC:10437]		GO:0004672,GO:0005524,GO:0006468,GO:0005634,GO:0005737,GO:0000166,GO:0004674,GO:0016301,GO:0016740,GO:0016310,GO:0007165,GO:0045948,GO:0035556,GO:0005654,GO:0006412,GO:0004711,GO:0031929,GO:0042277,GO:0043491	protein kinase activity|ATP binding|protein phosphorylation|nucleus|cytoplasm|nucleotide binding|protein serine/threonine kinase activity|kinase activity|transferase activity|phosphorylation|signal transduction|positive regulation of translational initiation|intracellular signal transduction|nucleoplasm|translation|ribosomal protein S6 kinase activity|TOR signaling|peptide binding|protein kinase …	path:hsa01521,path:hsa01522,path:hsa04012,path:hsa04066,path:hsa04140,path:hsa04150,path:hsa04151,path:hsa04152,path:hsa04211,path:hsa04213,path:hsa04350,path:hsa04371,path:hsa04666,path:hsa04714,path:hsa04910,path:hsa04931,path:hsa05163,path:hsa05165,path:hsa05170,path:hsa05200,path:hsa05205,path:hsa05210,path:hsa05212,path:hsa05221,path:hsa05224,path:hsa05225,path:hsa05226,path:hsa05231	EGFR tyrosine kinase inhibitor resistance|Endocrine resistance|ErbB signaling pathway|HIF-1 signaling pathway|Autophagy - animal|mTOR signaling pathway|PI3K-Akt signaling pathway|AMPK signaling pathway|Longevity regulating pathway|Longevity regulating pathway - multiple species|TGF-beta signaling pathway|Apelin signaling pathway|Fc gamma R-mediated phagocytosis|Thermogenesis|Insulin signaling pat…
ATP6AP1	3	0.739064385854467	1.31682297309814e-09	1.06231072599438e-08	ENSG00000071553	537	protein_coding	ATPase H+ transporting accessory protein 1 [Source:HGNC Symbol;Acc:HGNC:868]		GO:0016020,GO:0016021,GO:0000166,GO:0005524,GO:0005783,GO:0005789,GO:1902600,GO:0006811,GO:0006879,GO:0046961,GO:0033180,GO:0046933,GO:0005515,GO:0017137,GO:0045669,GO:0045780,GO:0045851,GO:0045921,GO:0051656,GO:0070374,GO:2001206,GO:0070062,GO:0034220,GO:0010008,GO:0033116,GO:0008286,GO:0033572,GO:0036295,GO:0005215,GO:0016469,GO:0033181,GO:0030641	membrane|integral component of membrane|nucleotide binding|ATP binding|endoplasmic reticulum|endoplasmic reticulum membrane|proton transmembrane transport|ion transport|cellular iron ion homeostasis|proton-transporting ATPase activity, rotational mechanism|proton-transporting V-type ATPase, V1 domain|proton-transporting ATP synthase activity, rotational mechanism|protein binding|Rab GTPase bindin…	path:hsa00190,path:hsa04142,path:hsa04145,path:hsa05110,path:hsa05120,path:hsa05152,path:hsa05161,path:hsa05165,path:hsa05323	Oxidative phosphorylation|Lysosome|Phagosome|Vibrio cholerae infection|Epithelial cell signaling in Helicobacter pylori infection|Tuberculosis|Hepatitis B|Human papillomavirus infection|Rheumatoid arthritis
PEX11B	3	0.761996418624549	6.01613733359483e-06	3.41973353854487e-05	ENSG00000131779	8799	protein_coding	peroxisomal biogenesis factor 11 beta [Source:HGNC Symbol;Acc:HGNC:8853]		GO:0016020,GO:0016021,GO:0005779,GO:0016559,GO:0042803,GO:0005515,GO:0007165,GO:0005739,GO:0005778,GO:0005777,GO:0032991,GO:0051260,GO:0007031,GO:0044375	membrane|integral component of membrane|integral component of peroxisomal membrane|peroxisome fission|protein homodimerization activity|protein binding|signal transduction|mitochondrion|peroxisomal membrane|peroxisome|protein-containing complex|protein homooligomerization|peroxisome organization|regulation of peroxisome size	path:hsa04146	Peroxisome
UNC119	3	0.76152187534053	4.47128522516918e-07	2.87970280708107e-06	ENSG00000109103	9094	protein_coding	unc-119 lipid binding chaperone [Source:HGNC Symbol;Acc:HGNC:12565]		GO:0005737,GO:0007399,GO:0015031,GO:0005856,GO:0005515,GO:0008289,GO:0050896,GO:0000922,GO:0005813,GO:0005815,GO:0005819,GO:0006897,GO:0007601,GO:0061098,GO:0051233,GO:0042953,GO:0007268,GO:0007602,GO:0000281,GO:0005829,GO:0045171,GO:1900186,GO:2001287	cytoplasm|nervous system development|protein transport|cytoskeleton|protein binding|lipid binding|response to stimulus|spindle pole|centrosome|microtubule organizing center|spindle|endocytosis|visual perception|positive regulation of protein tyrosine kinase activity|spindle midzone|lipoprotein transport|chemical synaptic transmission|phototransduction|mitotic cytokinesis|cytosol|intercellular bri…
MAN1B1	3	0.678052856306768	5.39082943133752e-05	0.000272527276265725	ENSG00000177239	11253	protein_coding	mannosidase alpha class 1B member 1 [Source:HGNC Symbol;Acc:HGNC:6823]		GO:0016020,GO:0016021,GO:0046872,GO:0005783,GO:0005789,GO:0016787,GO:0005509,GO:0003824,GO:0008152,GO:0016798,GO:0004571,GO:0006486,GO:0030433,GO:1903561,GO:0005794,GO:0006491,GO:0044322,GO:1904382,GO:0036509,GO:0036510,GO:0036511,GO:0036512,GO:0009311,GO:0036508,GO:1904380	membrane|integral component of membrane|metal ion binding|endoplasmic reticulum|endoplasmic reticulum membrane|hydrolase activity|calcium ion binding|catalytic activity|metabolic process|hydrolase activity, acting on glycosyl bonds|mannosyl-oligosaccharide 1,2-alpha-mannosidase activity|protein glycosylation|ubiquitin-dependent ERAD pathway|extracellular vesicle|Golgi apparatus|N-glycan processin…	path:hsa00510,path:hsa04141	N-Glycan biosynthesis|Protein processing in endoplasmic reticulum
ARHGEF28	3	0.945068242475821	1.39529304196769e-13	1.45786813100369e-12	ENSG00000214944	64283	protein_coding	Rho guanine nucleotide exchange factor 28 [Source:HGNC Symbol;Acc:HGNC:30322]		GO:0003723,GO:0005737,GO:0016020,GO:0046872,GO:0035556,GO:0005886,GO:0005085,GO:0005089,GO:0035023,GO:0030154,GO:0005829,GO:0048013	RNA binding|cytoplasm|membrane|metal ion binding|intracellular signal transduction|plasma membrane|guanyl-nucleotide exchange factor activity|Rho guanyl-nucleotide exchange factor activity|regulation of Rho protein signal transduction|cell differentiation|cytosol|ephrin receptor signaling pathway
PTGR1	3	0.862194978023341	2.60367922907665e-09	2.05205132350203e-08	ENSG00000106853	22949	protein_coding	prostaglandin reductase 1 [Source:HGNC Symbol;Acc:HGNC:18429]		GO:0005737,GO:0016491,GO:0055114,GO:0070062,GO:0032440,GO:0047522,GO:0006691,GO:0036132,GO:0006693,GO:0097327	cytoplasm|oxidoreductase activity|oxidation-reduction process|extracellular exosome|2-alkenal reductase [NAD(P)] activity|15-oxoprostaglandin 13-oxidase activity|leukotriene metabolic process|13-prostaglandin reductase activity|prostaglandin metabolic process|response to antineoplastic agent
GOSR2	3	1.35791178477973	5.23605658491717e-07	3.35395357130825e-06	ENSG00000108433	9570	protein_coding	golgi SNAP receptor complex member 2 [Source:HGNC Symbol;Acc:HGNC:4431]		GO:0016020,GO:0016021,GO:0016192,GO:0005794,GO:0005484,GO:0061025,GO:0015031,GO:0005829,GO:0005783,GO:0005789,GO:0005515,GO:0000139,GO:0006891,GO:0031902,GO:0006888,GO:0006623,GO:0000149,GO:0006896,GO:0042147,GO:0048280,GO:0012507,GO:0031201,GO:0048208,GO:0036498,GO:0033116	membrane|integral component of membrane|vesicle-mediated transport|Golgi apparatus|SNAP receptor activity|membrane fusion|protein transport|cytosol|endoplasmic reticulum|endoplasmic reticulum membrane|protein binding|Golgi membrane|intra-Golgi vesicle-mediated transport|late endosome membrane|endoplasmic reticulum to Golgi vesicle-mediated transport|protein targeting to vacuole|SNARE binding|Golg…	path:hsa04130	SNARE interactions in vesicular transport
AARS	3	0.88898823863881	2.97071462312585e-07	1.94684200395755e-06	ENSG00000090861	16	protein_coding	alanyl-tRNA synthetase [Source:HGNC Symbol;Acc:HGNC:20]		GO:0003676,GO:0003723,GO:0005737,GO:0016020,GO:0006412,GO:0046872,GO:0000166,GO:0005524,GO:0005829,GO:0008270,GO:0016874,GO:0004812,GO:0000049,GO:0106074,GO:0005739,GO:0043039,GO:0070062,GO:0004813,GO:0006419,GO:0002161,GO:0006418,GO:0016597,GO:0002196,GO:0045182,GO:0006400,GO:0008033,GO:0021680,GO:0043524,GO:0050885,GO:0050905,GO:0070143,GO:0140018	nucleic acid binding|RNA binding|cytoplasm|membrane|translation|metal ion binding|nucleotide binding|ATP binding|cytosol|zinc ion binding|ligase activity|aminoacyl-tRNA ligase activity|tRNA binding|aminoacyl-tRNA metabolism involved in translational fidelity|mitochondrion|tRNA aminoacylation|extracellular exosome|alanine-tRNA ligase activity|alanyl-tRNA aminoacylation|aminoacyl-tRNA editing activ…	path:hsa00970	Aminoacyl-tRNA biosynthesis
ESF1	3	0.750619932247722	5.62489858116805e-05	0.000283577015109273	ENSG00000089048	51575	protein_coding	ESF1 nucleolar pre-rRNA processing protein homolog [Source:HGNC Symbol;Acc:HGNC:15898]		GO:0005634,GO:0003723,GO:0005615,GO:0005654,GO:0005730,GO:0006364	nucleus|RNA binding|extracellular space|nucleoplasm|nucleolus|rRNA processing
CSRNP3	3	1.16314106983848	2.42451283469731e-19	3.32233598887145e-18	ENSG00000178662	80034	protein_coding	cysteine and serine rich nuclear protein 3 [Source:HGNC Symbol;Acc:HGNC:30729]		GO:0005634,GO:0003677,GO:0003700,GO:0006915,GO:0000981,GO:0000790,GO:0045944,GO:0043065,GO:0010923,GO:0001228,GO:0043565	nucleus|DNA binding|DNA-binding transcription factor activity|apoptotic process|DNA-binding transcription factor activity, RNA polymerase II-specific|nuclear chromatin|positive regulation of transcription by RNA polymerase II|positive regulation of apoptotic process|negative regulation of phosphatase activity|DNA-binding transcription activator activity, RNA polymerase II-specific|sequence-specif…
ABCB4	3	0.798144709512777	0.000109457633357742	0.000530770911304546	ENSG00000005471	5244	protein_coding	ATP binding cassette subfamily B member 4 [Source:HGNC Symbol;Acc:HGNC:45]		GO:0005737,GO:0016020,GO:0016021,GO:0055085,GO:0000166,GO:0005524,GO:0005829,GO:0005654,GO:0005886,GO:0005925,GO:0015629,GO:0016887,GO:0031410,GO:0006869,GO:0042626,GO:0045121,GO:0140326,GO:0030136,GO:0005515,GO:0070062,GO:0016324,GO:0005887,GO:0006629,GO:0032782,GO:0019216,GO:0045332,GO:2001140,GO:0090554,GO:0090555,GO:0099038,GO:0055088,GO:0005548,GO:0032376,GO:0061092,GO:0099040,GO:1901557,GO:…	cytoplasm|membrane|integral component of membrane|transmembrane transport|nucleotide binding|ATP binding|cytosol|nucleoplasm|plasma membrane|focal adhesion|actin cytoskeleton|ATPase activity|cytoplasmic vesicle|lipid transport|ATPase-coupled transmembrane transporter activity|membrane raft|ATPase-coupled intramembrane lipid transporter activity|clathrin-coated vesicle|protein binding|extracellula…	path:hsa02010,path:hsa04976	ABC transporters|Bile secretion
CTDSPL	3	0.906950519367792	2.40283239741514e-07	1.58776076146943e-06	ENSG00000144677	10217	protein_coding	CTD small phosphatase like [Source:HGNC Symbol;Acc:HGNC:16890]		GO:0005634,GO:0046872,GO:0016787,GO:0006357,GO:0016311,GO:0004721,GO:0005515,GO:0016791,GO:0008420,GO:0006470,GO:0070062,GO:0003674,GO:0008150,GO:0001933,GO:2000134	nucleus|metal ion binding|hydrolase activity|regulation of transcription by RNA polymerase II|dephosphorylation|phosphoprotein phosphatase activity|protein binding|phosphatase activity|RNA polymerase II CTD heptapeptide repeat phosphatase activity|protein dephosphorylation|extracellular exosome|molecular_function|biological_process|negative regulation of protein phosphorylation|negative regulatio…
METTL23	3	1.03566709483369	0.00177081475079543	0.00711533545876205	ENSG00000181038	124512	protein_coding	methyltransferase like 23 [Source:HGNC Symbol;Acc:HGNC:26988]		GO:0005634,GO:0005737,GO:0016020,GO:0016021,GO:0016740,GO:0008168,GO:0032259,GO:0005515,GO:0045944,GO:0032991,GO:0008134,GO:0050890,GO:0031072	nucleus|cytoplasm|membrane|integral component of membrane|transferase activity|methyltransferase activity|methylation|protein binding|positive regulation of transcription by RNA polymerase II|protein-containing complex|transcription factor binding|cognition|heat shock protein binding
CBX6	3	0.767718900277356	0.000424847515784737	0.00189009893341888	ENSG00000183741	23466	protein_coding	chromobox 6 [Source:HGNC Symbol;Acc:HGNC:1556]		GO:0005634,GO:0006325,GO:0005694,GO:0005515,GO:0000122,GO:0005654,GO:0031519,GO:0003727,GO:0000792	nucleus|chromatin organization|chromosome|protein binding|negative regulation of transcription by RNA polymerase II|nucleoplasm|PcG protein complex|single-stranded RNA binding|heterochromatin
CNPY2	3	0.949646150137172	1.99576765691551e-07	1.33030580970251e-06	ENSG00000257727	10330	protein_coding	canopy FGF signaling regulator 2 [Source:HGNC Symbol;Acc:HGNC:13529]		GO:0010629,GO:0005783,GO:0005515,GO:0010988,GO:0045716	negative regulation of gene expression|endoplasmic reticulum|protein binding|regulation of low-density lipoprotein particle clearance|positive regulation of low-density lipoprotein particle receptor biosynthetic process
CIR1	3	0.55146789183325	0.000393154424151229	0.00175828996558641	ENSG00000138433	9541	protein_coding	corepressor interacting with RBPJ, 1 [Source:HGNC Symbol;Acc:HGNC:24217]		GO:0006397,GO:0008380,GO:0005634,GO:0005737,GO:0016607,GO:0003714,GO:0005856,GO:0005515,GO:0005813,GO:0005815,GO:0019901,GO:0032991,GO:0045892,GO:0003700,GO:0044877,GO:0001701,GO:1903507	mRNA processing|RNA splicing|nucleus|cytoplasm|nuclear speck|transcription corepressor activity|cytoskeleton|protein binding|centrosome|microtubule organizing center|protein kinase binding|protein-containing complex|negative regulation of transcription, DNA-templated|DNA-binding transcription factor activity|protein-containing complex binding|in utero embryonic development|negative regulation of …	path:hsa04330,path:hsa05169	Notch signaling pathway|Epstein-Barr virus infection
ARMCX6	3	0.769100411824367	0.00163671188883523	0.00661936926444843	ENSG00000198960	54470	protein_coding	armadillo repeat containing X-linked 6 [Source:HGNC Symbol;Acc:HGNC:26094]		GO:0016020,GO:0016021,GO:0005739,GO:0005741	membrane|integral component of membrane|mitochondrion|mitochondrial outer membrane
LINC01088	3	0.863515902336435	1.47175235477013e-06	8.971953353921e-06	ENSG00000249307	--	lncRNA	long intergenic non-protein coding RNA 1088 [Source:HGNC Symbol;Acc:HGNC:49148]
CYHR1	3	0.842401542560423	6.894423345698e-13	6.94967746835286e-12	ENSG00000187954	50626	protein_coding	cysteine and histidine rich 1 [Source:HGNC Symbol;Acc:HGNC:17806]		GO:0005737,GO:0008270,GO:0046872,GO:0005654,GO:0005515,GO:0048471,GO:0016020,GO:0016021	cytoplasm|zinc ion binding|metal ion binding|nucleoplasm|protein binding|perinuclear region of cytoplasm|membrane|integral component of membrane
CCS	3	1.05306368609694	5.15267553630764e-13	5.22997995852457e-12	ENSG00000173992	9973	protein_coding	copper chaperone for superoxide dismutase [Source:HGNC Symbol;Acc:HGNC:1613]		GO:0005634,GO:0005737,GO:0046872,GO:0055114,GO:0005515,GO:0030001,GO:0005507,GO:0006801,GO:0005829,GO:0045296,GO:0015035,GO:0016532,GO:0015680,GO:0019430,GO:0034599,GO:0051353,GO:0004784	nucleus|cytoplasm|metal ion binding|oxidation-reduction process|protein binding|metal ion transport|copper ion binding|superoxide metabolic process|cytosol|cadherin binding|protein disulfide oxidoreductase activity|superoxide dismutase copper chaperone activity|protein maturation by copper ion transfer|removal of superoxide radicals|cellular response to oxidative stress|positive regulation of oxi…	path:hsa05014	Amyotrophic lateral sclerosis (ALS)
POP5	3	0.763140650383569	7.35255574583579e-07	4.6406430911077e-06	ENSG00000167272	51367	protein_coding	POP5 homolog, ribonuclease P/MRP subunit [Source:HGNC Symbol;Acc:HGNC:17689]		GO:0003723,GO:0005634,GO:0008033,GO:0016787,GO:0005515,GO:0016070,GO:0090501,GO:0090502,GO:0005730,GO:0006364,GO:0004540,GO:0005654,GO:0004526,GO:0033204,GO:0001682,GO:0000172,GO:0030681,GO:0005655	RNA binding|nucleus|tRNA processing|hydrolase activity|protein binding|RNA metabolic process|RNA phosphodiester bond hydrolysis|RNA phosphodiester bond hydrolysis, endonucleolytic|nucleolus|rRNA processing|ribonuclease activity|nucleoplasm|ribonuclease P activity|ribonuclease P RNA binding|tRNA 5'-leader removal|ribonuclease MRP complex|multimeric ribonuclease P complex|nucleolar ribonuclease P c…	path:hsa03008,path:hsa03013	Ribosome biogenesis in eukaryotes|RNA transport
TMEM251	3	1.02200432884924	0.000513164217206545	0.00225180715909085	ENSG00000153485	26175	protein_coding	transmembrane protein 251 [Source:HGNC Symbol;Acc:HGNC:20218]		GO:0016020,GO:0016021	membrane|integral component of membrane
PDCD7	3	0.649361142872523	8.63924727607299e-05	0.000425006840795091	ENSG00000090470	10081	protein_coding	programmed cell death 7 [Source:HGNC Symbol;Acc:HGNC:8767]		GO:0005634,GO:0006915,GO:0005654,GO:0000398,GO:0008380,GO:0005689,GO:0051384	nucleus|apoptotic process|nucleoplasm|mRNA splicing, via spliceosome|RNA splicing|U12-type spliceosomal complex|response to glucocorticoid
ABTB1	3	0.703568672156899	0.00106205365576139	0.00442635229498093	ENSG00000114626	80325	protein_coding	ankyrin repeat and BTB domain containing 1 [Source:HGNC Symbol;Acc:HGNC:18275]		GO:0005737,GO:0006412,GO:0005730,GO:0005829,GO:0005886,GO:0005515,GO:0003746,GO:0006414,GO:0000151	cytoplasm|translation|nucleolus|cytosol|plasma membrane|protein binding|translation elongation factor activity|translational elongation|ubiquitin ligase complex
MTRES1	3	0.74658065334117	3.01286813834875e-05	0.000157626096284018	--	--	--	--	--	--	--	--	--
ADGRF5	3	5.72192120289893	1.99820842050182e-06	1.19621240429812e-05	ENSG00000069122	221395	protein_coding	adhesion G protein-coupled receptor F5 [Source:HGNC Symbol;Acc:HGNC:19030]		GO:0016020,GO:0016021,GO:0004930,GO:0007186,GO:0005886,GO:0007165,GO:0004888,GO:0007166,GO:0031410,GO:0009986,GO:0003094,GO:0006112,GO:0019216,GO:0042593,GO:0043031,GO:0043129,GO:0045444,GO:0048821,GO:0061626,GO:0071073,GO:0045177	membrane|integral component of membrane|G protein-coupled receptor activity|G protein-coupled receptor signaling pathway|plasma membrane|signal transduction|transmembrane signaling receptor activity|cell surface receptor signaling pathway|cytoplasmic vesicle|cell surface|glomerular filtration|energy reserve metabolic process|regulation of lipid metabolic process|glucose homeostasis|negative regul…
GDNF	3	2.03305663498389	9.84668970273497e-05	0.000480659762349697	ENSG00000168621	2668	protein_coding	glial cell derived neurotrophic factor [Source:HGNC Symbol;Acc:HGNC:4232]		GO:0045944,GO:0005794,GO:0008083,GO:0007165,GO:0042803,GO:0005515,GO:0005576,GO:0005615,GO:0000165,GO:0007422,GO:0043524,GO:0007399,GO:0005102,GO:0043066,GO:0007411,GO:0051584,GO:0010468,GO:0001656,GO:0031175,GO:0008284,GO:0090190,GO:0001658,GO:0048485,GO:0045597,GO:0071679,GO:2001260,GO:0032770,GO:0060688,GO:0008344,GO:0072107,GO:1902379,GO:0001755,GO:0021516,GO:0021784,GO:0030432,GO:0033603,GO:…	positive regulation of transcription by RNA polymerase II|Golgi apparatus|growth factor activity|signal transduction|protein homodimerization activity|protein binding|extracellular region|extracellular space|MAPK cascade|peripheral nervous system development|negative regulation of neuron apoptotic process|nervous system development|signaling receptor binding|negative regulation of apoptotic proce…
CHST15	3	0.998106493398019	2.62932941509269e-20	3.75335748524991e-19	ENSG00000182022	51363	protein_coding	carbohydrate sulfotransferase 15 [Source:HGNC Symbol;Acc:HGNC:18137]		GO:0016020,GO:0016021,GO:0016740,GO:0005794,GO:0005515,GO:0000139,GO:0030206,GO:0050656,GO:0050659,GO:0019319	membrane|integral component of membrane|transferase activity|Golgi apparatus|protein binding|Golgi membrane|chondroitin sulfate biosynthetic process|3'-phosphoadenosine 5'-phosphosulfate binding|N-acetylgalactosamine 4-sulfate 6-O-sulfotransferase activity|hexose biosynthetic process	path:hsa00532	Glycosaminoglycan biosynthesis - chondroitin sulfate / dermatan sulfate
WNT10A	3	0.98599110219522	4.70156640177e-09	3.63042261331611e-08	ENSG00000135925	80326	protein_coding	Wnt family member 10A [Source:HGNC Symbol;Acc:HGNC:13829]		GO:0005102,GO:0005576,GO:0007275,GO:0016055,GO:0005615,GO:0030182,GO:0010628,GO:0014033,GO:0042487,GO:0043586,GO:0071560,GO:0005109,GO:0045165,GO:0048018,GO:0060070,GO:0042476,GO:0001942,GO:0031069,GO:0043588,GO:0048730,GO:0048733	signaling receptor binding|extracellular region|multicellular organism development|Wnt signaling pathway|extracellular space|neuron differentiation|positive regulation of gene expression|neural crest cell differentiation|regulation of odontogenesis of dentin-containing tooth|tongue development|cellular response to transforming growth factor beta stimulus|frizzled binding|cell fate commitment|rece…	path:hsa04150,path:hsa04310,path:hsa04390,path:hsa04550,path:hsa04916,path:hsa04934,path:hsa05165,path:hsa05166,path:hsa05200,path:hsa05205,path:hsa05217,path:hsa05224,path:hsa05225,path:hsa05226	mTOR signaling pathway|Wnt signaling pathway|Hippo signaling pathway|Signaling pathways regulating pluripotency of stem cells|Melanogenesis|Cushing syndrome|Human papillomavirus infection|Human T-cell leukemia virus 1 infection|Pathways in cancer|Proteoglycans in cancer|Basal cell carcinoma|Breast cancer|Hepatocellular carcinoma|Gastric cancer
ADRA2A	3	3.33441478756848	3.93483397730227e-08	2.80137830000467e-07	ENSG00000150594	150	protein_coding	adrenoceptor alpha 2A [Source:HGNC Symbol;Acc:HGNC:281]		GO:0030335,GO:0005737,GO:0032148,GO:0042593,GO:0016020,GO:0016021,GO:0004930,GO:0007186,GO:0005886,GO:0005515,GO:0007165,GO:0030168,GO:0042802,GO:0019229,GO:0005887,GO:0006940,GO:0004935,GO:0007188,GO:0004938,GO:0042803,GO:0046982,GO:0007266,GO:0046676,GO:0050796,GO:1901020,GO:0032870,GO:0019901,GO:0043235,GO:0043406,GO:0007265,GO:0030036,GO:0001819,GO:0032147,GO:0051044,GO:0008284,GO:0050995,GO:…	positive regulation of cell migration|cytoplasm|activation of protein kinase B activity|glucose homeostasis|membrane|integral component of membrane|G protein-coupled receptor activity|G protein-coupled receptor signaling pathway|plasma membrane|protein binding|signal transduction|platelet activation|identical protein binding|regulation of vasoconstriction|integral component of plasma membrane|reg…	path:hsa04022,path:hsa04080	cGMP-PKG signaling pathway|Neuroactive ligand-receptor interaction
TNC	3	6.92956878929612	0	0	ENSG00000041982	3371	protein_coding	tenascin C [Source:HGNC Symbol;Acc:HGNC:5318]		GO:0005615,GO:0016020,GO:0007155,GO:0005515,GO:0005576,GO:0062023,GO:0005925,GO:0042127,GO:0044267,GO:0043687,GO:0005788,GO:0005201,GO:0030198,GO:0001649,GO:0009611,GO:0045545,GO:0007162,GO:0007528,GO:0008284,GO:0009612,GO:0010628,GO:0014012,GO:0031175,GO:0042060,GO:0042475,GO:0045471,GO:0060447,GO:0060739,GO:0060740,GO:0071300,GO:0071305,GO:0071774,GO:0071799,GO:0005604,GO:0005614,GO:0031012,GO:…	extracellular space|membrane|cell adhesion|protein binding|extracellular region|collagen-containing extracellular matrix|focal adhesion|regulation of cell population proliferation|cellular protein metabolic process|post-translational protein modification|endoplasmic reticulum lumen|extracellular matrix structural constituent|extracellular matrix organization|osteoblast differentiation|response to…	path:hsa04151,path:hsa04510,path:hsa04512,path:hsa05165,path:hsa05206	PI3K-Akt signaling pathway|Focal adhesion|ECM-receptor interaction|Human papillomavirus infection|MicroRNAs in cancer
ECHDC3	3	0.865372726236454	4.4876781886794e-05	0.000229436386902996	ENSG00000134463	79746	protein_coding	enoyl-CoA hydratase domain containing 3 [Source:HGNC Symbol;Acc:HGNC:23489]		GO:0003824,GO:0005739,GO:0006629,GO:0006631	catalytic activity|mitochondrion|lipid metabolic process|fatty acid metabolic process
PRR34-AS1	3	0.773111966561271	0.00173142208891786	0.00697005937928755	ENSG00000241990	--	lncRNA	PRR34 antisense RNA 1 [Source:HGNC Symbol;Acc:HGNC:50499]
H1FX	3	0.740278081450508	3.43679820179527e-10	2.89505756004393e-09	ENSG00000184897	8971	protein_coding	H1 histone family member X [Source:HGNC Symbol;Acc:HGNC:4722]		GO:0005634,GO:0003723,GO:0005730,GO:0003677,GO:0006334,GO:0000786,GO:0005694,GO:0006355,GO:0045296,GO:0003690,GO:0045910,GO:0016584,GO:0030261,GO:0031492,GO:0031936	nucleus|RNA binding|nucleolus|DNA binding|nucleosome assembly|nucleosome|chromosome|regulation of transcription, DNA-templated|cadherin binding|double-stranded DNA binding|negative regulation of DNA recombination|nucleosome positioning|chromosome condensation|nucleosomal DNA binding|negative regulation of chromatin silencing
LUM	3	3.97826162668287	1.12029240224626e-156	9.92828625051219e-155	ENSG00000139329	4060	protein_coding	lumican [Source:HGNC Symbol;Acc:HGNC:6724]		GO:0005615,GO:0005515,GO:0005576,GO:0007601,GO:0062023,GO:0030199,GO:0014070,GO:0032914,GO:0045944,GO:0051216,GO:0070848,GO:0031012,GO:0070062,GO:0043202,GO:0030198,GO:0005796,GO:0018146,GO:0005518,GO:0042340,GO:0005201,GO:0030021,GO:0005583	extracellular space|protein binding|extracellular region|visual perception|collagen-containing extracellular matrix|collagen fibril organization|response to organic cyclic compound|positive regulation of transforming growth factor beta1 production|positive regulation of transcription by RNA polymerase II|cartilage development|response to growth factor|extracellular matrix|extracellular exosome|ly…	path:hsa05205	Proteoglycans in cancer
PHC2	3	0.849890841076536	2.6123501302407e-07	1.71906916787019e-06	ENSG00000134686	1912	protein_coding	polyhomeotic homolog 2 [Source:HGNC Symbol;Acc:HGNC:3183]		GO:0005634,GO:0008270,GO:0046872,GO:0005654,GO:0003677,GO:0005515,GO:0007275,GO:0042802,GO:0031519,GO:0035102,GO:0007283,GO:0000792	nucleus|zinc ion binding|metal ion binding|nucleoplasm|DNA binding|protein binding|multicellular organism development|identical protein binding|PcG protein complex|PRC1 complex|spermatogenesis|heterochromatin
ARL16	3	1.11216032982504	7.51871111901377e-07	4.74060888315285e-06	ENSG00000214087	339231	protein_coding	ADP ribosylation factor like GTPase 16 [Source:HGNC Symbol;Acc:HGNC:27902]		GO:0000166,GO:0005525,GO:0005515	nucleotide binding|GTP binding|protein binding
ZDHHC14	3	0.835582581261889	3.35980288998442e-07	2.18889543567675e-06	ENSG00000175048	79683	protein_coding	zinc finger DHHC-type containing 14 [Source:HGNC Symbol;Acc:HGNC:20341]		GO:0016020,GO:0016021,GO:0016740,GO:0005783,GO:0016746,GO:0016409,GO:0019706,GO:0005794,GO:0006612,GO:0018230,GO:0018345	membrane|integral component of membrane|transferase activity|endoplasmic reticulum|transferase activity, transferring acyl groups|palmitoyltransferase activity|protein-cysteine S-palmitoyltransferase activity|Golgi apparatus|protein targeting to membrane|peptidyl-L-cysteine S-palmitoylation|protein palmitoylation
PXMP4	3	0.847203323358923	0.0010081393725418	0.00422011558283667	ENSG00000101417	11264	protein_coding	peroxisomal membrane protein 4 [Source:HGNC Symbol;Acc:HGNC:15920]		GO:0016020,GO:0016021,GO:0005777,GO:0005778,GO:0005515,GO:0008150	membrane|integral component of membrane|peroxisome|peroxisomal membrane|protein binding|biological_process	path:hsa04146	Peroxisome
MST1	3	0.764644333823811	1.55903485794711e-08	1.14513816648048e-07	ENSG00000173531	4485	protein_coding	macrophage stimulating 1 [Source:HGNC Symbol;Acc:HGNC:7380]		GO:0006508,GO:0004252,GO:0019899,GO:0007283,GO:0007566,GO:0010628,GO:0010758,GO:0030317,GO:0030879,GO:0033601,GO:0046425,GO:0060763,GO:0071456,GO:1904036,GO:0005737,GO:0005773	proteolysis|serine-type endopeptidase activity|enzyme binding|spermatogenesis|embryo implantation|positive regulation of gene expression|regulation of macrophage chemotaxis|flagellated sperm motility|mammary gland development|positive regulation of mammary gland epithelial cell proliferation|regulation of receptor signaling pathway via JAK-STAT|mammary duct terminal end bud growth|cellular respon…
EMILIN1	3	1.15516398886644	3.72764948561461e-17	4.69819899528169e-16	ENSG00000138080	11117	protein_coding	elastin microfibril interfacer 1 [Source:HGNC Symbol;Acc:HGNC:19880]		GO:0010628,GO:0010629,GO:0016525,GO:0070373,GO:0032966,GO:0030512,GO:1904027,GO:0060394,GO:1905522,GO:0007155,GO:0005615,GO:0005515,GO:0005576,GO:0005581,GO:0042802,GO:0070062,GO:0062023,GO:0005201,GO:0030948,GO:0070207,GO:0003180,GO:0030023,GO:0048251,GO:1901203,GO:0098640,GO:0007160,GO:0010811,GO:0016477,GO:0030198,GO:0050866,GO:0031012,GO:0034668,GO:1990971	positive regulation of gene expression|negative regulation of gene expression|negative regulation of angiogenesis|negative regulation of ERK1 and ERK2 cascade|negative regulation of collagen biosynthetic process|negative regulation of transforming growth factor beta receptor signaling pathway|negative regulation of collagen fibril organization|negative regulation of pathway-restricted SMAD protei…
TMTC2	3	0.987323049327082	1.43701332846526e-06	8.77040600886392e-06	ENSG00000179104	160335	protein_coding	transmembrane O-mannosyltransferase targeting cadherins 2 [Source:HGNC Symbol;Acc:HGNC:25440]		GO:0016020,GO:0016021,GO:0016740,GO:0005783,GO:0005789,GO:0006486,GO:0005515,GO:0035269,GO:0055074,GO:0000030,GO:0004169	membrane|integral component of membrane|transferase activity|endoplasmic reticulum|endoplasmic reticulum membrane|protein glycosylation|protein binding|protein O-linked mannosylation|calcium ion homeostasis|mannosyltransferase activity|dolichyl-phosphate-mannose-protein mannosyltransferase activity
MDH1	3	0.776461535122282	1.42757674166251e-07	9.66353547652846e-07	ENSG00000014641	4190	protein_coding	malate dehydrogenase 1 [Source:HGNC Symbol;Acc:HGNC:6970]		GO:0055114,GO:0003824,GO:0005975,GO:0016616,GO:0016615,GO:0006108,GO:0016491,GO:0005737,GO:0006099,GO:0005615,GO:0005515,GO:0030060,GO:0019752,GO:0005829,GO:0070062,GO:0006094,GO:0006734,GO:0004470,GO:0047860,GO:0006107,GO:0051287,GO:0019674	oxidation-reduction process|catalytic activity|carbohydrate metabolic process|oxidoreductase activity, acting on the CH-OH group of donors, NAD or NADP as acceptor|malate dehydrogenase activity|malate metabolic process|oxidoreductase activity|cytoplasm|tricarboxylic acid cycle|extracellular space|protein binding|L-malate dehydrogenase activity|carboxylic acid metabolic process|cytosol|extracellul…	path:hsa00020,path:hsa00270,path:hsa00620,path:hsa00630,path:hsa04964	Citrate cycle (TCA cycle)|Cysteine and methionine metabolism|Pyruvate metabolism|Glyoxylate and dicarboxylate metabolism|Proximal tubule bicarbonate reclamation
EXOSC7	3	0.848472763185328	0.000175378691133008	0.000826024382210683	ENSG00000075914	23016	protein_coding	exosome component 7 [Source:HGNC Symbol;Acc:HGNC:28112]		GO:0003723,GO:0005634,GO:0005737,GO:0005515,GO:0000175,GO:0005730,GO:0006364,GO:0005654,GO:0005829,GO:0043488,GO:0006401,GO:0043928,GO:0000467,GO:0000178,GO:0016075,GO:0071035,GO:0071038,GO:0000176,GO:0034427,GO:0034473,GO:0034475,GO:0034476,GO:0071028,GO:0071042,GO:0000177	RNA binding|nucleus|cytoplasm|protein binding|3'-5'-exoribonuclease activity|nucleolus|rRNA processing|nucleoplasm|cytosol|regulation of mRNA stability|RNA catabolic process|exonucleolytic catabolism of deadenylated mRNA|exonucleolytic trimming to generate mature 3'-end of 5.8S rRNA from tricistronic rRNA transcript (SSU-rRNA, 5.8S rRNA, LSU-rRNA)|exosome (RNase complex)|rRNA catabolic process|nu…	path:hsa03018	RNA degradation
TNFRSF25	3	1.05002483075763	2.89694340905665e-05	0.00015197223120952	ENSG00000215788	8718	protein_coding	TNF receptor superfamily member 25 [Source:HGNC Symbol;Acc:HGNC:11910]		GO:0016020,GO:0016021,GO:0007165,GO:0005515,GO:0005829,GO:0005886,GO:0005576,GO:0006915,GO:0033209,GO:0038023,GO:0042981,GO:0005887,GO:0007166,GO:0097190,GO:0005031	membrane|integral component of membrane|signal transduction|protein binding|cytosol|plasma membrane|extracellular region|apoptotic process|tumor necrosis factor-mediated signaling pathway|signaling receptor activity|regulation of apoptotic process|integral component of plasma membrane|cell surface receptor signaling pathway|apoptotic signaling pathway|tumor necrosis factor-activated receptor acti…	path:hsa04060	Cytokine-cytokine receptor interaction
RIMBP2	3	0.976068392969786	0.000168285417053478	0.000795070937082013	ENSG00000060709	23504	protein_coding	RIMS binding protein 2 [Source:HGNC Symbol;Acc:HGNC:30339]		GO:0016020,GO:0005886,GO:0030054,GO:0045202,GO:0010923,GO:0007274,GO:0005515	membrane|plasma membrane|cell junction|synapse|negative regulation of phosphatase activity|neuromuscular synaptic transmission|protein binding
ASB8	3	1.6068310766323	0.000100908645072809	0.000491922924655018	ENSG00000177981	140461	protein_coding	ankyrin repeat and SOCS box containing 8 [Source:HGNC Symbol;Acc:HGNC:17183]		GO:0005737,GO:0016567,GO:0035556,GO:0005829,GO:0043687,GO:0005515	cytoplasm|protein ubiquitination|intracellular signal transduction|cytosol|post-translational protein modification|protein binding
SNRNP35	3	0.769905753880067	1.47271815781553e-06	8.9763459274282e-06	ENSG00000184209	11066	protein_coding	small nuclear ribonucleoprotein U11/U12 subunit 35 [Source:HGNC Symbol;Acc:HGNC:30852]		GO:0003676,GO:0003723,GO:0006397,GO:0008380,GO:0005634,GO:0005730,GO:0005681,GO:0003729,GO:0005654,GO:0000398,GO:0005689	nucleic acid binding|RNA binding|mRNA processing|RNA splicing|nucleus|nucleolus|spliceosomal complex|mRNA binding|nucleoplasm|mRNA splicing, via spliceosome|U12-type spliceosomal complex
C19orf25	3	0.807670672539364	0.000257293924306005	0.00118455533629234	ENSG00000119559	148223	protein_coding	chromosome 19 open reading frame 25 [Source:HGNC Symbol;Acc:HGNC:26711]		GO:0005515	protein binding
DDB2	3	0.91750260666585	0.000388199950150588	0.00173783101461126	ENSG00000134574	1643	protein_coding	damage specific DNA binding protein 2 [Source:HGNC Symbol;Acc:HGNC:2718]		GO:0005634,GO:0005654,GO:0030054,GO:0003684,GO:0006281,GO:0080008,GO:0005515,GO:0016567,GO:0003677,GO:0004842,GO:0006974,GO:0051865,GO:0016579,GO:0043687,GO:0032991,GO:0009411,GO:0044877,GO:0000209,GO:0035518,GO:0006293,GO:0006295,GO:0006296,GO:0033683,GO:0070911,GO:0000715,GO:0000717,GO:0006294,GO:0006289,GO:0031465,GO:0070914,GO:0006290	nucleus|nucleoplasm|cell junction|damaged DNA binding|DNA repair|Cul4-RING E3 ubiquitin ligase complex|protein binding|protein ubiquitination|DNA binding|ubiquitin-protein transferase activity|cellular response to DNA damage stimulus|protein autoubiquitination|protein deubiquitination|post-translational protein modification|protein-containing complex|response to UV|protein-containing complex bind…	path:hsa03420,path:hsa04115,path:hsa04120,path:hsa05161,path:hsa05169,path:hsa05200,path:hsa05202,path:hsa05210,path:hsa05212,path:hsa05213,path:hsa05214,path:hsa05216,path:hsa05217,path:hsa05218,path:hsa05220,path:hsa05222,path:hsa05223,path:hsa05224,path:hsa05225,path:hsa05226	Nucleotide excision repair|p53 signaling pathway|Ubiquitin mediated proteolysis|Hepatitis B|Epstein-Barr virus infection|Pathways in cancer|Transcriptional misregulation in cancer|Colorectal cancer|Pancreatic cancer|Endometrial cancer|Glioma|Thyroid cancer|Basal cell carcinoma|Melanoma|Chronic myeloid leukemia|Small cell lung cancer|Non-small cell lung cancer|Breast cancer|Hepatocellular carcinom…
ASS1	3	2.05282317813854	1.39606607177089e-18	1.85606299647245e-17	ENSG00000130707	445	protein_coding	argininosuccinate synthase 1 [Source:HGNC Symbol;Acc:HGNC:758]		GO:0071499,GO:0003723,GO:0005737,GO:0000166,GO:0005524,GO:0005829,GO:0016874,GO:0005515,GO:0008652,GO:0007623,GO:0000050,GO:0042802,GO:0070062,GO:0006526,GO:0045429,GO:0004055,GO:0016597,GO:0000052,GO:0000053,GO:0006531,GO:1903038,GO:0015643,GO:0001822,GO:0001889,GO:0006953,GO:0007494,GO:0007568,GO:0007584,GO:0009636,GO:0010043,GO:0010046,GO:0014075,GO:0032355,GO:0032496,GO:0042493,GO:0043200,GO:…	cellular response to laminar fluid shear stress|RNA binding|cytoplasm|nucleotide binding|ATP binding|cytosol|ligase activity|protein binding|cellular amino acid biosynthetic process|circadian rhythm|urea cycle|identical protein binding|extracellular exosome|arginine biosynthetic process|positive regulation of nitric oxide biosynthetic process|argininosuccinate synthase activity|amino acid binding…	path:hsa00220,path:hsa00250,path:hsa05418	Arginine biosynthesis|Alanine, aspartate and glutamate metabolism|Fluid shear stress and atherosclerosis
PIN4	3	0.790223920138764	6.19083877335656e-07	3.93865617840472e-06	ENSG00000102309	5303	protein_coding	peptidylprolyl cis/trans isomerase, NIMA-interacting 4 [Source:HGNC Symbol;Acc:HGNC:8992]		GO:0005634,GO:0005730,GO:0003723,GO:0005737,GO:0016853,GO:0003677,GO:0005739,GO:0005759,GO:0003755,GO:0005856,GO:0005515,GO:0000413,GO:0005819	nucleus|nucleolus|RNA binding|cytoplasm|isomerase activity|DNA binding|mitochondrion|mitochondrial matrix|peptidyl-prolyl cis-trans isomerase activity|cytoskeleton|protein binding|protein peptidyl-prolyl isomerization|spindle
TYW3	3	0.745144678301892	0.00207574054188803	0.00822854755481901	ENSG00000162623	127253	protein_coding	tRNA-yW synthesizing protein 3 homolog [Source:HGNC Symbol;Acc:HGNC:24757]		GO:0016740,GO:0008168,GO:0008033,GO:0032259,GO:0005737,GO:0031591,GO:0008175,GO:0030488	transferase activity|methyltransferase activity|tRNA processing|methylation|cytoplasm|wybutosine biosynthetic process|tRNA methyltransferase activity|tRNA methylation
ICK	3	0.813396690462796	0.00233620411419092	0.00918446904226657	ENSG00000112144	22858	protein_coding	intestinal cell kinase [Source:HGNC Symbol;Acc:HGNC:21219]		GO:0005634,GO:0005737,GO:0046872,GO:0000166,GO:0004672,GO:0004674,GO:0005524,GO:0016301,GO:0016740,GO:0006468,GO:0016310,GO:0001650,GO:0005829,GO:0005856,GO:0042995,GO:0005515,GO:0007165,GO:0007275,GO:0000287,GO:0035556,GO:0005929,GO:0036064,GO:0042073,GO:0060271,GO:0030030,GO:0097546,GO:0010468,GO:0097542,GO:0035721,GO:0035720	nucleus|cytoplasm|metal ion binding|nucleotide binding|protein kinase activity|protein serine/threonine kinase activity|ATP binding|kinase activity|transferase activity|protein phosphorylation|phosphorylation|fibrillar center|cytosol|cytoskeleton|cell projection|protein binding|signal transduction|multicellular organism development|magnesium ion binding|intracellular signal transduction|cilium|ci…
KCNK6	3	1.18924665260869	7.66332521000928e-07	4.82067839768256e-06	ENSG00000099337	9424	protein_coding	potassium two pore domain channel subfamily K member 6 [Source:HGNC Symbol;Acc:HGNC:6281]		GO:0016020,GO:0016021,GO:0005244,GO:0005267,GO:0006811,GO:0006813,GO:0034765,GO:0071805,GO:0005886,GO:0005887,GO:0003073,GO:0003085,GO:0060075,GO:0005242,GO:0022841,GO:0030322,GO:0061337,GO:0008076	membrane|integral component of membrane|voltage-gated ion channel activity|potassium channel activity|ion transport|potassium ion transport|regulation of ion transmembrane transport|potassium ion transmembrane transport|plasma membrane|integral component of plasma membrane|regulation of systemic arterial blood pressure|negative regulation of systemic arterial blood pressure|regulation of resting …
LAPTM4B	3	1.44981622920113	1.962559136052e-05	0.000105448659628067	ENSG00000104341	55353	protein_coding	lysosomal protein transmembrane 4 beta [Source:HGNC Symbol;Acc:HGNC:13646]		GO:0016020,GO:0016021,GO:0005765,GO:0005886,GO:0042995,GO:0005515,GO:0005764,GO:0005768,GO:0005769,GO:0031902,GO:0010008,GO:0012505,GO:0031625,GO:0032585,GO:0019900,GO:0007032,GO:1902936,GO:0097487,GO:1905166,GO:0097001,GO:0032509,GO:0032911,GO:0097213,GO:1905671	membrane|integral component of membrane|lysosomal membrane|plasma membrane|cell projection|protein binding|lysosome|endosome|early endosome|late endosome membrane|endosome membrane|endomembrane system|ubiquitin protein ligase binding|multivesicular body membrane|kinase binding|endosome organization|phosphatidylinositol bisphosphate binding|multivesicular body, internal vesicle|negative regulation…	path:hsa04142	Lysosome
COMMD3	3	0.670961503375165	2.43740654593394e-11	2.22917333802419e-10	ENSG00000148444	23412	protein_coding	COMM domain containing 3 [Source:HGNC Symbol;Acc:HGNC:23332]		GO:0005634,GO:0005737,GO:0006811,GO:0005515,GO:0006814,GO:0005576,GO:0043312,GO:1904813	nucleus|cytoplasm|ion transport|protein binding|sodium ion transport|extracellular region|neutrophil degranulation|ficolin-1-rich granule lumen
TCTN3	3	0.765463574973916	6.7671144967861e-05	0.000336800595182034	ENSG00000119977	26123	protein_coding	tectonic family member 3 [Source:HGNC Symbol;Acc:HGNC:24519]		GO:0005634,GO:0016020,GO:0016021,GO:0006915,GO:0007224,GO:0060271,GO:0030030,GO:0043065,GO:0097711,GO:0060170	nucleus|membrane|integral component of membrane|apoptotic process|smoothened signaling pathway|cilium assembly|cell projection organization|positive regulation of apoptotic process|ciliary basal body-plasma membrane docking|ciliary membrane
TMEM9B	3	0.657272978019378	0.000294396163318923	0.00134253600468925	ENSG00000175348	56674	protein_coding	TMEM9 domain family member B [Source:HGNC Symbol;Acc:HGNC:1168]		GO:0016020,GO:0016021,GO:0005765,GO:0005764,GO:0005768,GO:0031901,GO:0043123	membrane|integral component of membrane|lysosomal membrane|lysosome|endosome|early endosome membrane|positive regulation of I-kappaB kinase/NF-kappaB signaling
UPK3BL1	3	0.725539078304389	2.72059327182241e-06	1.60503601453855e-05	ENSG00000267368	107983993	protein_coding	uroplakin 3B like 1 [Source:HGNC Symbol;Acc:HGNC:37278]		GO:0016020,GO:0016021	membrane|integral component of membrane
COMMD5	3	0.846361428838863	3.39756429722005e-05	0.000176288986167495	ENSG00000170619	28991	protein_coding	COMM domain containing 5 [Source:HGNC Symbol;Acc:HGNC:17902]		GO:0005634,GO:0005737,GO:0005829,GO:0005654,GO:0005515	nucleus|cytoplasm|cytosol|nucleoplasm|protein binding
ABCB8	3	0.814938171936204	0.000217344540780818	0.0010111894670292	ENSG00000197150	11194	protein_coding	ATP binding cassette subfamily B member 8 [Source:HGNC Symbol;Acc:HGNC:49]		GO:0016020,GO:0016021,GO:0055085,GO:0005634,GO:0000166,GO:0005524,GO:0005730,GO:0005739,GO:0005743,GO:0016887,GO:0042626,GO:0031966,GO:0043190	membrane|integral component of membrane|transmembrane transport|nucleus|nucleotide binding|ATP binding|nucleolus|mitochondrion|mitochondrial inner membrane|ATPase activity|ATPase-coupled transmembrane transporter activity|mitochondrial membrane|ATP-binding cassette (ABC) transporter complex	path:hsa02010	ABC transporters
RGL3	3	0.814013196085335	0.000563688254970796	0.00245847876789634	ENSG00000205517	57139	protein_coding	ral guanine nucleotide dissociation stimulator like 3 [Source:HGNC Symbol;Acc:HGNC:30282]		GO:0007264,GO:0005085,GO:0043547,GO:0008321,GO:0007165,GO:0005622,GO:0017016,GO:0031267	small GTPase mediated signal transduction|guanyl-nucleotide exchange factor activity|positive regulation of GTPase activity|Ral guanyl-nucleotide exchange factor activity|signal transduction|intracellular|Ras GTPase binding|small GTPase binding
EPHX2	3	0.973103102980413	5.46730632602926e-08	3.84602880720732e-07	ENSG00000120915	2053	protein_coding	epoxide hydrolase 2 [Source:HGNC Symbol;Acc:HGNC:3402]		GO:0005737,GO:0046872,GO:0005829,GO:0016787,GO:0003824,GO:0006629,GO:0042803,GO:0008152,GO:0000287,GO:0006954,GO:0005777,GO:0006805,GO:0042577,GO:0046839,GO:0070062,GO:0010628,GO:0042632,GO:0016311,GO:0006625,GO:0005782,GO:0008217,GO:0009636,GO:0072593,GO:0016791,GO:0006874,GO:0097755,GO:0015643,GO:0019373,GO:0042759,GO:0004301,GO:0019439,GO:0097176,GO:0017144,GO:0033885,GO:0046272,GO:0090181	cytoplasm|metal ion binding|cytosol|hydrolase activity|catalytic activity|lipid metabolic process|protein homodimerization activity|metabolic process|magnesium ion binding|inflammatory response|peroxisome|xenobiotic metabolic process|lipid phosphatase activity|phospholipid dephosphorylation|extracellular exosome|positive regulation of gene expression|cholesterol homeostasis|dephosphorylation|prot…	path:hsa00590,path:hsa04146	Arachidonic acid metabolism|Peroxisome
MFSD12	3	7.1029506153361	1.10326211234634e-09	8.95553261787281e-09	ENSG00000161091	126321	protein_coding	major facilitator superfamily domain containing 12 [Source:HGNC Symbol;Acc:HGNC:28299]		GO:0016020,GO:0016021,GO:0015293,GO:0055085,GO:0008643,GO:0005765,GO:0005887,GO:0071702	membrane|integral component of membrane|symporter activity|transmembrane transport|carbohydrate transport|lysosomal membrane|integral component of plasma membrane|organic substance transport
RSPH3	3	0.809364255636046	9.83978661093216e-05	0.0004803868610734	ENSG00000130363	83861	protein_coding	radial spoke head 3 [Source:HGNC Symbol;Acc:HGNC:21054]		GO:0005737,GO:0005856,GO:0042995,GO:0005515,GO:0005929	cytoplasm|cytoskeleton|cell projection|protein binding|cilium
MUC1	3	0.942386624274454	0.000103257591042182	0.000502637463723222	ENSG00000185499	4582	protein_coding	mucin 1, cell surface associated [Source:HGNC Symbol;Acc:HGNC:7508]		GO:0016020,GO:0016021,GO:0005634,GO:0005737,GO:0005615,GO:0005886,GO:0005515,GO:0005576,GO:0070062,GO:0002223,GO:0016324,GO:0005887,GO:0000790,GO:0031982,GO:0019221,GO:0005796,GO:0010944,GO:0000978,GO:0016266,GO:0002039,GO:1902166,GO:0006978,GO:0003712,GO:0006977,GO:0033629,GO:0036003,GO:0043618,GO:0090240	membrane|integral component of membrane|nucleus|cytoplasm|extracellular space|plasma membrane|protein binding|extracellular region|extracellular exosome|stimulatory C-type lectin receptor signaling pathway|apical plasma membrane|integral component of plasma membrane|nuclear chromatin|vesicle|cytokine-mediated signaling pathway|Golgi lumen|negative regulation of transcription by competitive promot…
THBS4	3	10.5428733740102	0	0	ENSG00000113296	7060	protein_coding	thrombospondin 4 [Source:HGNC Symbol;Acc:HGNC:11788]		GO:0005783,GO:0005509,GO:0007155,GO:0008083,GO:0007165,GO:0005576,GO:0005615,GO:0005515,GO:0008201,GO:0006986,GO:0070062,GO:0062023,GO:0016529,GO:0005604,GO:0051781,GO:0005178,GO:0034976,GO:0016525,GO:0051451,GO:0050731,GO:0001938,GO:0048771,GO:0048266,GO:0090023,GO:0034103,GO:0071603	endoplasmic reticulum|calcium ion binding|cell adhesion|growth factor activity|signal transduction|extracellular region|extracellular space|protein binding|heparin binding|response to unfolded protein|extracellular exosome|collagen-containing extracellular matrix|sarcoplasmic reticulum|basement membrane|positive regulation of cell division|integrin binding|response to endoplasmic reticulum stress…	path:hsa04145,path:hsa04151,path:hsa04510,path:hsa04512,path:hsa05144,path:hsa05165	Phagosome|PI3K-Akt signaling pathway|Focal adhesion|ECM-receptor interaction|Malaria|Human papillomavirus infection
TIMM22	3	0.742822538353226	0.00173446321038082	0.006981533923144	ENSG00000177370	29928	protein_coding	translocase of inner mitochondrial membrane 22 [Source:HGNC Symbol;Acc:HGNC:17317]		GO:0016020,GO:0016021,GO:0015031,GO:0071806,GO:0005743,GO:0005739,GO:0005515,GO:0008320,GO:0006626,GO:0045039,GO:0030943,GO:0042721	membrane|integral component of membrane|protein transport|protein transmembrane transport|mitochondrial inner membrane|mitochondrion|protein binding|protein transmembrane transporter activity|protein targeting to mitochondrion|protein insertion into mitochondrial inner membrane|mitochondrion targeting sequence binding|TIM22 mitochondrial import inner membrane insertion complex
WBP1	3	0.858308284155297	1.68226957181544e-13	1.75171404261784e-12	ENSG00000239779	23559	protein_coding	WW domain binding protein 1 [Source:HGNC Symbol;Acc:HGNC:12737]		GO:0016020,GO:0016021,GO:0005515,GO:0050699,GO:0008150,GO:0005575	membrane|integral component of membrane|protein binding|WW domain binding|biological_process|cellular_component
NT5C	3	0.89340648931938	5.97842482827968e-07	3.8074878569665e-06	ENSG00000125458	30833	protein_coding	5', 3'-nucleotidase, cytosolic [Source:HGNC Symbol;Acc:HGNC:17144]		GO:0016311,GO:0008253,GO:0009264,GO:0005634,GO:0005737,GO:0046872,GO:0000166,GO:0005829,GO:0016787,GO:0009117,GO:0070062,GO:0006195,GO:0046135,GO:0008252,GO:0019103,GO:0009223,GO:0016791	dephosphorylation|5'-nucleotidase activity|deoxyribonucleotide catabolic process|nucleus|cytoplasm|metal ion binding|nucleotide binding|cytosol|hydrolase activity|nucleotide metabolic process|extracellular exosome|purine nucleotide catabolic process|pyrimidine nucleoside catabolic process|nucleotidase activity|pyrimidine nucleotide binding|pyrimidine deoxyribonucleotide catabolic process|phosphat…	path:hsa00230,path:hsa00240,path:hsa00760	Purine metabolism|Pyrimidine metabolism|Nicotinate and nicotinamide metabolism
CISD1	3	0.847931238085676	2.12471522255533e-06	1.2688318136849e-05	ENSG00000122873	55847	protein_coding	CDGSH iron sulfur domain 1 [Source:HGNC Symbol;Acc:HGNC:30880]		GO:0016020,GO:0016021,GO:0046872,GO:0005739,GO:0051537,GO:0043457,GO:0005741,GO:0032473,GO:0043231,GO:0051536,GO:0042802	membrane|integral component of membrane|metal ion binding|mitochondrion|2 iron, 2 sulfur cluster binding|regulation of cellular respiration|mitochondrial outer membrane|cytoplasmic side of mitochondrial outer membrane|intracellular membrane-bounded organelle|iron-sulfur cluster binding|identical protein binding
TMEM121	3	1.19889655404988	0.000573700955483656	0.00249887286346035	ENSG00000184986	80757	protein_coding	transmembrane protein 121 [Source:HGNC Symbol;Acc:HGNC:20511]		GO:0016020,GO:0016021,GO:0003674,GO:0008150,GO:0005575	membrane|integral component of membrane|molecular_function|biological_process|cellular_component
LETMD1	3	0.958345343156271	8.81405213753611e-05	0.000432855171974189	ENSG00000050426	25875	protein_coding	LETM1 domain containing 1 [Source:HGNC Symbol;Acc:HGNC:24241]		GO:0016020,GO:0016021,GO:0005654,GO:0005739,GO:0043022,GO:0005515,GO:0005741	membrane|integral component of membrane|nucleoplasm|mitochondrion|ribosome binding|protein binding|mitochondrial outer membrane
MXD4	3	0.60644434018313	2.41813587925891e-05	0.000128400103462578	ENSG00000123933	10608	protein_coding	MAX dimerization protein 4 [Source:HGNC Symbol;Acc:HGNC:13906]	bHLH	GO:0005634,GO:0046983,GO:0003677,GO:0005515,GO:0000981,GO:0000790,GO:0003714,GO:0008285,GO:0000122	nucleus|protein dimerization activity|DNA binding|protein binding|DNA-binding transcription factor activity, RNA polymerase II-specific|nuclear chromatin|transcription corepressor activity|negative regulation of cell population proliferation|negative regulation of transcription by RNA polymerase II
POLL	3	0.737974670280925	0.00250632133466594	0.00978912252375501	ENSG00000166169	27343	protein_coding	DNA polymerase lambda [Source:HGNC Symbol;Acc:HGNC:9184]		GO:0005634,GO:0046872,GO:0016740,GO:0003677,GO:0006281,GO:0006974,GO:0016779,GO:0003887,GO:0071897,GO:0034061,GO:0016829,GO:0006260,GO:0005654,GO:0006284,GO:0000724,GO:0006303,GO:0016446,GO:0051575,GO:0006289,GO:0006287	nucleus|metal ion binding|transferase activity|DNA binding|DNA repair|cellular response to DNA damage stimulus|nucleotidyltransferase activity|DNA-directed DNA polymerase activity|DNA biosynthetic process|DNA polymerase activity|lyase activity|DNA replication|nucleoplasm|base-excision repair|double-strand break repair via homologous recombination|double-strand break repair via nonhomologous end j…	path:hsa03410,path:hsa03450	Base excision repair|Non-homologous end-joining
P4HA3	3	0.97155272761712	4.61315255674323e-19	6.2628337065786e-18	ENSG00000149380	283208	protein_coding	prolyl 4-hydroxylase subunit alpha 3 [Source:HGNC Symbol;Acc:HGNC:30135]		GO:0046872,GO:0016491,GO:0055114,GO:0005783,GO:0005506,GO:0016705,GO:0031418,GO:0005515,GO:0051213,GO:0016702,GO:0005788,GO:0004656,GO:0018401,GO:0019511	metal ion binding|oxidoreductase activity|oxidation-reduction process|endoplasmic reticulum|iron ion binding|oxidoreductase activity, acting on paired donors, with incorporation or reduction of molecular oxygen|L-ascorbic acid binding|protein binding|dioxygenase activity|oxidoreductase activity, acting on single donors with incorporation of molecular oxygen, incorporation of two atoms of oxygen|e…	path:hsa00330	Arginine and proline metabolism
SLC16A3	3	3.02205370094541	1.49804212045734e-26	2.65906108879046e-25	ENSG00000141526	9123	protein_coding	solute carrier family 16 member 3 [Source:HGNC Symbol;Acc:HGNC:10924]		GO:0016020,GO:0016021,GO:0055085,GO:0005887,GO:0008028,GO:0015129,GO:0015718,GO:0035873,GO:0003723,GO:0005886,GO:0031965,GO:0015293,GO:0005515,GO:0050900,GO:0006090,GO:0035879,GO:0098688,GO:0099061	membrane|integral component of membrane|transmembrane transport|integral component of plasma membrane|monocarboxylic acid transmembrane transporter activity|lactate transmembrane transporter activity|monocarboxylic acid transport|lactate transmembrane transport|RNA binding|plasma membrane|nuclear membrane|symporter activity|protein binding|leukocyte migration|pyruvate metabolic process|plasma mem…	path:hsa05230	Central carbon metabolism in cancer
TRAPPC2B	3	0.782555666965312	0.000294018594284315	0.00134110111730909	ENSG00000256060	10597	protein_coding	trafficking protein particle complex 2B [Source:HGNC Symbol;Acc:HGNC:10710]		GO:0005634,GO:0005737,GO:0043231,GO:0005783,GO:0005654,GO:0006888,GO:0048471,GO:0016192,GO:0005793,GO:0005622	nucleus|cytoplasm|intracellular membrane-bounded organelle|endoplasmic reticulum|nucleoplasm|endoplasmic reticulum to Golgi vesicle-mediated transport|perinuclear region of cytoplasm|vesicle-mediated transport|endoplasmic reticulum-Golgi intermediate compartment|intracellular
MRC2	3	1.19577091504881	5.35460226311988e-115	3.49971066843662e-113	ENSG00000011028	9902	protein_coding	mannose receptor C type 2 [Source:HGNC Symbol;Acc:HGNC:16875]		GO:0016020,GO:0016021,GO:0030246,GO:0005515,GO:0005925,GO:0006897,GO:0004888,GO:0030574,GO:0005518,GO:0001649	membrane|integral component of membrane|carbohydrate binding|protein binding|focal adhesion|endocytosis|transmembrane signaling receptor activity|collagen catabolic process|collagen binding|osteoblast differentiation	path:hsa04145,path:hsa05152	Phagosome|Tuberculosis
UBE2J2	3	0.76577034457174	0.00166726421334633	0.00673103215008703	ENSG00000160087	118424	protein_coding	ubiquitin conjugating enzyme E2 J2 [Source:HGNC Symbol;Acc:HGNC:19268]		GO:0016020,GO:0016021,GO:0000166,GO:0005524,GO:0016740,GO:0005783,GO:0005789,GO:0016567,GO:0061631,GO:0006986,GO:0030433,GO:0000209,GO:1903955,GO:0031625,GO:0000151	membrane|integral component of membrane|nucleotide binding|ATP binding|transferase activity|endoplasmic reticulum|endoplasmic reticulum membrane|protein ubiquitination|ubiquitin conjugating enzyme activity|response to unfolded protein|ubiquitin-dependent ERAD pathway|protein polyubiquitination|positive regulation of protein targeting to mitochondrion|ubiquitin protein ligase binding|ubiquitin lig…	path:hsa04120,path:hsa04141,path:hsa05012	Ubiquitin mediated proteolysis|Protein processing in endoplasmic reticulum|Parkinson disease
PLEC	3	0.649777763310988	0.00215632806930125	0.00853137646357096	ENSG00000178209	5339	protein_coding	plectin [Source:HGNC Symbol;Acc:HGNC:9069]		GO:0003723,GO:0005737,GO:0005829,GO:0003779,GO:0005925,GO:0045111,GO:0005856,GO:0005515,GO:0008092,GO:0030054,GO:0005200,GO:0016020,GO:0045296,GO:0070062,GO:0042383,GO:0005882,GO:0042060,GO:0045104,GO:0005886,GO:0048471,GO:0008307,GO:0030506,GO:0031581,GO:0030056,GO:0043034,GO:0016528,GO:0005903,GO:0043292	RNA binding|cytoplasm|cytosol|actin binding|focal adhesion|intermediate filament cytoskeleton|cytoskeleton|protein binding|cytoskeletal protein binding|cell junction|structural constituent of cytoskeleton|membrane|cadherin binding|extracellular exosome|sarcolemma|intermediate filament|wound healing|intermediate filament cytoskeleton organization|plasma membrane|perinuclear region of cytoplasm|str…
LDB2	3	1.79700918055643	1.30547354081484e-07	8.86651272357836e-07	ENSG00000169744	9079	protein_coding	LIM domain binding 2 [Source:HGNC Symbol;Acc:HGNC:6533]		GO:0005634,GO:0005730,GO:0003712,GO:0006357,GO:0005886,GO:0030274,GO:0005515,GO:0045944,GO:0000122,GO:0005667,GO:0031252,GO:0045892,GO:0007275,GO:0030334,GO:0001102,GO:0043549,GO:0019899,GO:0001942,GO:0010669,GO:0035019,GO:0044089	nucleus|nucleolus|transcription coregulator activity|regulation of transcription by RNA polymerase II|plasma membrane|LIM domain binding|protein binding|positive regulation of transcription by RNA polymerase II|negative regulation of transcription by RNA polymerase II|transcription factor complex|cell leading edge|negative regulation of transcription, DNA-templated|multicellular organism developm…
TMX2	3	1.07765856200994	9.7618819956262e-06	5.4275352107233e-05	ENSG00000213593	51075	protein_coding	thioredoxin related transmembrane protein 2 [Source:HGNC Symbol;Acc:HGNC:30739]		GO:0016020,GO:0016021,GO:0003674,GO:0008150,GO:0005575,GO:0005623,GO:0045454	membrane|integral component of membrane|molecular_function|biological_process|cellular_component|cell|cell redox homeostasis
GALNT5	3	1.18215482588968	1.16508828808769e-51	3.63851505395029e-50	ENSG00000136542	11227	protein_coding	polypeptide N-acetylgalactosaminyltransferase 5 [Source:HGNC Symbol;Acc:HGNC:4127]		GO:0016020,GO:0016021,GO:0046872,GO:0016740,GO:0030246,GO:0016757,GO:0005794,GO:0000139,GO:0006486,GO:0005575,GO:0016266,GO:0006024,GO:0004653	membrane|integral component of membrane|metal ion binding|transferase activity|carbohydrate binding|transferase activity, transferring glycosyl groups|Golgi apparatus|Golgi membrane|protein glycosylation|cellular_component|O-glycan processing|glycosaminoglycan biosynthetic process|polypeptide N-acetylgalactosaminyltransferase activity	path:hsa00512	Mucin type O-glycan biosynthesis
IL32	3	1.99536712746277	2.70504816241883e-69	1.12126237590817e-67	ENSG00000008517	9235	protein_coding	interleukin 32 [Source:HGNC Symbol;Acc:HGNC:16830]		GO:0016020,GO:0005615,GO:0005515,GO:0005576,GO:0006955,GO:0005125,GO:0005829,GO:0007155,GO:0019221,GO:0006952	membrane|extracellular space|protein binding|extracellular region|immune response|cytokine activity|cytosol|cell adhesion|cytokine-mediated signaling pathway|defense response	path:hsa04060	Cytokine-cytokine receptor interaction
CD9	3	0.989628681430404	2.91022216553075e-270	4.95428099909726e-268	ENSG00000010278	928	protein_coding	CD9 molecule [Source:HGNC Symbol;Acc:HGNC:1709]		GO:0016020,GO:0016021,GO:0007155,GO:0005615,GO:0005886,GO:0005515,GO:0005576,GO:0007338,GO:0005925,GO:0005887,GO:0014905,GO:0070062,GO:0007342,GO:0035036,GO:0002576,GO:0005178,GO:0030666,GO:1903561,GO:0030168,GO:0031092,GO:0031623,GO:0030669,GO:0032991,GO:0071404,GO:0051271,GO:0090331,GO:0007420,GO:0008285,GO:0009414,GO:0014003,GO:0030913,GO:1905521,GO:0009897,GO:0009986,GO:0016324	membrane|integral component of membrane|cell adhesion|extracellular space|plasma membrane|protein binding|extracellular region|single fertilization|focal adhesion|integral component of plasma membrane|myoblast fusion involved in skeletal muscle regeneration|extracellular exosome|fusion of sperm to egg plasma membrane involved in single fertilization|sperm-egg recognition|platelet degranulation|in…	path:hsa04640	Hematopoietic cell lineage
BCAR1	3	1.00428207587676	4.94717869309742e-09	3.80802707352384e-08	ENSG00000050820	9564	protein_coding	BCAR1 scaffold protein, Cas family member [Source:HGNC Symbol;Acc:HGNC:971]		GO:0010595,GO:0005737,GO:0007165,GO:0007155,GO:0051301,GO:0005515,GO:0007186,GO:0030054,GO:0007229,GO:0005925,GO:0005886,GO:0005829,GO:0019901,GO:0016477,GO:0007015,GO:0030335,GO:0017124,GO:0001558,GO:0042981,GO:0001726,GO:0050852,GO:0050853,GO:0007173,GO:0008286,GO:0048008,GO:0048010,GO:0035729,GO:0048012,GO:0090527,GO:0060326,GO:0048011,GO:0050851,GO:0015629,GO:0030027	positive regulation of endothelial cell migration|cytoplasm|signal transduction|cell adhesion|cell division|protein binding|G protein-coupled receptor signaling pathway|cell junction|integrin-mediated signaling pathway|focal adhesion|plasma membrane|cytosol|protein kinase binding|cell migration|actin filament organization|positive regulation of cell migration|SH3 domain binding|regulation of cell…	path:hsa04015,path:hsa04062,path:hsa04510,path:hsa04670,path:hsa04810,path:hsa05100,path:hsa05163	Rap1 signaling pathway|Chemokine signaling pathway|Focal adhesion|Leukocyte transendothelial migration|Regulation of actin cytoskeleton|Bacterial invasion of epithelial cells|Human cytomegalovirus infection
NDUFC2	3	2.01903843751237	2.55688010184805e-12	2.49758122785537e-11	ENSG00000151366	4718	protein_coding	NADH:ubiquinone oxidoreductase subunit C2 [Source:HGNC Symbol;Acc:HGNC:7706]		GO:0016020,GO:0016021,GO:0055114,GO:0005739,GO:0005743,GO:0006120,GO:0070469,GO:0008137,GO:0005886,GO:0005737,GO:0032981,GO:0043312,GO:0005747,GO:0035577	membrane|integral component of membrane|oxidation-reduction process|mitochondrion|mitochondrial inner membrane|mitochondrial electron transport, NADH to ubiquinone|respirasome|NADH dehydrogenase (ubiquinone) activity|plasma membrane|cytoplasm|mitochondrial respiratory chain complex I assembly|neutrophil degranulation|mitochondrial respiratory chain complex I|azurophil granule membrane	path:hsa00190,path:hsa04714,path:hsa04723,path:hsa04932,path:hsa05010,path:hsa05012,path:hsa05016	Oxidative phosphorylation|Thermogenesis|Retrograde endocannabinoid signaling|Non-alcoholic fatty liver disease (NAFLD)|Alzheimer disease|Parkinson disease|Huntington disease
SPCS1	3	0.602870712950279	7.3841569921367e-18	9.55684335463916e-17	ENSG00000114902	28972	protein_coding	signal peptidase complex subunit 1 [Source:HGNC Symbol;Acc:HGNC:23401]		GO:0016020,GO:0016021,GO:0008233,GO:0006465,GO:0005787,GO:0005783,GO:0005789,GO:0031090,GO:0043231,GO:0016787,GO:0005515,GO:0006508,GO:0003674,GO:0030176,GO:0045047,GO:0019082,GO:0019068,GO:0043022	membrane|integral component of membrane|peptidase activity|signal peptide processing|signal peptidase complex|endoplasmic reticulum|endoplasmic reticulum membrane|organelle membrane|intracellular membrane-bounded organelle|hydrolase activity|protein binding|proteolysis|molecular_function|integral component of endoplasmic reticulum membrane|protein targeting to ER|viral protein processing|virion a…	path:hsa03060	Protein export
GCSH	3	0.955863517252102	0.00106774794031768	0.00444654026209663	ENSG00000140905	2653	protein_coding	glycine cleavage system protein H [Source:HGNC Symbol;Acc:HGNC:4208]		GO:0005739,GO:0005515,GO:0032259,GO:0009249,GO:0019464,GO:0005960,GO:0005759,GO:0006546,GO:0004047	mitochondrion|protein binding|methylation|protein lipoylation|glycine decarboxylation via glycine cleavage system|glycine cleavage complex|mitochondrial matrix|glycine catabolic process|aminomethyltransferase activity	path:hsa00260,path:hsa00630	Glycine, serine and threonine metabolism|Glyoxylate and dicarboxylate metabolism
DLEU1	3	1.2003337035185	4.64226395853291e-05	0.000236909513589324	--	--	--	--	--	--	--	--	--
ALX4	3	1.1028610635675	2.12138613432265e-17	2.69693830852183e-16	ENSG00000052850	60529	protein_coding	ALX homeobox 4 [Source:HGNC Symbol;Acc:HGNC:450]	Homeobox	GO:0005634,GO:0006355,GO:0003677,GO:0006357,GO:0003700,GO:0007275,GO:0043565,GO:0000981,GO:0000977,GO:0001228,GO:0000790,GO:0001501,GO:0001942,GO:0046982,GO:0071837,GO:0007389,GO:0007517,GO:0009791,GO:0009952,GO:0035108,GO:0035115,GO:0035116,GO:0042733,GO:0042981,GO:0045944,GO:0048565,GO:0048704,GO:0048705,GO:0060021,GO:0005667	nucleus|regulation of transcription, DNA-templated|DNA binding|regulation of transcription by RNA polymerase II|DNA-binding transcription factor activity|multicellular organism development|sequence-specific DNA binding|DNA-binding transcription factor activity, RNA polymerase II-specific|RNA polymerase II regulatory region sequence-specific DNA binding|DNA-binding transcription activator activity…
RPS6KA4	3	0.747042095425271	0.00255038912396193	0.00994638170763244	ENSG00000162302	8986	protein_coding	ribosomal protein S6 kinase A4 [Source:HGNC Symbol;Acc:HGNC:10433]		GO:0000166,GO:0004672,GO:0004674,GO:0005524,GO:0016301,GO:0016740,GO:0006468,GO:0016310,GO:0005829,GO:0005654,GO:0000287,GO:0035556,GO:0045944,GO:0005634,GO:0046872,GO:0005515,GO:0006954,GO:0005737,GO:0051092,GO:0006355,GO:0070498,GO:0001818,GO:0016572,GO:0032793,GO:0033129,GO:0035066,GO:0043987,GO:0043988,GO:0004711	nucleotide binding|protein kinase activity|protein serine/threonine kinase activity|ATP binding|kinase activity|transferase activity|protein phosphorylation|phosphorylation|cytosol|nucleoplasm|magnesium ion binding|intracellular signal transduction|positive regulation of transcription by RNA polymerase II|nucleus|metal ion binding|protein binding|inflammatory response|cytoplasm|positive regulatio…	path:hsa04010,path:hsa04668	MAPK signaling pathway|TNF signaling pathway
SDHAF2	3	0.780852028330984	0.00100113890454102	0.00419300664207643	ENSG00000167985	54949	protein_coding	succinate dehydrogenase complex assembly factor 2 [Source:HGNC Symbol;Acc:HGNC:26034]		GO:0005730,GO:0005829,GO:0005739,GO:0005759,GO:0005515,GO:0006121,GO:0018293,GO:0006099,GO:0034553,GO:0006470,GO:0090090,GO:0010719	nucleolus|cytosol|mitochondrion|mitochondrial matrix|protein binding|mitochondrial electron transport, succinate to ubiquinone|protein-FAD linkage|tricarboxylic acid cycle|mitochondrial respiratory chain complex II assembly|protein dephosphorylation|negative regulation of canonical Wnt signaling pathway|negative regulation of epithelial to mesenchymal transition
C11orf49	3	0.780353102165024	0.000996607328657464	0.00417593873339346	ENSG00000149179	79096	protein_coding	chromosome 11 open reading frame 49 [Source:HGNC Symbol;Acc:HGNC:28720]		GO:0005515	protein binding
SRP19	3	0.747462105226418	0.000379204642566931	0.00170109929189757	ENSG00000153037	6728	protein_coding	signal recognition particle 19 [Source:HGNC Symbol;Acc:HGNC:11300]		GO:0008312,GO:0006614,GO:0048500,GO:0003723,GO:0005737,GO:0005515,GO:0005829,GO:0006617,GO:0005786,GO:0005730,GO:0043022,GO:0042493,GO:0006613	7S RNA binding|SRP-dependent cotranslational protein targeting to membrane|signal recognition particle|RNA binding|cytoplasm|protein binding|cytosol|SRP-dependent cotranslational protein targeting to membrane, signal sequence recognition|signal recognition particle, endoplasmic reticulum targeting|nucleolus|ribosome binding|response to drug|cotranslational protein targeting to membrane	path:hsa03060	Protein export
ALKBH4	3	0.802394782113356	0.000636412409456746	0.00275107246941377	ENSG00000160993	54784	protein_coding	alkB homolog 4, lysine demethylase [Source:HGNC Symbol;Acc:HGNC:21900]		GO:0005634,GO:0005737,GO:0046872,GO:0016491,GO:0055114,GO:0003779,GO:0006325,GO:0005515,GO:0051213,GO:0005730,GO:0030496,GO:0070989,GO:0031032,GO:0016706,GO:0070938,GO:0006482,GO:0032451,GO:0036090,GO:0070988	nucleus|cytoplasm|metal ion binding|oxidoreductase activity|oxidation-reduction process|actin binding|chromatin organization|protein binding|dioxygenase activity|nucleolus|midbody|oxidative demethylation|actomyosin structure organization|2-oxoglutarate-dependent dioxygenase activity|contractile ring|protein demethylation|demethylase activity|cleavage furrow ingression|demethylation
KLHDC8B	3	1.04735918375901	1.39690583292449e-06	8.53986143157997e-06	ENSG00000185909	200942	protein_coding	kelch domain containing 8B [Source:HGNC Symbol;Acc:HGNC:28557]		GO:0005737,GO:0005829,GO:0051301,GO:0007049,GO:0030496,GO:0045171,GO:0098813,GO:0140014,GO:1902410,GO:0110070,GO:0005515	cytoplasm|cytosol|cell division|cell cycle|midbody|intercellular bridge|nuclear chromosome segregation|mitotic nuclear division|mitotic cytokinetic process|cellularization cleavage furrow|protein binding
ZBTB8OS	3	0.822638289422826	9.25540631661945e-05	0.000453186791430888	ENSG00000176261	339487	protein_coding	zinc finger and BTB domain containing 8 opposite strand [Source:HGNC Symbol;Acc:HGNC:24094]		GO:0046872,GO:0008033,GO:0005515,GO:0005654,GO:0006388,GO:0072669	metal ion binding|tRNA processing|protein binding|nucleoplasm|tRNA splicing, via endonucleolytic cleavage and ligation|tRNA-splicing ligase complex
EAPP	3	0.618267488073135	4.56839530915015e-07	2.94172830243147e-06	ENSG00000129518	55837	protein_coding	E2F associated phosphoprotein [Source:HGNC Symbol;Acc:HGNC:19312]		GO:0005634,GO:0005737,GO:0008284,GO:0032968,GO:0034244	nucleus|cytoplasm|positive regulation of cell population proliferation|positive regulation of transcription elongation from RNA polymerase II promoter|negative regulation of transcription elongation from RNA polymerase II promoter
ATP2B1-AS1	3	1.17511551585336	3.53538108519554e-05	0.000183050619747124	ENSG00000271614	--	lncRNA	ATP2B1 antisense RNA 1 [Source:HGNC Symbol;Acc:HGNC:27883]
COQ4	3	0.811937420520105	1.77243108490588e-12	1.74295406068351e-11	ENSG00000167113	51117	protein_coding	coenzyme Q4 [Source:HGNC Symbol;Acc:HGNC:19693]		GO:0016020,GO:0005739,GO:0005743,GO:0006744,GO:0005515,GO:0032991,GO:0031314	membrane|mitochondrion|mitochondrial inner membrane|ubiquinone biosynthetic process|protein binding|protein-containing complex|extrinsic component of mitochondrial inner membrane
JUP	3	2.77789929088303	1.03278277162309e-13	1.08529664726318e-12	ENSG00000173801	3728	protein_coding	junction plakoglobin [Source:HGNC Symbol;Acc:HGNC:6207]		GO:0043537,GO:0045766,GO:0051091,GO:0005737,GO:0005634,GO:0090263,GO:0016020,GO:0007155,GO:0005198,GO:0005886,GO:0005856,GO:0005515,GO:0045296,GO:0030054,GO:0005925,GO:0005576,GO:0045294,GO:0002159,GO:0005913,GO:0016342,GO:0045944,GO:0003713,GO:0070062,GO:0031424,GO:0005912,GO:0043312,GO:0042803,GO:0005829,GO:0019903,GO:1904813,GO:0035580,GO:0009898,GO:0005911,GO:0001954,GO:0072659,GO:0098609,GO:…	negative regulation of blood vessel endothelial cell migration|positive regulation of angiogenesis|positive regulation of DNA-binding transcription factor activity|cytoplasm|nucleus|positive regulation of canonical Wnt signaling pathway|membrane|cell adhesion|structural molecule activity|plasma membrane|cytoskeleton|protein binding|cadherin binding|cell junction|focal adhesion|extracellular regio…	path:hsa05200,path:hsa05202,path:hsa05221,path:hsa05226,path:hsa05412	Pathways in cancer|Transcriptional misregulation in cancer|Acute myeloid leukemia|Gastric cancer|Arrhythmogenic right ventricular cardiomyopathy (ARVC)
P3H2	3	0.9622960316411	0.000510822722291603	0.00224341522181365	ENSG00000090530	55214	protein_coding	prolyl 3-hydroxylase 2 [Source:HGNC Symbol;Acc:HGNC:19317]		GO:0046872,GO:0016491,GO:0055114,GO:0005783,GO:0005794,GO:0005506,GO:0016705,GO:0031418,GO:0051213,GO:0016529,GO:0008285,GO:0005604,GO:0019797,GO:0032963,GO:0005788,GO:0019511,GO:0005515	metal ion binding|oxidoreductase activity|oxidation-reduction process|endoplasmic reticulum|Golgi apparatus|iron ion binding|oxidoreductase activity, acting on paired donors, with incorporation or reduction of molecular oxygen|L-ascorbic acid binding|dioxygenase activity|sarcoplasmic reticulum|negative regulation of cell population proliferation|basement membrane|procollagen-proline 3-dioxygenase…
CLEC2A	3	1.44652454246368	2.89784259670262e-11	2.63512886663137e-10	ENSG00000188393	387836	protein_coding	C-type lectin domain family 2 member A [Source:HGNC Symbol;Acc:HGNC:24191]		GO:0016020,GO:0016021,GO:0030246,GO:0005886,GO:0042803,GO:0005515,GO:0042267	membrane|integral component of membrane|carbohydrate binding|plasma membrane|protein homodimerization activity|protein binding|natural killer cell mediated cytotoxicity
KCNMA1	3	1.38081062652885	6.55131674853265e-15	7.35310470141194e-14	ENSG00000156113	3778	protein_coding	potassium calcium-activated channel subfamily M alpha 1 [Source:HGNC Symbol;Acc:HGNC:6284]		GO:0016020,GO:0016021,GO:0055085,GO:0005216,GO:0006811,GO:0034220,GO:0006813,GO:0071805,GO:0060072,GO:0046872,GO:0005244,GO:0005267,GO:0034765,GO:0005886,GO:0005515,GO:0001666,GO:0045211,GO:0043065,GO:0016324,GO:0006970,GO:0003779,GO:0015269,GO:0005249,GO:0008076,GO:0051592,GO:0005901,GO:0042391,GO:0030007,GO:0034465,GO:0045794,GO:0060073,GO:0060083,GO:0060087	membrane|integral component of membrane|transmembrane transport|ion channel activity|ion transport|ion transmembrane transport|potassium ion transport|potassium ion transmembrane transport|large conductance calcium-activated potassium channel activity|metal ion binding|voltage-gated ion channel activity|potassium channel activity|regulation of ion transmembrane transport|plasma membrane|protein b…	path:hsa04022,path:hsa04270,path:hsa04911,path:hsa04924,path:hsa04970,path:hsa04972	cGMP-PKG signaling pathway|Vascular smooth muscle contraction|Insulin secretion|Renin secretion|Salivary secretion|Pancreatic secretion
SNCG	3	2.52947531944597	1.31110850052181e-50	4.01236473474907e-49	ENSG00000173267	6623	protein_coding	synuclein gamma [Source:HGNC Symbol;Acc:HGNC:11141]		GO:0005737,GO:0005856,GO:0005515,GO:0048471,GO:0005815,GO:0005819,GO:0070062,GO:0007268,GO:0008344,GO:0009306,GO:0014059,GO:0046928,GO:0050808,GO:0030424,GO:0043025	cytoplasm|cytoskeleton|protein binding|perinuclear region of cytoplasm|microtubule organizing center|spindle|extracellular exosome|chemical synaptic transmission|adult locomotory behavior|protein secretion|regulation of dopamine secretion|regulation of neurotransmitter secretion|synapse organization|axon|neuronal cell body
PALMD	3	1.50176307424167	3.62662833921815e-11	3.27183199023228e-10	ENSG00000099260	54873	protein_coding	palmdelphin [Source:HGNC Symbol;Acc:HGNC:15846]		GO:0005737,GO:0016020,GO:0042995,GO:0008360,GO:0030425,GO:0043197	cytoplasm|membrane|cell projection|regulation of cell shape|dendrite|dendritic spine
KIF22	3	1.06045530178358	1.74255199512658e-06	1.05194038551258e-05	ENSG00000079616	3835	protein_coding	kinesin family member 22 [Source:HGNC Symbol;Acc:HGNC:6391]		GO:0005634,GO:0005737,GO:0016607,GO:0000166,GO:0005524,GO:0005829,GO:0003677,GO:0003774,GO:0006281,GO:0003777,GO:0005856,GO:0008017,GO:0005874,GO:0007018,GO:0016887,GO:0005515,GO:0006890,GO:0072686,GO:0019886,GO:0005871,GO:0000278,GO:0051310,GO:0007080,GO:0007062,GO:0000776,GO:0000785,GO:0005819	nucleus|cytoplasm|nuclear speck|nucleotide binding|ATP binding|cytosol|DNA binding|motor activity|DNA repair|microtubule motor activity|cytoskeleton|microtubule binding|microtubule|microtubule-based movement|ATPase activity|protein binding|retrograde vesicle-mediated transport, Golgi to endoplasmic reticulum|mitotic spindle|antigen processing and presentation of exogenous peptide antigen via MHC …	path:hsa04914	Progesterone-mediated oocyte maturation
PARVA	3	1.10762292133151	2.46811996527351e-05	0.000130826442938415	ENSG00000197702	55742	protein_coding	parvin alpha [Source:HGNC Symbol;Acc:HGNC:14652]		GO:0005737,GO:0016020,GO:0005829,GO:0003779,GO:0007155,GO:0005925,GO:0005886,GO:0015629,GO:0005856,GO:0005515,GO:0030054,GO:0031532,GO:0006935,GO:0060271,GO:0002040,GO:0045296,GO:0030030,GO:0034446,GO:0001525,GO:0008360,GO:0003148,GO:0007163,GO:0034113,GO:0070252,GO:0071670,GO:0005634,GO:0030027,GO:0030018,GO:0030031	cytoplasm|membrane|cytosol|actin binding|cell adhesion|focal adhesion|plasma membrane|actin cytoskeleton|cytoskeleton|protein binding|cell junction|actin cytoskeleton reorganization|chemotaxis|cilium assembly|sprouting angiogenesis|cadherin binding|cell projection organization|substrate adhesion-dependent cell spreading|angiogenesis|regulation of cell shape|outflow tract septum morphogenesis|esta…	path:hsa04510	Focal adhesion
XG	3	1.38008851496202	6.23752374548582e-16	7.39312197566472e-15	ENSG00000124343	7499	protein_coding	Xg glycoprotein (Xg blood group) [Source:HGNC Symbol;Acc:HGNC:12806]		GO:0016020,GO:0016021,GO:0005886,GO:0005887,GO:0003674,GO:0008150,GO:0034109,GO:0072683,GO:2000391	membrane|integral component of membrane|plasma membrane|integral component of plasma membrane|molecular_function|biological_process|homotypic cell-cell adhesion|T cell extravasation|positive regulation of neutrophil extravasation
HIST1H1D	3	3.0204463099916	3.91746196754916e-11	3.52379025495863e-10	ENSG00000124575	3007	protein_coding	histone cluster 1 H1 family member d [Source:HGNC Symbol;Acc:HGNC:4717]		GO:0005634,GO:0003723,GO:0003677,GO:0031490,GO:0006334,GO:0000786,GO:0000790,GO:0005694,GO:0006355,GO:0003690,GO:0045910,GO:0016584,GO:0030261,GO:0031492,GO:0031936,GO:0005719,GO:0000122,GO:0006357,GO:0080182,GO:0098532	nucleus|RNA binding|DNA binding|chromatin DNA binding|nucleosome assembly|nucleosome|nuclear chromatin|chromosome|regulation of transcription, DNA-templated|double-stranded DNA binding|negative regulation of DNA recombination|nucleosome positioning|chromosome condensation|nucleosomal DNA binding|negative regulation of chromatin silencing|nuclear euchromatin|negative regulation of transcription by…
COL13A1	3	3.49758103406238	6.66443291033152e-43	1.79356550699297e-41	ENSG00000197467	1305	protein_coding	collagen type XIII alpha 1 chain [Source:HGNC Symbol;Acc:HGNC:2190]		GO:0016020,GO:0016021,GO:0007155,GO:0005886,GO:0005581,GO:0007275,GO:0030054,GO:0045202,GO:0045211,GO:0030154,GO:0005615,GO:0005576,GO:0005515,GO:0005201,GO:0030198,GO:0031012,GO:0008201,GO:0005911,GO:0030020,GO:0062023,GO:0007160,GO:0001503,GO:0098609,GO:0005788,GO:0001958,GO:0030574,GO:0001763,GO:0005600	membrane|integral component of membrane|cell adhesion|plasma membrane|collagen trimer|multicellular organism development|cell junction|synapse|postsynaptic membrane|cell differentiation|extracellular space|extracellular region|protein binding|extracellular matrix structural constituent|extracellular matrix organization|extracellular matrix|heparin binding|cell-cell junction|extracellular matrix s…	path:hsa04974	Protein digestion and absorption
KERA	3	1.98274670292891	0.000619957674366761	0.00268469839558659	ENSG00000139330	11081	protein_coding	keratocan [Source:HGNC Symbol;Acc:HGNC:6309]		GO:0005576,GO:0050896,GO:0003674,GO:0007601,GO:0031012,GO:0043202,GO:0005796,GO:0018146,GO:0042340,GO:0061303,GO:0005515	extracellular region|response to stimulus|molecular_function|visual perception|extracellular matrix|lysosomal lumen|Golgi lumen|keratan sulfate biosynthetic process|keratan sulfate catabolic process|cornea development in camera-type eye|protein binding
BLMH	3	0.863948349707246	0.00213804734372281	0.00846270907619755	ENSG00000108578	642	protein_coding	bleomycin hydrolase [Source:HGNC Symbol;Acc:HGNC:1059]		GO:0005634,GO:0005737,GO:0016787,GO:0005515,GO:0008233,GO:0008234,GO:0006508,GO:0004197,GO:0042802,GO:0005829,GO:0070062,GO:0000209,GO:0004177,GO:0009636,GO:0004180,GO:0042493,GO:0043418	nucleus|cytoplasm|hydrolase activity|protein binding|peptidase activity|cysteine-type peptidase activity|proteolysis|cysteine-type endopeptidase activity|identical protein binding|cytosol|extracellular exosome|protein polyubiquitination|aminopeptidase activity|response to toxic substance|carboxypeptidase activity|response to drug|homocysteine catabolic process
PIR	3	2.07175539963644	0.000533195666386062	0.00233438930447323	ENSG00000087842	8544	protein_coding	pirin [Source:HGNC Symbol;Acc:HGNC:30048]		GO:0005634,GO:0005737,GO:0046872,GO:0005829,GO:0016491,GO:0055114,GO:0051213,GO:1903506,GO:0005515,GO:0005654,GO:0006366,GO:0003712,GO:0008127,GO:0007586,GO:0030224,GO:0030099	nucleus|cytoplasm|metal ion binding|cytosol|oxidoreductase activity|oxidation-reduction process|dioxygenase activity|regulation of nucleic acid-templated transcription|protein binding|nucleoplasm|transcription by RNA polymerase II|transcription coregulator activity|quercetin 2,3-dioxygenase activity|digestion|monocyte differentiation|myeloid cell differentiation
STEAP1	3	1.14514909277501	5.16642927226892e-16	6.15748869405128e-15	ENSG00000164647	26872	protein_coding	STEAP family member 1 [Source:HGNC Symbol;Acc:HGNC:11378]		GO:0016020,GO:0016021,GO:0046872,GO:0016491,GO:0055114,GO:0006811,GO:0055085,GO:0005768,GO:0005886,GO:0010008,GO:0005887,GO:0005911,GO:0015267,GO:0005215,GO:0055072	membrane|integral component of membrane|metal ion binding|oxidoreductase activity|oxidation-reduction process|ion transport|transmembrane transport|endosome|plasma membrane|endosome membrane|integral component of plasma membrane|cell-cell junction|channel activity|transporter activity|iron ion homeostasis	path:hsa04978	Mineral absorption
TMEM42	3	0.737042038147945	0.00222365729912253	0.0087768878254269	ENSG00000169964	131616	protein_coding	transmembrane protein 42 [Source:HGNC Symbol;Acc:HGNC:28444]		GO:0016020,GO:0016021	membrane|integral component of membrane
AC009093.1	3	0.978094914700922	7.40146848712022e-06	4.16578729966303e-05	ENSG00000259807	--	lncRNA	novel transcript
POP4	3	0.866162405888788	0.00244884261808385	0.00958508059720745	ENSG00000105171	10775	protein_coding	POP4 homolog, ribonuclease P/MRP subunit [Source:HGNC Symbol;Acc:HGNC:30081]		GO:0003723,GO:0006396,GO:0005634,GO:0008033,GO:0016787,GO:0005515,GO:0090501,GO:0090502,GO:0005730,GO:0004540,GO:0030677,GO:0005654,GO:0004526,GO:0006364,GO:0033204,GO:0001682,GO:0030681,GO:0000171,GO:0000172	RNA binding|RNA processing|nucleus|tRNA processing|hydrolase activity|protein binding|RNA phosphodiester bond hydrolysis|RNA phosphodiester bond hydrolysis, endonucleolytic|nucleolus|ribonuclease activity|ribonuclease P complex|nucleoplasm|ribonuclease P activity|rRNA processing|ribonuclease P RNA binding|tRNA 5'-leader removal|multimeric ribonuclease P complex|ribonuclease MRP activity|ribonucle…	path:hsa03008,path:hsa03013	Ribosome biogenesis in eukaryotes|RNA transport
CXCL10	3	9.49104952580867	1.83020716054286e-63	6.93451472909207e-62	ENSG00000169245	3627	protein_coding	C-X-C motif chemokine ligand 10 [Source:HGNC Symbol;Acc:HGNC:10637]		GO:0007165,GO:0005576,GO:0005615,GO:0005515,GO:0045859,GO:0006955,GO:0007186,GO:0006935,GO:0005125,GO:0006954,GO:0008009,GO:0002690,GO:0006952,GO:0008284,GO:0009409,GO:0009615,GO:0009617,GO:0010332,GO:0010996,GO:0016525,GO:0030335,GO:0032496,GO:0033280,GO:0034605,GO:0045662,GO:0051607,GO:0060326,GO:1901740,GO:0009897,GO:0071222,GO:0050918,GO:0030593,GO:0070098,GO:0008201,GO:0045944,GO:0042127,GO:…	signal transduction|extracellular region|extracellular space|protein binding|regulation of protein kinase activity|immune response|G protein-coupled receptor signaling pathway|chemotaxis|cytokine activity|inflammatory response|chemokine activity|positive regulation of leukocyte chemotaxis|defense response|positive regulation of cell population proliferation|response to cold|response to virus|resp…	path:hsa04060,path:hsa04062,path:hsa04620,path:hsa04622,path:hsa04623,path:hsa04657,path:hsa04668,path:hsa05164,path:hsa05169	Cytokine-cytokine receptor interaction|Chemokine signaling pathway|Toll-like receptor signaling pathway|RIG-I-like receptor signaling pathway|Cytosolic DNA-sensing pathway|IL-17 signaling pathway|TNF signaling pathway|Influenza A|Epstein-Barr virus infection
MCF2	3	0.954468360733825	0.00083408488810162	0.00354198178320076	ENSG00000101977	4168	protein_coding	MCF.2 cell line derived transforming sequence [Source:HGNC Symbol;Acc:HGNC:6940]		GO:0035556,GO:0005085,GO:0005089,GO:0035023,GO:0005737,GO:0016020,GO:0005515,GO:0005829,GO:0051056,GO:0007186,GO:0005856,GO:0043065,GO:0050771,GO:0016358,GO:1990830	intracellular signal transduction|guanyl-nucleotide exchange factor activity|Rho guanyl-nucleotide exchange factor activity|regulation of Rho protein signal transduction|cytoplasm|membrane|protein binding|cytosol|regulation of small GTPase mediated signal transduction|G protein-coupled receptor signaling pathway|cytoskeleton|positive regulation of apoptotic process|negative regulation of axonogen…
IGLL1	3	0.828358117859641	0.000814858713472168	0.00346475880248546	ENSG00000128322	3543	protein_coding	immunoglobulin lambda like polypeptide 1 [Source:HGNC Symbol;Acc:HGNC:5870]		GO:0016020,GO:0005576,GO:0006955,GO:0009897,GO:0050900,GO:0003823,GO:0034987,GO:0006910,GO:0006911,GO:0006958,GO:0042742,GO:0045087,GO:0050853,GO:0050871,GO:0042571	membrane|extracellular region|immune response|external side of plasma membrane|leukocyte migration|antigen binding|immunoglobulin receptor binding|phagocytosis, recognition|phagocytosis, engulfment|complement activation, classical pathway|defense response to bacterium|innate immune response|B cell receptor signaling pathway|positive regulation of B cell activation|immunoglobulin complex, circulat…	path:hsa05340	Primary immunodeficiency
AL161908.1	3	0.842225880269103	3.88183758413824e-06	2.25307861428867e-05	ENSG00000224842	--	lncRNA	novel transcript, antisense to LIM1B
RRM2	3	5.48045768764246	1.01756172250978e-07	6.96926957439754e-07	ENSG00000171848	6241	protein_coding	ribonucleotide reductase regulatory subunit M2 [Source:HGNC Symbol;Acc:HGNC:10452]		GO:0005737,GO:0046872,GO:0005829,GO:0016491,GO:0055114,GO:0005515,GO:0006260,GO:0004748,GO:0009263,GO:0005971,GO:0070317,GO:0015949,GO:0000083,GO:0008199,GO:0042803,GO:0009262,GO:0051290	cytoplasm|metal ion binding|cytosol|oxidoreductase activity|oxidation-reduction process|protein binding|DNA replication|ribonucleoside-diphosphate reductase activity, thioredoxin disulfide as acceptor|deoxyribonucleotide biosynthetic process|ribonucleoside-diphosphate reductase complex|negative regulation of G0 to G1 transition|nucleobase-containing small molecule interconversion|regulation of tr…	path:hsa00230,path:hsa00240,path:hsa00480,path:hsa00983,path:hsa04115	Purine metabolism|Pyrimidine metabolism|Glutathione metabolism|Drug metabolism - other enzymes|p53 signaling pathway
RYR1	3	0.927672726727277	1.1279366335113e-05	6.2314881091543e-05	ENSG00000196218	6261	protein_coding	ryanodine receptor 1 [Source:HGNC Symbol;Acc:HGNC:10483]		GO:0005737,GO:0016020,GO:0016021,GO:0055085,GO:0046872,GO:0000166,GO:0005524,GO:0005216,GO:0006811,GO:0005509,GO:0005886,GO:0005515,GO:0006816,GO:0070588,GO:0007275,GO:0005262,GO:0005219,GO:0006874,GO:0005516,GO:0070062,GO:0034220,GO:0016529,GO:0005938,GO:0031301,GO:0033017,GO:0031674,GO:0015278,GO:0030018,GO:0005887,GO:0006936,GO:1903779,GO:0005245,GO:0051289,GO:0003151,GO:0051209,GO:0014701,GO:…	cytoplasm|membrane|integral component of membrane|transmembrane transport|metal ion binding|nucleotide binding|ATP binding|ion channel activity|ion transport|calcium ion binding|plasma membrane|protein binding|calcium ion transport|calcium ion transmembrane transport|multicellular organism development|calcium channel activity|ryanodine-sensitive calcium-release channel activity|cellular calcium i…	path:hsa04020,path:hsa04371,path:hsa04713,path:hsa04730,path:hsa04921	Calcium signaling pathway|Apelin signaling pathway|Circadian entrainment|Long-term depression|Oxytocin signaling pathway
RAP1GAP	3	1.17115101980041	2.07159133638396e-06	1.23831968811023e-05	ENSG00000076864	5909	protein_coding	RAP1 GTPase activating protein [Source:HGNC Symbol;Acc:HGNC:9858]		GO:0030695,GO:0050790,GO:0005096,GO:0043547,GO:0051056,GO:0045665,GO:1904425,GO:1904442,GO:1990792,GO:0005769,GO:0005829,GO:0016020,GO:0030424,GO:0030425,GO:0043025,GO:0005794,GO:0042803,GO:0005515,GO:0007165,GO:0000139,GO:0003924,GO:0007411,GO:0043087,GO:0017016,GO:1903697	GTPase regulator activity|regulation of catalytic activity|GTPase activator activity|positive regulation of GTPase activity|regulation of small GTPase mediated signal transduction|negative regulation of neuron differentiation|negative regulation of GTP binding|negative regulation of thyroid gland epithelial cell proliferation|cellular response to glial cell derived neurotrophic factor|early endos…	path:hsa04015	Rap1 signaling pathway
CTAG2	3	2.10019079353085	0.000560502283116096	0.00244574917314404	ENSG00000126890	30848	protein_coding	cancer/testis antigen 2 [Source:HGNC Symbol;Acc:HGNC:2492]		GO:0005515,GO:0045944,GO:0003674,GO:0008150,GO:0005813,GO:0070525	protein binding|positive regulation of transcription by RNA polymerase II|molecular_function|biological_process|centrosome|tRNA threonylcarbamoyladenosine metabolic process
ACP5	3	3.24150137379238	3.37239585965844e-16	4.05496257750849e-15	ENSG00000102575	54	protein_coding	acid phosphatase 5, tartrate resistant [Source:HGNC Symbol;Acc:HGNC:124]		GO:0046872,GO:0016787,GO:0003993,GO:0005764,GO:0005829,GO:0016021,GO:0001503,GO:0045453,GO:0008198,GO:0008199,GO:0006771,GO:0016311,GO:0032496,GO:0032691,GO:0032695,GO:0032720,GO:0032929,GO:0034097,GO:0045019,GO:0050728,GO:0050830,GO:0060349	metal ion binding|hydrolase activity|acid phosphatase activity|lysosome|cytosol|integral component of membrane|ossification|bone resorption|ferrous iron binding|ferric iron binding|riboflavin metabolic process|dephosphorylation|response to lipopolysaccharide|negative regulation of interleukin-1 beta production|negative regulation of interleukin-12 production|negative regulation of tumor necrosis …	path:hsa00740,path:hsa04142,path:hsa04380,path:hsa05323	Riboflavin metabolism|Lysosome|Osteoclast differentiation|Rheumatoid arthritis
CLDN3	3	4.60124240915256	0.00038259294278094	0.00171461788890966	ENSG00000165215	1365	protein_coding	claudin 3 [Source:HGNC Symbol;Acc:HGNC:2045]		GO:0016020,GO:0016021,GO:0005198,GO:0005886,GO:0030054,GO:0005923,GO:0051291,GO:0051260,GO:0001666,GO:0005887,GO:1903348,GO:0004888,GO:0042802,GO:0003382,GO:0016338,GO:0045471,GO:0070830,GO:0090559,GO:0005737,GO:0016327,GO:0016328,GO:0070160	membrane|integral component of membrane|structural molecule activity|plasma membrane|cell junction|bicellular tight junction|protein heterooligomerization|protein homooligomerization|response to hypoxia|integral component of plasma membrane|positive regulation of bicellular tight junction assembly|transmembrane signaling receptor activity|identical protein binding|epithelial cell morphogenesis|ca…	path:hsa04514,path:hsa04530,path:hsa04670,path:hsa05160	Cell adhesion molecules (CAMs)|Tight junction|Leukocyte transendothelial migration|Hepatitis C
WIF1	3	4.44644507279973	5.20242935090041e-63	1.9610104703636e-61	ENSG00000156076	11197	protein_coding	WNT inhibitory factor 1 [Source:HGNC Symbol;Acc:HGNC:18081]		GO:0005515,GO:0005576,GO:0007275,GO:0016055,GO:0009986,GO:0017147,GO:0048856,GO:0007165,GO:0005102,GO:0030178,GO:0045600	protein binding|extracellular region|multicellular organism development|Wnt signaling pathway|cell surface|Wnt-protein binding|anatomical structure development|signal transduction|signaling receptor binding|negative regulation of Wnt signaling pathway|positive regulation of fat cell differentiation	path:hsa04310	Wnt signaling pathway
ADAMTSL5	3	0.932254475708127	0.000557085720165633	0.00243229087961139	ENSG00000185761	339366	protein_coding	ADAMTS like 5 [Source:HGNC Symbol;Acc:HGNC:27912]		GO:0005576,GO:0031012,GO:0005515	extracellular region|extracellular matrix|protein binding
NOTUM	3	2.22195590899891	1.0383368971585e-05	5.76082594708175e-05	ENSG00000185269	147111	protein_coding	notum, palmitoleoyl-protein carboxylesterase [Source:HGNC Symbol;Acc:HGNC:27106]		GO:0016787,GO:0005576,GO:0016055,GO:0052689,GO:0090090,GO:0044267,GO:0043687,GO:0030178,GO:0005788,GO:0004629,GO:1990699,GO:1990697	hydrolase activity|extracellular region|Wnt signaling pathway|carboxylic ester hydrolase activity|negative regulation of canonical Wnt signaling pathway|cellular protein metabolic process|post-translational protein modification|negative regulation of Wnt signaling pathway|endoplasmic reticulum lumen|phospholipase C activity|palmitoleyl hydrolase activity|protein depalmitoleylation	path:hsa04310	Wnt signaling pathway
DBX2	3	0.92509263735509	0.00102008331533526	0.00426551689987269	ENSG00000185610	440097	protein_coding	developing brain homeobox 2 [Source:HGNC Symbol;Acc:HGNC:33186]	Homeobox	GO:0005634,GO:0006355,GO:0003677,GO:0043565,GO:0006357,GO:0000981,GO:0000790	nucleus|regulation of transcription, DNA-templated|DNA binding|sequence-specific DNA binding|regulation of transcription by RNA polymerase II|DNA-binding transcription factor activity, RNA polymerase II-specific|nuclear chromatin
XIST	3	1.48859344088757	0	0	ENSG00000229807	7503	lncRNA	X inactive specific transcript [Source:HGNC Symbol;Acc:HGNC:12810]
CTSB	3	1.67624643242873	1.66985213208514e-60	6.02744160615862e-59	ENSG00000164733	1508	protein_coding	cathepsin B [Source:HGNC Symbol;Acc:HGNC:2527]		GO:0008234,GO:0006508,GO:0005615,GO:0043231,GO:0005730,GO:0016787,GO:0005515,GO:0008233,GO:0005576,GO:0042470,GO:0048471,GO:0004175,GO:0004197,GO:0046697,GO:0046718,GO:0050790,GO:0005764,GO:0070062,GO:0062023,GO:0043312,GO:0042981,GO:0005622,GO:0002224,GO:1904813,GO:0030855,GO:0051603,GO:0030574,GO:0005518,GO:0043394,GO:0097067,GO:0036021	cysteine-type peptidase activity|proteolysis|extracellular space|intracellular membrane-bounded organelle|nucleolus|hydrolase activity|protein binding|peptidase activity|extracellular region|melanosome|perinuclear region of cytoplasm|endopeptidase activity|cysteine-type endopeptidase activity|decidualization|viral entry into host cell|regulation of catalytic activity|lysosome|extracellular exosom…	path:hsa04140,path:hsa04142,path:hsa04210,path:hsa04612,path:hsa04621,path:hsa04924	Autophagy - animal|Lysosome|Apoptosis|Antigen processing and presentation|NOD-like receptor signaling pathway|Renin secretion
B2M	3	0.404294349684039	1.31029601878415e-38	3.22950468575884e-37	ENSG00000166710	567	protein_coding	beta-2-microglobulin [Source:HGNC Symbol;Acc:HGNC:914]		GO:0016020,GO:0005794,GO:0005829,GO:0005886,GO:0005615,GO:0005515,GO:0005576,GO:0006955,GO:0009986,GO:0002376,GO:0005925,GO:0050776,GO:0042802,GO:0002474,GO:0042612,GO:0070062,GO:0044267,GO:0001895,GO:0002479,GO:0045087,GO:0043312,GO:0030670,GO:1990712,GO:0005788,GO:0035580,GO:1904724,GO:0000139,GO:0048260,GO:0060333,GO:0042803,GO:0012507,GO:0032092,GO:0042824,GO:0050690,GO:0031901,GO:0007611,GO:…	membrane|Golgi apparatus|cytosol|plasma membrane|extracellular space|protein binding|extracellular region|immune response|cell surface|immune system process|focal adhesion|regulation of immune response|identical protein binding|antigen processing and presentation of peptide antigen via MHC class I|MHC class I protein complex|extracellular exosome|cellular protein metabolic process|retina homeosta…	path:hsa04612,path:hsa05163,path:hsa05169,path:hsa05170	Antigen processing and presentation|Human cytomegalovirus infection|Epstein-Barr virus infection|Human immunodeficiency virus 1 infection
IFI27L1	3	0.859722959261299	7.31833709383987e-10	6.03284810746922e-09	ENSG00000165948	122509	protein_coding	interferon alpha inducible protein 27 like 1 [Source:HGNC Symbol;Acc:HGNC:19754]		GO:0016020,GO:0016021,GO:0006915,GO:0005739	membrane|integral component of membrane|apoptotic process|mitochondrion
DUSP3	3	1.04174764830977	1.37334033720667e-07	9.31189879253448e-07	ENSG00000108861	1845	protein_coding	dual specificity phosphatase 3 [Source:HGNC Symbol;Acc:HGNC:3069]		GO:0030336,GO:0005634,GO:0005829,GO:0005654,GO:0016787,GO:0004721,GO:0006470,GO:0004725,GO:0016311,GO:0016791,GO:0008138,GO:0035335,GO:0046329,GO:0070373,GO:0001772,GO:0071364,GO:0045931,GO:0043409,GO:0019901,GO:0050860,GO:0008092,GO:0030971,GO:1990264,GO:0051893,GO:0000188,GO:0033549,GO:1990782,GO:0042059,GO:0050868,GO:0050922,GO:0120183	negative regulation of cell migration|nucleus|cytosol|nucleoplasm|hydrolase activity|phosphoprotein phosphatase activity|protein dephosphorylation|protein tyrosine phosphatase activity|dephosphorylation|phosphatase activity|protein tyrosine/serine/threonine phosphatase activity|peptidyl-tyrosine dephosphorylation|negative regulation of JNK cascade|negative regulation of ERK1 and ERK2 cascade|immu…	path:hsa04010	MAPK signaling pathway
SELENON	3	0.989259611075047	1.13448334635141e-09	9.1946910894172e-09	ENSG00000162430	57190	protein_coding	selenoprotein N [Source:HGNC Symbol;Acc:HGNC:15999]		GO:0016020,GO:0016491,GO:0055114,GO:0005783,GO:0005789,GO:0005509,GO:0005515,GO:0055074,GO:0060314,GO:0048741,GO:1902884	membrane|oxidoreductase activity|oxidation-reduction process|endoplasmic reticulum|endoplasmic reticulum membrane|calcium ion binding|protein binding|calcium ion homeostasis|regulation of ryanodine-sensitive calcium-release channel activity|skeletal muscle fiber development|positive regulation of response to oxidative stress
GPR176	3	0.983423922081947	9.76099138462792e-12	9.15586995563215e-11	ENSG00000166073	11245	protein_coding	G protein-coupled receptor 176 [Source:HGNC Symbol;Acc:HGNC:32370]		GO:0016020,GO:0016021,GO:0004930,GO:0007186,GO:0005886,GO:0007165,GO:0048511,GO:0005887,GO:0007268,GO:0048512,GO:0007193	membrane|integral component of membrane|G protein-coupled receptor activity|G protein-coupled receptor signaling pathway|plasma membrane|signal transduction|rhythmic process|integral component of plasma membrane|chemical synaptic transmission|circadian behavior|adenylate cyclase-inhibiting G protein-coupled receptor signaling pathway
PDPN	3	1.57598510716315	7.80656311047345e-32	1.61428257856745e-30	ENSG00000162493	10630	protein_coding	podoplanin [Source:HGNC Symbol;Acc:HGNC:29602]		GO:0005737,GO:0016020,GO:0016021,GO:0043066,GO:0005829,GO:0005886,GO:0042995,GO:0003333,GO:0005515,GO:0007275,GO:0030054,GO:0031410,GO:0045121,GO:0030027,GO:0030175,GO:0008285,GO:0032587,GO:0016323,GO:0030335,GO:0071437,GO:0016324,GO:0008360,GO:0005887,GO:0005102,GO:0001726,GO:0030168,GO:0010718,GO:0031528,GO:0051087,GO:0044319,GO:0097197,GO:0007266,GO:0051272,GO:0015884,GO:0090091,GO:0031527,GO:…	cytoplasm|membrane|integral component of membrane|negative regulation of apoptotic process|cytosol|plasma membrane|cell projection|amino acid transmembrane transport|protein binding|multicellular organism development|cell junction|cytoplasmic vesicle|membrane raft|lamellipodium|filopodium|negative regulation of cell population proliferation|ruffle membrane|basolateral plasma membrane|positive reg…
PARVB	3	1.21924071702536	0.00226377557098728	0.00892272772708438	ENSG00000188677	29780	protein_coding	parvin beta [Source:HGNC Symbol;Acc:HGNC:14653]		GO:0005737,GO:0016020,GO:0003779,GO:0007155,GO:0005886,GO:0005856,GO:0042995,GO:0005515,GO:0030054,GO:0031532,GO:0005925,GO:0005829,GO:0030027,GO:0034446,GO:0015629,GO:0030018,GO:0030032,GO:0007163,GO:0030017,GO:0030031,GO:0071963	cytoplasm|membrane|actin binding|cell adhesion|plasma membrane|cytoskeleton|cell projection|protein binding|cell junction|actin cytoskeleton reorganization|focal adhesion|cytosol|lamellipodium|substrate adhesion-dependent cell spreading|actin cytoskeleton|Z disc|lamellipodium assembly|establishment or maintenance of cell polarity|sarcomere|cell projection assembly|establishment or maintenance of …	path:hsa04510	Focal adhesion
UBE2E3	3	0.740253453062109	4.02163642330361e-16	4.81662024637878e-15	ENSG00000170035	10477	protein_coding	ubiquitin conjugating enzyme E2 E3 [Source:HGNC Symbol;Acc:HGNC:12479]		GO:0000166,GO:0005524,GO:0016740,GO:0005634,GO:0005737,GO:0016567,GO:0005515,GO:0004842,GO:0061631,GO:0070979,GO:0070936,GO:0005654,GO:0005829,GO:0040008,GO:0070534	nucleotide binding|ATP binding|transferase activity|nucleus|cytoplasm|protein ubiquitination|protein binding|ubiquitin-protein transferase activity|ubiquitin conjugating enzyme activity|protein K11-linked ubiquitination|protein K48-linked ubiquitination|nucleoplasm|cytosol|regulation of growth|protein K63-linked ubiquitination	path:hsa04120	Ubiquitin mediated proteolysis
MICAL2	3	0.927063121851668	9.47610548881054e-24	1.53875304789687e-22	ENSG00000133816	84953	protein_coding	microtubule associated monooxygenase, calponin and LIM domain containing 2 [Source:HGNC Symbol;Acc:HGNC:24693]		GO:0005634,GO:0003779,GO:0055114,GO:0010735,GO:0043914,GO:0030042,GO:0046872,GO:0004497,GO:0016491,GO:0071949,GO:0007507,GO:0005815,GO:0007010,GO:0030036,GO:0031941,GO:0016709,GO:0016174,GO:0001947,GO:0019417,GO:0005515,GO:0006887,GO:0017137,GO:0005737,GO:0007275,GO:0030154,GO:0007283,GO:0008150,GO:0051019	nucleus|actin binding|oxidation-reduction process|positive regulation of transcription via serum response element binding|NADPH:sulfur oxidoreductase activity|actin filament depolymerization|metal ion binding|monooxygenase activity|oxidoreductase activity|FAD binding|heart development|microtubule organizing center|cytoskeleton organization|actin cytoskeleton organization|filamentous actin|oxidore…
ACADS	3	0.724051638387208	0.000596548101859612	0.00258945174053174	ENSG00000122971	35	protein_coding	acyl-CoA dehydrogenase short chain [Source:HGNC Symbol;Acc:HGNC:90]		GO:0005634,GO:0005654,GO:0016491,GO:0050660,GO:0055114,GO:0016627,GO:0005739,GO:0005759,GO:0006629,GO:0006631,GO:0003995,GO:0006635,GO:0033539,GO:0004085,GO:0046359	nucleus|nucleoplasm|oxidoreductase activity|flavin adenine dinucleotide binding|oxidation-reduction process|oxidoreductase activity, acting on the CH-CH group of donors|mitochondrion|mitochondrial matrix|lipid metabolic process|fatty acid metabolic process|acyl-CoA dehydrogenase activity|fatty acid beta-oxidation|fatty acid beta-oxidation using acyl-CoA dehydrogenase|butyryl-CoA dehydrogenase act…	path:hsa00071,path:hsa00280,path:hsa00650	Fatty acid degradation|Valine, leucine and isoleucine degradation|Butanoate metabolism
IDH3G	3	0.680964666409789	4.30801904225278e-12	4.13852506471113e-11	ENSG00000067829	3421	protein_coding	isocitrate dehydrogenase (NAD(+)) 3 gamma [Source:HGNC Symbol;Acc:HGNC:5386]		GO:0046872,GO:0000166,GO:0005524,GO:0005730,GO:0005654,GO:0000287,GO:0055114,GO:0006099,GO:0005739,GO:0016616,GO:0051287,GO:0004449,GO:0005759,GO:0005975,GO:0006102	metal ion binding|nucleotide binding|ATP binding|nucleolus|nucleoplasm|magnesium ion binding|oxidation-reduction process|tricarboxylic acid cycle|mitochondrion|oxidoreductase activity, acting on the CH-OH group of donors, NAD or NADP as acceptor|NAD binding|isocitrate dehydrogenase (NAD+) activity|mitochondrial matrix|carbohydrate metabolic process|isocitrate metabolic process	path:hsa00020	Citrate cycle (TCA cycle)
UBE2L3	3	0.757614073973958	0.00205280294948695	0.00814644267094999	ENSG00000185651	7332	protein_coding	ubiquitin conjugating enzyme E2 L3 [Source:HGNC Symbol;Acc:HGNC:12488]		GO:0005737,GO:0003723,GO:0005634,GO:0000166,GO:0005524,GO:0016740,GO:0016567,GO:1903508,GO:0005515,GO:0004842,GO:0006511,GO:0003713,GO:0031625,GO:0061631,GO:0070979,GO:0000151,GO:0005654,GO:0005829,GO:0008283,GO:0019899,GO:0006355,GO:0006464,GO:1903955,GO:0000209,GO:0031398,GO:0071383,GO:0071385,GO:0044770,GO:0097027,GO:0051443	cytoplasm|RNA binding|nucleus|nucleotide binding|ATP binding|transferase activity|protein ubiquitination|positive regulation of nucleic acid-templated transcription|protein binding|ubiquitin-protein transferase activity|ubiquitin-dependent protein catabolic process|transcription coactivator activity|ubiquitin protein ligase binding|ubiquitin conjugating enzyme activity|protein K11-linked ubiquiti…	path:hsa04120,path:hsa05012	Ubiquitin mediated proteolysis|Parkinson disease
GDI2	3	0.59047400784046	0.000157292540718392	0.000746410512489806	ENSG00000057608	2665	protein_coding	GDP dissociation inhibitor 2 [Source:HGNC Symbol;Acc:HGNC:4227]		GO:0003723,GO:0005737,GO:0016020,GO:0015031,GO:0007264,GO:0050790,GO:0043547,GO:0005515,GO:0007165,GO:0005096,GO:0005925,GO:0005576,GO:0017137,GO:0016192,GO:0005092,GO:0005093,GO:0005829,GO:0070062,GO:0051056,GO:0043312,GO:0034774,GO:0031982,GO:0035578,GO:0031267,GO:0005794,GO:0045202	RNA binding|cytoplasm|membrane|protein transport|small GTPase mediated signal transduction|regulation of catalytic activity|positive regulation of GTPase activity|protein binding|signal transduction|GTPase activator activity|focal adhesion|extracellular region|Rab GTPase binding|vesicle-mediated transport|GDP-dissociation inhibitor activity|Rab GDP-dissociation inhibitor activity|cytosol|extracel…
MT2A	3	1.89200838804011	2.52989024127654e-11	2.31144564954974e-10	ENSG00000125148	4502	protein_coding	metallothionein 2A [Source:HGNC Symbol;Acc:HGNC:7406]		GO:0005634,GO:0005737,GO:0046872,GO:0008270,GO:0005515,GO:0048471,GO:0005829,GO:0006878,GO:0008144,GO:0035690,GO:0060333,GO:0045926,GO:0006882,GO:0010038,GO:0010273,GO:0036016,GO:0036018,GO:0071276,GO:0071280,GO:0071294	nucleus|cytoplasm|metal ion binding|zinc ion binding|protein binding|perinuclear region of cytoplasm|cytosol|cellular copper ion homeostasis|drug binding|cellular response to drug|interferon-gamma-mediated signaling pathway|negative regulation of growth|cellular zinc ion homeostasis|response to metal ion|detoxification of copper ion|cellular response to interleukin-3|cellular response to erythrop…	path:hsa04978	Mineral absorption
CD63	3	1.562070019359	8.91617118050324e-84	4.36284467082351e-82	ENSG00000135404	967	protein_coding	CD63 molecule [Source:HGNC Symbol;Acc:HGNC:1692]		GO:0016020,GO:0016021,GO:0015031,GO:0005765,GO:0005615,GO:0005886,GO:0005515,GO:0005576,GO:0042470,GO:0009986,GO:0005764,GO:0005768,GO:0031902,GO:0005887,GO:0070062,GO:0016477,GO:0010008,GO:0043312,GO:0002576,GO:0031088,GO:0032585,GO:0031226,GO:0035577,GO:1900746,GO:0007160,GO:0005771,GO:0031904,GO:0002092,GO:0034613,GO:0035646,GO:0048757,GO:1901379,GO:2001046,GO:0097487,GO:0043473,GO:0050931,GO:…	membrane|integral component of membrane|protein transport|lysosomal membrane|extracellular space|plasma membrane|protein binding|extracellular region|melanosome|cell surface|lysosome|endosome|late endosome membrane|integral component of plasma membrane|extracellular exosome|cell migration|endosome membrane|neutrophil degranulation|platelet degranulation|platelet dense granule membrane|multivesicu…	path:hsa04142,path:hsa05205	Lysosome|Proteoglycans in cancer
LTBP1	3	1.93952292987187	2.56878033486075e-91	1.36063573134932e-89	ENSG00000049323	4052	protein_coding	latent transforming growth factor beta binding protein 1 [Source:HGNC Symbol;Acc:HGNC:6714]		GO:0005509,GO:0005576,GO:0007178,GO:0005515,GO:0044267,GO:0062023,GO:0043687,GO:0005788,GO:0005201,GO:0031012,GO:0019838,GO:1901388,GO:0035583,GO:0001527,GO:0050431,GO:0005024,GO:0050436,GO:0003281,GO:0035904,GO:0060976,GO:0032991	calcium ion binding|extracellular region|transmembrane receptor protein serine/threonine kinase signaling pathway|protein binding|cellular protein metabolic process|collagen-containing extracellular matrix|post-translational protein modification|endoplasmic reticulum lumen|extracellular matrix structural constituent|extracellular matrix|growth factor binding|regulation of transforming growth fact…	path:hsa04350	TGF-beta signaling pathway
SARS	3	0.717474860680245	0.00104061022436046	0.00434489788065448	ENSG00000031698	6301	protein_coding	seryl-tRNA synthetase [Source:HGNC Symbol;Acc:HGNC:10537]		GO:0005634,GO:0005737,GO:0006412,GO:0000166,GO:0005524,GO:0005829,GO:0003677,GO:0042803,GO:0016874,GO:0004812,GO:0006418,GO:0005515,GO:0000122,GO:0070062,GO:0000049,GO:0004828,GO:0006434,GO:0003723,GO:0016525,GO:0000978,GO:0008033,GO:0016259,GO:0097056,GO:1904046	nucleus|cytoplasm|translation|nucleotide binding|ATP binding|cytosol|DNA binding|protein homodimerization activity|ligase activity|aminoacyl-tRNA ligase activity|tRNA aminoacylation for protein translation|protein binding|negative regulation of transcription by RNA polymerase II|extracellular exosome|tRNA binding|serine-tRNA ligase activity|seryl-tRNA aminoacylation|RNA binding|negative regulatio…	path:hsa00970	Aminoacyl-tRNA biosynthesis
CD59	3	1.40182669743502	5.53274788872928e-108	3.40916002483806e-106	ENSG00000085063	966	protein_coding	CD59 molecule (CD59 blood group) [Source:HGNC Symbol;Acc:HGNC:1689]		GO:0016020,GO:0005615,GO:0005886,GO:0005515,GO:0005576,GO:0009986,GO:0005925,GO:0030449,GO:0031225,GO:0001971,GO:0005789,GO:0070062,GO:0043312,GO:0035579,GO:0070821,GO:0007166,GO:0007596,GO:0031982,GO:0006888,GO:0000139,GO:0030133,GO:0048208,GO:0012507,GO:0033116,GO:1903659,GO:0001848,GO:0031362	membrane|extracellular space|plasma membrane|protein binding|extracellular region|cell surface|focal adhesion|regulation of complement activation|anchored component of membrane|negative regulation of activation of membrane attack complex|endoplasmic reticulum membrane|extracellular exosome|neutrophil degranulation|specific granule membrane|tertiary granule membrane|cell surface receptor signaling…	path:hsa04610,path:hsa04640	Complement and coagulation cascades|Hematopoietic cell lineage
YWHAB	3	0.553902925092268	9.67554946322477e-36	2.21611255258755e-34	ENSG00000166913	7529	protein_coding	tyrosine 3-monooxygenase/tryptophan 5-monooxygenase activation protein beta [Source:HGNC Symbol;Acc:HGNC:12849]		GO:0005737,GO:0005739,GO:0035308,GO:0016020,GO:0005829,GO:0019904,GO:0005515,GO:0042470,GO:0048471,GO:0005925,GO:0042802,GO:0045296,GO:0070062,GO:0000165,GO:0043488,GO:0016032,GO:0005773,GO:0005774,GO:0061024,GO:0019899,GO:0035329,GO:1900740,GO:0042826,GO:0045744,GO:0051220,GO:0043085,GO:0050815,GO:0051219,GO:0008022,GO:0044877,GO:0006605,GO:0045892,GO:0051291,GO:0005634,GO:0017053,GO:0032991	cytoplasm|mitochondrion|negative regulation of protein dephosphorylation|membrane|cytosol|protein domain specific binding|protein binding|melanosome|perinuclear region of cytoplasm|focal adhesion|identical protein binding|cadherin binding|extracellular exosome|MAPK cascade|regulation of mRNA stability|viral process|vacuole|vacuolar membrane|membrane organization|enzyme binding|hippo signaling|pos…	path:hsa04110,path:hsa04114,path:hsa04151,path:hsa04390,path:hsa05161,path:hsa05203	Cell cycle|Oocyte meiosis|PI3K-Akt signaling pathway|Hippo signaling pathway|Hepatitis B|Viral carcinogenesis
HLA-A	3	0.557830071499728	1.23753349696946e-37	2.98976656914715e-36	ENSG00000206503	3105	protein_coding	major histocompatibility complex, class I, A [Source:HGNC Symbol;Acc:HGNC:4931]		GO:0016020,GO:0016021,GO:0005783,GO:0005789,GO:0005794,GO:0005886,GO:0006955,GO:0009986,GO:0002376,GO:0050776,GO:0005887,GO:0042605,GO:0019882,GO:0002474,GO:0042612,GO:0016567,GO:0070062,GO:0002479,GO:0030670,GO:0000139,GO:0060333,GO:0012507,GO:0060337,GO:0071556,GO:0031901,GO:0002480,GO:0042270,GO:0055038,GO:0030881,GO:0046977,GO:0036037,GO:0042590,GO:0001913	membrane|integral component of membrane|endoplasmic reticulum|endoplasmic reticulum membrane|Golgi apparatus|plasma membrane|immune response|cell surface|immune system process|regulation of immune response|integral component of plasma membrane|peptide antigen binding|antigen processing and presentation|antigen processing and presentation of peptide antigen via MHC class I|MHC class I protein comp…	path:hsa04144,path:hsa04145,path:hsa04218,path:hsa04514,path:hsa04612,path:hsa04650,path:hsa04940,path:hsa05163,path:hsa05165,path:hsa05166,path:hsa05167,path:hsa05168,path:hsa05169,path:hsa05170,path:hsa05203,path:hsa05320,path:hsa05330,path:hsa05332,path:hsa05416	Endocytosis|Phagosome|Cellular senescence|Cell adhesion molecules (CAMs)|Antigen processing and presentation|Natural killer cell mediated cytotoxicity|Type I diabetes mellitus|Human cytomegalovirus infection|Human papillomavirus infection|Human T-cell leukemia virus 1 infection|Kaposi sarcoma-associated herpesvirus infection|Herpes simplex infection|Epstein-Barr virus infection|Human immunodefici…
UBL5	3	0.703816513207039	8.67438136392424e-13	8.6983844466025e-12	ENSG00000198258	59286	protein_coding	ubiquitin like 5 [Source:HGNC Symbol;Acc:HGNC:13736]		GO:0005737,GO:0006464,GO:0005515,GO:0005634,GO:0000398,GO:1903955,GO:0031386	cytoplasm|cellular protein modification process|protein binding|nucleus|mRNA splicing, via spliceosome|positive regulation of protein targeting to mitochondrion|protein tag
PLTP	3	1.05717637382302	5.09550293525396e-100	2.90047438465366e-98	ENSG00000100979	5360	protein_coding	phospholipid transfer protein [Source:HGNC Symbol;Acc:HGNC:9093]		GO:0005615,GO:0006629,GO:0008289,GO:0005576,GO:0006869,GO:0008429,GO:0031210,GO:0035627,GO:0008525,GO:0070300,GO:0015914,GO:0034364,GO:0005319,GO:0034375,GO:0005548,GO:1901611,GO:0019992,GO:0097001,GO:0120017,GO:1904121,GO:1990050,GO:0010875,GO:0010189,GO:0030317	extracellular space|lipid metabolic process|lipid binding|extracellular region|lipid transport|phosphatidylethanolamine binding|phosphatidylcholine binding|ceramide transport|phosphatidylcholine transporter activity|phosphatidic acid binding|phospholipid transport|high-density lipoprotein particle|lipid transporter activity|high-density lipoprotein particle remodeling|phospholipid transporter act…	path:hsa03320,path:hsa04979	PPAR signaling pathway|Cholesterol metabolism
ANXA11	3	0.564428761913372	4.58695933883129e-09	3.5449176258565e-08	ENSG00000122359	311	protein_coding	annexin A11 [Source:HGNC Symbol;Acc:HGNC:535]		GO:0003723,GO:0005634,GO:0005737,GO:0016020,GO:0005829,GO:0005654,GO:0005509,GO:0051301,GO:0005856,GO:0005515,GO:0042470,GO:0007049,GO:0005544,GO:0005819,GO:0030496,GO:0032506,GO:0008429,GO:0070062,GO:0048306,GO:0062023,GO:0042581,GO:0042582,GO:0006909,GO:0005635,GO:0044548,GO:0051592,GO:0045335,GO:0023026	RNA binding|nucleus|cytoplasm|membrane|cytosol|nucleoplasm|calcium ion binding|cell division|cytoskeleton|protein binding|melanosome|cell cycle|calcium-dependent phospholipid binding|spindle|midbody|cytokinetic process|phosphatidylethanolamine binding|extracellular exosome|calcium-dependent protein binding|collagen-containing extracellular matrix|specific granule|azurophil granule|phagocytosis|nu…
ERGIC1	3	0.750991774478586	3.63856115836936e-05	0.000187940977924748	ENSG00000113719	57222	protein_coding	endoplasmic reticulum-golgi intermediate compartment 1 [Source:HGNC Symbol;Acc:HGNC:29205]		GO:0016020,GO:0016021,GO:0043231,GO:0005654,GO:0005783,GO:0005789,GO:0005794,GO:0000139,GO:0016192,GO:0006888,GO:0030134,GO:0030176,GO:0005515,GO:0030173,GO:0006890,GO:0033116,GO:0005793	membrane|integral component of membrane|intracellular membrane-bounded organelle|nucleoplasm|endoplasmic reticulum|endoplasmic reticulum membrane|Golgi apparatus|Golgi membrane|vesicle-mediated transport|endoplasmic reticulum to Golgi vesicle-mediated transport|COPII-coated ER to Golgi transport vesicle|integral component of endoplasmic reticulum membrane|protein binding|integral component of Gol…
CBR1	3	1.21022361682676	1.36304558566915e-23	2.19484520374292e-22	ENSG00000159228	873	protein_coding	carbonyl reductase 1 [Source:HGNC Symbol;Acc:HGNC:1548]		GO:0005737,GO:0016491,GO:0055114,GO:0005829,GO:0070062,GO:0030855,GO:1903561,GO:0019371,GO:0016655,GO:0004090,GO:0017144,GO:0047021,GO:0050221,GO:0042373	cytoplasm|oxidoreductase activity|oxidation-reduction process|cytosol|extracellular exosome|epithelial cell differentiation|extracellular vesicle|cyclooxygenase pathway|oxidoreductase activity, acting on NAD(P)H, quinone or similar compound as acceptor|carbonyl reductase (NADPH) activity|drug metabolic process|15-hydroxyprostaglandin dehydrogenase (NADP+) activity|prostaglandin-E2 9-reductase act…	path:hsa00590,path:hsa00790,path:hsa00980,path:hsa05204	Arachidonic acid metabolism|Folate biosynthesis|Metabolism of xenobiotics by cytochrome P450|Chemical carcinogenesis
COPRS	3	0.84783443684557	1.02672321446678e-06	6.3650230983568e-06	ENSG00000172301	55352	protein_coding	coordinator of PRMT5 and differentiation stimulator [Source:HGNC Symbol;Acc:HGNC:28848]		GO:0005634,GO:0005829,GO:0005886,GO:0006325,GO:0005515,GO:0042393,GO:0007517,GO:0005654,GO:0043985	nucleus|cytosol|plasma membrane|chromatin organization|protein binding|histone binding|muscle organ development|nucleoplasm|histone H4-R3 methylation
PPP1R7	3	0.724676625344546	7.97976283953697e-11	7.02253666001184e-10	ENSG00000115685	5510	protein_coding	protein phosphatase 1 regulatory subunit 7 [Source:HGNC Symbol;Acc:HGNC:9295]		GO:0005515,GO:0005634,GO:0050790,GO:0043666,GO:0030234,GO:0070062,GO:0005737,GO:0019888,GO:0035307,GO:0005694	protein binding|nucleus|regulation of catalytic activity|regulation of phosphoprotein phosphatase activity|enzyme regulator activity|extracellular exosome|cytoplasm|protein phosphatase regulator activity|positive regulation of protein dephosphorylation|chromosome
SSNA1	3	0.751784079948508	2.36863821278525e-18	3.12750819719167e-17	ENSG00000176101	8636	protein_coding	SS nuclear autoantigen 1 [Source:HGNC Symbol;Acc:HGNC:11321]		GO:0005634,GO:0005737,GO:0005856,GO:0005515,GO:0042802,GO:0042073,GO:0060830,GO:0005813,GO:0036064,GO:0005815,GO:0005829,GO:0000086,GO:0010389,GO:0097711	nucleus|cytoplasm|cytoskeleton|protein binding|identical protein binding|intraciliary transport|ciliary receptor clustering involved in smoothened signaling pathway|centrosome|ciliary basal body|microtubule organizing center|cytosol|G2/M transition of mitotic cell cycle|regulation of G2/M transition of mitotic cell cycle|ciliary basal body-plasma membrane docking
CLUH	3	0.877986479373594	0.000254575609658988	0.00117277808547874	ENSG00000132361	23277	protein_coding	clustered mitochondria homolog [Source:HGNC Symbol;Acc:HGNC:29094]		GO:0003723,GO:0005737,GO:0007005,GO:0048312,GO:0005515,GO:0003729	RNA binding|cytoplasm|mitochondrion organization|intracellular distribution of mitochondria|protein binding|mRNA binding
PRPF31	3	0.886481536454817	0.000730294630758308	0.00312918681577907	ENSG00000105618	26121	protein_coding	pre-mRNA processing factor 31 [Source:HGNC Symbol;Acc:HGNC:15446]		GO:0003723,GO:0006397,GO:0008380,GO:0005634,GO:0016607,GO:0005515,GO:0005681,GO:0000398,GO:0005654,GO:0046540,GO:0000244,GO:0071339,GO:0015030,GO:0071005,GO:0030621,GO:0043021,GO:0005687,GO:0030622,GO:0005690,GO:0070990,GO:0071166,GO:0005684	RNA binding|mRNA processing|RNA splicing|nucleus|nuclear speck|protein binding|spliceosomal complex|mRNA splicing, via spliceosome|nucleoplasm|U4/U6 x U5 tri-snRNP complex|spliceosomal tri-snRNP complex assembly|MLL1 complex|Cajal body|U2-type precatalytic spliceosome|U4 snRNA binding|ribonucleoprotein complex binding|U4 snRNP|U4atac snRNA binding|U4atac snRNP|snRNP binding|ribonucleoprotein comp…	path:hsa03040	Spliceosome
ANXA6	3	0.899516786430783	1.20253222043389e-05	6.61962427434216e-05	ENSG00000197043	309	protein_coding	annexin A6 [Source:HGNC Symbol;Acc:HGNC:544]		GO:0005509,GO:0005544,GO:0005739,GO:0005737,GO:0016020,GO:0005765,GO:0005525,GO:0042803,GO:0005515,GO:0042470,GO:0070588,GO:0005925,GO:0008289,GO:0031902,GO:0006816,GO:0006937,GO:0051560,GO:0097190,GO:0048471,GO:0051015,GO:0070062,GO:0051260,GO:0062023,GO:0001786,GO:0034220,GO:0015485,GO:0005262,GO:0048306,GO:0035374,GO:0015276,GO:0001778,GO:0003418,GO:0051283,GO:0050819	calcium ion binding|calcium-dependent phospholipid binding|mitochondrion|cytoplasm|membrane|lysosomal membrane|GTP binding|protein homodimerization activity|protein binding|melanosome|calcium ion transmembrane transport|focal adhesion|lipid binding|late endosome membrane|calcium ion transport|regulation of muscle contraction|mitochondrial calcium ion homeostasis|apoptotic signaling pathway|perinu…
DRAP1	3	0.595199024051534	4.87981565029106e-12	4.67432956336831e-11	ENSG00000175550	10589	protein_coding	DR1 associated protein 1 [Source:HGNC Symbol;Acc:HGNC:3019]		GO:0005634,GO:0003677,GO:0046982,GO:0005515,GO:0042802,GO:0003712,GO:0003714,GO:0003700,GO:0000122	nucleus|DNA binding|protein heterodimerization activity|protein binding|identical protein binding|transcription coregulator activity|transcription corepressor activity|DNA-binding transcription factor activity|negative regulation of transcription by RNA polymerase II
GNG5	3	0.759136447079536	2.15834630169127e-05	0.000115375541095666	ENSG00000174021	2787	protein_coding	G protein subunit gamma 5 [Source:HGNC Symbol;Acc:HGNC:4408]		GO:0016020,GO:0007186,GO:0003924,GO:0005886,GO:0005515,GO:0007165,GO:0005834,GO:0031681,GO:0031680,GO:0070062,GO:0030165	membrane|G protein-coupled receptor signaling pathway|GTPase activity|plasma membrane|protein binding|signal transduction|heterotrimeric G-protein complex|G-protein beta-subunit binding|G-protein beta/gamma-subunit complex|extracellular exosome|PDZ domain binding	path:hsa04014,path:hsa04062,path:hsa04151,path:hsa04371,path:hsa04713,path:hsa04723,path:hsa04724,path:hsa04725,path:hsa04726,path:hsa04727,path:hsa04728,path:hsa04926,path:hsa05032,path:hsa05034,path:hsa05163,path:hsa05167,path:hsa05170,path:hsa05200	Ras signaling pathway|Chemokine signaling pathway|PI3K-Akt signaling pathway|Apelin signaling pathway|Circadian entrainment|Retrograde endocannabinoid signaling|Glutamatergic synapse|Cholinergic synapse|Serotonergic synapse|GABAergic synapse|Dopaminergic synapse|Relaxin signaling pathway|Morphine addiction|Alcoholism|Human cytomegalovirus infection|Kaposi sarcoma-associated herpesvirus infection|…
MPC2	3	0.650798056829731	5.04229949922117e-08	3.55730925156118e-07	ENSG00000143158	25874	protein_coding	mitochondrial pyruvate carrier 2 [Source:HGNC Symbol;Acc:HGNC:24515]		GO:0005634,GO:0016020,GO:0016021,GO:0005743,GO:0005739,GO:0006850,GO:0031305,GO:0050833,GO:0035774,GO:0061732	nucleus|membrane|integral component of membrane|mitochondrial inner membrane|mitochondrion|mitochondrial pyruvate transmembrane transport|integral component of mitochondrial inner membrane|pyruvate transmembrane transporter activity|positive regulation of insulin secretion involved in cellular response to glucose stimulus|mitochondrial acetyl-CoA biosynthetic process from pyruvate
FAM171A1	3	1.39509429022226	1.34581856289927e-06	8.24544781062542e-06	ENSG00000148468	221061	protein_coding	family with sequence similarity 171 member A1 [Source:HGNC Symbol;Acc:HGNC:23522]		GO:0016020,GO:0016021,GO:0005886,GO:0005515,GO:0008360,GO:0043149	membrane|integral component of membrane|plasma membrane|protein binding|regulation of cell shape|stress fiber assembly
HEBP1	3	0.722725670196159	2.26490029879142e-05	0.000120824392706697	ENSG00000013583	50865	protein_coding	heme binding protein 1 [Source:HGNC Symbol;Acc:HGNC:17176]		GO:0005737,GO:0005576,GO:0020037,GO:0070062,GO:0007186,GO:0007623	cytoplasm|extracellular region|heme binding|extracellular exosome|G protein-coupled receptor signaling pathway|circadian rhythm
TRAF7	3	0.774619850058535	0.00122960828417968	0.00507154527938476	ENSG00000131653	84231	protein_coding	TNF receptor associated factor 7 [Source:HGNC Symbol;Acc:HGNC:20456]		GO:0043231,GO:0008270,GO:0046872,GO:0016740,GO:0016567,GO:0005886,GO:0005515,GO:0004842,GO:0006915,GO:0031410,GO:0000151,GO:0000185,GO:0070372,GO:2001235,GO:0043410	intracellular membrane-bounded organelle|zinc ion binding|metal ion binding|transferase activity|protein ubiquitination|plasma membrane|protein binding|ubiquitin-protein transferase activity|apoptotic process|cytoplasmic vesicle|ubiquitin ligase complex|activation of MAPKKK activity|regulation of ERK1 and ERK2 cascade|positive regulation of apoptotic signaling pathway|positive regulation of MAPK …
VSIR	3	0.910176378372748	4.16034358408662e-33	8.91004888947657e-32	ENSG00000107738	64115	protein_coding	V-set immunoregulatory receptor [Source:HGNC Symbol;Acc:HGNC:30085]		GO:0016020,GO:0016021,GO:0005886,GO:0042802,GO:0050776,GO:0010628,GO:0030335,GO:0019899,GO:0032689,GO:0032720,GO:2000562,GO:0061133,GO:0032693,GO:0031638,GO:0045591,GO:0010950,GO:0032700,GO:0120158,GO:2000565	membrane|integral component of membrane|plasma membrane|identical protein binding|regulation of immune response|positive regulation of gene expression|positive regulation of cell migration|enzyme binding|negative regulation of interferon-gamma production|negative regulation of tumor necrosis factor production|negative regulation of CD4-positive, alpha-beta T cell proliferation|endopeptidase activ…
RFXANK	3	0.793888327407163	4.42434005078095e-05	0.0002264195612397	ENSG00000064490	8625	protein_coding	regulatory factor X associated ankyrin containing protein [Source:HGNC Symbol;Acc:HGNC:9987]	Others	GO:0005829,GO:0005654,GO:0005634,GO:0005737,GO:0003677,GO:0045171,GO:0042826,GO:0007265,GO:0045944,GO:0003700,GO:0003712,GO:0005515	cytosol|nucleoplasm|nucleus|cytoplasm|DNA binding|intercellular bridge|histone deacetylase binding|Ras protein signal transduction|positive regulation of transcription by RNA polymerase II|DNA-binding transcription factor activity|transcription coregulator activity|protein binding	path:hsa04612,path:hsa05152,path:hsa05340	Antigen processing and presentation|Tuberculosis|Primary immunodeficiency
ATP1B1	3	2.25006163016784	4.11512319504303e-12	3.96049497927347e-11	ENSG00000143153	481	protein_coding	ATPase Na+/K+ transporting subunit beta 1 [Source:HGNC Symbol;Acc:HGNC:804]		GO:0050821,GO:0016020,GO:0016021,GO:0007155,GO:0006811,GO:0006813,GO:0005886,GO:0005515,GO:0006814,GO:0050900,GO:0010248,GO:1990573,GO:0070062,GO:0034220,GO:0042383,GO:0005391,GO:0008022,GO:0019901,GO:0001666,GO:0006874,GO:0010468,GO:0010882,GO:0030001,GO:0055119,GO:0060048,GO:1903169,GO:1903281,GO:0005890,GO:0005901,GO:0014704,GO:0016323,GO:0016324,GO:1903278,GO:1903779,GO:1903561,GO:0051117,GO:…	protein stabilization|membrane|integral component of membrane|cell adhesion|ion transport|potassium ion transport|plasma membrane|protein binding|sodium ion transport|leukocyte migration|establishment or maintenance of transmembrane electrochemical gradient|potassium ion import across plasma membrane|extracellular exosome|ion transmembrane transport|sarcolemma|sodium:potassium-exchanging ATPase a…	path:hsa04022,path:hsa04024,path:hsa04260,path:hsa04261,path:hsa04911,path:hsa04918,path:hsa04919,path:hsa04925,path:hsa04960,path:hsa04961,path:hsa04964,path:hsa04970,path:hsa04971,path:hsa04972,path:hsa04973,path:hsa04974,path:hsa04976,path:hsa04978	cGMP-PKG signaling pathway|cAMP signaling pathway|Cardiac muscle contraction|Adrenergic signaling in cardiomyocytes|Insulin secretion|Thyroid hormone synthesis|Thyroid hormone signaling pathway|Aldosterone synthesis and secretion|Aldosterone-regulated sodium reabsorption|Endocrine and other factor-regulated calcium reabsorption|Proximal tubule bicarbonate reclamation|Salivary secretion|Gastric ac…
HSPB2	3	1.25505479044833	2.83712285017426e-15	3.23897484214685e-14	ENSG00000170276	3316	protein_coding	heat shock protein family B (small) member 2 [Source:HGNC Symbol;Acc:HGNC:5247]		GO:0005634,GO:0005737,GO:0043085,GO:0005515,GO:0006986,GO:0005829,GO:0008047	nucleus|cytoplasm|positive regulation of catalytic activity|protein binding|response to unfolded protein|cytosol|enzyme activator activity	path:hsa05205	Proteoglycans in cancer
LMAN2	3	0.846254750967001	0.000106542066459702	0.000517455702559922	ENSG00000169223	10960	protein_coding	lectin, mannose binding 2 [Source:HGNC Symbol;Acc:HGNC:16986]		GO:0016020,GO:0016021,GO:0015031,GO:0046872,GO:0005783,GO:0005789,GO:0030246,GO:0005794,GO:0005615,GO:0000139,GO:0009986,GO:0005887,GO:0006888,GO:0007030,GO:0005793,GO:0030134,GO:0005515,GO:0050766,GO:0070062,GO:0006890,GO:0007029,GO:0033116,GO:0031072,GO:0005537	membrane|integral component of membrane|protein transport|metal ion binding|endoplasmic reticulum|endoplasmic reticulum membrane|carbohydrate binding|Golgi apparatus|extracellular space|Golgi membrane|cell surface|integral component of plasma membrane|endoplasmic reticulum to Golgi vesicle-mediated transport|Golgi organization|endoplasmic reticulum-Golgi intermediate compartment|COPII-coated ER t…	path:hsa04141	Protein processing in endoplasmic reticulum
YKT6	3	1.03812999730903	1.81691615649892e-06	1.09322617530852e-05	ENSG00000106636	10652	protein_coding	YKT6 v-SNARE homolog [Source:HGNC Symbol;Acc:HGNC:16959]		GO:0005737,GO:0016020,GO:0016021,GO:0015031,GO:0016192,GO:0016740,GO:0005829,GO:0005739,GO:0005794,GO:0000139,GO:0031410,GO:0030659,GO:0061025,GO:0045296,GO:0006888,GO:0030133,GO:0033116,GO:0005484,GO:0042147,GO:0031201,GO:0005768,GO:0019706,GO:0006903,GO:0006904,GO:0005783,GO:0005887,GO:0005515,GO:0043025,GO:0097440,GO:0097441	cytoplasm|membrane|integral component of membrane|protein transport|vesicle-mediated transport|transferase activity|cytosol|mitochondrion|Golgi apparatus|Golgi membrane|cytoplasmic vesicle|cytoplasmic vesicle membrane|membrane fusion|cadherin binding|endoplasmic reticulum to Golgi vesicle-mediated transport|transport vesicle|endoplasmic reticulum-Golgi intermediate compartment membrane|SNAP recep…	path:hsa04130	SNARE interactions in vesicular transport
YPEL4	3	0.787502760728167	1.02965507839764e-05	5.71352418502609e-05	ENSG00000166793	219539	protein_coding	yippee like 4 [Source:HGNC Symbol;Acc:HGNC:18328]		GO:0005634,GO:0046872,GO:0005730	nucleus|metal ion binding|nucleolus
HSPBP1	3	0.903882583641425	4.09324346215845e-05	0.000210387310712627	ENSG00000133265	23640	protein_coding	HSPA (Hsp70) binding protein 1 [Source:HGNC Symbol;Acc:HGNC:24989]		GO:0050790,GO:0005515,GO:0043086,GO:0005737,GO:0005783,GO:0032436,GO:0031398,GO:0006457,GO:0004857,GO:0031625,GO:0000774	regulation of catalytic activity|protein binding|negative regulation of catalytic activity|cytoplasm|endoplasmic reticulum|positive regulation of proteasomal ubiquitin-dependent protein catabolic process|positive regulation of protein ubiquitination|protein folding|enzyme inhibitor activity|ubiquitin protein ligase binding|adenyl-nucleotide exchange factor activity	path:hsa04141	Protein processing in endoplasmic reticulum
CORO1B	3	0.866753043132848	4.86619246618053e-10	4.05267313483298e-09	ENSG00000172725	57175	protein_coding	coronin 1B [Source:HGNC Symbol;Acc:HGNC:2253]		GO:0005737,GO:0003779,GO:0005829,GO:0005856,GO:0005515,GO:0048471,GO:0005925,GO:0051015,GO:0045296,GO:0030027,GO:0031252,GO:0070062,GO:0071944,GO:0016477,GO:0001725,GO:0042802,GO:0007015,GO:0051017,GO:0005884,GO:0042060,GO:0035767,GO:0005886,GO:0031529,GO:2000394,GO:0034316,GO:0071672,GO:0034315,GO:0036120,GO:0071933,GO:0030036,GO:0090135,GO:1902463	cytoplasm|actin binding|cytosol|cytoskeleton|protein binding|perinuclear region of cytoplasm|focal adhesion|actin filament binding|cadherin binding|lamellipodium|cell leading edge|extracellular exosome|cell periphery|cell migration|stress fiber|identical protein binding|actin filament organization|actin filament bundle assembly|actin filament|wound healing|endothelial cell chemotaxis|plasma membr…
LRRC45	3	1.09516860932888	0.00107063206737383	0.0044570296062272	ENSG00000169683	201255	protein_coding	leucine rich repeat containing 45 [Source:HGNC Symbol;Acc:HGNC:28302]		GO:0005737,GO:0005813,GO:0005829,GO:0005654,GO:0005886,GO:0005856,GO:0005515,GO:0005815	cytoplasm|centrosome|cytosol|nucleoplasm|plasma membrane|cytoskeleton|protein binding|microtubule organizing center
PSMD4	3	0.786886300078406	7.57858608908799e-12	7.1731013562635e-11	ENSG00000159352	5710	protein_coding	proteasome 26S subunit, non-ATPase 4 [Source:HGNC Symbol;Acc:HGNC:9561]		GO:0003723,GO:0005829,GO:0005654,GO:0005515,GO:0000502,GO:0038095,GO:0005634,GO:0042802,GO:0022624,GO:0050852,GO:0000165,GO:0000209,GO:0002223,GO:0002479,GO:0006521,GO:0010972,GO:0016579,GO:0031145,GO:0031146,GO:0033209,GO:0038061,GO:0043161,GO:0043488,GO:0043687,GO:0055085,GO:0060071,GO:0061418,GO:0070498,GO:0090090,GO:0090263,GO:1901990,GO:1902036,GO:0043248,GO:0008540,GO:0031593,GO:0008134,GO:…	RNA binding|cytosol|nucleoplasm|protein binding|proteasome complex|Fc-epsilon receptor signaling pathway|nucleus|identical protein binding|proteasome accessory complex|T cell receptor signaling pathway|MAPK cascade|protein polyubiquitination|stimulatory C-type lectin receptor signaling pathway|antigen processing and presentation of exogenous peptide antigen via MHC class I, TAP-dependent|regulati…	path:hsa03050,path:hsa05169	Proteasome|Epstein-Barr virus infection
ZNF521	3	1.00919288832813	0.000143126480918663	0.000683976018814988	ENSG00000198795	25925	protein_coding	zinc finger protein 521 [Source:HGNC Symbol;Acc:HGNC:24605]	zf-C2H2	GO:0003676,GO:0005634,GO:0046872,GO:0003677,GO:0007275,GO:0030154,GO:0019904,GO:0048663	nucleic acid binding|nucleus|metal ion binding|DNA binding|multicellular organism development|cell differentiation|protein domain specific binding|neuron fate commitment
MSRB1	3	0.802503344456693	5.44252198545086e-05	0.000275026573504745	ENSG00000198736	51734	protein_coding	methionine sulfoxide reductase B1 [Source:HGNC Symbol;Acc:HGNC:14133]		GO:0005634,GO:0005737,GO:0046872,GO:0016491,GO:0055114,GO:0003779,GO:0005856,GO:0005515,GO:0002376,GO:0045087,GO:0033743,GO:0005829,GO:0005575,GO:0030041,GO:0015629,GO:0008270,GO:0030091,GO:0033745,GO:0070191,GO:0005654	nucleus|cytoplasm|metal ion binding|oxidoreductase activity|oxidation-reduction process|actin binding|cytoskeleton|protein binding|immune system process|innate immune response|peptide-methionine (R)-S-oxide reductase activity|cytosol|cellular_component|actin filament polymerization|actin cytoskeleton|zinc ion binding|protein repair|L-methionine-(R)-S-oxide reductase activity|methionine-R-sulfoxid…
QDPR	3	2.19566771541872	5.44639849728188e-08	3.83205750478689e-07	ENSG00000151552	5860	protein_coding	quinoid dihydropteridine reductase [Source:HGNC Symbol;Acc:HGNC:9752]		GO:0016491,GO:0055114,GO:0022900,GO:0005737,GO:0004155,GO:0042803,GO:0070402,GO:0070404,GO:0001889,GO:0006559,GO:0006729,GO:0010044,GO:0010288,GO:0033762,GO:0035690,GO:0005829,GO:0043005,GO:0070062,GO:0009055,GO:0006520,GO:0051066	oxidoreductase activity|oxidation-reduction process|electron transport chain|cytoplasm|6,7-dihydropteridine reductase activity|protein homodimerization activity|NADPH binding|NADH binding|liver development|L-phenylalanine catabolic process|tetrahydrobiopterin biosynthetic process|response to aluminum ion|response to lead ion|response to glucagon|cellular response to drug|cytosol|neuron projection…	path:hsa00790	Folate biosynthesis
CCDC107	3	0.593675291181255	3.58557794862762e-31	7.25460135421336e-30	ENSG00000159884	203260	protein_coding	coiled-coil domain containing 107 [Source:HGNC Symbol;Acc:HGNC:28465]		GO:0016020,GO:0016021	membrane|integral component of membrane
PMVK	3	0.791617118894385	2.87811661597215e-15	3.2837265044014e-14	ENSG00000163344	10654	protein_coding	phosphomevalonate kinase [Source:HGNC Symbol;Acc:HGNC:9141]		GO:0005737,GO:0016020,GO:0000166,GO:0005524,GO:0016301,GO:0016740,GO:0016310,GO:0006629,GO:0005829,GO:0006694,GO:0008202,GO:0016126,GO:0008203,GO:0005777,GO:0006695,GO:0019287,GO:0070062,GO:0045540,GO:0070723,GO:0004631,GO:0008299	cytoplasm|membrane|nucleotide binding|ATP binding|kinase activity|transferase activity|phosphorylation|lipid metabolic process|cytosol|steroid biosynthetic process|steroid metabolic process|sterol biosynthetic process|cholesterol metabolic process|peroxisome|cholesterol biosynthetic process|isopentenyl diphosphate biosynthetic process, mevalonate pathway|extracellular exosome|regulation of choles…	path:hsa00900,path:hsa04146	Terpenoid backbone biosynthesis|Peroxisome
CYC1	3	0.989445075716223	1.98955561609005e-23	3.18268029302937e-22	ENSG00000179091	1537	protein_coding	cytochrome c1 [Source:HGNC Symbol;Acc:HGNC:2579]		GO:0005634,GO:0016020,GO:0016021,GO:0046872,GO:0055114,GO:0005739,GO:0005743,GO:0070469,GO:0020037,GO:0009055,GO:0006122,GO:0005750,GO:0042776,GO:0045153,GO:0045155,GO:0033762	nucleus|membrane|integral component of membrane|metal ion binding|oxidation-reduction process|mitochondrion|mitochondrial inner membrane|respirasome|heme binding|electron transfer activity|mitochondrial electron transport, ubiquinol to cytochrome c|mitochondrial respiratory chain complex III|mitochondrial ATP synthesis coupled proton transport|electron transporter, transferring electrons within C…	path:hsa00190,path:hsa04260,path:hsa04714,path:hsa04932,path:hsa05010,path:hsa05012,path:hsa05016	Oxidative phosphorylation|Cardiac muscle contraction|Thermogenesis|Non-alcoholic fatty liver disease (NAFLD)|Alzheimer disease|Parkinson disease|Huntington disease
NUDT16L1	3	0.776304712494681	1.34398354486401e-05	7.35403524077852e-05	ENSG00000168101	84309	protein_coding	nudix hydrolase 16 like 1 [Source:HGNC Symbol;Acc:HGNC:28154]		GO:0003723,GO:0005634,GO:0016311,GO:0016787,GO:0005515,GO:0090502,GO:0030515,GO:2001033	RNA binding|nucleus|dephosphorylation|hydrolase activity|protein binding|RNA phosphodiester bond hydrolysis, endonucleolytic|snoRNA binding|negative regulation of double-strand break repair via nonhomologous end joining	path:hsa05205	Proteoglycans in cancer
CD2BP2	3	0.70508729807168	2.94590079598497e-07	1.93092612882962e-06	ENSG00000169217	10421	protein_coding	CD2 cytoplasmic tail binding protein 2 [Source:HGNC Symbol;Acc:HGNC:1656]		GO:0005634,GO:0006397,GO:0008380,GO:0005737,GO:0016607,GO:0005829,GO:0001650,GO:0005682,GO:0005515,GO:0005654,GO:0010923,GO:0000398,GO:0043021,GO:0000244	nucleus|mRNA processing|RNA splicing|cytoplasm|nuclear speck|cytosol|fibrillar center|U5 snRNP|protein binding|nucleoplasm|negative regulation of phosphatase activity|mRNA splicing, via spliceosome|ribonucleoprotein complex binding|spliceosomal tri-snRNP complex assembly
POLR2E	3	0.819689133276437	8.76458870085374e-28	1.62016520727246e-26	ENSG00000099817	5434	protein_coding	RNA polymerase II subunit E [Source:HGNC Symbol;Acc:HGNC:9192]		GO:0005634,GO:0005654,GO:0003677,GO:0006351,GO:0005515,GO:0003899,GO:0005666,GO:0005829,GO:0006366,GO:0016032,GO:0060964,GO:0045815,GO:0006368,GO:0006370,GO:0050434,GO:0006367,GO:0042795,GO:0001056,GO:0006383,GO:0032481,GO:0000398,GO:0001054,GO:0006361,GO:0006362,GO:0006363,GO:0005736,GO:0006283,GO:0008543,GO:0016070,GO:0035019,GO:0005665,GO:0001055	nucleus|nucleoplasm|DNA binding|transcription, DNA-templated|protein binding|DNA-directed 5'-3' RNA polymerase activity|RNA polymerase III complex|cytosol|transcription by RNA polymerase II|viral process|regulation of gene silencing by miRNA|positive regulation of gene expression, epigenetic|transcription elongation from RNA polymerase II promoter|7-methylguanosine mRNA capping|positive regulatio…	path:hsa00230,path:hsa00240,path:hsa03020,path:hsa04623,path:hsa05016	Purine metabolism|Pyrimidine metabolism|RNA polymerase|Cytosolic DNA-sensing pathway|Huntington disease
UBE2F	3	0.811507320804705	2.27477898520746e-11	2.08565094282511e-10	ENSG00000184182	140739	protein_coding	ubiquitin conjugating enzyme E2 F (putative) [Source:HGNC Symbol;Acc:HGNC:12480]		GO:0000166,GO:0005524,GO:0016740,GO:0005515,GO:0005829,GO:0043687,GO:0019788,GO:0045116,GO:0061654	nucleotide binding|ATP binding|transferase activity|protein binding|cytosol|post-translational protein modification|NEDD8 transferase activity|protein neddylation|NEDD8 conjugating enzyme activity	path:hsa04120	Ubiquitin mediated proteolysis
DGCR6L	3	0.834056191799029	2.17404555410337e-08	1.58038215145457e-07	ENSG00000128185	85359	protein_coding	DiGeorge syndrome critical region gene 6 like [Source:HGNC Symbol;Acc:HGNC:18551]		GO:0005634,GO:0005515	nucleus|protein binding
RPP25	3	0.979047344609605	0.00138507236730843	0.00566298410588203	ENSG00000178718	54913	protein_coding	ribonuclease P and MRP subunit p25 [Source:HGNC Symbol;Acc:HGNC:30361]		GO:0003676,GO:0003723,GO:0005634,GO:0005654,GO:0008033,GO:0016787,GO:0005515,GO:0090501,GO:0090502,GO:0005815,GO:0005730,GO:0006364,GO:0001682,GO:0000172,GO:0004526,GO:0033204,GO:0030681	nucleic acid binding|RNA binding|nucleus|nucleoplasm|tRNA processing|hydrolase activity|protein binding|RNA phosphodiester bond hydrolysis|RNA phosphodiester bond hydrolysis, endonucleolytic|microtubule organizing center|nucleolus|rRNA processing|tRNA 5'-leader removal|ribonuclease MRP complex|ribonuclease P activity|ribonuclease P RNA binding|multimeric ribonuclease P complex	path:hsa03008,path:hsa03013	Ribosome biogenesis in eukaryotes|RNA transport
ABHD14A	3	0.774268082777691	1.2311553465108e-12	1.22184156284278e-11	ENSG00000248487	25864	protein_coding	abhydrolase domain containing 14A [Source:HGNC Symbol;Acc:HGNC:24538]		GO:0016020,GO:0016021,GO:0005737,GO:0016787	membrane|integral component of membrane|cytoplasm|hydrolase activity
PHB	3	1.74360848628198	1.18587094892408e-22	1.84071512305217e-21	ENSG00000167085	5245	protein_coding	prohibitin [Source:HGNC Symbol;Acc:HGNC:8912]		GO:0008285,GO:0005737,GO:0005634,GO:0044212,GO:0016020,GO:0005743,GO:0005739,GO:0005886,GO:0005515,GO:0007165,GO:0009986,GO:0045893,GO:0005654,GO:0005769,GO:0071897,GO:0007005,GO:0070062,GO:0050821,GO:0070374,GO:0008022,GO:0042981,GO:0006355,GO:0000122,GO:0045892,GO:0042177,GO:0019899,GO:0070373,GO:0010944,GO:0042826,GO:0005887,GO:0030308,GO:0010942,GO:0001649,GO:0060766,GO:0010628,GO:0006851,GO:…	negative regulation of cell population proliferation|cytoplasm|nucleus|transcription regulatory region DNA binding|membrane|mitochondrial inner membrane|mitochondrion|plasma membrane|protein binding|signal transduction|cell surface|positive regulation of transcription, DNA-templated|nucleoplasm|early endosome|DNA biosynthetic process|mitochondrion organization|extracellular exosome|protein stabil…
TMED1	3	0.85625106386855	2.3963965140459e-08	1.73546713119497e-07	ENSG00000099203	11018	protein_coding	transmembrane p24 trafficking protein 1 [Source:HGNC Symbol;Acc:HGNC:17291]		GO:0016020,GO:0016021,GO:0015031,GO:0005783,GO:0005789,GO:0005794,GO:0005886,GO:0006886,GO:0006888,GO:0007030,GO:0005793,GO:0030134,GO:0005515,GO:0007165,GO:0007267,GO:0005102,GO:0033116	membrane|integral component of membrane|protein transport|endoplasmic reticulum|endoplasmic reticulum membrane|Golgi apparatus|plasma membrane|intracellular protein transport|endoplasmic reticulum to Golgi vesicle-mediated transport|Golgi organization|endoplasmic reticulum-Golgi intermediate compartment|COPII-coated ER to Golgi transport vesicle|protein binding|signal transduction|cell-cell signa…
STOML2	3	0.753570582897857	1.66696003378623e-07	1.11826254026044e-06	ENSG00000165283	30968	protein_coding	stomatin like 2 [Source:HGNC Symbol;Acc:HGNC:14559]		GO:0005737,GO:0016020,GO:0005743,GO:0005739,GO:0005886,GO:0005856,GO:0045121,GO:0008289,GO:0042101,GO:0005515,GO:0005758,GO:0007005,GO:0008180,GO:0005102,GO:0051259,GO:0050852,GO:0015629,GO:0001772,GO:1901612,GO:0051020,GO:0006851,GO:0006874,GO:0042776,GO:0019897,GO:0010918,GO:0035710,GO:0034982,GO:0010876,GO:0032623,GO:0090297,GO:1900210,GO:1990046	cytoplasm|membrane|mitochondrial inner membrane|mitochondrion|plasma membrane|cytoskeleton|membrane raft|lipid binding|T cell receptor complex|protein binding|mitochondrial intermembrane space|mitochondrion organization|COP9 signalosome|signaling receptor binding|protein complex oligomerization|T cell receptor signaling pathway|actin cytoskeleton|immunological synapse|cardiolipin binding|GTPase b…
CTSD	3	1.26515958421926	4.64343499686945e-113	2.98689568225692e-111	ENSG00000117984	1509	protein_coding	cathepsin D [Source:HGNC Symbol;Acc:HGNC:2529]		GO:0005615,GO:0043065,GO:0016787,GO:0005764,GO:0005515,GO:0008233,GO:0006508,GO:0005576,GO:0042470,GO:0004190,GO:0045121,GO:0030163,GO:0070062,GO:0062023,GO:0043312,GO:0019886,GO:1904813,GO:0035580,GO:1904724,GO:0043202,GO:0030574,GO:0043280,GO:0070001,GO:0042159,GO:0070201,GO:0005765,GO:0010008	extracellular space|positive regulation of apoptotic process|hydrolase activity|lysosome|protein binding|peptidase activity|proteolysis|extracellular region|melanosome|aspartic-type endopeptidase activity|membrane raft|protein catabolic process|extracellular exosome|collagen-containing extracellular matrix|neutrophil degranulation|antigen processing and presentation of exogenous peptide antigen v…	path:hsa04071,path:hsa04140,path:hsa04142,path:hsa04210,path:hsa04915,path:hsa05152	Sphingolipid signaling pathway|Autophagy - animal|Lysosome|Apoptosis|Estrogen signaling pathway|Tuberculosis
TMEM256	3	0.702394366642531	6.98714704224235e-09	5.29694633167175e-08	ENSG00000205544	254863	protein_coding	transmembrane protein 256 [Source:HGNC Symbol;Acc:HGNC:28618]		GO:0016020,GO:0016021,GO:0070062,GO:0003674,GO:0008150	membrane|integral component of membrane|extracellular exosome|molecular_function|biological_process
PTGFRN	3	0.857873652409888	6.92528221771734e-28	1.28275432414308e-26	ENSG00000134247	5738	protein_coding	prostaglandin F2 receptor inhibitor [Source:HGNC Symbol;Acc:HGNC:9601]		GO:0016020,GO:0016021,GO:0005783,GO:0005789,GO:0005794,GO:0005515,GO:0009986,GO:0014905,GO:0034389	membrane|integral component of membrane|endoplasmic reticulum|endoplasmic reticulum membrane|Golgi apparatus|protein binding|cell surface|myoblast fusion involved in skeletal muscle regeneration|lipid droplet organization
SMIM19	3	0.673803008045235	1.9495621375814e-08	1.42284992617382e-07	ENSG00000176209	114926	protein_coding	small integral membrane protein 19 [Source:HGNC Symbol;Acc:HGNC:25166]		GO:0016020,GO:0016021	membrane|integral component of membrane
ATP5PD	3	0.884357050332284	7.40454755627872e-12	7.0174480866742e-11	ENSG00000167863	10476	protein_coding	ATP synthase peripheral stalk subunit d [Source:HGNC Symbol;Acc:HGNC:845]		GO:0016020,GO:0005654,GO:0005739,GO:0005743,GO:0006811,GO:0005515,GO:0015078,GO:0015986,GO:0000276,GO:0016887,GO:0046933,GO:0022857,GO:0006754,GO:0042407,GO:0042776,GO:0000274,GO:0005753,GO:0045263	membrane|nucleoplasm|mitochondrion|mitochondrial inner membrane|ion transport|protein binding|proton transmembrane transporter activity|ATP synthesis coupled proton transport|mitochondrial proton-transporting ATP synthase complex, coupling factor F(o)|ATPase activity|proton-transporting ATP synthase activity, rotational mechanism|transmembrane transporter activity|ATP biosynthetic process|cristae…	path:hsa00190,path:hsa04714,path:hsa05010,path:hsa05012,path:hsa05016	Oxidative phosphorylation|Thermogenesis|Alzheimer disease|Parkinson disease|Huntington disease
PSMA7	3	0.754353513654321	1.09887642561034e-17	1.41122722995663e-16	ENSG00000101182	5688	protein_coding	proteasome subunit alpha 7 [Source:HGNC Symbol;Acc:HGNC:9536]		GO:0005737,GO:0016787,GO:0008233,GO:0006508,GO:0000502,GO:0004298,GO:0051603,GO:0005839,GO:0019773,GO:0005634,GO:0005515,GO:0006511,GO:0004175,GO:0038095,GO:0042802,GO:0050852,GO:0098794,GO:0005654,GO:0005829,GO:0070062,GO:0000165,GO:0000209,GO:0002223,GO:0002479,GO:0006521,GO:0010498,GO:0010499,GO:0010972,GO:0016579,GO:0031145,GO:0031146,GO:0033209,GO:0038061,GO:0043161,GO:0043488,GO:0043687,GO:…	cytoplasm|hydrolase activity|peptidase activity|proteolysis|proteasome complex|threonine-type endopeptidase activity|proteolysis involved in cellular protein catabolic process|proteasome core complex|proteasome core complex, alpha-subunit complex|nucleus|protein binding|ubiquitin-dependent protein catabolic process|endopeptidase activity|Fc-epsilon receptor signaling pathway|identical protein bin…	path:hsa03050	Proteasome
PDGFRL	3	2.34973259552373	8.51445401107892e-34	1.85388180404224e-32	ENSG00000104213	5157	protein_coding	platelet derived growth factor receptor like [Source:HGNC Symbol;Acc:HGNC:8805]		GO:0005576,GO:0007186,GO:0008150,GO:0005575,GO:0004992,GO:0005019,GO:0035791	extracellular region|G protein-coupled receptor signaling pathway|biological_process|cellular_component|platelet activating factor receptor activity|platelet-derived growth factor beta-receptor activity|platelet-derived growth factor receptor-beta signaling pathway
NDUFA4	3	1.12926247642014	8.84991631398372e-26	1.52862570555978e-24	ENSG00000189043	4697	protein_coding	NDUFA4 mitochondrial complex associated [Source:HGNC Symbol;Acc:HGNC:7687]		GO:0016020,GO:0016021,GO:0055114,GO:0005743,GO:0005739,GO:1902600,GO:0070469,GO:0005747,GO:0005751,GO:0008137,GO:0006120,GO:0044877,GO:0005515,GO:0004129,GO:0006123	membrane|integral component of membrane|oxidation-reduction process|mitochondrial inner membrane|mitochondrion|proton transmembrane transport|respirasome|mitochondrial respiratory chain complex I|mitochondrial respiratory chain complex IV|NADH dehydrogenase (ubiquinone) activity|mitochondrial electron transport, NADH to ubiquinone|protein-containing complex binding|protein binding|cytochrome-c ox…	path:hsa00190,path:hsa04714,path:hsa04723,path:hsa04932,path:hsa05010,path:hsa05012,path:hsa05016	Oxidative phosphorylation|Thermogenesis|Retrograde endocannabinoid signaling|Non-alcoholic fatty liver disease (NAFLD)|Alzheimer disease|Parkinson disease|Huntington disease
BRI3	3	0.910084068137406	2.87455999028016e-33	6.1780252615528e-32	ENSG00000164713	25798	protein_coding	brain protein I3 [Source:HGNC Symbol;Acc:HGNC:1109]		GO:0016020,GO:0016021,GO:0005765,GO:0005764,GO:0005886,GO:0043312,GO:0035577,GO:0042802	membrane|integral component of membrane|lysosomal membrane|lysosome|plasma membrane|neutrophil degranulation|azurophil granule membrane|identical protein binding
SCAND1	3	0.589745092609791	5.83578640477681e-12	5.56383480597125e-11	ENSG00000171222	51282	protein_coding	SCAN domain containing 1 [Source:HGNC Symbol;Acc:HGNC:10566]		GO:0005634,GO:0006355,GO:0003700,GO:1903508,GO:0005515,GO:0042802,GO:0003713	nucleus|regulation of transcription, DNA-templated|DNA-binding transcription factor activity|positive regulation of nucleic acid-templated transcription|protein binding|identical protein binding|transcription coactivator activity
ATP6V1E1	3	0.849841158616146	3.43899809345924e-06	2.01099986958311e-05	ENSG00000131100	529	protein_coding	ATPase H+ transporting V1 subunit E1 [Source:HGNC Symbol;Acc:HGNC:857]		GO:0016787,GO:0005765,GO:0005829,GO:1902600,GO:0006811,GO:0046961,GO:0005768,GO:0005515,GO:0033178,GO:0070062,GO:0034220,GO:0016324,GO:0008286,GO:0016241,GO:0033572,GO:0090383,GO:0051117,GO:0016469,GO:0008553,GO:0005737,GO:0005902	hydrolase activity|lysosomal membrane|cytosol|proton transmembrane transport|ion transport|proton-transporting ATPase activity, rotational mechanism|endosome|protein binding|proton-transporting two-sector ATPase complex, catalytic domain|extracellular exosome|ion transmembrane transport|apical plasma membrane|insulin receptor signaling pathway|regulation of macroautophagy|transferrin transport|ph…	path:hsa00190,path:hsa04145,path:hsa04150,path:hsa04721,path:hsa04966,path:hsa05110,path:hsa05120,path:hsa05165,path:hsa05323	Oxidative phosphorylation|Phagosome|mTOR signaling pathway|Synaptic vesicle cycle|Collecting duct acid secretion|Vibrio cholerae infection|Epithelial cell signaling in Helicobacter pylori infection|Human papillomavirus infection|Rheumatoid arthritis
PLEKHB2	3	0.888672990259229	0.00174364156508815	0.00701462133697419	ENSG00000115762	55041	protein_coding	pleckstrin homology domain containing B2 [Source:HGNC Symbol;Acc:HGNC:19236]		GO:0016020,GO:0016021,GO:0005515,GO:0005768,GO:0055038,GO:0045595,GO:0005547	membrane|integral component of membrane|protein binding|endosome|recycling endosome membrane|regulation of cell differentiation|phosphatidylinositol-3,4,5-trisphosphate binding
SCD5	3	0.84034595779929	1.04879335460341e-06	6.49194750073389e-06	ENSG00000145284	79966	protein_coding	stearoyl-CoA desaturase 5 [Source:HGNC Symbol;Acc:HGNC:21088]		GO:0016020,GO:0016021,GO:0046872,GO:0016491,GO:0055114,GO:0005783,GO:0005789,GO:0006629,GO:0006631,GO:0006633,GO:0006636,GO:0004768,GO:0005506,GO:0016717,GO:0046949	membrane|integral component of membrane|metal ion binding|oxidoreductase activity|oxidation-reduction process|endoplasmic reticulum|endoplasmic reticulum membrane|lipid metabolic process|fatty acid metabolic process|fatty acid biosynthetic process|unsaturated fatty acid biosynthetic process|stearoyl-CoA 9-desaturase activity|iron ion binding|oxidoreductase activity, acting on paired donors, with …	path:hsa01040,path:hsa03320,path:hsa04152	Biosynthesis of unsaturated fatty acids|PPAR signaling pathway|AMPK signaling pathway
PCBD1	3	0.796521277082346	2.66043718857794e-19	3.64017426314547e-18	ENSG00000166228	5092	protein_coding	pterin-4 alpha-carbinolamine dehydratase 1 [Source:HGNC Symbol;Acc:HGNC:8646]		GO:0005634,GO:0005737,GO:0005829,GO:0005654,GO:0016829,GO:0055114,GO:0005515,GO:0042802,GO:0070062,GO:0006729,GO:0008124,GO:0003713,GO:0006559,GO:0006558,GO:0043393,GO:0045893	nucleus|cytoplasm|cytosol|nucleoplasm|lyase activity|oxidation-reduction process|protein binding|identical protein binding|extracellular exosome|tetrahydrobiopterin biosynthetic process|4-alpha-hydroxytetrahydrobiopterin dehydratase activity|transcription coactivator activity|L-phenylalanine catabolic process|L-phenylalanine metabolic process|regulation of protein binding|positive regulation of t…	path:hsa00790	Folate biosynthesis
CAPN1	3	0.692266867625806	3.93920842470625e-08	2.80394724917684e-07	ENSG00000014216	823	protein_coding	calpain 1 [Source:HGNC Symbol;Acc:HGNC:1476]		GO:0005509,GO:0006508,GO:0004198,GO:0005622,GO:0016787,GO:0008233,GO:0008234,GO:0005737,GO:0016020,GO:0046872,GO:0005829,GO:0005886,GO:0005515,GO:0005925,GO:0005576,GO:0070062,GO:0043312,GO:0050790,GO:1904813,GO:0022617,GO:0016241,GO:0070268,GO:0008284,GO:2000310,GO:0097264,GO:0032801,GO:0060056,GO:0005739,GO:0005764	calcium ion binding|proteolysis|calcium-dependent cysteine-type endopeptidase activity|intracellular|hydrolase activity|peptidase activity|cysteine-type peptidase activity|cytoplasm|membrane|metal ion binding|cytosol|plasma membrane|protein binding|focal adhesion|extracellular region|extracellular exosome|neutrophil degranulation|regulation of catalytic activity|ficolin-1-rich granule lumen|extra…	path:hsa04141,path:hsa04210,path:hsa04217,path:hsa04218,path:hsa05010	Protein processing in endoplasmic reticulum|Apoptosis|Necroptosis|Cellular senescence|Alzheimer disease
PIGT	3	0.71073419440167	1.36765123086732e-39	3.43800842726474e-38	ENSG00000124155	51604	protein_coding	phosphatidylinositol glycan anchor biosynthesis class T [Source:HGNC Symbol;Acc:HGNC:14938]		GO:0016020,GO:0016021,GO:0005783,GO:0005789,GO:0006506,GO:0005515,GO:0016255,GO:0042765,GO:0003923,GO:0030176,GO:0030182,GO:0051402,GO:0005737,GO:0031410	membrane|integral component of membrane|endoplasmic reticulum|endoplasmic reticulum membrane|GPI anchor biosynthetic process|protein binding|attachment of GPI anchor to protein|GPI-anchor transamidase complex|GPI-anchor transamidase activity|integral component of endoplasmic reticulum membrane|neuron differentiation|neuron apoptotic process|cytoplasm|cytoplasmic vesicle	path:hsa00563	Glycosylphosphatidylinositol (GPI)-anchor biosynthesis
RABAC1	3	0.712002031603272	2.61271841383189e-43	7.13110415098142e-42	ENSG00000105404	10567	protein_coding	Rab acceptor 1 [Source:HGNC Symbol;Acc:HGNC:9794]		GO:0016020,GO:0016021,GO:0005737,GO:0005794,GO:0005886,GO:0005515,GO:0030054,GO:0031410,GO:0045202,GO:0042802,GO:0008021,GO:0008022,GO:0070064	membrane|integral component of membrane|cytoplasm|Golgi apparatus|plasma membrane|protein binding|cell junction|cytoplasmic vesicle|synapse|identical protein binding|synaptic vesicle|protein C-terminus binding|proline-rich region binding
UBXN6	3	0.694164894165241	1.56866274426796e-07	1.056192514771e-06	ENSG00000167671	80700	protein_coding	UBX domain protein 6 [Source:HGNC Symbol;Acc:HGNC:14928]		GO:0005515,GO:0005634,GO:0005737,GO:0016020,GO:0005765,GO:0005829,GO:0005856,GO:0005764,GO:0005815,GO:0005768,GO:0031902,GO:0070062,GO:0031901,GO:0032991,GO:0019898,GO:0032510,GO:0016236,GO:0036503	protein binding|nucleus|cytoplasm|membrane|lysosomal membrane|cytosol|cytoskeleton|lysosome|microtubule organizing center|endosome|late endosome membrane|extracellular exosome|early endosome membrane|protein-containing complex|extrinsic component of membrane|endosome to lysosome transport via multivesicular body sorting pathway|macroautophagy|ERAD pathway	path:hsa04141	Protein processing in endoplasmic reticulum
MRPL34	3	0.668847321542447	4.46315692097771e-08	3.16336186027701e-07	ENSG00000130312	64981	protein_coding	mitochondrial ribosomal protein L34 [Source:HGNC Symbol;Acc:HGNC:14488]		GO:0003735,GO:0006412,GO:0005840,GO:0005622,GO:0005739,GO:0005762,GO:0005743,GO:0070125,GO:0070126,GO:0005761	structural constituent of ribosome|translation|ribosome|intracellular|mitochondrion|mitochondrial large ribosomal subunit|mitochondrial inner membrane|mitochondrial translational elongation|mitochondrial translational termination|mitochondrial ribosome	path:hsa03010	Ribosome
SELENOH	3	1.29315902808302	1.74450720538518e-08	1.27803659376107e-07	ENSG00000211450	280636	protein_coding	selenoprotein H [Source:HGNC Symbol;Acc:HGNC:18251]		GO:0003723,GO:0005737,GO:0005794	RNA binding|cytoplasm|Golgi apparatus
AAMDC	3	0.911234160008145	2.04989922890029e-08	1.49250769200277e-07	ENSG00000087884	28971	protein_coding	adipogenesis associated Mth938 domain containing [Source:HGNC Symbol;Acc:HGNC:30205]		GO:0005737,GO:0005515,GO:0045600	cytoplasm|protein binding|positive regulation of fat cell differentiation
SRP72	3	0.603373003090721	9.86584467665393e-05	0.00048146637468028	ENSG00000174780	6731	protein_coding	signal recognition particle 72 [Source:HGNC Symbol;Acc:HGNC:11303]		GO:0003723,GO:0005737,GO:0005783,GO:0008312,GO:0006614,GO:0048500,GO:0005829,GO:0005786,GO:0005515,GO:0043022,GO:0005047,GO:0030911,GO:0042493,GO:0005623	RNA binding|cytoplasm|endoplasmic reticulum|7S RNA binding|SRP-dependent cotranslational protein targeting to membrane|signal recognition particle|cytosol|signal recognition particle, endoplasmic reticulum targeting|protein binding|ribosome binding|signal recognition particle binding|TPR domain binding|response to drug|cell	path:hsa03060	Protein export
CAVIN3	3	1.23117800896908	1.87117441023493e-14	2.04682769243899e-13	ENSG00000170955	112464	protein_coding	caveolae associated protein 3 [Source:HGNC Symbol;Acc:HGNC:9400]		GO:0005737,GO:0016020,GO:0005829,GO:0005515,GO:0048511,GO:0005901,GO:0032922,GO:0032991,GO:0005080,GO:0030866,GO:0051898,GO:0070374,GO:1901003	cytoplasm|membrane|cytosol|protein binding|rhythmic process|caveola|circadian regulation of gene expression|protein-containing complex|protein kinase C binding|cortical actin cytoskeleton organization|negative regulation of protein kinase B signaling|positive regulation of ERK1 and ERK2 cascade|negative regulation of fermentation
PPP2R1A	3	0.844326513398246	2.07954922279444e-15	2.39125294073199e-14	ENSG00000105568	5518	protein_coding	protein phosphatase 2 scaffold subunit Aalpha [Source:HGNC Symbol;Acc:HGNC:9302]		GO:0008380,GO:0005634,GO:0005737,GO:0016020,GO:0005739,GO:0005694,GO:0005829,GO:0005886,GO:0042995,GO:0005515,GO:0006915,GO:0019888,GO:0043666,GO:0000159,GO:0030425,GO:0007059,GO:0000775,GO:0065003,GO:0015630,GO:0070062,GO:0040008,GO:0004722,GO:0030155,GO:0007143,GO:0051232,GO:0051306,GO:0051754,GO:0070262,GO:1903538,GO:2001241,GO:0045202,GO:0098978,GO:0000086,GO:0010389,GO:0097711,GO:0006470,GO:…	RNA splicing|nucleus|cytoplasm|membrane|mitochondrion|chromosome|cytosol|plasma membrane|cell projection|protein binding|apoptotic process|protein phosphatase regulator activity|regulation of phosphoprotein phosphatase activity|protein phosphatase type 2A complex|dendrite|chromosome segregation|chromosome, centromeric region|protein-containing complex assembly|microtubule cytoskeleton|extracellul…	path:hsa03015,path:hsa04071,path:hsa04114,path:hsa04151,path:hsa04152,path:hsa04261,path:hsa04350,path:hsa04390,path:hsa04530,path:hsa04728,path:hsa04730,path:hsa05142,path:hsa05160,path:hsa05165	mRNA surveillance pathway|Sphingolipid signaling pathway|Oocyte meiosis|PI3K-Akt signaling pathway|AMPK signaling pathway|Adrenergic signaling in cardiomyocytes|TGF-beta signaling pathway|Hippo signaling pathway|Tight junction|Dopaminergic synapse|Long-term depression|Chagas disease (American trypanosomiasis)|Hepatitis C|Human papillomavirus infection
TRIM52-AS1	3	0.817895658911163	0.0001093143841367	0.000530216773626737	--	--	--	--	--	--	--	--	--
RAB29	3	0.972991562200006	7.11597242653302e-07	4.49752558769703e-06	ENSG00000117280	8934	protein_coding	RAB29, member RAS oncogene family [Source:HGNC Symbol;Acc:HGNC:9789]		GO:0005737,GO:0016020,GO:0015031,GO:0016192,GO:0005829,GO:0000166,GO:0003924,GO:0005525,GO:0005794,GO:0005886,GO:0005856,GO:0005515,GO:0005802,GO:0031982,GO:0048471,GO:0030154,GO:0006886,GO:0070062,GO:0032482,GO:0042147,GO:0005773,GO:0042470,GO:0017137,GO:0007005,GO:0005739,GO:0072657,GO:0019003,GO:0019894,GO:0070840,GO:0001921,GO:0007030,GO:0007416,GO:0009617,GO:0010977,GO:0039694,GO:0042110,GO:…	cytoplasm|membrane|protein transport|vesicle-mediated transport|cytosol|nucleotide binding|GTPase activity|GTP binding|Golgi apparatus|plasma membrane|cytoskeleton|protein binding|trans-Golgi network|vesicle|perinuclear region of cytoplasm|cell differentiation|intracellular protein transport|extracellular exosome|Rab protein signal transduction|retrograde transport, endosome to Golgi|vacuole|mela…
FKBP10	3	1.12750971520382	1.51393234237319e-29	2.92254418054859e-28	ENSG00000141756	60681	protein_coding	FKBP prolyl isomerase 10 [Source:HGNC Symbol;Acc:HGNC:18169]		GO:0016853,GO:0003755,GO:0000413,GO:0046872,GO:0005783,GO:0005509,GO:0005528,GO:0018208,GO:0005788	isomerase activity|peptidyl-prolyl cis-trans isomerase activity|protein peptidyl-prolyl isomerization|metal ion binding|endoplasmic reticulum|calcium ion binding|FK506 binding|peptidyl-proline modification|endoplasmic reticulum lumen
ATP5F1B	3	0.961161552089464	3.22764694461215e-34	7.10800877375146e-33	ENSG00000110955	506	protein_coding	ATP synthase F1 subunit beta [Source:HGNC Symbol;Acc:HGNC:830]		GO:0005524,GO:1902600,GO:0046034,GO:0000166,GO:0005739,GO:0046933,GO:0015986,GO:0045261,GO:0006754,GO:0005634,GO:0016020,GO:0005743,GO:0005759,GO:0006811,GO:0005886,GO:0005515,GO:0046961,GO:0009986,GO:0031966,GO:0016887,GO:0070062,GO:0001525,GO:0007005,GO:0042645,GO:0042288,GO:0001649,GO:0022857,GO:0042407,GO:0042776,GO:0005753,GO:0051453,GO:0006091,GO:0043532,GO:0006629,GO:0006933,GO:0043536,GO:…	ATP binding|proton transmembrane transport|ATP metabolic process|nucleotide binding|mitochondrion|proton-transporting ATP synthase activity, rotational mechanism|ATP synthesis coupled proton transport|proton-transporting ATP synthase complex, catalytic core F(1)|ATP biosynthetic process|nucleus|membrane|mitochondrial inner membrane|mitochondrial matrix|ion transport|plasma membrane|protein bindin…	path:hsa00190,path:hsa04714,path:hsa05010,path:hsa05012,path:hsa05016	Oxidative phosphorylation|Thermogenesis|Alzheimer disease|Parkinson disease|Huntington disease
NDUFB9	3	0.917185195552701	1.61233359555608e-16	1.97104281666493e-15	ENSG00000147684	4715	protein_coding	NADH:ubiquinone oxidoreductase subunit B9 [Source:HGNC Symbol;Acc:HGNC:7704]		GO:0005747,GO:0006120,GO:0016020,GO:0055114,GO:0005739,GO:0005743,GO:0005515,GO:0070469,GO:0032981,GO:0008137,GO:0007605	mitochondrial respiratory chain complex I|mitochondrial electron transport, NADH to ubiquinone|membrane|oxidation-reduction process|mitochondrion|mitochondrial inner membrane|protein binding|respirasome|mitochondrial respiratory chain complex I assembly|NADH dehydrogenase (ubiquinone) activity|sensory perception of sound	path:hsa00190,path:hsa04714,path:hsa04723,path:hsa04932,path:hsa05010,path:hsa05012,path:hsa05016	Oxidative phosphorylation|Thermogenesis|Retrograde endocannabinoid signaling|Non-alcoholic fatty liver disease (NAFLD)|Alzheimer disease|Parkinson disease|Huntington disease
COX6A1	3	0.663501993592606	6.38558693970282e-20	8.98918721461781e-19	ENSG00000111775	1337	protein_coding	cytochrome c oxidase subunit 6A1 [Source:HGNC Symbol;Acc:HGNC:2277]		GO:0016020,GO:0016021,GO:0005739,GO:0005743,GO:0050790,GO:1902600,GO:0005751,GO:0004129,GO:0022900,GO:0009060,GO:0006123,GO:0006091,GO:0030234	membrane|integral component of membrane|mitochondrion|mitochondrial inner membrane|regulation of catalytic activity|proton transmembrane transport|mitochondrial respiratory chain complex IV|cytochrome-c oxidase activity|electron transport chain|aerobic respiration|mitochondrial electron transport, cytochrome c to oxygen|generation of precursor metabolites and energy|enzyme regulator activity	path:hsa00190,path:hsa04260,path:hsa04714,path:hsa04932,path:hsa05010,path:hsa05012,path:hsa05016	Oxidative phosphorylation|Cardiac muscle contraction|Thermogenesis|Non-alcoholic fatty liver disease (NAFLD)|Alzheimer disease|Parkinson disease|Huntington disease
IFT22	3	0.882179243977164	2.05374961494021e-13	2.12703139944615e-12	ENSG00000128581	64792	protein_coding	intraflagellar transport 22 [Source:HGNC Symbol;Acc:HGNC:21895]		GO:0005813,GO:0005929,GO:0030992,GO:0000166,GO:0005525,GO:0042995,GO:0006886,GO:0035735,GO:0097542,GO:0003924,GO:0032482	centrosome|cilium|intraciliary transport particle B|nucleotide binding|GTP binding|cell projection|intracellular protein transport|intraciliary transport involved in cilium assembly|ciliary tip|GTPase activity|Rab protein signal transduction
COQ9	3	0.790650240049892	0.000111724962481358	0.000541120200050308	ENSG00000088682	57017	protein_coding	coenzyme Q9 [Source:HGNC Symbol;Acc:HGNC:25302]		GO:0005739,GO:0042803,GO:0006744,GO:0005515,GO:0008289,GO:0006120,GO:0005743	mitochondrion|protein homodimerization activity|ubiquinone biosynthetic process|protein binding|lipid binding|mitochondrial electron transport, NADH to ubiquinone|mitochondrial inner membrane
MTX1	3	0.87553362444033	1.03289178283525e-07	7.06897384883187e-07	ENSG00000173171	4580	protein_coding	metaxin 1 [Source:HGNC Symbol;Acc:HGNC:7504]		GO:0016020,GO:0016021,GO:0015031,GO:0005739,GO:0005741,GO:0001401,GO:0007595	membrane|integral component of membrane|protein transport|mitochondrion|mitochondrial outer membrane|SAM complex|lactation
LRMDA	3	0.89602855271079	0.00117536178486066	0.00486436789126178	ENSG00000148655	83938	protein_coding	leucine rich melanocyte differentiation associated [Source:HGNC Symbol;Acc:HGNC:23405]		GO:0005515,GO:0030154,GO:0030318	protein binding|cell differentiation|melanocyte differentiation
SLC52A2	3	1.0867781957828	4.20017087190938e-06	2.43128980045477e-05	ENSG00000185803	79581	protein_coding	solute carrier family 52 member 2 [Source:HGNC Symbol;Acc:HGNC:30224]		GO:0016020,GO:0016021,GO:0005887,GO:0032217,GO:0032218,GO:0005886,GO:0005515,GO:0046718,GO:0001618,GO:0006771,GO:0062124	membrane|integral component of membrane|integral component of plasma membrane|riboflavin transmembrane transporter activity|riboflavin transport|plasma membrane|protein binding|viral entry into host cell|virus receptor activity|riboflavin metabolic process|4-hydroxybutyrate receptor activity
PMEPA1	3	1.80795078060724	0	0	ENSG00000124225	56937	protein_coding	prostate transmembrane protein, androgen induced 1 [Source:HGNC Symbol;Acc:HGNC:14107]		GO:0016020,GO:0016021,GO:0043231,GO:0005794,GO:0000139,GO:0005886,GO:0005768,GO:0030512,GO:0005515,GO:0070412,GO:0010991,GO:0031901,GO:0010008,GO:0030521,GO:0009968,GO:0060394,GO:0050699	membrane|integral component of membrane|intracellular membrane-bounded organelle|Golgi apparatus|Golgi membrane|plasma membrane|endosome|negative regulation of transforming growth factor beta receptor signaling pathway|protein binding|R-SMAD binding|negative regulation of SMAD protein complex assembly|early endosome membrane|endosome membrane|androgen receptor signaling pathway|negative regulatio…
ELOF1	3	0.81977634901395	1.34966765309812e-19	1.87047276679457e-18	ENSG00000130165	84337	protein_coding	elongation factor 1 homolog [Source:HGNC Symbol;Acc:HGNC:28691]		GO:0005634,GO:0046872,GO:0003746,GO:0006414,GO:0005515,GO:0006368,GO:0000993,GO:0008023,GO:0048096	nucleus|metal ion binding|translation elongation factor activity|translational elongation|protein binding|transcription elongation from RNA polymerase II promoter|RNA polymerase II complex binding|transcription elongation factor complex|chromatin-mediated maintenance of transcription
SLC29A3	3	0.818862066966747	1.85929980484546e-05	0.000100179938402986	ENSG00000198246	55315	protein_coding	solute carrier family 29 member 3 [Source:HGNC Symbol;Acc:HGNC:23096]		GO:0016020,GO:0016021,GO:0005794,GO:0043231,GO:0005765,GO:0005515,GO:0005764,GO:0005768,GO:0031902,GO:0005886,GO:0005337,GO:0015858,GO:1901642	membrane|integral component of membrane|Golgi apparatus|intracellular membrane-bounded organelle|lysosomal membrane|protein binding|lysosome|endosome|late endosome membrane|plasma membrane|nucleoside transmembrane transporter activity|nucleoside transport|nucleoside transmembrane transport
WFDC3	3	11.6904447717304	0.000134686536517934	0.000646443714675618	ENSG00000124116	140686	protein_coding	WAP four-disulfide core domain 3 [Source:HGNC Symbol;Acc:HGNC:15957]		GO:0005576,GO:0030414,GO:0010466,GO:0010951,GO:0004867	extracellular region|peptidase inhibitor activity|negative regulation of peptidase activity|negative regulation of endopeptidase activity|serine-type endopeptidase inhibitor activity
ADIRF	3	1.75465404999258	7.85373152286614e-64	3.00684547561112e-62	ENSG00000148671	10974	protein_coding	adipogenesis regulatory factor [Source:HGNC Symbol;Acc:HGNC:24043]		GO:0005634,GO:0005829,GO:0005654,GO:0030154,GO:0045944,GO:0070062,GO:0003674,GO:0045600,GO:0071478,GO:0072719,GO:2001023	nucleus|cytosol|nucleoplasm|cell differentiation|positive regulation of transcription by RNA polymerase II|extracellular exosome|molecular_function|positive regulation of fat cell differentiation|cellular response to radiation|cellular response to cisplatin|regulation of response to drug
S100A13	3	1.74804321708502	1.02152398702174e-15	1.19453033383331e-14	ENSG00000189171	6284	protein_coding	S100 calcium binding protein A13 [Source:HGNC Symbol;Acc:HGNC:10490]		GO:0005634,GO:0005737,GO:0015031,GO:0046872,GO:0005730,GO:0005829,GO:0005509,GO:0008270,GO:0005886,GO:0005615,GO:0042803,GO:0005515,GO:0005576,GO:0048471,GO:0008289,GO:0005507,GO:0042629,GO:0043123,GO:0050663,GO:0043303,GO:0050786,GO:0017134,GO:0050703,GO:0008284,GO:0008360,GO:0046688,GO:0051602	nucleus|cytoplasm|protein transport|metal ion binding|nucleolus|cytosol|calcium ion binding|zinc ion binding|plasma membrane|extracellular space|protein homodimerization activity|protein binding|extracellular region|perinuclear region of cytoplasm|lipid binding|copper ion binding|mast cell granule|positive regulation of I-kappaB kinase/NF-kappaB signaling|cytokine secretion|mast cell degranulatio…
C1R	3	2.74527449946131	4.64703778113488e-77	2.10763605733975e-75	ENSG00000159403	715	protein_coding	complement C1r [Source:HGNC Symbol;Acc:HGNC:1246]		GO:0016787,GO:0005509,GO:0008233,GO:0006508,GO:0004252,GO:0006958	hydrolase activity|calcium ion binding|peptidase activity|proteolysis|serine-type endopeptidase activity|complement activation, classical pathway	path:hsa04145,path:hsa04610,path:hsa05133,path:hsa05150,path:hsa05322	Phagosome|Complement and coagulation cascades|Pertussis|Staphylococcus aureus infection|Systemic lupus erythematosus
SPAG7	3	0.654674821199693	1.03789194754537e-11	9.7130869782941e-11	ENSG00000091640	9552	protein_coding	sperm associated antigen 7 [Source:HGNC Symbol;Acc:HGNC:11216]		GO:0003676,GO:0005634	nucleic acid binding|nucleus
EIF5A	3	0.878651079839164	1.03046801823346e-23	1.6703348067034e-22	ENSG00000132507	1984	protein_coding	eukaryotic translation initiation factor 5A [Source:HGNC Symbol;Acc:HGNC:3300]		GO:0003723,GO:0051028,GO:0005634,GO:0005737,GO:0016020,GO:0015031,GO:0006412,GO:0005783,GO:0005789,GO:0005515,GO:0006915,GO:0003746,GO:0006414,GO:0006406,GO:0005643,GO:0043022,GO:0005829,GO:0006452,GO:0045901,GO:0045905,GO:0008284,GO:0047485,GO:0006913,GO:0005642,GO:0017070,GO:0006611	RNA binding|mRNA transport|nucleus|cytoplasm|membrane|protein transport|translation|endoplasmic reticulum|endoplasmic reticulum membrane|protein binding|apoptotic process|translation elongation factor activity|translational elongation|mRNA export from nucleus|nuclear pore|ribosome binding|cytosol|translational frameshifting|positive regulation of translational elongation|positive regulation of tr…
EMD	3	0.664626551211902	1.32229636379233e-05	7.24403071563586e-05	ENSG00000102119	2010	protein_coding	emerin [Source:HGNC Symbol;Acc:HGNC:3331]		GO:0090090,GO:0048147,GO:0005634,GO:0016020,GO:0016021,GO:0005783,GO:0003779,GO:0031965,GO:0005515,GO:0005874,GO:0005635,GO:0045296,GO:0005637,GO:0005819,GO:0006936,GO:0032541,GO:0048487,GO:0005737,GO:0007517,GO:0071363,GO:0060828,GO:0007084,GO:0046827,GO:0005654,GO:0031616,GO:0005640,GO:0035914	negative regulation of canonical Wnt signaling pathway|negative regulation of fibroblast proliferation|nucleus|membrane|integral component of membrane|endoplasmic reticulum|actin binding|nuclear membrane|protein binding|microtubule|nuclear envelope|cadherin binding|nuclear inner membrane|spindle|muscle contraction|cortical endoplasmic reticulum|beta-tubulin binding|cytoplasm|muscle organ developm…	path:hsa05410,path:hsa05412,path:hsa05414	Hypertrophic cardiomyopathy (HCM)|Arrhythmogenic right ventricular cardiomyopathy (ARVC)|Dilated cardiomyopathy (DCM)
RNF7	3	0.599009307126645	0.000839485517736176	0.0035632621401672	ENSG00000114125	9616	protein_coding	ring finger protein 7 [Source:HGNC Symbol;Acc:HGNC:10070]		GO:0005634,GO:0005737,GO:0008270,GO:0046872,GO:0005829,GO:0005654,GO:0016567,GO:0005515,GO:0006511,GO:0061630,GO:0043687,GO:0031462,GO:0080008,GO:0031146,GO:0031463,GO:0097602,GO:0005507,GO:0019788,GO:0045116,GO:0061663,GO:0031461,GO:0031467,GO:0043224,GO:0031466,GO:0051775,GO:0004842,GO:0005680	nucleus|cytoplasm|zinc ion binding|metal ion binding|cytosol|nucleoplasm|protein ubiquitination|protein binding|ubiquitin-dependent protein catabolic process|ubiquitin protein ligase activity|post-translational protein modification|Cul2-RING ubiquitin ligase complex|Cul4-RING E3 ubiquitin ligase complex|SCF-dependent proteasomal ubiquitin-dependent protein catabolic process|Cul3-RING ubiquitin li…	path:hsa04120,path:hsa05170	Ubiquitin mediated proteolysis|Human immunodeficiency virus 1 infection
RNASEK	3	0.573357778848403	9.09431226940499e-44	2.50459686510528e-42	ENSG00000219200	440400	protein_coding	ribonuclease K [Source:HGNC Symbol;Acc:HGNC:33911]		GO:0016020,GO:0016021,GO:0016787,GO:0004519,GO:0090502,GO:0004518,GO:0004521,GO:0090305,GO:0005575	membrane|integral component of membrane|hydrolase activity|endonuclease activity|RNA phosphodiester bond hydrolysis, endonucleolytic|nuclease activity|endoribonuclease activity|nucleic acid phosphodiester bond hydrolysis|cellular_component
FAM107B	3	1.57819802596997	4.07304753744974e-18	5.31660531092004e-17	ENSG00000065809	83641	protein_coding	family with sequence similarity 107 member B [Source:HGNC Symbol;Acc:HGNC:23726]
PIH1D1	3	0.789373686458098	0.000310415086995716	0.00141014057330647	ENSG00000104872	55011	protein_coding	PIH1 domain containing 1 [Source:HGNC Symbol;Acc:HGNC:26075]		GO:0005634,GO:0005737,GO:0005515,GO:0005730,GO:0019901,GO:0071902,GO:0042393,GO:0030855,GO:0070761,GO:0031334,GO:0006338,GO:0051219,GO:0006364,GO:0051117,GO:0071169,GO:0001164,GO:0001188,GO:1901838,GO:0048254,GO:0090240,GO:1902661,GO:1900110,GO:1900113,GO:2000617,GO:0000492,GO:1904263,GO:0051569,GO:0097255,GO:2001268,GO:2000619	nucleus|cytoplasm|protein binding|nucleolus|protein kinase binding|positive regulation of protein serine/threonine kinase activity|histone binding|epithelial cell differentiation|pre-snoRNP complex|positive regulation of protein complex assembly|chromatin remodeling|phosphoprotein binding|rRNA processing|ATPase binding|establishment of protein localization to chromatin|RNA polymerase I CORE eleme…
SLC25A11	3	0.86322192866786	5.30292158567928e-07	3.39381418005678e-06	ENSG00000108528	8402	protein_coding	solute carrier family 25 member 11 [Source:HGNC Symbol;Acc:HGNC:10981]		GO:0003723,GO:0005634,GO:0016020,GO:0016021,GO:0005743,GO:0005739,GO:0005887,GO:0006094,GO:0015367,GO:0015742,GO:0071423	RNA binding|nucleus|membrane|integral component of membrane|mitochondrial inner membrane|mitochondrion|integral component of plasma membrane|gluconeogenesis|oxoglutarate:malate antiporter activity|alpha-ketoglutarate transport|malate transmembrane transport
PEX16	3	0.775655107621205	2.31582749089359e-09	1.83109963262468e-08	ENSG00000121680	9409	protein_coding	peroxisomal biogenesis factor 16 [Source:HGNC Symbol;Acc:HGNC:8857]		GO:0016020,GO:0016021,GO:0005783,GO:0005789,GO:0005515,GO:0005777,GO:0005778,GO:0008022,GO:0007031,GO:0006625,GO:0005779,GO:0016558,GO:0022615,GO:0045046,GO:0016557,GO:0032581,GO:0106101	membrane|integral component of membrane|endoplasmic reticulum|endoplasmic reticulum membrane|protein binding|peroxisome|peroxisomal membrane|protein C-terminus binding|peroxisome organization|protein targeting to peroxisome|integral component of peroxisomal membrane|protein import into peroxisome matrix|protein to membrane docking|protein import into peroxisome membrane|peroxisome membrane biogen…	path:hsa04146	Peroxisome
PPP1CA	3	1.06588621994929	6.30153689723057e-31	1.2637948053454e-29	ENSG00000172531	5499	protein_coding	protein phosphatase 1 catalytic subunit alpha [Source:HGNC Symbol;Acc:HGNC:9281]		GO:0005634,GO:0005737,GO:0046872,GO:0005829,GO:0005654,GO:0016787,GO:0005886,GO:0051301,GO:0004721,GO:0005515,GO:0007049,GO:0005975,GO:0032922,GO:0005730,GO:0004722,GO:0008157,GO:0016791,GO:0043021,GO:0044877,GO:0005979,GO:0005981,GO:0006470,GO:0010288,GO:0030324,GO:0042752,GO:0043153,GO:0048754,GO:2001241,GO:0000164,GO:0042587,GO:0043005,GO:0043025,GO:0043197,GO:0043204,GO:0098793,GO:0098794,GO:…	nucleus|cytoplasm|metal ion binding|cytosol|nucleoplasm|hydrolase activity|plasma membrane|cell division|phosphoprotein phosphatase activity|protein binding|cell cycle|carbohydrate metabolic process|circadian regulation of gene expression|nucleolus|protein serine/threonine phosphatase activity|protein phosphatase 1 binding|phosphatase activity|ribonucleoprotein complex binding|protein-containing …	path:hsa03015,path:hsa04022,path:hsa04024,path:hsa04114,path:hsa04218,path:hsa04261,path:hsa04270,path:hsa04390,path:hsa04510,path:hsa04611,path:hsa04720,path:hsa04728,path:hsa04750,path:hsa04810,path:hsa04910,path:hsa04921,path:hsa04931,path:hsa05031,path:hsa05034,path:hsa05168,path:hsa05205	mRNA surveillance pathway|cGMP-PKG signaling pathway|cAMP signaling pathway|Oocyte meiosis|Cellular senescence|Adrenergic signaling in cardiomyocytes|Vascular smooth muscle contraction|Hippo signaling pathway|Focal adhesion|Platelet activation|Long-term potentiation|Dopaminergic synapse|Inflammatory mediator regulation of TRP channels|Regulation of actin cytoskeleton|Insulin signaling pathway|Oxy…
SEC61B	3	0.714290804124761	3.09546719454745e-25	5.26718711239568e-24	ENSG00000106803	10952	protein_coding	SEC61 translocon beta subunit [Source:HGNC Symbol;Acc:HGNC:16993]		GO:0016020,GO:0016021,GO:0006886,GO:0005784,GO:0003723,GO:0015031,GO:0005783,GO:0005789,GO:0005515,GO:0005829,GO:0030433,GO:0048408,GO:0030970,GO:0015450,GO:0005086,GO:0006616,GO:0031204,GO:0031205	membrane|integral component of membrane|intracellular protein transport|Sec61 translocon complex|RNA binding|protein transport|endoplasmic reticulum|endoplasmic reticulum membrane|protein binding|cytosol|ubiquitin-dependent ERAD pathway|epidermal growth factor binding|retrograde protein transport, ER to cytosol|P-P-bond-hydrolysis-driven protein transmembrane transporter activity|ARF guanyl-nucle…	path:hsa03060,path:hsa04141,path:hsa04145,path:hsa05110	Protein export|Protein processing in endoplasmic reticulum|Phagosome|Vibrio cholerae infection
CYBA	3	0.816062944354904	2.03953004914247e-39	5.11293420059338e-38	ENSG00000051523	1535	protein_coding	cytochrome b-245 alpha chain [Source:HGNC Symbol;Acc:HGNC:2577]		GO:0016020,GO:0046872,GO:0016491,GO:0055114,GO:0005886,GO:0005515,GO:0020037,GO:0022900,GO:0045087,GO:0005789,GO:0002479,GO:0043312,GO:0035579,GO:0070821,GO:0046982,GO:0030670,GO:0050766,GO:0048010,GO:0006954,GO:1903428,GO:0009055,GO:0034599,GO:0034137,GO:0017124,GO:0032760,GO:0006801,GO:0016175,GO:0042554,GO:0045454,GO:0045730,GO:0043020,GO:0030141,GO:0001666,GO:0001938,GO:0003106,GO:0014823,GO:…	membrane|metal ion binding|oxidoreductase activity|oxidation-reduction process|plasma membrane|protein binding|heme binding|electron transport chain|innate immune response|endoplasmic reticulum membrane|antigen processing and presentation of exogenous peptide antigen via MHC class I, TAP-dependent|neutrophil degranulation|specific granule membrane|tertiary granule membrane|protein heterodimerizat…	path:hsa04145,path:hsa04380,path:hsa04621,path:hsa04670,path:hsa05140,path:hsa05418	Phagosome|Osteoclast differentiation|NOD-like receptor signaling pathway|Leukocyte transendothelial migration|Leishmaniasis|Fluid shear stress and atherosclerosis
LAMTOR2	3	0.768844071927317	2.25222309352212e-18	2.97701760368375e-17	ENSG00000116586	28956	protein_coding	late endosomal/lysosomal adaptor, MAPK and MTOR activator 2 [Source:HGNC Symbol;Acc:HGNC:29796]		GO:0016020,GO:0005765,GO:0005085,GO:0005515,GO:0060090,GO:0005764,GO:0005886,GO:0032008,GO:0005768,GO:0031902,GO:0071230,GO:0010008,GO:0000165,GO:0005770,GO:0043312,GO:0035579,GO:0070821,GO:0001558,GO:0007050,GO:0016241,GO:0071986,GO:0034613,GO:0000186	membrane|lysosomal membrane|guanyl-nucleotide exchange factor activity|protein binding|molecular adaptor activity|lysosome|plasma membrane|positive regulation of TOR signaling|endosome|late endosome membrane|cellular response to amino acid stimulus|endosome membrane|MAPK cascade|late endosome|neutrophil degranulation|specific granule membrane|tertiary granule membrane|regulation of cell growth|ce…	path:hsa04150	mTOR signaling pathway
MRPL14	3	0.895324516591568	1.14577205155882e-18	1.53052565179213e-17	ENSG00000180992	64928	protein_coding	mitochondrial ribosomal protein L14 [Source:HGNC Symbol;Acc:HGNC:14279]		GO:0003723,GO:0005739,GO:0003735,GO:0006412,GO:0005840,GO:0005762,GO:0005743,GO:0070125,GO:0070126	RNA binding|mitochondrion|structural constituent of ribosome|translation|ribosome|mitochondrial large ribosomal subunit|mitochondrial inner membrane|mitochondrial translational elongation|mitochondrial translational termination	path:hsa03010	Ribosome
MARVELD1	3	0.81254138985711	1.77030401790991e-34	3.92934489748457e-33	ENSG00000155254	83742	protein_coding	MARVEL domain containing 1 [Source:HGNC Symbol;Acc:HGNC:28674]		GO:0005634,GO:0005737,GO:0016020,GO:0016021,GO:0005886,GO:0005856,GO:0007049,GO:0019911,GO:0042552	nucleus|cytoplasm|membrane|integral component of membrane|plasma membrane|cytoskeleton|cell cycle|structural constituent of myelin sheath|myelination
RNPEP	3	0.847864913460542	3.76497092534119e-06	2.19010967638927e-05	ENSG00000176393	6051	protein_coding	arginyl aminopeptidase [Source:HGNC Symbol;Acc:HGNC:10078]		GO:0005615,GO:0008270,GO:0046872,GO:0016787,GO:0005886,GO:0008233,GO:0006508,GO:0005576,GO:0008237,GO:0004177,GO:0070062,GO:0030141,GO:0004301,GO:0008235,GO:0045776	extracellular space|zinc ion binding|metal ion binding|hydrolase activity|plasma membrane|peptidase activity|proteolysis|extracellular region|metallopeptidase activity|aminopeptidase activity|extracellular exosome|secretory granule|epoxide hydrolase activity|metalloexopeptidase activity|negative regulation of blood pressure
PXMP2	3	0.891262870679203	2.34704811960767e-06	1.39568331804647e-05	ENSG00000176894	5827	protein_coding	peroxisomal membrane protein 2 [Source:HGNC Symbol;Acc:HGNC:9716]		GO:0005737,GO:0016020,GO:0016021,GO:0005515,GO:0005777,GO:0005778,GO:0008150,GO:0032991	cytoplasm|membrane|integral component of membrane|protein binding|peroxisome|peroxisomal membrane|biological_process|protein-containing complex	path:hsa04146	Peroxisome
WIPF3	3	1.57902875615834	2.23021103070183e-10	1.90097703620674e-09	ENSG00000122574	644150	protein_coding	WAS/WASL interacting protein family member 3 [Source:HGNC Symbol;Acc:HGNC:22004]		GO:0003779,GO:0005737,GO:0007275,GO:0030154,GO:0007283,GO:0038096,GO:0051015,GO:0005829,GO:0000147,GO:0006897,GO:0030048,GO:0051666,GO:0005884,GO:0030479,GO:0017124	actin binding|cytoplasm|multicellular organism development|cell differentiation|spermatogenesis|Fc-gamma receptor signaling pathway involved in phagocytosis|actin filament binding|cytosol|actin cortical patch assembly|endocytosis|actin filament-based movement|actin cortical patch localization|actin filament|actin cortical patch|SH3 domain binding	path:hsa04144	Endocytosis
VWF	3	5.24784240899847	1.89945382705237e-33	4.10158758253357e-32	ENSG00000110799	7450	protein_coding	von Willebrand factor [Source:HGNC Symbol;Acc:HGNC:12726]		GO:0005783,GO:0007155,GO:0042803,GO:0005515,GO:0005576,GO:0042802,GO:0007596,GO:0007599,GO:0070062,GO:0062023,GO:0051260,GO:0047485,GO:0031091,GO:0002576,GO:0005178,GO:0002020,GO:0030168,GO:0031093,GO:0005201,GO:0030198,GO:0051087,GO:0005518,GO:0031589,GO:0009611,GO:0007597,GO:0019865,GO:0033093	endoplasmic reticulum|cell adhesion|protein homodimerization activity|protein binding|extracellular region|identical protein binding|blood coagulation|hemostasis|extracellular exosome|collagen-containing extracellular matrix|protein homooligomerization|protein N-terminus binding|platelet alpha granule|platelet degranulation|integrin binding|protease binding|platelet activation|platelet alpha gran…	path:hsa04151,path:hsa04510,path:hsa04512,path:hsa04610,path:hsa04611,path:hsa05165	PI3K-Akt signaling pathway|Focal adhesion|ECM-receptor interaction|Complement and coagulation cascades|Platelet activation|Human papillomavirus infection
IL13RA2	3	2.02707497776797	3.25858040847089e-14	3.51924761081272e-13	ENSG00000123496	3598	protein_coding	interleukin 13 receptor subunit alpha 2 [Source:HGNC Symbol;Acc:HGNC:5975]		GO:0016020,GO:0016021,GO:0005515,GO:0004896,GO:0009897,GO:0005576,GO:0043235,GO:0005615,GO:0019221,GO:0019955,GO:0002638,GO:0016064,GO:0043305	membrane|integral component of membrane|protein binding|cytokine receptor activity|external side of plasma membrane|extracellular region|receptor complex|extracellular space|cytokine-mediated signaling pathway|cytokine binding|negative regulation of immunoglobulin production|immunoglobulin mediated immune response|negative regulation of mast cell degranulation	path:hsa04060,path:hsa04630	Cytokine-cytokine receptor interaction|Jak-STAT signaling pathway
KRT6C	3	22.9704638486861	3.0703447212687e-15	3.49759374861985e-14	ENSG00000170465	286887	protein_coding	keratin 6C [Source:HGNC Symbol;Acc:HGNC:20406]		GO:0005515,GO:0005882,GO:0045095,GO:0005829,GO:0070062,GO:0031424,GO:0045104,GO:0070268	protein binding|intermediate filament|keratin filament|cytosol|extracellular exosome|keratinization|intermediate filament cytoskeleton organization|cornification
DCT	3	5.55833913198799	1.69744772865695e-40	4.34159918354807e-39	ENSG00000080166	1638	protein_coding	dopachrome tautomerase [Source:HGNC Symbol;Acc:HGNC:2709]		GO:0016020,GO:0016021,GO:0046872,GO:0016853,GO:0016491,GO:0005829,GO:0055114,GO:0042470,GO:0008544,GO:0042438,GO:0004167,GO:0006583,GO:0033162,GO:0005507,GO:0002052,GO:0021847,GO:0048066,GO:0043473,GO:0048468,GO:0005737	membrane|integral component of membrane|metal ion binding|isomerase activity|oxidoreductase activity|cytosol|oxidation-reduction process|melanosome|epidermis development|melanin biosynthetic process|dopachrome isomerase activity|melanin biosynthetic process from tyrosine|melanosome membrane|copper ion binding|positive regulation of neuroblast proliferation|ventricular zone neuroblast division|dev…	path:hsa00350,path:hsa04916	Tyrosine metabolism|Melanogenesis
AC134312.5	3	0.861949840567113	4.80522663665362e-05	0.000244816397728507	ENSG00000261327	--	lncRNA	novel transcript
MAPK11	3	0.895758797454079	5.41140764045441e-09	4.15052244443152e-08	ENSG00000185386	5600	protein_coding	mitogen-activated protein kinase 11 [Source:HGNC Symbol;Acc:HGNC:6873]		GO:0005634,GO:0005737,GO:0000166,GO:0004672,GO:0004674,GO:0005524,GO:0016301,GO:0016740,GO:0006468,GO:0016310,GO:0004707,GO:0005515,GO:0035556,GO:0005654,GO:0005829,GO:0098586,GO:0010628,GO:0010468,GO:0071347,GO:2001184,GO:1901796,GO:0048010,GO:0051403,GO:0000187,GO:0051149,GO:0051090,GO:0007265,GO:0060043,GO:0060044	nucleus|cytoplasm|nucleotide binding|protein kinase activity|protein serine/threonine kinase activity|ATP binding|kinase activity|transferase activity|protein phosphorylation|phosphorylation|MAP kinase activity|protein binding|intracellular signal transduction|nucleoplasm|cytosol|cellular response to virus|positive regulation of gene expression|regulation of gene expression|cellular response to i…	path:hsa01522,path:hsa04010,path:hsa04015,path:hsa04068,path:hsa04071,path:hsa04218,path:hsa04261,path:hsa04370,path:hsa04380,path:hsa04550,path:hsa04611,path:hsa04620,path:hsa04621,path:hsa04622,path:hsa04625,path:hsa04657,path:hsa04658,path:hsa04659,path:hsa04660,path:hsa04664,path:hsa04668,path:hsa04670,path:hsa04714,path:hsa04722,path:hsa04723,path:hsa04728,path:hsa04750,path:hsa04912,path:hs…	Endocrine resistance|MAPK signaling pathway|Rap1 signaling pathway|FoxO signaling pathway|Sphingolipid signaling pathway|Cellular senescence|Adrenergic signaling in cardiomyocytes|VEGF signaling pathway|Osteoclast differentiation|Signaling pathways regulating pluripotency of stem cells|Platelet activation|Toll-like receptor signaling pathway|NOD-like receptor signaling pathway|RIG-I-like receptor…
LIX1L-AS1	3	0.753212719045003	0.00165421405951208	0.00668572093553462	ENSG00000234222	--	lncRNA	LIX1L antisense RNA 1 [Source:HGNC Symbol;Acc:HGNC:41210]
DGUOK-AS1	3	0.897246250244157	2.75920635575481e-05	0.00014518359952125	ENSG00000237883	--	lncRNA	DGUOK antisense RNA 1 [Source:HGNC Symbol;Acc:HGNC:43441]
SHANK3	3	2.91838646306419	0.00067871243432737	0.00292406976137631	ENSG00000251322	85358	protein_coding	SH3 and multiple ankyrin repeat domains 3 [Source:HGNC Symbol;Acc:HGNC:14294]		GO:0005515	protein binding	path:hsa04724	Glutamatergic synapse
GPR137	3	0.732896709624494	2.23356098833288e-08	1.62235693062059e-07	ENSG00000173264	56834	protein_coding	G protein-coupled receptor 137 [Source:HGNC Symbol;Acc:HGNC:24300]		GO:0016020,GO:0016021	membrane|integral component of membrane
IPO13	3	0.780749936373435	1.51790525101446e-05	8.2600133946447e-05	ENSG00000117408	9670	protein_coding	importin 13 [Source:HGNC Symbol;Acc:HGNC:16853]		GO:0005634,GO:0005737,GO:0006886,GO:0015031,GO:0005515,GO:0008536,GO:0006606	nucleus|cytoplasm|intracellular protein transport|protein transport|protein binding|Ran GTPase binding|protein import into nucleus
SNAP47	3	0.744063204733402	1.35499462105593e-05	7.41096206295099e-05	ENSG00000143740	116841	protein_coding	synaptosome associated protein 47 [Source:HGNC Symbol;Acc:HGNC:30669]		GO:0005737,GO:0016020,GO:0005515,GO:0048471,GO:0005886,GO:0006887,GO:0012505,GO:0005484,GO:0031201,GO:0006906,GO:0019905,GO:0016082,GO:0031629,GO:0031083,GO:0060291,GO:0098967,GO:0099003,GO:0014069,GO:0030425,GO:0030672,GO:0032279,GO:0043025,GO:0098686,GO:0098978	cytoplasm|membrane|protein binding|perinuclear region of cytoplasm|plasma membrane|exocytosis|endomembrane system|SNAP receptor activity|SNARE complex|vesicle fusion|syntaxin binding|synaptic vesicle priming|synaptic vesicle fusion to presynaptic active zone membrane|BLOC-1 complex|long-term synaptic potentiation|exocytic insertion of neurotransmitter receptor to postsynaptic membrane|vesicle-med…
UBALD1	3	0.739795422271675	4.11654742170155e-05	0.000211496002500981	ENSG00000153443	124402	protein_coding	UBA like domain containing 1 [Source:HGNC Symbol;Acc:HGNC:29576]		GO:0005515	protein binding
CXCL16	3	1.72259542603743	1.86161960750721e-11	1.715004763513e-10	ENSG00000161921	58191	protein_coding	C-X-C motif chemokine ligand 16 [Source:HGNC Symbol;Acc:HGNC:16642]		GO:0005615,GO:0030335,GO:0016020,GO:0016021,GO:0005886,GO:0005576,GO:0006935,GO:0005044,GO:0005125,GO:0008009,GO:0006898,GO:0007186,GO:0005041,GO:0030307,GO:0034097,GO:0034341,GO:0034612,GO:0048247,GO:0010818	extracellular space|positive regulation of cell migration|membrane|integral component of membrane|plasma membrane|extracellular region|chemotaxis|scavenger receptor activity|cytokine activity|chemokine activity|receptor-mediated endocytosis|G protein-coupled receptor signaling pathway|low-density lipoprotein particle receptor activity|positive regulation of cell growth|response to cytokine|respon…	path:hsa04060,path:hsa04062	Cytokine-cytokine receptor interaction|Chemokine signaling pathway
ICA1	3	1.08963952319053	5.76272224522795e-06	3.2874282558851e-05	ENSG00000003147	3382	protein_coding	islet cell autoantigen 1 [Source:HGNC Symbol;Acc:HGNC:5343]		GO:0005737,GO:0016020,GO:0043231,GO:0005829,GO:0005794,GO:0019904,GO:0005515,GO:0000139,GO:0030054,GO:0031410,GO:0045202,GO:0050796,GO:0030667,GO:0003674,GO:0030672,GO:0006836,GO:0030658,GO:0016021	cytoplasm|membrane|intracellular membrane-bounded organelle|cytosol|Golgi apparatus|protein domain specific binding|protein binding|Golgi membrane|cell junction|cytoplasmic vesicle|synapse|regulation of insulin secretion|secretory granule membrane|molecular_function|synaptic vesicle membrane|neurotransmitter transport|transport vesicle membrane|integral component of membrane	path:hsa04940	Type I diabetes mellitus
CDT1	3	1.80192134488187	0.000118356077382491	0.000571422079973163	ENSG00000167513	81620	protein_coding	chromatin licensing and DNA replication factor 1 [Source:HGNC Symbol;Acc:HGNC:24576]		GO:0005634,GO:0003677,GO:0051301,GO:0005694,GO:0005515,GO:0007049,GO:0016604,GO:0006260,GO:0007059,GO:0000775,GO:0000776,GO:0000777,GO:0000278,GO:0005654,GO:0005829,GO:0070182,GO:0000082,GO:0051315,GO:0051383,GO:1905342,GO:0045740,GO:0030174,GO:0000083,GO:0003682,GO:0035563,GO:0071163,GO:0072708,GO:0031334,GO:1902595,GO:0000076,GO:0033044,GO:0033262,GO:1902426,GO:1905341,GO:2000105	nucleus|DNA binding|cell division|chromosome|protein binding|cell cycle|nuclear body|DNA replication|chromosome segregation|chromosome, centromeric region|kinetochore|condensed chromosome kinetochore|mitotic cell cycle|nucleoplasm|cytosol|DNA polymerase binding|G1/S transition of mitotic cell cycle|attachment of mitotic spindle microtubules to kinetochore|kinetochore organization|positive regulat…
SLC45A1	3	0.830561993660184	0.000495598203570204	0.00218257608577464	ENSG00000162426	50651	protein_coding	solute carrier family 45 member 1 [Source:HGNC Symbol;Acc:HGNC:17939]		GO:0016020,GO:0016021,GO:0055085,GO:0005887,GO:0015293,GO:0008643,GO:1904659,GO:0008506,GO:0015770	membrane|integral component of membrane|transmembrane transport|integral component of plasma membrane|symporter activity|carbohydrate transport|glucose transmembrane transport|sucrose:proton symporter activity|sucrose transport
ITGA2	3	1.16413634955947	4.7545247983423e-23	7.48796739002265e-22	ENSG00000164171	3673	protein_coding	integrin subunit alpha 2 [Source:HGNC Symbol;Acc:HGNC:6137]		GO:0016020,GO:0016021,GO:0046872,GO:0007155,GO:0005515,GO:0009986,GO:0007229,GO:0008305,GO:0046718,GO:0005925,GO:0005886,GO:0016032,GO:0001540,GO:0007596,GO:0030198,GO:0044877,GO:0009887,GO:0007160,GO:0001618,GO:0005518,GO:0031589,GO:0098639,GO:0033627,GO:0048333,GO:0034666,GO:0005178,GO:0038064,GO:0043236,GO:0043395,GO:0046982,GO:0001666,GO:0002687,GO:0006929,GO:0006971,GO:0007565,GO:0008283,GO:…	membrane|integral component of membrane|metal ion binding|cell adhesion|protein binding|cell surface|integrin-mediated signaling pathway|integrin complex|viral entry into host cell|focal adhesion|plasma membrane|viral process|amyloid-beta binding|blood coagulation|extracellular matrix organization|protein-containing complex binding|animal organ morphogenesis|cell-matrix adhesion|virus receptor ac…	path:hsa04145,path:hsa04151,path:hsa04510,path:hsa04512,path:hsa04611,path:hsa04640,path:hsa04810,path:hsa05165,path:hsa05200,path:hsa05205,path:hsa05222,path:hsa05410,path:hsa05412,path:hsa05414	Phagosome|PI3K-Akt signaling pathway|Focal adhesion|ECM-receptor interaction|Platelet activation|Hematopoietic cell lineage|Regulation of actin cytoskeleton|Human papillomavirus infection|Pathways in cancer|Proteoglycans in cancer|Small cell lung cancer|Hypertrophic cardiomyopathy (HCM)|Arrhythmogenic right ventricular cardiomyopathy (ARVC)|Dilated cardiomyopathy (DCM)
GMPR	3	4.73402729484625	3.40466713090489e-11	3.07841456665637e-10	ENSG00000137198	2766	protein_coding	guanosine monophosphate reductase [Source:HGNC Symbol;Acc:HGNC:4376]		GO:0046872,GO:0016491,GO:0055114,GO:0003824,GO:0003920,GO:0006144,GO:0006163,GO:0009117,GO:1902560,GO:0005829,GO:0043101,GO:0009409,GO:0015951	metal ion binding|oxidoreductase activity|oxidation-reduction process|catalytic activity|GMP reductase activity|purine nucleobase metabolic process|purine nucleotide metabolic process|nucleotide metabolic process|GMP reductase complex|cytosol|purine-containing compound salvage|response to cold|purine ribonucleotide interconversion	path:hsa00230	Purine metabolism
ATP23	3	0.813877120883602	0.000172219931276081	0.000811878117547121	ENSG00000166896	91419	protein_coding	ATP23 metallopeptidase and ATP synthase assembly factor homolog [Source:HGNC Symbol;Acc:HGNC:29452]		GO:0043231,GO:0046872,GO:0005829,GO:0016787,GO:0006468,GO:0005886,GO:0030054,GO:0008233,GO:0006508,GO:0004222,GO:0008237,GO:0006303,GO:0005958,GO:0033615,GO:0031314,GO:0034982,GO:0004677	intracellular membrane-bounded organelle|metal ion binding|cytosol|hydrolase activity|protein phosphorylation|plasma membrane|cell junction|peptidase activity|proteolysis|metalloendopeptidase activity|metallopeptidase activity|double-strand break repair via nonhomologous end joining|DNA-dependent protein kinase-DNA ligase 4 complex|mitochondrial proton-transporting ATP synthase complex assembly|e…
TYRP1	3	15.4126903845208	1.30992242291092e-17	1.6793159580022e-16	ENSG00000107165	7306	protein_coding	tyrosinase related protein 1 [Source:HGNC Symbol;Acc:HGNC:12450]		GO:0005737,GO:0016020,GO:0016021,GO:0046872,GO:0004497,GO:0016491,GO:0055114,GO:0042803,GO:0005515,GO:0042470,GO:0010008,GO:0004503,GO:0046982,GO:0042438,GO:0030318,GO:0043473,GO:0033162,GO:0042802,GO:0006582,GO:0032438,GO:0043438,GO:0048023,GO:0030669,GO:0097708	cytoplasm|membrane|integral component of membrane|metal ion binding|monooxygenase activity|oxidoreductase activity|oxidation-reduction process|protein homodimerization activity|protein binding|melanosome|endosome membrane|monophenol monooxygenase activity|protein heterodimerization activity|melanin biosynthetic process|melanocyte differentiation|pigmentation|melanosome membrane|identical protein …	path:hsa00350,path:hsa04916	Tyrosine metabolism|Melanogenesis
KCNK7	3	3.0669576452395	1.72603794568858e-10	1.48158336890591e-09	ENSG00000173338	10089	protein_coding	potassium two pore domain channel subfamily K member 7 [Source:HGNC Symbol;Acc:HGNC:6282]		GO:0016020,GO:0016021,GO:0005244,GO:0005267,GO:0006811,GO:0006813,GO:0034765,GO:0071805,GO:0005886,GO:0005887,GO:0022841,GO:0030322	membrane|integral component of membrane|voltage-gated ion channel activity|potassium channel activity|ion transport|potassium ion transport|regulation of ion transmembrane transport|potassium ion transmembrane transport|plasma membrane|integral component of plasma membrane|potassium ion leak channel activity|stabilization of membrane potential
VIPR2	3	0.998381999231618	2.66461447996378e-09	2.09691581554836e-08	ENSG00000106018	7434	protein_coding	vasoactive intestinal peptide receptor 2 [Source:HGNC Symbol;Acc:HGNC:12695]		GO:0016020,GO:0016021,GO:0004930,GO:0007186,GO:0005886,GO:0007165,GO:0004888,GO:0004999,GO:0007166,GO:0005887,GO:0007267,GO:0008528,GO:0017046,GO:0007190,GO:0048662	membrane|integral component of membrane|G protein-coupled receptor activity|G protein-coupled receptor signaling pathway|plasma membrane|signal transduction|transmembrane signaling receptor activity|vasoactive intestinal polypeptide receptor activity|cell surface receptor signaling pathway|integral component of plasma membrane|cell-cell signaling|G protein-coupled peptide receptor activity|peptid…	path:hsa04024,path:hsa04080	cAMP signaling pathway|Neuroactive ligand-receptor interaction
GCNT2	3	3.82026662058281	5.40101311397125e-08	3.80231738766035e-07	ENSG00000111846	2651	protein_coding	glucosaminyl (N-acetyl) transferase 2 (I blood group) [Source:HGNC Symbol;Acc:HGNC:4204]		GO:0016020,GO:0016021,GO:0005794,GO:0016740,GO:0016757,GO:0000139,GO:0006486,GO:0008375,GO:0030335,GO:0070374,GO:0008284,GO:0007275,GO:0007179,GO:0010718,GO:0051897,GO:0010608,GO:0034116,GO:0008109,GO:0010812,GO:0036438,GO:0006024	membrane|integral component of membrane|Golgi apparatus|transferase activity|transferase activity, transferring glycosyl groups|Golgi membrane|protein glycosylation|acetylglucosaminyltransferase activity|positive regulation of cell migration|positive regulation of ERK1 and ERK2 cascade|positive regulation of cell population proliferation|multicellular organism development|transforming growth fact…	path:hsa00601	Glycosphingolipid biosynthesis - lacto and neolacto series
MKI67	3	12.7064721250663	3.26365560366743e-07	2.12928803475636e-06	ENSG00000148773	4288	protein_coding	marker of proliferation Ki-67 [Source:HGNC Symbol;Acc:HGNC:7107]		GO:0003723,GO:0005634,GO:0016020,GO:0000166,GO:0005524,GO:0005730,GO:0003677,GO:0005694,GO:0005515,GO:0007049,GO:0016604,GO:0008283,GO:0008022,GO:0007088,GO:0051983,GO:0000793,GO:1902275	RNA binding|nucleus|membrane|nucleotide binding|ATP binding|nucleolus|DNA binding|chromosome|protein binding|cell cycle|nuclear body|cell population proliferation|protein C-terminus binding|regulation of mitotic nuclear division|regulation of chromosome segregation|condensed chromosome|regulation of chromatin organization
ITGA3	3	1.46194814383364	9.29850366050873e-20	1.30047585968009e-18	ENSG00000005884	3675	protein_coding	integrin subunit alpha 3 [Source:HGNC Symbol;Acc:HGNC:6139]		GO:0016020,GO:0016021,GO:0046872,GO:0007155,GO:0005886,GO:0042995,GO:0005515,GO:0030054,GO:0009986,GO:0007229,GO:0008305,GO:0005925,GO:0050900,GO:0001968,GO:0005178,GO:0005518,GO:0019904,GO:0043236,GO:0046982,GO:0001764,GO:0007507,GO:0007613,GO:0010628,GO:0010634,GO:0010811,GO:0010976,GO:0031345,GO:0034698,GO:0035024,GO:0035640,GO:0042493,GO:0060135,GO:0097062,GO:0009897,GO:0016323,GO:0030426,GO:…	membrane|integral component of membrane|metal ion binding|cell adhesion|plasma membrane|cell projection|protein binding|cell junction|cell surface|integrin-mediated signaling pathway|integrin complex|focal adhesion|leukocyte migration|fibronectin binding|integrin binding|collagen binding|protein domain specific binding|laminin binding|protein heterodimerization activity|neuron migration|heart dev…	path:hsa04151,path:hsa04510,path:hsa04512,path:hsa04640,path:hsa04810,path:hsa05165,path:hsa05200,path:hsa05222,path:hsa05410,path:hsa05412,path:hsa05414	PI3K-Akt signaling pathway|Focal adhesion|ECM-receptor interaction|Hematopoietic cell lineage|Regulation of actin cytoskeleton|Human papillomavirus infection|Pathways in cancer|Small cell lung cancer|Hypertrophic cardiomyopathy (HCM)|Arrhythmogenic right ventricular cardiomyopathy (ARVC)|Dilated cardiomyopathy (DCM)
MYOM2	3	1.49232493934735	0.000194200558644058	0.000909059297471694	ENSG00000036448	9172	protein_coding	myomesin 2 [Source:HGNC Symbol;Acc:HGNC:7614]		GO:0005737,GO:0005739,GO:0005515,GO:0051015,GO:0032982,GO:0031430,GO:0051371,GO:0030018,GO:0006936,GO:0008307,GO:0030240,GO:0030241,GO:0048739,GO:0055003,GO:0055008,GO:0045214,GO:0019900,GO:0005865,GO:0071688,GO:0030017,GO:0002074	cytoplasm|mitochondrion|protein binding|actin filament binding|myosin filament|M band|muscle alpha-actinin binding|Z disc|muscle contraction|structural constituent of muscle|skeletal muscle thin filament assembly|skeletal muscle myosin thick filament assembly|cardiac muscle fiber development|cardiac myofibril assembly|cardiac muscle tissue morphogenesis|sarcomere organization|kinase binding|stria…
LINC01886	3	1.02615119026505	0.000647735370784958	0.00279737608331566	ENSG00000224568	--	lncRNA	long intergenic non-protein coding RNA 1886 [Source:HGNC Symbol;Acc:HGNC:52705]
AFAP1L2	3	0.994312885273524	2.59667558995221e-06	1.53613905394926e-05	ENSG00000169129	84632	protein_coding	actin filament associated protein 1 like 2 [Source:HGNC Symbol;Acc:HGNC:25901]		GO:0005737,GO:0035591,GO:0009967,GO:0009966,GO:0005829,GO:0005886,GO:0061098,GO:0006954,GO:0045893,GO:0007346,GO:0017124,GO:0045742,GO:0042169,GO:0030296,GO:0032675,GO:0032757	cytoplasm|signaling adaptor activity|positive regulation of signal transduction|regulation of signal transduction|cytosol|plasma membrane|positive regulation of protein tyrosine kinase activity|inflammatory response|positive regulation of transcription, DNA-templated|regulation of mitotic cell cycle|SH3 domain binding|positive regulation of epidermal growth factor receptor signaling pathway|SH2 d…
CD4	3	1.57361963709516	0.000775040808964483	0.00330505285435268	ENSG00000010610	920	protein_coding	CD4 molecule [Source:HGNC Symbol;Acc:HGNC:1678]		GO:0016020,GO:0016021,GO:0008270,GO:0007155,GO:0042803,GO:0005886,GO:0005515,GO:0015026,GO:0006955,GO:0045121,GO:0002376,GO:0002250,GO:0009897,GO:0042101,GO:0042802,GO:0050852,GO:0070374,GO:0005789,GO:0019901,GO:0016032,GO:0007165,GO:0019899,GO:0038023,GO:0007166,GO:0061024,GO:0019221,GO:0030217,GO:0004888,GO:0007169,GO:0045860,GO:0030665,GO:0045893,GO:0001618,GO:0050690,GO:0005887,GO:0042110,GO:…	membrane|integral component of membrane|zinc ion binding|cell adhesion|protein homodimerization activity|plasma membrane|protein binding|coreceptor activity|immune response|membrane raft|immune system process|adaptive immune response|external side of plasma membrane|T cell receptor complex|identical protein binding|T cell receptor signaling pathway|positive regulation of ERK1 and ERK2 cascade|end…	path:hsa04060,path:hsa04514,path:hsa04612,path:hsa04640,path:hsa04658,path:hsa04659,path:hsa04660,path:hsa05170,path:hsa05340	Cytokine-cytokine receptor interaction|Cell adhesion molecules (CAMs)|Antigen processing and presentation|Hematopoietic cell lineage|Th1 and Th2 cell differentiation|Th17 cell differentiation|T cell receptor signaling pathway|Human immunodeficiency virus 1 infection|Primary immunodeficiency
ZNF771	3	0.730107922516922	1.62750809844981e-06	9.86232183962939e-06	ENSG00000179965	51333	protein_coding	zinc finger protein 771 [Source:HGNC Symbol;Acc:HGNC:29653]	zf-C2H2	GO:0003676,GO:0005634,GO:0046872,GO:0005730,GO:0003677,GO:0006974	nucleic acid binding|nucleus|metal ion binding|nucleolus|DNA binding|cellular response to DNA damage stimulus
ESAM	3	3.40528687960299	0.000138286181514874	0.000662922400736859	ENSG00000149564	90952	protein_coding	endothelial cell adhesion molecule [Source:HGNC Symbol;Acc:HGNC:17474]		GO:0005886,GO:0016020,GO:0016021,GO:0007155,GO:0030054,GO:0050900,GO:0005923,GO:0005912,GO:0005515,GO:0070830,GO:0032991,GO:0005911,GO:0098609,GO:0034613,GO:0098632,GO:0030833,GO:2000249,GO:0007156	plasma membrane|membrane|integral component of membrane|cell adhesion|cell junction|leukocyte migration|bicellular tight junction|adherens junction|protein binding|bicellular tight junction assembly|protein-containing complex|cell-cell junction|cell-cell adhesion|cellular protein localization|cell-cell adhesion mediator activity|regulation of actin filament polymerization|regulation of actin cyto…	path:hsa04514,path:hsa04670	Cell adhesion molecules (CAMs)|Leukocyte transendothelial migration
SYNGR2	3	1.05555389143653	4.37481680857264e-11	3.91593714870548e-10	ENSG00000108639	9144	protein_coding	synaptogyrin 2 [Source:HGNC Symbol;Acc:HGNC:11499]		GO:0016020,GO:0016021,GO:0005515,GO:0030054,GO:0031410,GO:0045202,GO:0030659,GO:0070062,GO:0030672,GO:0005811,GO:0031594,GO:0045055,GO:0048499,GO:0008021	membrane|integral component of membrane|protein binding|cell junction|cytoplasmic vesicle|synapse|cytoplasmic vesicle membrane|extracellular exosome|synaptic vesicle membrane|lipid droplet|neuromuscular junction|regulated exocytosis|synaptic vesicle membrane organization|synaptic vesicle
TFAP2B	3	1.17894890861179	7.88956336704230e-10	6.48329386612292e-09	ENSG00000008196	7021	protein_coding	transcription factor AP-2 beta [Source:HGNC Symbol;Acc:HGNC:11743]	AP-2	GO:0005634,GO:0006355,GO:0003700,GO:0043066,GO:0003677,GO:0042803,GO:0001822,GO:0003713,GO:0045893,GO:0043565,GO:0000981,GO:0006915,GO:0000977,GO:0005515,GO:0006357,GO:0000122,GO:0000790,GO:0006006,GO:0003714,GO:0045944,GO:0005654,GO:0045444,GO:0008285,GO:0010842,GO:0008284,GO:0045892,GO:0046982,GO:0050796,GO:0000978,GO:0043154,GO:0001158,GO:0042593,GO:0003091,GO:0035909,GO:0045595,GO:0043525,GO:…	nucleus|regulation of transcription, DNA-templated|DNA-binding transcription factor activity|negative regulation of apoptotic process|DNA binding|protein homodimerization activity|kidney development|transcription coactivator activity|positive regulation of transcription, DNA-templated|sequence-specific DNA binding|DNA-binding transcription factor activity, RNA polymerase II-specific|apoptotic pro…
FAM167A	3	0.821437037908341	0.000458963568562451	0.00203199777101176	ENSG00000154319	83648	protein_coding	family with sequence similarity 167 member A [Source:HGNC Symbol;Acc:HGNC:15549]		GO:0005515	protein binding
SELENOM	3	1.24193943385513	4.2692816029025e-13	4.35143347111764e-12	ENSG00000198832	140606	protein_coding	selenoprotein M [Source:HGNC Symbol;Acc:HGNC:30397]		GO:0005737,GO:0005783,GO:0005794,GO:0005515,GO:0048471,GO:0010269,GO:0035264,GO:0035934,GO:0042445,GO:0060612	cytoplasm|endoplasmic reticulum|Golgi apparatus|protein binding|perinuclear region of cytoplasm|response to selenium ion|multicellular organism growth|corticosterone secretion|hormone metabolic process|adipose tissue development
SUMF1	3	0.744222372987644	0.000227059084515753	0.00105330666062878	ENSG00000144455	285362	protein_coding	sulfatase modifying factor 1 [Source:HGNC Symbol;Acc:HGNC:20376]		GO:0046872,GO:0016491,GO:0055114,GO:0005783,GO:0005788,GO:0006687,GO:0043687,GO:0018158,GO:0042803,GO:0120147,GO:1903135	metal ion binding|oxidoreductase activity|oxidation-reduction process|endoplasmic reticulum|endoplasmic reticulum lumen|glycosphingolipid metabolic process|post-translational protein modification|protein oxidation|protein homodimerization activity|Formylglycine-generating oxidase activity|cupric ion binding	path:hsa04142	Lysosome
SELENOS	3	0.735940385065373	7.14329560414297e-11	6.30004246764426e-10	ENSG00000131871	55829	protein_coding	selenoprotein S [Source:HGNC Symbol;Acc:HGNC:30396]		GO:0050728,GO:0009749,GO:0071222,GO:0032869,GO:0046325,GO:0005737,GO:0016020,GO:0016021,GO:0006886,GO:0005783,GO:0005789,GO:0005515,GO:0098869,GO:0030176,GO:0016567,GO:0038023,GO:0030433,GO:0019899,GO:0032715,GO:0032720,GO:0005886,GO:0051775,GO:0045454,GO:0034361,GO:0030968,GO:0005881,GO:0045184,GO:1990381,GO:0006983,GO:0034362,GO:0016209,GO:0051771,GO:0034599,GO:0045719,GO:0051117,GO:0030970,GO:…	negative regulation of inflammatory response|response to glucose|cellular response to lipopolysaccharide|cellular response to insulin stimulus|negative regulation of glucose import|cytoplasm|membrane|integral component of membrane|intracellular protein transport|endoplasmic reticulum|endoplasmic reticulum membrane|protein binding|cellular oxidant detoxification|integral component of endoplasmic r…	path:hsa04141	Protein processing in endoplasmic reticulum
WDR34	3	1.35500564051143	1.42289127574198e-06	8.69001227822994e-06	ENSG00000119333	89891	protein_coding	WD repeat domain 34 [Source:HGNC Symbol;Acc:HGNC:28296]		GO:0005737,GO:0005829,GO:0005856,GO:0042995,GO:0005515,GO:0036064,GO:0035735,GO:0005929,GO:0097542,GO:0005814,GO:0060271,GO:0005930,GO:0007018,GO:0008574,GO:0045503,GO:0045504,GO:0005868,GO:0042073	cytoplasm|cytosol|cytoskeleton|cell projection|protein binding|ciliary basal body|intraciliary transport involved in cilium assembly|cilium|ciliary tip|centriole|cilium assembly|axoneme|microtubule-based movement|ATP-dependent microtubule motor activity, plus-end-directed|dynein light chain binding|dynein heavy chain binding|cytoplasmic dynein complex|intraciliary transport
GMFG	3	1.03652578182501	2.33762950246546e-11	2.1405948816547e-10	ENSG00000130755	9535	protein_coding	glia maturation factor gamma [Source:HGNC Symbol;Acc:HGNC:4374]		GO:0003779,GO:0008083,GO:0007165,GO:2000249,GO:0071933,GO:0034316,GO:0005622,GO:0043085,GO:0005576,GO:0030479,GO:0006469,GO:0043312,GO:0006468,GO:0034774,GO:1904813,GO:0004860,GO:0008047,GO:0071846	actin binding|growth factor activity|signal transduction|regulation of actin cytoskeleton reorganization|Arp2/3 complex binding|negative regulation of Arp2/3 complex-mediated actin nucleation|intracellular|positive regulation of catalytic activity|extracellular region|actin cortical patch|negative regulation of protein kinase activity|neutrophil degranulation|protein phosphorylation|secretory gra…
GPAA1	3	1.09873604772376	8.64601395576239e-27	1.55123900389637e-25	ENSG00000197858	8733	protein_coding	glycosylphosphatidylinositol anchor attachment 1 [Source:HGNC Symbol;Acc:HGNC:4446]		GO:0016020,GO:0016021,GO:0042765,GO:0005783,GO:0005789,GO:0006506,GO:0005515,GO:0003923,GO:0016255,GO:0015631,GO:0065003,GO:0034235,GO:0006621	membrane|integral component of membrane|GPI-anchor transamidase complex|endoplasmic reticulum|endoplasmic reticulum membrane|GPI anchor biosynthetic process|protein binding|GPI-anchor transamidase activity|attachment of GPI anchor to protein|tubulin binding|protein-containing complex assembly|GPI anchor binding|protein retention in ER lumen	path:hsa00563	Glycosylphosphatidylinositol (GPI)-anchor biosynthesis
ARNT2	3	0.958171473150654	0.00241009054016155	0.00944248810323838	ENSG00000172379	9915	protein_coding	aryl hydrocarbon receptor nuclear translocator 2 [Source:HGNC Symbol;Acc:HGNC:16876]	bHLH	GO:0005634,GO:0005737,GO:0046983,GO:0006355,GO:0003677,GO:0003700,GO:0005667,GO:0045893,GO:0005515,GO:0000981,GO:0000790,GO:0045944,GO:0005654,GO:0001666,GO:0006805,GO:0046982,GO:0007420,GO:0001701,GO:0007417,GO:0000978,GO:0001228,GO:0017162,GO:0008284,GO:0032355,GO:0043066	nucleus|cytoplasm|protein dimerization activity|regulation of transcription, DNA-templated|DNA binding|DNA-binding transcription factor activity|transcription factor complex|positive regulation of transcription, DNA-templated|protein binding|DNA-binding transcription factor activity, RNA polymerase II-specific|nuclear chromatin|positive regulation of transcription by RNA polymerase II|nucleoplasm…	path:hsa05200,path:hsa05202,path:hsa05211	Pathways in cancer|Transcriptional misregulation in cancer|Renal cell carcinoma
SNAPIN	3	0.88059989996558	0.000207423706835701	0.000967246157968338	ENSG00000143553	23557	protein_coding	SNAP associated protein [Source:HGNC Symbol;Acc:HGNC:17145]		GO:0005737,GO:0016020,GO:0006886,GO:0005794,GO:0005765,GO:1904115,GO:0005829,GO:0006887,GO:0005515,GO:0000139,GO:0048471,GO:0030054,GO:0031410,GO:0045202,GO:0005764,GO:0031083,GO:0099078,GO:0016032,GO:0008333,GO:0000149,GO:0008021,GO:0008089,GO:0032438,GO:0048490,GO:0030672,GO:0016079,GO:0031175,GO:0048489,GO:0030141,GO:0007269,GO:0032418,GO:0007040,GO:0007042,GO:0007268,GO:0008090,GO:0010977,GO:…	cytoplasm|membrane|intracellular protein transport|Golgi apparatus|lysosomal membrane|axon cytoplasm|cytosol|exocytosis|protein binding|Golgi membrane|perinuclear region of cytoplasm|cell junction|cytoplasmic vesicle|synapse|lysosome|BLOC-1 complex|BORC complex|viral process|endosome to lysosome transport|SNARE binding|synaptic vesicle|anterograde axonal transport|melanosome organization|anterogr…
KDELR2	3	1.06847857431389	2.51155035635239e-22	3.85269298377427e-21	ENSG00000136240	11014	protein_coding	KDEL endoplasmic reticulum protein retention receptor 2 [Source:HGNC Symbol;Acc:HGNC:6305]		GO:0016020,GO:0016021,GO:0015031,GO:0005783,GO:0005789,GO:0005794,GO:0046923,GO:0006621,GO:0005801,GO:0000139,GO:0031410,GO:0016192,GO:0006888,GO:0030663,GO:0006890,GO:0030133,GO:0005046	membrane|integral component of membrane|protein transport|endoplasmic reticulum|endoplasmic reticulum membrane|Golgi apparatus|ER retention sequence binding|protein retention in ER lumen|cis-Golgi network|Golgi membrane|cytoplasmic vesicle|vesicle-mediated transport|endoplasmic reticulum to Golgi vesicle-mediated transport|COPI-coated vesicle membrane|retrograde vesicle-mediated transport, Golgi …	path:hsa05110	Vibrio cholerae infection
CZIB	3	0.714114903726388	6.1303336750966e-10	5.0729446719921e-09	--	--	--	--	--	--	--	--	--
DGUOK	3	0.784413732948403	3.91469720902611e-05	0.000201606630853475	ENSG00000114956	1716	protein_coding	deoxyguanosine kinase [Source:HGNC Symbol;Acc:HGNC:2858]		GO:0005634,GO:0000166,GO:0005524,GO:0016301,GO:0016740,GO:0016310,GO:0005739,GO:0019206,GO:0009165,GO:0006139,GO:0005737,GO:0009157,GO:0005759,GO:0004138,GO:0006468,GO:0010977,GO:0046070,GO:0005829,GO:0019136,GO:0043101,GO:0008617,GO:0046122	nucleus|nucleotide binding|ATP binding|kinase activity|transferase activity|phosphorylation|mitochondrion|nucleoside kinase activity|nucleotide biosynthetic process|nucleobase-containing compound metabolic process|cytoplasm|deoxyribonucleoside monophosphate biosynthetic process|mitochondrial matrix|deoxyguanosine kinase activity|protein phosphorylation|negative regulation of neuron projection dev…	path:hsa00230	Purine metabolism
MRPS34	3	0.761931624221265	1.11884016728141e-11	1.04492648539594e-10	ENSG00000074071	65993	protein_coding	mitochondrial ribosomal protein S34 [Source:HGNC Symbol;Acc:HGNC:16618]		GO:0005739,GO:0003735,GO:0032543,GO:0005840,GO:0005763,GO:0005743,GO:0070125,GO:0070126	mitochondrion|structural constituent of ribosome|mitochondrial translation|ribosome|mitochondrial small ribosomal subunit|mitochondrial inner membrane|mitochondrial translational elongation|mitochondrial translational termination
SRPK2	3	0.899095320177149	1.76391717649519e-11	1.62663473360798e-10	ENSG00000135250	6733	protein_coding	SRSF protein kinase 2 [Source:HGNC Symbol;Acc:HGNC:11306]		GO:0010628,GO:0008284,GO:0045787,GO:0003723,GO:0006397,GO:0008380,GO:0005634,GO:0005737,GO:0000166,GO:0004672,GO:0004674,GO:0005524,GO:0016301,GO:0016740,GO:0006468,GO:0016310,GO:0005730,GO:0005829,GO:0005654,GO:0005515,GO:0000287,GO:0030154,GO:0035556,GO:0000245,GO:0010468,GO:0045087,GO:0045070,GO:0001525,GO:0048024,GO:0045071,GO:0071889,GO:0035063,GO:0043525,GO:0050684	positive regulation of gene expression|positive regulation of cell population proliferation|positive regulation of cell cycle|RNA binding|mRNA processing|RNA splicing|nucleus|cytoplasm|nucleotide binding|protein kinase activity|protein serine/threonine kinase activity|ATP binding|kinase activity|transferase activity|protein phosphorylation|phosphorylation|nucleolus|cytosol|nucleoplasm|protein bin…
CDC123	3	0.665767691301389	1.78913019322938e-06	1.07748072573176e-05	ENSG00000151465	8872	protein_coding	cell division cycle 123 [Source:HGNC Symbol;Acc:HGNC:16827]		GO:0005737,GO:0051301,GO:0007049,GO:0007050,GO:0008284,GO:0045948,GO:1905143	cytoplasm|cell division|cell cycle|cell cycle arrest|positive regulation of cell population proliferation|positive regulation of translational initiation|eukaryotic translation initiation factor 2 complex assembly
RANGAP1	3	1.06083340494314	0.00246279944252372	0.00963044042690285	ENSG00000100401	5905	protein_coding	Ran GTPase activating protein 1 [Source:HGNC Symbol;Acc:HGNC:9854]		GO:0005634,GO:0005737,GO:0043231,GO:0005829,GO:0007165,GO:0031965,GO:0005694,GO:0005096,GO:0043547,GO:0005856,GO:0005515,GO:0016235,GO:0005654,GO:0005819,GO:0000775,GO:0000776,GO:0000777,GO:0045296,GO:0090630,GO:0016925,GO:0005635,GO:0008536,GO:0005643,GO:0003723,GO:0046826,GO:0048471,GO:0031625,GO:0048678,GO:0071375,GO:1904117,GO:0030425,GO:0044614,GO:0072686,GO:1904115,GO:1990723	nucleus|cytoplasm|intracellular membrane-bounded organelle|cytosol|signal transduction|nuclear membrane|chromosome|GTPase activator activity|positive regulation of GTPase activity|cytoskeleton|protein binding|aggresome|nucleoplasm|spindle|chromosome, centromeric region|kinetochore|condensed chromosome kinetochore|cadherin binding|activation of GTPase activity|protein sumoylation|nuclear envelope|…	path:hsa03013	RNA transport
C6orf226	3	0.715983107516542	2.31662493313714e-08	1.67969075233265e-07	ENSG00000221821	441150	protein_coding	chromosome 6 open reading frame 226 [Source:HGNC Symbol;Acc:HGNC:34431]		GO:0005515	protein binding
DYNLT1	3	0.723944740200996	8.7907655375154e-14	9.275030540173e-13	ENSG00000146425	6993	protein_coding	dynein light chain Tctex-type 1 [Source:HGNC Symbol;Acc:HGNC:11697]		GO:0005739,GO:0005737,GO:0003774,GO:0005794,GO:0051301,GO:0005856,GO:0005515,GO:0007049,GO:0005874,GO:0005819,GO:0005576,GO:0007399,GO:0005868,GO:0030286,GO:0043657,GO:0042802,GO:0016032,GO:0043312,GO:0005881,GO:0034774,GO:1904813,GO:0046718,GO:0000132,GO:0008277,GO:0099503,GO:0050768,GO:0008022,GO:0010976,GO:0016358,GO:0019060,GO:0035022,GO:0035795,GO:0043087,GO:0048812,GO:0051493,GO:0060548,GO:…	mitochondrion|cytoplasm|motor activity|Golgi apparatus|cell division|cytoskeleton|protein binding|cell cycle|microtubule|spindle|extracellular region|nervous system development|cytoplasmic dynein complex|dynein complex|host cell|identical protein binding|viral process|neutrophil degranulation|cytoplasmic microtubule|secretory granule lumen|ficolin-1-rich granule lumen|viral entry into host cell|e…
UQCRFS1	3	0.802264956799121	9.95125497041848e-14	1.04692694214512e-12	ENSG00000169021	7386	protein_coding	ubiquinol-cytochrome c reductase, Rieske iron-sulfur polypeptide 1 [Source:HGNC Symbol;Acc:HGNC:12587]		GO:0016020,GO:0016021,GO:0046872,GO:0055114,GO:0016491,GO:0005739,GO:0005743,GO:0051537,GO:0005515,GO:0070469,GO:0051536,GO:0008121,GO:0005750,GO:0005886,GO:0005751,GO:0006122,GO:0016679	membrane|integral component of membrane|metal ion binding|oxidation-reduction process|oxidoreductase activity|mitochondrion|mitochondrial inner membrane|2 iron, 2 sulfur cluster binding|protein binding|respirasome|iron-sulfur cluster binding|ubiquinol-cytochrome-c reductase activity|mitochondrial respiratory chain complex III|plasma membrane|mitochondrial respiratory chain complex IV|mitochondria…	path:hsa00190,path:hsa04260,path:hsa04714,path:hsa04932,path:hsa05010,path:hsa05012,path:hsa05016	Oxidative phosphorylation|Cardiac muscle contraction|Thermogenesis|Non-alcoholic fatty liver disease (NAFLD)|Alzheimer disease|Parkinson disease|Huntington disease
MRPL22	3	0.719964094294522	0.000838855367455564	0.00356100038323372	ENSG00000082515	29093	protein_coding	mitochondrial ribosomal protein L22 [Source:HGNC Symbol;Acc:HGNC:14480]		GO:0003723,GO:0005739,GO:0003735,GO:0006412,GO:0005840,GO:0015934,GO:0005762,GO:0005743,GO:0070125,GO:0070126,GO:0042255	RNA binding|mitochondrion|structural constituent of ribosome|translation|ribosome|large ribosomal subunit|mitochondrial large ribosomal subunit|mitochondrial inner membrane|mitochondrial translational elongation|mitochondrial translational termination|ribosome assembly	path:hsa03010	Ribosome
THYN1	3	0.671946333535845	0.000413663466076733	0.00184370391157751	ENSG00000151500	29087	protein_coding	thymocyte nuclear protein 1 [Source:HGNC Symbol;Acc:HGNC:29560]		GO:0005634	nucleus
CHMP4A	3	0.582819902358477	5.00372304958822e-09	3.84912289487134e-08	ENSG00000254505	29082	protein_coding	charged multivesicular body protein 4A [Source:HGNC Symbol;Acc:HGNC:20274]		GO:0005634,GO:0005737,GO:0016020,GO:0015031,GO:0042803,GO:0005886,GO:0005515,GO:0031410,GO:0030659,GO:0007034,GO:0008289,GO:0005768,GO:0031902,GO:0005829,GO:0016197,GO:0016236,GO:0019058,GO:0036258,GO:0039702,GO:0051260,GO:0042802,GO:0009898,GO:0051258,GO:0010324,GO:0007080,GO:0006997,GO:0061952,GO:0000815,GO:0030117,GO:1902902,GO:0051117,GO:0097320,GO:0006900,GO:1901215,GO:0030496,GO:0006620	nucleus|cytoplasm|membrane|protein transport|protein homodimerization activity|plasma membrane|protein binding|cytoplasmic vesicle|cytoplasmic vesicle membrane|vacuolar transport|lipid binding|endosome|late endosome membrane|cytosol|endosomal transport|macroautophagy|viral life cycle|multivesicular body assembly|viral budding via host ESCRT complex|protein homooligomerization|identical protein bi…	path:hsa04144,path:hsa04217	Endocytosis|Necroptosis
FAM32A	3	0.722732350528793	9.22889696583565e-14	9.72608286341925e-13	ENSG00000105058	26017	protein_coding	family with sequence similarity 32 member A [Source:HGNC Symbol;Acc:HGNC:24563]		GO:0003723,GO:0005634,GO:0005730,GO:0005515,GO:0007049,GO:0006915,GO:0008150	RNA binding|nucleus|nucleolus|protein binding|cell cycle|apoptotic process|biological_process
MRPL24	3	0.892292894409328	7.56400745178876e-12	7.16300741896301e-11	ENSG00000143314	79590	protein_coding	mitochondrial ribosomal protein L24 [Source:HGNC Symbol;Acc:HGNC:14037]		GO:0005739,GO:0003735,GO:0006412,GO:0005840,GO:0005762,GO:0005743,GO:0070125,GO:0070126,GO:0005622	mitochondrion|structural constituent of ribosome|translation|ribosome|mitochondrial large ribosomal subunit|mitochondrial inner membrane|mitochondrial translational elongation|mitochondrial translational termination|intracellular	path:hsa03010	Ribosome
VPS25	3	0.968588487835161	5.94793705275234e-14	6.31931622838283e-13	ENSG00000131475	84313	protein_coding	vacuolar protein sorting 25 homolog [Source:HGNC Symbol;Acc:HGNC:28122]		GO:0005634,GO:0005737,GO:0016020,GO:0015031,GO:0005829,GO:0042803,GO:0005515,GO:0071985,GO:0000814,GO:0005654,GO:0005768,GO:0070062,GO:0016197,GO:0016236,GO:0036258,GO:0010008,GO:0047485,GO:0005198,GO:0007175,GO:0043328	nucleus|cytoplasm|membrane|protein transport|cytosol|protein homodimerization activity|protein binding|multivesicular body sorting pathway|ESCRT II complex|nucleoplasm|endosome|extracellular exosome|endosomal transport|macroautophagy|multivesicular body assembly|endosome membrane|protein N-terminus binding|structural molecule activity|negative regulation of epidermal growth factor-activated recep…	path:hsa04144	Endocytosis
TSPAN17	3	0.814361684050786	6.51826308463358e-07	4.13546450269845e-06	ENSG00000048140	26262	protein_coding	tetraspanin 17 [Source:HGNC Symbol;Acc:HGNC:13594]		GO:0016020,GO:0016021,GO:0016567,GO:0004842,GO:0005887,GO:0019899,GO:0000151,GO:0072659,GO:0051604,GO:0072594	membrane|integral component of membrane|protein ubiquitination|ubiquitin-protein transferase activity|integral component of plasma membrane|enzyme binding|ubiquitin ligase complex|protein localization to plasma membrane|protein maturation|establishment of protein localization to organelle
LINC01121	3	0.976199404169493	9.21422805631121e-05	0.000451291263333396	--	--	--	--	--	--	--	--	--
UQCC3	3	0.819555508314155	9.81524949361139e-07	6.10135779068734e-06	ENSG00000204922	790955	protein_coding	ubiquinol-cytochrome c reductase complex assembly factor 3 [Source:HGNC Symbol;Acc:HGNC:34399]		GO:0016020,GO:0016021,GO:0005743,GO:0005739,GO:0031305,GO:0034551,GO:0006122,GO:0005750,GO:0006754,GO:0070300,GO:1901612,GO:0042407	membrane|integral component of membrane|mitochondrial inner membrane|mitochondrion|integral component of mitochondrial inner membrane|mitochondrial respiratory chain complex III assembly|mitochondrial electron transport, ubiquinol to cytochrome c|mitochondrial respiratory chain complex III|ATP biosynthetic process|phosphatidic acid binding|cardiolipin binding|cristae formation
IFI35	3	0.91978872536014	3.82427286671277e-15	4.33618993787343e-14	ENSG00000068079	3430	protein_coding	interferon induced protein 35 [Source:HGNC Symbol;Acc:HGNC:5399]		GO:0005634,GO:0005515,GO:0005829,GO:0060337	nucleus|protein binding|cytosol|type I interferon signaling pathway
FADS1	3	1.48981350694921	5.55590311041381e-13	5.62677392762191e-12	ENSG00000149485	3992	protein_coding	fatty acid desaturase 1 [Source:HGNC Symbol;Acc:HGNC:3574]		GO:0016020,GO:0016021,GO:0016491,GO:0006629,GO:0055114,GO:0016717,GO:0006636,GO:0007568,GO:0007584,GO:0009744,GO:0010033,GO:0014070,GO:0019369,GO:0032868,GO:0033189,GO:0035900,GO:0005634,GO:0043231,GO:0005783,GO:0005789,GO:0005739,GO:0006631,GO:0006633,GO:0008654,GO:0009267,GO:0006355,GO:0007267,GO:0036109,GO:0019216,GO:0045595,GO:0000248,GO:0045485,GO:0062076,GO:0043651,GO:0046456	membrane|integral component of membrane|oxidoreductase activity|lipid metabolic process|oxidation-reduction process|oxidoreductase activity, acting on paired donors, with oxidation of a pair of donors resulting in the reduction of molecular oxygen to two molecules of water|unsaturated fatty acid biosynthetic process|aging|response to nutrient|response to sucrose|response to organic substance|resp…	path:hsa01040	Biosynthesis of unsaturated fatty acids
FN3KRP	3	1.34503707610224	0.000140651295422804	0.000673202309895388	ENSG00000141560	79672	protein_coding	fructosamine 3 kinase related protein [Source:HGNC Symbol;Acc:HGNC:25700]		GO:0016301,GO:0016740,GO:0016310,GO:0005829,GO:0043687	kinase activity|transferase activity|phosphorylation|cytosol|post-translational protein modification
GRN	3	0.916991066454765	6.58908435004552e-103	3.8835277986476e-101	ENSG00000030582	2896	protein_coding	granulin precursor [Source:HGNC Symbol;Acc:HGNC:4601]		GO:0030335,GO:0003723,GO:0016020,GO:0005783,GO:0005794,GO:0005765,GO:0005615,GO:0005886,GO:0005515,GO:0005576,GO:0005768,GO:0005125,GO:0005764,GO:0070062,GO:0050821,GO:0005802,GO:0005770,GO:0043312,GO:0043524,GO:0007165,GO:0035578,GO:0051087,GO:0045766,GO:0010595,GO:0007040,GO:0008083,GO:0007041,GO:0050679,GO:0043525,GO:0002282,GO:0007042,GO:1900426,GO:1903979,GO:0048680,GO:0106016,GO:0002265,GO:…	positive regulation of cell migration|RNA binding|membrane|endoplasmic reticulum|Golgi apparatus|lysosomal membrane|extracellular space|plasma membrane|protein binding|extracellular region|endosome|cytokine activity|lysosome|extracellular exosome|protein stabilization|trans-Golgi network|late endosome|neutrophil degranulation|negative regulation of neuron apoptotic process|signal transduction|azu…
MRPL4	3	0.823899738481077	1.78996396961113e-11	1.64982299802914e-10	ENSG00000105364	51073	protein_coding	mitochondrial ribosomal protein L4 [Source:HGNC Symbol;Acc:HGNC:14276]		GO:0003735,GO:0006412,GO:0005840,GO:0003723,GO:0005739,GO:0005515,GO:0005762,GO:0005743,GO:0070125,GO:0070126	structural constituent of ribosome|translation|ribosome|RNA binding|mitochondrion|protein binding|mitochondrial large ribosomal subunit|mitochondrial inner membrane|mitochondrial translational elongation|mitochondrial translational termination	path:hsa03010	Ribosome
SYAP1	3	0.700972643533902	5.154934457611e-05	0.00026132376188784	ENSG00000169895	94056	protein_coding	synapse associated protein 1 [Source:HGNC Symbol;Acc:HGNC:16273]		GO:0005737,GO:0016020,GO:0005794,GO:0005829,GO:0005654,GO:0005886,GO:0042995,GO:0005515,GO:0048471,GO:0030054,GO:0045202,GO:0045211,GO:0030154,GO:0030425,GO:0030424,GO:0031234,GO:0030426,GO:0043204,GO:0070062,GO:0071902,GO:0042734,GO:0032869,GO:0045600,GO:0071364,GO:0090073,GO:0036120,GO:0038203,GO:1990314,GO:0005634	cytoplasm|membrane|Golgi apparatus|cytosol|nucleoplasm|plasma membrane|cell projection|protein binding|perinuclear region of cytoplasm|cell junction|synapse|postsynaptic membrane|cell differentiation|dendrite|axon|extrinsic component of cytoplasmic side of plasma membrane|growth cone|perikaryon|extracellular exosome|positive regulation of protein serine/threonine kinase activity|presynaptic membr…
GYG1	3	0.797119634211547	5.35708484096791e-05	0.000270933622031596	ENSG00000163754	2992	protein_coding	glycogenin 1 [Source:HGNC Symbol;Acc:HGNC:4699]		GO:0016020,GO:0046872,GO:0016740,GO:0042803,GO:0005515,GO:0016757,GO:0030145,GO:0005576,GO:0005829,GO:0043312,GO:0005978,GO:0034774,GO:1904813,GO:0043202,GO:0008466,GO:0102751	membrane|metal ion binding|transferase activity|protein homodimerization activity|protein binding|transferase activity, transferring glycosyl groups|manganese ion binding|extracellular region|cytosol|neutrophil degranulation|glycogen biosynthetic process|secretory granule lumen|ficolin-1-rich granule lumen|lysosomal lumen|glycogenin glucosyltransferase activity|UDP-alpha-D-glucose:glucosyl-glycog…	path:hsa00500	Starch and sucrose metabolism
ANKH	3	0.72328420018672	1.46420566330784e-30	2.90468246518864e-29	ENSG00000154122	56172	protein_coding	ANKH inorganic pyrophosphate transport regulator [Source:HGNC Symbol;Acc:HGNC:15492]		GO:0016020,GO:0016021,GO:0005886,GO:0005887,GO:0015114,GO:0035435,GO:0006817,GO:0001501,GO:0055085,GO:0030500,GO:0007626,GO:0019867,GO:0005315,GO:0030504,GO:0030505	membrane|integral component of membrane|plasma membrane|integral component of plasma membrane|phosphate ion transmembrane transporter activity|phosphate ion transmembrane transport|phosphate ion transport|skeletal system development|transmembrane transport|regulation of bone mineralization|locomotory behavior|outer membrane|inorganic phosphate transmembrane transporter activity|inorganic diphosph…
NRM	3	1.22123569271443	1.59664693992594e-05	8.66146059704008e-05	ENSG00000137404	11270	protein_coding	nurim [Source:HGNC Symbol;Acc:HGNC:8003]		GO:0016020,GO:0016021,GO:0031965,GO:0005634,GO:0005515,GO:0003674,GO:0008150,GO:0005637,GO:0005635	membrane|integral component of membrane|nuclear membrane|nucleus|protein binding|molecular_function|biological_process|nuclear inner membrane|nuclear envelope
CNRIP1	3	0.911041275154483	1.42488249933439e-06	8.69927011812146e-06	ENSG00000119865	25927	protein_coding	cannabinoid receptor interacting protein 1 [Source:HGNC Symbol;Acc:HGNC:24546]		GO:0005737,GO:0005886,GO:0008022,GO:2000272,GO:0031718	cytoplasm|plasma membrane|protein C-terminus binding|negative regulation of signaling receptor activity|type 1 cannabinoid receptor binding
BABAM1	3	0.784501665789689	2.45286971030638e-11	2.2427550403928e-10	ENSG00000105393	29086	protein_coding	BRISC and BRCA1 A complex member 1 [Source:HGNC Symbol;Acc:HGNC:25008]		GO:0005634,GO:0005737,GO:0005829,GO:0051301,GO:0006325,GO:0005515,GO:0006281,GO:0006974,GO:0007049,GO:0016604,GO:0006302,GO:0045739,GO:0070531,GO:0070552,GO:0005654,GO:0016579,GO:0070536,GO:0072425,GO:0006303,GO:0010212	nucleus|cytoplasm|cytosol|cell division|chromatin organization|protein binding|DNA repair|cellular response to DNA damage stimulus|cell cycle|nuclear body|double-strand break repair|positive regulation of DNA repair|BRCA1-A complex|BRISC complex|nucleoplasm|protein deubiquitination|protein K63-linked deubiquitination|signal transduction involved in G2 DNA damage checkpoint|double-strand break rep…	path:hsa03440	Homologous recombination
MZT2A	3	0.704732788052734	1.23722234706447e-10	1.07332484297005e-09	ENSG00000173272	653784	protein_coding	mitotic spindle organizing protein 2A [Source:HGNC Symbol;Acc:HGNC:33187]		GO:0005737,GO:0005813,GO:0005829,GO:0005654,GO:0005856,GO:0005815,GO:0005819,GO:0008274	cytoplasm|centrosome|cytosol|nucleoplasm|cytoskeleton|microtubule organizing center|spindle|gamma-tubulin ring complex
ROR2	3	0.921871810221706	0.000129731132377903	0.000623626106667144	ENSG00000169071	4920	protein_coding	receptor tyrosine kinase like orphan receptor 2 [Source:HGNC Symbol;Acc:HGNC:10257]		GO:0016020,GO:0016021,GO:0000166,GO:0004672,GO:0005524,GO:0016301,GO:0006468,GO:0016310,GO:0007169,GO:0005515,GO:0046872,GO:0016740,GO:0004713,GO:0004714,GO:0018108,GO:0005886,GO:0007275,GO:0016055,GO:0005887,GO:0043235,GO:0007399,GO:0008285,GO:0017147,GO:0060071,GO:0030335,GO:0048856,GO:0030424,GO:0007165,GO:0043408,GO:0010976,GO:0014068,GO:0043410,GO:1904929,GO:0030669,GO:0005109,GO:0031435,GO:…	membrane|integral component of membrane|nucleotide binding|protein kinase activity|ATP binding|kinase activity|protein phosphorylation|phosphorylation|transmembrane receptor protein tyrosine kinase signaling pathway|protein binding|metal ion binding|transferase activity|protein tyrosine kinase activity|transmembrane receptor protein tyrosine kinase activity|peptidyl-tyrosine phosphorylation|plasm…
PAK1	3	1.52411783490776	0.00133105958980465	0.00545250274722327	ENSG00000149269	5058	protein_coding	p21 (RAC1) activated kinase 1 [Source:HGNC Symbol;Acc:HGNC:8590]		GO:0008284,GO:0005634,GO:0005737,GO:0016020,GO:0000166,GO:0004672,GO:0004674,GO:0005524,GO:0016301,GO:0016740,GO:0006468,GO:0016310,GO:0005829,GO:0005886,GO:0005694,GO:0006887,GO:0042995,GO:0005515,GO:0003824,GO:0008152,GO:0006974,GO:0006915,GO:0030054,GO:0005654,GO:0005925,GO:0030425,GO:0038095,GO:0038096,GO:0050852,GO:0030424,GO:0048812,GO:0001934,GO:0033138,GO:0002223,GO:0032587,GO:0030335,GO:…	positive regulation of cell population proliferation|nucleus|cytoplasm|membrane|nucleotide binding|protein kinase activity|protein serine/threonine kinase activity|ATP binding|kinase activity|transferase activity|protein phosphorylation|phosphorylation|cytosol|plasma membrane|chromosome|exocytosis|cell projection|protein binding|catalytic activity|metabolic process|cellular response to DNA damage…	path:hsa04010,path:hsa04012,path:hsa04014,path:hsa04024,path:hsa04062,path:hsa04360,path:hsa04392,path:hsa04510,path:hsa04625,path:hsa04650,path:hsa04660,path:hsa04666,path:hsa04810,path:hsa05120,path:hsa05170,path:hsa05205,path:hsa05211	MAPK signaling pathway|ErbB signaling pathway|Ras signaling pathway|cAMP signaling pathway|Chemokine signaling pathway|Axon guidance|Hippo signaling pathway - multiple species|Focal adhesion|C-type lectin receptor signaling pathway|Natural killer cell mediated cytotoxicity|T cell receptor signaling pathway|Fc gamma R-mediated phagocytosis|Regulation of actin cytoskeleton|Epithelial cell signaling…
UPP1	3	2.57443436479547	4.78480347672548e-24	7.83222683594049e-23	ENSG00000183696	7378	protein_coding	uridine phosphorylase 1 [Source:HGNC Symbol;Acc:HGNC:12576]		GO:0005634,GO:0009116,GO:0003824,GO:0016763,GO:0005737,GO:0016740,GO:0005654,GO:0016757,GO:0044206,GO:0004850,GO:0009166,GO:0005829,GO:0006139,GO:0043097,GO:0046135,GO:0006218,GO:0006220,GO:0042149,GO:0046108	nucleus|nucleoside metabolic process|catalytic activity|transferase activity, transferring pentosyl groups|cytoplasm|transferase activity|nucleoplasm|transferase activity, transferring glycosyl groups|UMP salvage|uridine phosphorylase activity|nucleotide catabolic process|cytosol|nucleobase-containing compound metabolic process|pyrimidine nucleoside salvage|pyrimidine nucleoside catabolic process…	path:hsa00240,path:hsa00983	Pyrimidine metabolism|Drug metabolism - other enzymes
CISD3	3	0.863991342533538	4.66681980595595e-09	3.60435264228305e-08	ENSG00000277972	284106	protein_coding	CDGSH iron sulfur domain 3 [Source:HGNC Symbol;Acc:HGNC:27578]		GO:0046872,GO:0005739,GO:0051537,GO:0043231,GO:0051536,GO:0106034	metal ion binding|mitochondrion|2 iron, 2 sulfur cluster binding|intracellular membrane-bounded organelle|iron-sulfur cluster binding|protein maturation by [2Fe-2S] cluster transfer
GRINA	3	0.952720084878303	3.43260479987512e-29	6.5709606841124e-28	ENSG00000178719	2907	protein_coding	glutamate ionotropic receptor NMDA type subunit associated protein 1 [Source:HGNC Symbol;Acc:HGNC:4589]		GO:0016020,GO:0016021,GO:0044325,GO:0032469,GO:1902236,GO:0005783,GO:0005794	membrane|integral component of membrane|ion channel binding|endoplasmic reticulum calcium ion homeostasis|negative regulation of endoplasmic reticulum stress-induced intrinsic apoptotic signaling pathway|endoplasmic reticulum|Golgi apparatus
LIN37	3	0.751450509638434	4.97462530944871e-07	3.19432036756372e-06	ENSG00000267796	55957	protein_coding	lin-37 DREAM MuvB core complex component [Source:HGNC Symbol;Acc:HGNC:33234]		GO:0005515,GO:0017053,GO:0000122,GO:0005654,GO:0051726,GO:0031523	protein binding|transcriptional repressor complex|negative regulation of transcription by RNA polymerase II|nucleoplasm|regulation of cell cycle|Myb complex	path:hsa04218	Cellular senescence
RRBP1	3	1.10097350586466	1.65824583704306e-64	6.44304202564896e-63	ENSG00000125844	6238	protein_coding	ribosome binding protein 1 [Source:HGNC Symbol;Acc:HGNC:10448]		GO:0005783,GO:0030176,GO:0003723,GO:0016020,GO:0016021,GO:0015031,GO:0005789,GO:0038023,GO:0006412,GO:0001649,GO:0005840	endoplasmic reticulum|integral component of endoplasmic reticulum membrane|RNA binding|membrane|integral component of membrane|protein transport|endoplasmic reticulum membrane|signaling receptor activity|translation|osteoblast differentiation|ribosome	path:hsa04141	Protein processing in endoplasmic reticulum
TNXB	3	2.84938771387485	0	0	ENSG00000168477	7148	protein_coding	tenascin XB [Source:HGNC Symbol;Acc:HGNC:11976]		GO:0005615,GO:0007155,GO:0005515,GO:0005576,GO:0062023,GO:0030198,GO:0030199,GO:0008201,GO:0070062,GO:0030036,GO:0005178,GO:0005201,GO:0031012,GO:0098633,GO:0032963,GO:0048251	extracellular space|cell adhesion|protein binding|extracellular region|collagen-containing extracellular matrix|extracellular matrix organization|collagen fibril organization|heparin binding|extracellular exosome|actin cytoskeleton organization|integrin binding|extracellular matrix structural constituent|extracellular matrix|collagen fibril binding|collagen metabolic process|elastic fiber assembly	path:hsa04151,path:hsa04510,path:hsa04512,path:hsa05165,path:hsa05206	PI3K-Akt signaling pathway|Focal adhesion|ECM-receptor interaction|Human papillomavirus infection|MicroRNAs in cancer
PDAP1	3	0.873411418133786	3.09038160531826e-10	2.61347174529237e-09	ENSG00000106244	11333	protein_coding	PDGFA associated protein 1 [Source:HGNC Symbol;Acc:HGNC:14634]		GO:0003723,GO:0005829,GO:0005886,GO:0005576,GO:0043312,GO:0007165,GO:1904813	RNA binding|cytosol|plasma membrane|extracellular region|neutrophil degranulation|signal transduction|ficolin-1-rich granule lumen
FAM114A1	3	1.02946190718277	1.33332031998755e-16	1.63706330197465e-15	ENSG00000197712	92689	protein_coding	family with sequence similarity 114 member A1 [Source:HGNC Symbol;Acc:HGNC:25087]		GO:0005794,GO:0005634,GO:0005829,GO:0005737,GO:0005654,GO:0005515	Golgi apparatus|nucleus|cytosol|cytoplasm|nucleoplasm|protein binding
ATP5MC3	3	0.951002134919713	4.89449021386742e-14	5.2350448953174e-13	ENSG00000154518	518	protein_coding	ATP synthase membrane subunit c locus 3 [Source:HGNC Symbol;Acc:HGNC:843]		GO:0016020,GO:0016021,GO:0005739,GO:1902600,GO:0006811,GO:0015078,GO:0008289,GO:0015986,GO:0031966,GO:0045263,GO:0033177,GO:0005741,GO:0046933,GO:0006754,GO:0042407,GO:0042776,GO:0000276	membrane|integral component of membrane|mitochondrion|proton transmembrane transport|ion transport|proton transmembrane transporter activity|lipid binding|ATP synthesis coupled proton transport|mitochondrial membrane|proton-transporting ATP synthase complex, coupling factor F(o)|proton-transporting two-sector ATPase complex, proton-transporting domain|mitochondrial outer membrane|proton-transport…	path:hsa00190,path:hsa04714,path:hsa05010,path:hsa05012,path:hsa05016	Oxidative phosphorylation|Thermogenesis|Alzheimer disease|Parkinson disease|Huntington disease
NDUFAB1	3	0.783390082232127	7.23865430277181e-05	0.000359050798021116	ENSG00000004779	4706	protein_coding	NADH:ubiquinone oxidoreductase subunit AB1 [Source:HGNC Symbol;Acc:HGNC:7694]		GO:0005654,GO:0055114,GO:0005739,GO:0005759,GO:0006629,GO:0006631,GO:0006633,GO:0070469,GO:0005509,GO:0009249,GO:0031966,GO:0005515,GO:0032981,GO:0008137,GO:0005762,GO:0006120,GO:0005747,GO:0005743,GO:0000035,GO:0000036,GO:0005504	nucleoplasm|oxidation-reduction process|mitochondrion|mitochondrial matrix|lipid metabolic process|fatty acid metabolic process|fatty acid biosynthetic process|respirasome|calcium ion binding|protein lipoylation|mitochondrial membrane|protein binding|mitochondrial respiratory chain complex I assembly|NADH dehydrogenase (ubiquinone) activity|mitochondrial large ribosomal subunit|mitochondrial elec…	path:hsa00190,path:hsa04714,path:hsa04723,path:hsa04932,path:hsa05010,path:hsa05012,path:hsa05016	Oxidative phosphorylation|Thermogenesis|Retrograde endocannabinoid signaling|Non-alcoholic fatty liver disease (NAFLD)|Alzheimer disease|Parkinson disease|Huntington disease
ATP6V0B	3	1.08789442088852	1.3955401649745e-32	2.952495120129e-31	ENSG00000117410	533	protein_coding	ATPase H+ transporting V0 subunit b [Source:HGNC Symbol;Acc:HGNC:861]		GO:0016020,GO:0016021,GO:1902600,GO:0006811,GO:0015078,GO:0033179,GO:0033177,GO:0034220,GO:0010008,GO:0005773,GO:0005774,GO:0030670,GO:0008286,GO:0016241,GO:0033572,GO:0090383,GO:0005215,GO:0046961,GO:0005768	membrane|integral component of membrane|proton transmembrane transport|ion transport|proton transmembrane transporter activity|proton-transporting V-type ATPase, V0 domain|proton-transporting two-sector ATPase complex, proton-transporting domain|ion transmembrane transport|endosome membrane|vacuole|vacuolar membrane|phagocytic vesicle membrane|insulin receptor signaling pathway|regulation of macr…	path:hsa00190,path:hsa04142,path:hsa04145,path:hsa04721,path:hsa05110,path:hsa05120,path:hsa05152,path:hsa05165,path:hsa05323	Oxidative phosphorylation|Lysosome|Phagosome|Synaptic vesicle cycle|Vibrio cholerae infection|Epithelial cell signaling in Helicobacter pylori infection|Tuberculosis|Human papillomavirus infection|Rheumatoid arthritis
RTN2	3	1.10307418910458	3.67761286556536e-06	2.14440510582377e-05	ENSG00000125744	6253	protein_coding	reticulon 2 [Source:HGNC Symbol;Acc:HGNC:10468]		GO:0016020,GO:0016021,GO:0005783,GO:0005789,GO:0005515,GO:0030176,GO:0046324,GO:0065002,GO:0014802,GO:0030315	membrane|integral component of membrane|endoplasmic reticulum|endoplasmic reticulum membrane|protein binding|integral component of endoplasmic reticulum membrane|regulation of glucose import|intracellular protein transmembrane transport|terminal cisterna|T-tubule
HAX1	3	0.895231227237514	4.89700257023527e-07	3.14779050005587e-06	ENSG00000143575	10456	protein_coding	HCLS1 associated protein X-1 [Source:HGNC Symbol;Acc:HGNC:16915]		GO:0051897,GO:0045944,GO:0014068,GO:0071345,GO:0005634,GO:0005737,GO:0016020,GO:0043066,GO:0005783,GO:0005739,GO:0005886,GO:0005515,GO:0031410,GO:0005741,GO:0000932,GO:0015629,GO:0016529,GO:0030027,GO:0005758,GO:0005938,GO:0031965,GO:0019966,GO:0047485,GO:0030833,GO:0030854,GO:0033138,GO:0042981,GO:0050731,GO:1903146,GO:1903214,GO:2000251,GO:0005635,GO:0005667	positive regulation of protein kinase B signaling|positive regulation of transcription by RNA polymerase II|positive regulation of phosphatidylinositol 3-kinase signaling|cellular response to cytokine stimulus|nucleus|cytoplasm|membrane|negative regulation of apoptotic process|endoplasmic reticulum|mitochondrion|plasma membrane|protein binding|cytoplasmic vesicle|mitochondrial outer membrane|P-bo…
USE1	3	0.73859484751007	9.77128313957425e-09	7.30919137934922e-08	ENSG00000053501	55850	protein_coding	unconventional SNARE in the ER 1 [Source:HGNC Symbol;Acc:HGNC:30882]		GO:0016020,GO:0016021,GO:0015031,GO:0005783,GO:0005789,GO:0005515,GO:0016192,GO:0006890,GO:0007041,GO:0030163,GO:0032940	membrane|integral component of membrane|protein transport|endoplasmic reticulum|endoplasmic reticulum membrane|protein binding|vesicle-mediated transport|retrograde vesicle-mediated transport, Golgi to endoplasmic reticulum|lysosomal transport|protein catabolic process|secretion by cell	path:hsa04130	SNARE interactions in vesicular transport
SNHG18	3	0.874788690054962	8.54681588850855e-17	1.06005424715453e-15	ENSG00000250786	--	lncRNA	small nucleolar RNA host gene 18 [Source:HGNC Symbol;Acc:HGNC:49007]
AKR1C3	3	1.38756954643603	9.80318078984171e-54	3.17808875189545e-52	ENSG00000196139	8644	protein_coding	aldo-keto reductase family 1 member C3 [Source:HGNC Symbol;Acc:HGNC:386]		GO:0055114,GO:0016491,GO:0005634,GO:0005737,GO:0008202,GO:0007186,GO:0042572,GO:0005829,GO:0070062,GO:0008584,GO:0009267,GO:2000379,GO:0004032,GO:0008106,GO:0047045,GO:0008284,GO:0001523,GO:0070293,GO:0006693,GO:0019371,GO:0051897,GO:0004745,GO:0047035,GO:0030216,GO:0005622,GO:0010942,GO:0071277,GO:0044597,GO:0044598,GO:0001758,GO:0004033,GO:0045550,GO:0047718,GO:0016488,GO:0016655,GO:0047023,GO:…	oxidation-reduction process|oxidoreductase activity|nucleus|cytoplasm|steroid metabolic process|G protein-coupled receptor signaling pathway|retinol metabolic process|cytosol|extracellular exosome|male gonad development|cellular response to starvation|positive regulation of reactive oxygen species metabolic process|alditol:NADP+ 1-oxidoreductase activity|alcohol dehydrogenase (NADP+) activity|tes…	path:hsa00140,path:hsa00590,path:hsa00790,path:hsa04913	Steroid hormone biosynthesis|Arachidonic acid metabolism|Folate biosynthesis|Ovarian steroidogenesis
NUDT8	3	1.71226211221989	1.92878337496216e-06	1.15711195389264e-05	ENSG00000167799	254552	protein_coding	nudix hydrolase 8 [Source:HGNC Symbol;Acc:HGNC:8055]		GO:0046872,GO:0016787	metal ion binding|hydrolase activity
IDNK	3	0.731520924683855	9.72234081213942e-09	7.27406778546842e-08	ENSG00000148057	414328	protein_coding	IDNK gluconokinase [Source:HGNC Symbol;Acc:HGNC:31367]		GO:0016301,GO:0005975,GO:0016310,GO:0000166,GO:0005524,GO:0016740,GO:0003674,GO:0008150,GO:0046177,GO:0046316	kinase activity|carbohydrate metabolic process|phosphorylation|nucleotide binding|ATP binding|transferase activity|molecular_function|biological_process|D-gluconate catabolic process|gluconokinase activity	path:hsa00030	Pentose phosphate pathway
AP1S1	3	1.14436000500479	2.11138974103877e-09	1.67596998290523e-08	ENSG00000106367	1174	protein_coding	adaptor related protein complex 1 subunit sigma 1 [Source:HGNC Symbol;Acc:HGNC:559]		GO:0016020,GO:0006886,GO:0015031,GO:0016192,GO:0042147,GO:0005794,GO:0005829,GO:0030117,GO:0043195,GO:0043231,GO:0031410,GO:0030659,GO:0005905,GO:0009615,GO:0019886,GO:0032588,GO:0000139,GO:0005765,GO:0050690,GO:0006898,GO:0030121	membrane|intracellular protein transport|protein transport|vesicle-mediated transport|retrograde transport, endosome to Golgi|Golgi apparatus|cytosol|membrane coat|terminal bouton|intracellular membrane-bounded organelle|cytoplasmic vesicle|cytoplasmic vesicle membrane|clathrin-coated pit|response to virus|antigen processing and presentation of exogenous peptide antigen via MHC class II|trans-Gol…	path:hsa04142,path:hsa05170	Lysosome|Human immunodeficiency virus 1 infection
SMPD1	3	0.85478694669342	4.10243105595672e-22	6.24077635407614e-21	ENSG00000166311	6609	protein_coding	sphingomyelin phosphodiesterase 1 [Source:HGNC Symbol;Acc:HGNC:11120]		GO:0043407,GO:0046872,GO:0016787,GO:0008270,GO:0005615,GO:0005886,GO:0005515,GO:0008152,GO:0005576,GO:0016798,GO:0005764,GO:0005768,GO:0006687,GO:0070062,GO:0004767,GO:0006685,GO:0007399,GO:0007165,GO:0043202,GO:0046513,GO:0006684,GO:0023021,GO:0035307,GO:0008081,GO:0061750,GO:0006672,GO:0008203,GO:0042220,GO:0042493,GO:0043065,GO:0042599,GO:0016020,GO:0016021	negative regulation of MAP kinase activity|metal ion binding|hydrolase activity|zinc ion binding|extracellular space|plasma membrane|protein binding|metabolic process|extracellular region|hydrolase activity, acting on glycosyl bonds|lysosome|endosome|glycosphingolipid metabolic process|extracellular exosome|sphingomyelin phosphodiesterase activity|sphingomyelin catabolic process|nervous system de…	path:hsa00600,path:hsa04071,path:hsa04142,path:hsa04217	Sphingolipid metabolism|Sphingolipid signaling pathway|Lysosome|Necroptosis
C2orf69	3	0.792645728302524	0.00137109213988195	0.0056083307344456	ENSG00000178074	205327	protein_coding	chromosome 2 open reading frame 69 [Source:HGNC Symbol;Acc:HGNC:26799]		GO:0005576	extracellular region
TOLLIP	3	0.853669229814726	2.0767426361302e-06	1.24119623162968e-05	ENSG00000078902	54472	protein_coding	toll interacting protein [Source:HGNC Symbol;Acc:HGNC:16476]		GO:0005737,GO:0016310,GO:0005515,GO:0007165,GO:0006954,GO:0006914,GO:0002376,GO:0045087,GO:0005576,GO:0006511,GO:0005829,GO:0070062,GO:0070498,GO:0043312,GO:0043130,GO:0007267,GO:0030855,GO:0035580,GO:0035556,GO:0035578,GO:0019900,GO:0031624,GO:0035325,GO:0045092,GO:0045321,GO:0045323,GO:0036010,GO:0005150,GO:0031625,GO:0032183,GO:0033235,GO:0016604,GO:0048471	cytoplasm|phosphorylation|protein binding|signal transduction|inflammatory response|autophagy|immune system process|innate immune response|extracellular region|ubiquitin-dependent protein catabolic process|cytosol|extracellular exosome|interleukin-1-mediated signaling pathway|neutrophil degranulation|ubiquitin binding|cell-cell signaling|epithelial cell differentiation|specific granule lumen|intr…	path:hsa04620	Toll-like receptor signaling pathway
GAS2L1	3	0.955353426552497	2.44637706629123e-08	1.77096216383159e-07	ENSG00000185340	10634	protein_coding	growth arrest specific 2 like 1 [Source:HGNC Symbol;Acc:HGNC:16955]		GO:0005856,GO:0008017,GO:0008093,GO:0005515,GO:0005737,GO:0001578,GO:0007050,GO:0009267,GO:0005884,GO:0031110,GO:0046966,GO:0097067,GO:0035371,GO:1904825	cytoskeleton|microtubule binding|cytoskeletal adaptor activity|protein binding|cytoplasm|microtubule bundle formation|cell cycle arrest|cellular response to starvation|actin filament|regulation of microtubule polymerization or depolymerization|thyroid hormone receptor binding|cellular response to thyroid hormone stimulus|microtubule plus-end|protein localization to microtubule plus-end
AP1S2	3	1.75244197631852	3.73216350725662e-11	3.36455459431280e-10	ENSG00000182287	8905	protein_coding	adaptor related protein complex 1 subunit sigma 2 [Source:HGNC Symbol;Acc:HGNC:560]		GO:0006886,GO:0016192,GO:0030117,GO:0015031,GO:0016020,GO:0005794,GO:0043231,GO:0005515,GO:0031410,GO:0030659,GO:0005905,GO:0005829,GO:0019886,GO:0032588,GO:0000139,GO:0005765,GO:0050690,GO:0030119	intracellular protein transport|vesicle-mediated transport|membrane coat|protein transport|membrane|Golgi apparatus|intracellular membrane-bounded organelle|protein binding|cytoplasmic vesicle|cytoplasmic vesicle membrane|clathrin-coated pit|cytosol|antigen processing and presentation of exogenous peptide antigen via MHC class II|trans-Golgi network membrane|Golgi membrane|lysosomal membrane|regu…	path:hsa04142,path:hsa05170	Lysosome|Human immunodeficiency virus 1 infection
KRTCAP2	3	0.677421981604699	6.6579453370527e-25	1.12298367410814e-23	ENSG00000163463	200185	protein_coding	keratinocyte associated protein 2 [Source:HGNC Symbol;Acc:HGNC:28942]		GO:0016020,GO:0016021,GO:0005783,GO:0005789,GO:0006486,GO:0003674,GO:0005575,GO:0008250,GO:0042543	membrane|integral component of membrane|endoplasmic reticulum|endoplasmic reticulum membrane|protein glycosylation|molecular_function|cellular_component|oligosaccharyltransferase complex|protein N-linked glycosylation via arginine
ITM2C	3	1.3084167741508	1.09847726426779e-15	1.28165018646686e-14	ENSG00000135916	81618	protein_coding	integral membrane protein 2C [Source:HGNC Symbol;Acc:HGNC:6175]		GO:0016020,GO:0016021,GO:0005765,GO:0005886,GO:0048471,GO:0005524,GO:2001238,GO:0005764,GO:0005794,GO:0005515,GO:0070062,GO:0001540,GO:0030182,GO:0010977,GO:0042985	membrane|integral component of membrane|lysosomal membrane|plasma membrane|perinuclear region of cytoplasm|ATP binding|positive regulation of extrinsic apoptotic signaling pathway|lysosome|Golgi apparatus|protein binding|extracellular exosome|amyloid-beta binding|neuron differentiation|negative regulation of neuron projection development|negative regulation of amyloid precursor protein biosynthet…
GLT8D1	3	0.812772847101921	4.75360508191513e-08	3.3607629824836e-07	ENSG00000016864	55830	protein_coding	glycosyltransferase 8 domain containing 1 [Source:HGNC Symbol;Acc:HGNC:24870]		GO:0016020,GO:0016021,GO:0016740,GO:0016757,GO:0005794	membrane|integral component of membrane|transferase activity|transferase activity, transferring glycosyl groups|Golgi apparatus
RRP36	3	0.876160674788712	8.0116991079829e-06	4.49817762005342e-05	ENSG00000124541	88745	protein_coding	ribosomal RNA processing 36 [Source:HGNC Symbol;Acc:HGNC:21374]		GO:0003723,GO:0005634,GO:0005730,GO:0042254,GO:0006364,GO:0042274,GO:0000462,GO:0005654,GO:0030686,GO:0000469	RNA binding|nucleus|nucleolus|ribosome biogenesis|rRNA processing|ribosomal small subunit biogenesis|maturation of SSU-rRNA from tricistronic rRNA transcript (SSU-rRNA, 5.8S rRNA, LSU-rRNA)|nucleoplasm|90S preribosome|cleavage involved in rRNA processing
SMAP1	3	0.641243555137368	2.14921448332578e-13	2.22401468205278e-12	ENSG00000112305	60682	protein_coding	small ArfGAP 1 [Source:HGNC Symbol;Acc:HGNC:19651]		GO:0016020,GO:0046872,GO:0005886,GO:0005096,GO:0043547,GO:2000369,GO:0030276,GO:0045648,GO:0005737	membrane|metal ion binding|plasma membrane|GTPase activator activity|positive regulation of GTPase activity|regulation of clathrin-dependent endocytosis|clathrin binding|positive regulation of erythrocyte differentiation|cytoplasm	path:hsa04144	Endocytosis
SF3B4	3	0.742742667906747	4.91776175684609e-05	0.000250132015094947	ENSG00000143368	10262	protein_coding	splicing factor 3b subunit 4 [Source:HGNC Symbol;Acc:HGNC:10771]		GO:0003676,GO:0003723,GO:0006397,GO:0008380,GO:0005634,GO:0005515,GO:0005681,GO:0000398,GO:0005730,GO:0005654,GO:0048026,GO:1990904,GO:0071005,GO:0005689,GO:0000375,GO:1990935	nucleic acid binding|RNA binding|mRNA processing|RNA splicing|nucleus|protein binding|spliceosomal complex|mRNA splicing, via spliceosome|nucleolus|nucleoplasm|positive regulation of mRNA splicing, via spliceosome|ribonucleoprotein complex|U2-type precatalytic spliceosome|U12-type spliceosomal complex|RNA splicing, via transesterification reactions|splicing factor binding	path:hsa03040	Spliceosome
CIAPIN1	3	0.892708051405673	1.66397535130503e-07	1.11646492819643e-06	ENSG00000005194	57019	protein_coding	cytokine induced apoptosis inhibitor 1 [Source:HGNC Symbol;Acc:HGNC:28050]		GO:0005634,GO:0005737,GO:0046872,GO:0043066,GO:0005654,GO:0008168,GO:0005739,GO:0005515,GO:0006915,GO:0032259,GO:0051536,GO:0051539,GO:0022900,GO:0005730,GO:0016226,GO:0051537,GO:0005758,GO:0030097,GO:0009055	nucleus|cytoplasm|metal ion binding|negative regulation of apoptotic process|nucleoplasm|methyltransferase activity|mitochondrion|protein binding|apoptotic process|methylation|iron-sulfur cluster binding|4 iron, 4 sulfur cluster binding|electron transport chain|nucleolus|iron-sulfur cluster assembly|2 iron, 2 sulfur cluster binding|mitochondrial intermembrane space|hemopoiesis|electron transfer a…
SHARPIN	3	0.838070887998088	1.81206362398172e-05	9.77643583451578e-05	ENSG00000179526	81858	protein_coding	SHANK associated RH domain interactor [Source:HGNC Symbol;Acc:HGNC:25321]		GO:0046872,GO:0005737,GO:0005829,GO:0005515,GO:0030054,GO:0045202,GO:0043161,GO:0050728,GO:0043123,GO:0043130,GO:0007249,GO:0004842,GO:0010803,GO:0031593,GO:0071797,GO:0097039,GO:0042802,GO:0044877,GO:0007005,GO:0007420,GO:0008544,GO:0030262,GO:0031424,GO:0051260,GO:2000348,GO:0014069,GO:0030425	metal ion binding|cytoplasm|cytosol|protein binding|cell junction|synapse|proteasome-mediated ubiquitin-dependent protein catabolic process|negative regulation of inflammatory response|positive regulation of I-kappaB kinase/NF-kappaB signaling|ubiquitin binding|I-kappaB kinase/NF-kappaB signaling|ubiquitin-protein transferase activity|regulation of tumor necrosis factor-mediated signaling pathway…	path:hsa04217,path:hsa04621	Necroptosis|NOD-like receptor signaling pathway
INTS11	3	0.74415201771944	1.62879120831779e-06	9.868463336474e-06	ENSG00000127054	54973	protein_coding	integrator complex subunit 11 [Source:HGNC Symbol;Acc:HGNC:26052]		GO:0005634,GO:0005737,GO:0005829,GO:0005654,GO:0016787,GO:0005515,GO:0072562,GO:0042795,GO:0016180,GO:0032039	nucleus|cytoplasm|cytosol|nucleoplasm|hydrolase activity|protein binding|blood microparticle|snRNA transcription by RNA polymerase II|snRNA processing|integrator complex
TYMP	3	1.61221792752883	3.32619432706958e-72	1.42222007669479e-70	ENSG00000025708	1890	protein_coding	thymidine phosphorylase [Source:HGNC Symbol;Acc:HGNC:3148]		GO:0016763,GO:0006213,GO:0016740,GO:0016757,GO:0008083,GO:0007165,GO:0007275,GO:0030154,GO:0006935,GO:0005829,GO:0004645,GO:0006206,GO:0001525,GO:0009032,GO:0016154,GO:0043097,GO:0042803,GO:0046135,GO:0000002,GO:0031641,GO:0051969,GO:1905333	transferase activity, transferring pentosyl groups|pyrimidine nucleoside metabolic process|transferase activity|transferase activity, transferring glycosyl groups|growth factor activity|signal transduction|multicellular organism development|cell differentiation|chemotaxis|cytosol|phosphorylase activity|pyrimidine nucleobase metabolic process|angiogenesis|thymidine phosphorylase activity|pyrimidin…	path:hsa00240,path:hsa00983,path:hsa05219	Pyrimidine metabolism|Drug metabolism - other enzymes|Bladder cancer
MPND	3	0.84357458127884	1.88498476376071e-06	1.13213533538572e-05	ENSG00000008382	84954	protein_coding	MPN domain containing [Source:HGNC Symbol;Acc:HGNC:25934]		GO:0046872,GO:0016787,GO:0008233,GO:0006508,GO:0008237,GO:0016514,GO:0005515	metal ion binding|hydrolase activity|peptidase activity|proteolysis|metallopeptidase activity|SWI/SNF complex|protein binding
TMEM115	3	0.710541476193567	9.14451757548597e-07	5.70379154363261e-06	ENSG00000126062	11070	protein_coding	transmembrane protein 115 [Source:HGNC Symbol;Acc:HGNC:30055]		GO:0005634,GO:0016020,GO:0016021,GO:0015031,GO:0005794,GO:0005515,GO:0006890,GO:0006486,GO:0017119,GO:0032580,GO:0003674,GO:0008285,GO:0042802,GO:0006888,GO:0000139	nucleus|membrane|integral component of membrane|protein transport|Golgi apparatus|protein binding|retrograde vesicle-mediated transport, Golgi to endoplasmic reticulum|protein glycosylation|Golgi transport complex|Golgi cisterna membrane|molecular_function|negative regulation of cell population proliferation|identical protein binding|endoplasmic reticulum to Golgi vesicle-mediated transport|Golgi…
JMJD4	3	0.916395876279312	3.32423145145568e-07	2.16687792261317e-06	ENSG00000081692	65094	protein_coding	jumonji domain containing 4 [Source:HGNC Symbol;Acc:HGNC:25724]		GO:0005737,GO:0046872,GO:0016491,GO:0055114,GO:0005515,GO:0051213,GO:0016706,GO:0045905,GO:0018126	cytoplasm|metal ion binding|oxidoreductase activity|oxidation-reduction process|protein binding|dioxygenase activity|2-oxoglutarate-dependent dioxygenase activity|positive regulation of translational termination|protein hydroxylation
ARF5	3	0.732255715239561	3.08733624563952e-30	6.0785150041233e-29	ENSG00000004059	381	protein_coding	ADP ribosylation factor 5 [Source:HGNC Symbol;Acc:HGNC:658]		GO:0005737,GO:0016020,GO:0015031,GO:0000166,GO:0005525,GO:0005794,GO:0048471,GO:0006886,GO:0016192,GO:0005515,GO:0070062,GO:0005886,GO:0003924,GO:0006890	cytoplasm|membrane|protein transport|nucleotide binding|GTP binding|Golgi apparatus|perinuclear region of cytoplasm|intracellular protein transport|vesicle-mediated transport|protein binding|extracellular exosome|plasma membrane|GTPase activity|retrograde vesicle-mediated transport, Golgi to endoplasmic reticulum	path:hsa04144	Endocytosis
RNPEPL1	3	0.711550334520053	5.57111454718664e-13	5.64061863185555e-12	ENSG00000142327	57140	protein_coding	arginyl aminopeptidase like 1 [Source:HGNC Symbol;Acc:HGNC:10079]		GO:0006508,GO:0070006,GO:0008270,GO:0046872,GO:0016787,GO:0008233,GO:0008237,GO:0004177	proteolysis|metalloaminopeptidase activity|zinc ion binding|metal ion binding|hydrolase activity|peptidase activity|metallopeptidase activity|aminopeptidase activity
GAA	3	0.775394097381995	8.81407878615859e-30	1.71506697316422e-28	ENSG00000171298	2548	protein_coding	glucosidase alpha, acid [Source:HGNC Symbol;Acc:HGNC:4065]		GO:0016020,GO:0016021,GO:0030246,GO:0003824,GO:0005975,GO:0016787,GO:0005765,GO:0008152,GO:0004553,GO:0016798,GO:0005764,GO:0005886,GO:0070062,GO:0043312,GO:0070821,GO:0035577,GO:0043202,GO:0060048,GO:0101003,GO:0004558,GO:0032450,GO:0090599,GO:0007040,GO:0005980,GO:0000023,GO:0002086,GO:0005985,GO:0006006,GO:0043181,GO:0002026,GO:0003007,GO:0005977,GO:0006941,GO:0007626,GO:0009888,GO:0046716,GO:…	membrane|integral component of membrane|carbohydrate binding|catalytic activity|carbohydrate metabolic process|hydrolase activity|lysosomal membrane|metabolic process|hydrolase activity, hydrolyzing O-glycosyl compounds|hydrolase activity, acting on glycosyl bonds|lysosome|plasma membrane|extracellular exosome|neutrophil degranulation|tertiary granule membrane|azurophil granule membrane|lysosomal…	path:hsa00052,path:hsa00500,path:hsa04142	Galactose metabolism|Starch and sucrose metabolism|Lysosome
TIMM50	3	1.40647614198628	0.000995393951858432	0.00417276532264007	ENSG00000105197	92609	protein_coding	translocase of inner mitochondrial membrane 50 [Source:HGNC Symbol;Acc:HGNC:23656]		GO:0003723,GO:0005634,GO:0016607,GO:0016020,GO:0016021,GO:0015031,GO:0005654,GO:0005739,GO:0005743,GO:0005744,GO:0005515,GO:0035335,GO:0004725,GO:0043021,GO:0006470,GO:0004721,GO:0030150,GO:0004722,GO:0007006,GO:0005134,GO:0001836	RNA binding|nucleus|nuclear speck|membrane|integral component of membrane|protein transport|nucleoplasm|mitochondrion|mitochondrial inner membrane|TIM23 mitochondrial import inner membrane translocase complex|protein binding|peptidyl-tyrosine dephosphorylation|protein tyrosine phosphatase activity|ribonucleoprotein complex binding|protein dephosphorylation|phosphoprotein phosphatase activity|prot…
DDRGK1	3	0.729560930957075	2.24365465363415e-05	0.000119760834151471	ENSG00000198171	65992	protein_coding	DDRGK domain containing 1 [Source:HGNC Symbol;Acc:HGNC:16110]		GO:0005783,GO:0005730,GO:0051216,GO:0005515,GO:0005737,GO:0032435,GO:0051092,GO:0034976,GO:0044389,GO:0045944,GO:0010628,GO:0010629,GO:0032436,GO:1901800,GO:0033146,GO:1990592,GO:0005789,GO:0043066,GO:0030335,GO:0008284,GO:0001103,GO:1902808,GO:1903721,GO:1905050,GO:1905552,GO:1905636	endoplasmic reticulum|nucleolus|cartilage development|protein binding|cytoplasm|negative regulation of proteasomal ubiquitin-dependent protein catabolic process|positive regulation of NF-kappaB transcription factor activity|response to endoplasmic reticulum stress|ubiquitin-like protein ligase binding|positive regulation of transcription by RNA polymerase II|positive regulation of gene expression…
DPM2	3	0.956121717079557	8.81936177133199e-06	4.9274532161887e-05	ENSG00000136908	8818	protein_coding	dolichyl-phosphate mannosyltransferase subunit 2, regulatory [Source:HGNC Symbol;Acc:HGNC:3006]		GO:0016020,GO:0016021,GO:0005783,GO:0005789,GO:0050790,GO:0006486,GO:0030176,GO:0030234,GO:0006506,GO:0005515,GO:0031647,GO:0004582,GO:0018279,GO:0019348,GO:0035269,GO:0033185,GO:0016254,GO:0000506	membrane|integral component of membrane|endoplasmic reticulum|endoplasmic reticulum membrane|regulation of catalytic activity|protein glycosylation|integral component of endoplasmic reticulum membrane|enzyme regulator activity|GPI anchor biosynthetic process|protein binding|regulation of protein stability|dolichyl-phosphate beta-D-mannosyltransferase activity|protein N-linked glycosylation via as…	path:hsa00510,path:hsa00563	N-Glycan biosynthesis|Glycosylphosphatidylinositol (GPI)-anchor biosynthesis
ABHD12	3	0.817018006412406	4.89349704433118e-05	0.000248967035473402	ENSG00000100997	26090	protein_coding	abhydrolase domain containing 12 [Source:HGNC Symbol;Acc:HGNC:15868]		GO:0016020,GO:0016021,GO:0005783,GO:0005789,GO:0016787,GO:0006629,GO:0005886,GO:0004622,GO:0009395,GO:0047372,GO:0052651,GO:0004620,GO:0006660,GO:0046464,GO:0008474,GO:0002084,GO:0007628,GO:0010996,GO:0046475,GO:0050727,GO:0005737,GO:0032281,GO:0032839	membrane|integral component of membrane|endoplasmic reticulum|endoplasmic reticulum membrane|hydrolase activity|lipid metabolic process|plasma membrane|lysophospholipase activity|phospholipid catabolic process|acylglycerol lipase activity|monoacylglycerol catabolic process|phospholipase activity|phosphatidylserine catabolic process|acylglycerol catabolic process|palmitoyl-(protein) hydrolase acti…
FRZB	3	5.45717788327727	1.05784760310001e-24	1.7711930521987e-23	ENSG00000162998	2487	protein_coding	frizzled related protein [Source:HGNC Symbol;Acc:HGNC:3959]		GO:0005615,GO:0005576,GO:0007275,GO:0016055,GO:0030154,GO:0005737,GO:0005515,GO:0090090,GO:0060070,GO:0008285,GO:0017147,GO:0030178,GO:0010721,GO:0014033,GO:0042472,GO:0060029,GO:0061037,GO:0061053,GO:0070367,GO:0090103,GO:0035567,GO:0030308,GO:0016020,GO:0001501,GO:0043065,GO:0045600	extracellular space|extracellular region|multicellular organism development|Wnt signaling pathway|cell differentiation|cytoplasm|protein binding|negative regulation of canonical Wnt signaling pathway|canonical Wnt signaling pathway|negative regulation of cell population proliferation|Wnt-protein binding|negative regulation of Wnt signaling pathway|negative regulation of cell development|neural cr…
ICAM3	3	0.74931279254324	0.000335036267235856	0.00151465691910815	ENSG00000076662	3385	protein_coding	intercellular adhesion molecule 3 [Source:HGNC Symbol;Acc:HGNC:5346]		GO:0016020,GO:0016021,GO:0007155,GO:0098609,GO:0050776,GO:0005886,GO:0005887,GO:0070062,GO:0002223,GO:0005515,GO:0005178,GO:0006909,GO:0005102,GO:0030198	membrane|integral component of membrane|cell adhesion|cell-cell adhesion|regulation of immune response|plasma membrane|integral component of plasma membrane|extracellular exosome|stimulatory C-type lectin receptor signaling pathway|protein binding|integrin binding|phagocytosis|signaling receptor binding|extracellular matrix organization	path:hsa04514	Cell adhesion molecules (CAMs)
SRP14	3	0.521999623626073	8.05629389382981e-17	1.0005714720328e-15	ENSG00000140319	6727	protein_coding	signal recognition particle 14 [Source:HGNC Symbol;Acc:HGNC:11299]		GO:0003723,GO:0005634,GO:0005737,GO:0005515,GO:0008312,GO:0006614,GO:0048500,GO:0005576,GO:0005829,GO:0043312,GO:0005786,GO:0045047,GO:0030942,GO:0034774,GO:1904813,GO:0042493,GO:0006613	RNA binding|nucleus|cytoplasm|protein binding|7S RNA binding|SRP-dependent cotranslational protein targeting to membrane|signal recognition particle|extracellular region|cytosol|neutrophil degranulation|signal recognition particle, endoplasmic reticulum targeting|protein targeting to ER|endoplasmic reticulum signal peptide binding|secretory granule lumen|ficolin-1-rich granule lumen|response to d…	path:hsa03060	Protein export
ATRAID	3	0.57007481771051	9.1427111527513e-09	6.85722071520185e-08	ENSG00000138085	51374	protein_coding	all-trans retinoic acid induced differentiation factor [Source:HGNC Symbol;Acc:HGNC:24090]		GO:0005634,GO:0016020,GO:0016021,GO:0005886,GO:0005515,GO:0048471,GO:0030154,GO:0003674,GO:0030501,GO:0005635,GO:0045669,GO:0010468,GO:0033689,GO:1903363,GO:0005765	nucleus|membrane|integral component of membrane|plasma membrane|protein binding|perinuclear region of cytoplasm|cell differentiation|molecular_function|positive regulation of bone mineralization|nuclear envelope|positive regulation of osteoblast differentiation|regulation of gene expression|negative regulation of osteoblast proliferation|negative regulation of cellular protein catabolic process|l…
ATP1B3	3	1.18246440002264	3.75460266990247e-25	6.37690080376335e-24	ENSG00000069849	483	protein_coding	ATPase Na+/K+ transporting subunit beta 3 [Source:HGNC Symbol;Acc:HGNC:806]		GO:0005886,GO:0006813,GO:0006814,GO:0005890,GO:0050821,GO:0016020,GO:0016021,GO:0006811,GO:0042470,GO:0050900,GO:0010248,GO:1990573,GO:0070062,GO:0034220,GO:1903278,GO:1903779,GO:0051117,GO:0005391,GO:0006883,GO:0030007,GO:0036376,GO:0086009,GO:0001671,GO:0032781,GO:0072659,GO:1901018,GO:1903288,GO:0030001,GO:0005737,GO:0005901	plasma membrane|potassium ion transport|sodium ion transport|sodium:potassium-exchanging ATPase complex|protein stabilization|membrane|integral component of membrane|ion transport|melanosome|leukocyte migration|establishment or maintenance of transmembrane electrochemical gradient|potassium ion import across plasma membrane|extracellular exosome|ion transmembrane transport|positive regulation of …	path:hsa04022,path:hsa04024,path:hsa04260,path:hsa04261,path:hsa04911,path:hsa04918,path:hsa04919,path:hsa04925,path:hsa04960,path:hsa04961,path:hsa04964,path:hsa04970,path:hsa04971,path:hsa04972,path:hsa04973,path:hsa04974,path:hsa04976,path:hsa04978	cGMP-PKG signaling pathway|cAMP signaling pathway|Cardiac muscle contraction|Adrenergic signaling in cardiomyocytes|Insulin secretion|Thyroid hormone synthesis|Thyroid hormone signaling pathway|Aldosterone synthesis and secretion|Aldosterone-regulated sodium reabsorption|Endocrine and other factor-regulated calcium reabsorption|Proximal tubule bicarbonate reclamation|Salivary secretion|Gastric ac…
PRDX4	3	1.12945335597272	4.22689334312253e-32	8.82032629712816e-31	ENSG00000123131	10549	protein_coding	peroxiredoxin 4 [Source:HGNC Symbol;Acc:HGNC:17169]		GO:0005623,GO:0055114,GO:0016491,GO:0045454,GO:0098869,GO:0016209,GO:0005634,GO:0005737,GO:0005783,GO:0005515,GO:0005576,GO:0004601,GO:0051920,GO:0005829,GO:0070062,GO:0043312,GO:0034774,GO:1904813,GO:0006979,GO:0007252,GO:0042744,GO:0008379,GO:0042803,GO:0007283,GO:0008584,GO:0019471,GO:0022417,GO:0030198,GO:0072593,GO:2000255,GO:0005615,GO:0005790	cell|oxidation-reduction process|oxidoreductase activity|cell redox homeostasis|cellular oxidant detoxification|antioxidant activity|nucleus|cytoplasm|endoplasmic reticulum|protein binding|extracellular region|peroxidase activity|peroxiredoxin activity|cytosol|extracellular exosome|neutrophil degranulation|secretory granule lumen|ficolin-1-rich granule lumen|response to oxidative stress|I-kappaB …
FAM104B	3	0.782170734148132	0.00042861599096606	0.00190524336717862	ENSG00000182518	90736	protein_coding	family with sequence similarity 104 member B [Source:HGNC Symbol;Acc:HGNC:25085]
HINT1	3	0.839471932341617	1.10911949368593e-38	2.73919585616726e-37	ENSG00000169567	3094	protein_coding	histidine triad nucleotide binding protein 1 [Source:HGNC Symbol;Acc:HGNC:4912]		GO:0005634,GO:0005737,GO:0000166,GO:0005829,GO:0016787,GO:0003824,GO:0005886,GO:0006915,GO:0050850,GO:0070062,GO:0000118,GO:0007165,GO:0006355,GO:0005856,GO:0072332,GO:0005080,GO:0009154	nucleus|cytoplasm|nucleotide binding|cytosol|hydrolase activity|catalytic activity|plasma membrane|apoptotic process|positive regulation of calcium-mediated signaling|extracellular exosome|histone deacetylase complex|signal transduction|regulation of transcription, DNA-templated|cytoskeleton|intrinsic apoptotic signaling pathway by p53 class mediator|protein kinase C binding|purine ribonucleotide…
SMIM26	3	0.552800152646947	0.000592071958950877	0.00257185209702837	ENSG00000232388	388789	protein_coding	small integral membrane protein 26 [Source:HGNC Symbol;Acc:HGNC:43430]		GO:0016020,GO:0016021	membrane|integral component of membrane
GADD45GIP1	3	0.750863822184516	7.67117146415365e-18	9.91078527213158e-17	ENSG00000179271	90480	protein_coding	GADD45G interacting protein 1 [Source:HGNC Symbol;Acc:HGNC:29996]		GO:0005634,GO:0005739,GO:0005840,GO:0005515,GO:0007049,GO:0005759,GO:0071850,GO:0016032,GO:0070125,GO:0070126	nucleus|mitochondrion|ribosome|protein binding|cell cycle|mitochondrial matrix|mitotic cell cycle arrest|viral process|mitochondrial translational elongation|mitochondrial translational termination
CTSF	3	2.17656800562821	5.17855676960946e-10	4.30675656270111e-09	ENSG00000174080	8722	protein_coding	cathepsin F [Source:HGNC Symbol;Acc:HGNC:2531]		GO:0016787,GO:0008233,GO:0008234,GO:0006508,GO:0005764,GO:0005615,GO:0070062,GO:0004197,GO:0062023,GO:0019886,GO:0043202,GO:1903561,GO:0051603	hydrolase activity|peptidase activity|cysteine-type peptidase activity|proteolysis|lysosome|extracellular space|extracellular exosome|cysteine-type endopeptidase activity|collagen-containing extracellular matrix|antigen processing and presentation of exogenous peptide antigen via MHC class II|lysosomal lumen|extracellular vesicle|proteolysis involved in cellular protein catabolic process	path:hsa04142,path:hsa04210	Lysosome|Apoptosis
RABL6	3	0.853017927566283	0.000188708119965515	0.000885046886065842	ENSG00000196642	55684	protein_coding	RAB, member RAS oncogene family like 6 [Source:HGNC Symbol;Acc:HGNC:24703]		GO:0005634,GO:0005737,GO:0005813,GO:0000166,GO:0005829,GO:0005525,GO:0005515	nucleus|cytoplasm|centrosome|nucleotide binding|cytosol|GTP binding|protein binding
ATP5MC2	3	0.68541608437632	2.03426370654405e-11	1.86981632152734e-10	ENSG00000135390	517	protein_coding	ATP synthase membrane subunit c locus 2 [Source:HGNC Symbol;Acc:HGNC:842]		GO:0016020,GO:0016021,GO:0005739,GO:1902600,GO:0006811,GO:0015078,GO:0008289,GO:0015986,GO:0031966,GO:0005515,GO:0045263,GO:0033177,GO:0005741,GO:0046933,GO:0006754,GO:0042407,GO:0042776,GO:0000276	membrane|integral component of membrane|mitochondrion|proton transmembrane transport|ion transport|proton transmembrane transporter activity|lipid binding|ATP synthesis coupled proton transport|mitochondrial membrane|protein binding|proton-transporting ATP synthase complex, coupling factor F(o)|proton-transporting two-sector ATPase complex, proton-transporting domain|mitochondrial outer membrane|…	path:hsa00190,path:hsa04714,path:hsa05010,path:hsa05012,path:hsa05016	Oxidative phosphorylation|Thermogenesis|Alzheimer disease|Parkinson disease|Huntington disease
ELP5	3	0.755134480300617	5.76012670307952e-05	0.000289955160857397	ENSG00000170291	23587	protein_coding	elongator acetyltransferase complex subunit 5 [Source:HGNC Symbol;Acc:HGNC:30617]		GO:0005829,GO:0002098,GO:0033588,GO:0005634,GO:0005737,GO:0008033,GO:0005515,GO:0030335	cytosol|tRNA wobble uridine modification|Elongator holoenzyme complex|nucleus|cytoplasm|tRNA processing|protein binding|positive regulation of cell migration
RBX1	3	0.704892114121851	1.4679829060716e-27	2.69591782966015e-26	ENSG00000100387	9978	protein_coding	ring-box 1 [Source:HGNC Symbol;Acc:HGNC:9928]		GO:0005634,GO:0005737,GO:0008270,GO:0046872,GO:0016740,GO:0005654,GO:0016567,GO:0005829,GO:0005515,GO:0004842,GO:0006281,GO:0006974,GO:0006511,GO:0061630,GO:0000165,GO:0000209,GO:0010972,GO:0031146,GO:0043687,GO:0061418,GO:0070498,GO:0090090,GO:0031462,GO:0016032,GO:0031625,GO:0080008,GO:0008134,GO:0043161,GO:0016055,GO:0031463,GO:0006283,GO:0006513,GO:0097602,GO:0032436,GO:0042769,GO:0031466,GO:…	nucleus|cytoplasm|zinc ion binding|metal ion binding|transferase activity|nucleoplasm|protein ubiquitination|cytosol|protein binding|ubiquitin-protein transferase activity|DNA repair|cellular response to DNA damage stimulus|ubiquitin-dependent protein catabolic process|ubiquitin protein ligase activity|MAPK cascade|protein polyubiquitination|negative regulation of G2/M transition of mitotic cell …	path:hsa03420,path:hsa04066,path:hsa04110,path:hsa04114,path:hsa04120,path:hsa04141,path:hsa04310,path:hsa04350,path:hsa04710,path:hsa05170,path:hsa05200,path:hsa05211	Nucleotide excision repair|HIF-1 signaling pathway|Cell cycle|Oocyte meiosis|Ubiquitin mediated proteolysis|Protein processing in endoplasmic reticulum|Wnt signaling pathway|TGF-beta signaling pathway|Circadian rhythm|Human immunodeficiency virus 1 infection|Pathways in cancer|Renal cell carcinoma
TBRG4	3	1.01666855711243	2.08441695189845e-05	0.000111602903534867	ENSG00000136270	9238	protein_coding	transforming growth factor beta regulator 4 [Source:HGNC Symbol;Acc:HGNC:17443]		GO:0003723,GO:0004672,GO:0005739,GO:0006468,GO:0005759,GO:0005515,GO:0007050,GO:0008284,GO:0016071,GO:0044528,GO:0090615	RNA binding|protein kinase activity|mitochondrion|protein phosphorylation|mitochondrial matrix|protein binding|cell cycle arrest|positive regulation of cell population proliferation|mRNA metabolic process|regulation of mitochondrial mRNA stability|mitochondrial mRNA processing
HSF1	3	0.825767028239012	6.09576443803e-12	5.80413824652279e-11	ENSG00000185122	3297	protein_coding	heat shock transcription factor 1 [Source:HGNC Symbol;Acc:HGNC:5224]	HSF	GO:0005634,GO:0005829,GO:0005654,GO:0006355,GO:0003677,GO:0003700,GO:0043565,GO:0006397,GO:0051028,GO:0005737,GO:0031490,GO:0005694,GO:0005856,GO:0005515,GO:0006281,GO:0006974,GO:0048471,GO:0000922,GO:0005813,GO:0005815,GO:0042802,GO:0000775,GO:0000776,GO:0000777,GO:0000122,GO:0000978,GO:0034605,GO:0061408,GO:0000981,GO:0000790,GO:0001227,GO:0045944,GO:0019901,GO:0051260,GO:1900034,GO:1990904,GO:…	nucleus|cytosol|nucleoplasm|regulation of transcription, DNA-templated|DNA binding|DNA-binding transcription factor activity|sequence-specific DNA binding|mRNA processing|mRNA transport|cytoplasm|chromatin DNA binding|chromosome|cytoskeleton|protein binding|DNA repair|cellular response to DNA damage stimulus|perinuclear region of cytoplasm|spindle pole|centrosome|microtubule organizing center|ide…	path:hsa05134	Legionellosis
AHCY	3	1.05165967963879	2.10864078143271e-09	1.67451423825599e-08	ENSG00000101444	191	protein_coding	adenosylhomocysteinase [Source:HGNC Symbol;Acc:HGNC:343]		GO:0005737,GO:0005829,GO:0016787,GO:0004013,GO:0006730,GO:0005515,GO:0042470,GO:0030554,GO:0042802,GO:0051287,GO:0001666,GO:0002439,GO:0007584,GO:0019510,GO:0042745,GO:0005634,GO:0043005,GO:0070062,GO:0033353,GO:0032259,GO:0000096	cytoplasm|cytosol|hydrolase activity|adenosylhomocysteinase activity|one-carbon metabolic process|protein binding|melanosome|adenyl nucleotide binding|identical protein binding|NAD binding|response to hypoxia|chronic inflammatory response to antigenic stimulus|response to nutrient|S-adenosylhomocysteine catabolic process|circadian sleep/wake cycle|nucleus|neuron projection|extracellular exosome|S…	path:hsa00270	Cysteine and methionine metabolism
BCAT2	3	0.785395388466412	2.38390660086219e-09	1.88452193300555e-08	ENSG00000105552	587	protein_coding	branched chain amino acid transaminase 2 [Source:HGNC Symbol;Acc:HGNC:977]		GO:0005737,GO:0016740,GO:0003824,GO:0005739,GO:0005515,GO:0008483,GO:0008652,GO:0004084,GO:0052654,GO:0052655,GO:0052656,GO:0009081,GO:0009082,GO:0005759,GO:0009083,GO:0009098,GO:0009099,GO:0006549,GO:0006550,GO:0006551,GO:0006573,GO:0010817,GO:1990830	cytoplasm|transferase activity|catalytic activity|mitochondrion|protein binding|transaminase activity|cellular amino acid biosynthetic process|branched-chain-amino-acid transaminase activity|L-leucine transaminase activity|L-valine transaminase activity|L-isoleucine transaminase activity|branched-chain amino acid metabolic process|branched-chain amino acid biosynthetic process|mitochondrial matri…	path:hsa00270,path:hsa00280,path:hsa00290,path:hsa00770	Cysteine and methionine metabolism|Valine, leucine and isoleucine degradation|Valine, leucine and isoleucine biosynthesis|Pantothenate and CoA biosynthesis
RGS3	3	1.48719370591861	1.49935936708506e-38	3.6880411421156e-37	ENSG00000138835	5998	protein_coding	regulator of G protein signaling 3 [Source:HGNC Symbol;Acc:HGNC:9999]		GO:0005634,GO:0005737,GO:0016020,GO:0005829,GO:0005654,GO:0005886,GO:0043547,GO:0005515,GO:0007186,GO:0009968,GO:0003924,GO:0005096,GO:0008277,GO:0000188	nucleus|cytoplasm|membrane|cytosol|nucleoplasm|plasma membrane|positive regulation of GTPase activity|protein binding|G protein-coupled receptor signaling pathway|negative regulation of signal transduction|GTPase activity|GTPase activator activity|regulation of G protein-coupled receptor signaling pathway|inactivation of MAPK activity	path:hsa04360	Axon guidance
PGP	3	1.04784871569563	2.96301475970552e-14	3.20950882568754e-13	ENSG00000184207	283871	protein_coding	phosphoglycolate phosphatase [Source:HGNC Symbol;Acc:HGNC:8909]		GO:0046872,GO:0016787,GO:0004721,GO:0016791,GO:0005975,GO:0000287,GO:0004725,GO:0005737,GO:0000121,GO:0008967,GO:0043136,GO:0098519,GO:0006114,GO:0006650,GO:0016311,GO:0035335,GO:0045721	metal ion binding|hydrolase activity|phosphoprotein phosphatase activity|phosphatase activity|carbohydrate metabolic process|magnesium ion binding|protein tyrosine phosphatase activity|cytoplasm|glycerol-1-phosphatase activity|phosphoglycolate phosphatase activity|glycerol-3-phosphatase activity|nucleotide phosphatase activity, acting on free nucleotides|glycerol biosynthetic process|glycerophosp…	path:hsa00630	Glyoxylate and dicarboxylate metabolism
UNC5B	3	1.09336441201725	1.20939890916151e-32	2.56164406679517e-31	ENSG00000107731	219699	protein_coding	unc-5 netrin receptor B [Source:HGNC Symbol;Acc:HGNC:12568]		GO:0016020,GO:0016021,GO:0007165,GO:0005886,GO:0005515,GO:0006915,GO:0007275,GO:0045121,GO:0005042,GO:0038007,GO:0007411,GO:0001525,GO:0043524,GO:0014068,GO:2001240,GO:0033564	membrane|integral component of membrane|signal transduction|plasma membrane|protein binding|apoptotic process|multicellular organism development|membrane raft|netrin receptor activity|netrin-activated signaling pathway|axon guidance|angiogenesis|negative regulation of neuron apoptotic process|positive regulation of phosphatidylinositol 3-kinase signaling|negative regulation of extrinsic apoptotic…	path:hsa04360	Axon guidance
NAALADL1	3	0.756086834509241	1.53113024991955e-12	1.51175878816578e-11	ENSG00000168060	10004	protein_coding	N-acetylated alpha-linked acidic dipeptidase like 1 [Source:HGNC Symbol;Acc:HGNC:23536]		GO:0016020,GO:0016021,GO:0046872,GO:0016787,GO:0008270,GO:0042803,GO:0005886,GO:0008233,GO:0006508,GO:0004177,GO:0008237,GO:0005509,GO:0016324,GO:0043171,GO:0004180	membrane|integral component of membrane|metal ion binding|hydrolase activity|zinc ion binding|protein homodimerization activity|plasma membrane|peptidase activity|proteolysis|aminopeptidase activity|metallopeptidase activity|calcium ion binding|apical plasma membrane|peptide catabolic process|carboxypeptidase activity
B4GALT7	3	0.903386326794075	2.75967863730613e-07	1.81210975608256e-06	ENSG00000027847	11285	protein_coding	beta-1,4-galactosyltransferase 7 [Source:HGNC Symbol;Acc:HGNC:930]		GO:0016020,GO:0016021,GO:0046872,GO:0016740,GO:0016757,GO:0005794,GO:0005975,GO:0005515,GO:0030145,GO:0006486,GO:0032580,GO:0006487,GO:0006464,GO:0000139,GO:0008378,GO:0003831,GO:0006029,GO:0006024,GO:0030203,GO:0048147,GO:0097435,GO:0046525	membrane|integral component of membrane|metal ion binding|transferase activity|transferase activity, transferring glycosyl groups|Golgi apparatus|carbohydrate metabolic process|protein binding|manganese ion binding|protein glycosylation|Golgi cisterna membrane|protein N-linked glycosylation|cellular protein modification process|Golgi membrane|galactosyltransferase activity|beta-N-acetylglucosamin…	path:hsa00532,path:hsa00534	Glycosaminoglycan biosynthesis - chondroitin sulfate / dermatan sulfate|Glycosaminoglycan biosynthesis - heparan sulfate / heparin
NRSN2	3	0.818702066720368	0.000121852127235481	0.000587371224673492	ENSG00000125841	80023	protein_coding	neurensin 2 [Source:HGNC Symbol;Acc:HGNC:16229]		GO:0016020,GO:0016021,GO:0030133,GO:0043005,GO:0007399,GO:0003674,GO:0008150,GO:0043025,GO:0031410,GO:0005886	membrane|integral component of membrane|transport vesicle|neuron projection|nervous system development|molecular_function|biological_process|neuronal cell body|cytoplasmic vesicle|plasma membrane
ELOVL1	3	0.917984322430801	2.07277404720263e-14	2.26464486273623e-13	ENSG00000066322	64834	protein_coding	ELOVL fatty acid elongase 1 [Source:HGNC Symbol;Acc:HGNC:14418]		GO:0016020,GO:0016021,GO:0016740,GO:0005783,GO:0005789,GO:0006629,GO:0009922,GO:0102336,GO:0102337,GO:0102338,GO:0102756,GO:0006631,GO:0006633,GO:0006636,GO:0019367,GO:0042761,GO:0034625,GO:0035338,GO:0005515,GO:0030148,GO:0034626,GO:0030176,GO:0036109,GO:0043651,GO:0046513,GO:0061436	membrane|integral component of membrane|transferase activity|endoplasmic reticulum|endoplasmic reticulum membrane|lipid metabolic process|fatty acid elongase activity|3-oxo-arachidoyl-CoA synthase activity|3-oxo-cerotoyl-CoA synthase activity|3-oxo-lignoceronyl-CoA synthase activity|very-long-chain 3-ketoacyl-CoA synthase activity|fatty acid metabolic process|fatty acid biosynthetic process|unsat…	path:hsa00062,path:hsa01040	Fatty acid elongation|Biosynthesis of unsaturated fatty acids
C2	3	3.08214121231068	3.38883824927592e-24	5.58212730700937e-23	ENSG00000166278	717	protein_coding	complement C2 [Source:HGNC Symbol;Acc:HGNC:1248]		GO:0016787,GO:0008233,GO:0006508,GO:0004252,GO:0008236,GO:0006958,GO:0046872,GO:0005576,GO:0005515,GO:0002376,GO:0045087,GO:0006956,GO:0030449,GO:0070062,GO:0005615,GO:2000427,GO:0007584	hydrolase activity|peptidase activity|proteolysis|serine-type endopeptidase activity|serine-type peptidase activity|complement activation, classical pathway|metal ion binding|extracellular region|protein binding|immune system process|innate immune response|complement activation|regulation of complement activation|extracellular exosome|extracellular space|positive regulation of apoptotic cell clea…	path:hsa04610,path:hsa05133,path:hsa05150,path:hsa05322	Complement and coagulation cascades|Pertussis|Staphylococcus aureus infection|Systemic lupus erythematosus
IMP4	3	0.886258488851412	6.73613054051791e-13	6.79198660918722e-12	ENSG00000136718	92856	protein_coding	IMP U3 small nucleolar ribonucleoprotein 4 [Source:HGNC Symbol;Acc:HGNC:30856]		GO:0005634,GO:0005730,GO:0001650,GO:0005515,GO:0042254,GO:0006364,GO:0032040,GO:0005654,GO:0034457,GO:0030515,GO:0030684	nucleus|nucleolus|fibrillar center|protein binding|ribosome biogenesis|rRNA processing|small-subunit processome|nucleoplasm|Mpp10 complex|snoRNA binding|preribosome	path:hsa03008	Ribosome biogenesis in eukaryotes
DOK1	3	0.769823707613681	7.45022058169759e-05	0.000368942664741866	ENSG00000115325	1796	protein_coding	docking protein 1 [Source:HGNC Symbol;Acc:HGNC:2990]		GO:0005634,GO:0005737,GO:0005829,GO:0005515,GO:0048471,GO:0007165,GO:0007166,GO:0007411,GO:0007169,GO:0045742,GO:0007265,GO:0035556,GO:0038145	nucleus|cytoplasm|cytosol|protein binding|perinuclear region of cytoplasm|signal transduction|cell surface receptor signaling pathway|axon guidance|transmembrane receptor protein tyrosine kinase signaling pathway|positive regulation of epidermal growth factor receptor signaling pathway|Ras protein signal transduction|intracellular signal transduction|macrophage colony-stimulating factor signaling…	path:hsa05162	Measles
PRKAR2B	3	1.44829863798287	2.74678675396363e-15	3.13878058013808e-14	ENSG00000005249	5577	protein_coding	protein kinase cAMP-dependent type II regulatory subunit beta [Source:HGNC Symbol;Acc:HGNC:9392]		GO:2000480,GO:0005737,GO:0016020,GO:0000166,GO:0016301,GO:0016310,GO:0005886,GO:0005515,GO:0008603,GO:0030552,GO:0001932,GO:0005952,GO:0019901,GO:0019904,GO:0006631,GO:0007612,GO:0045859,GO:0050804,GO:0097332,GO:0097338,GO:0030425,GO:0043025,GO:0043197,GO:0043198,GO:0045121,GO:0048471,GO:0097546,GO:0098794,GO:0098978,GO:0005813,GO:0005829,GO:0070062,GO:0031625,GO:0000086,GO:0010389,GO:0097711,GO:…	negative regulation of cAMP-dependent protein kinase activity|cytoplasm|membrane|nucleotide binding|kinase activity|phosphorylation|plasma membrane|protein binding|cAMP-dependent protein kinase regulator activity|cAMP binding|regulation of protein phosphorylation|cAMP-dependent protein kinase complex|protein kinase binding|protein domain specific binding|fatty acid metabolic process|learning|regu…	path:hsa04910	Insulin signaling pathway
NLRX1	3	0.736627546752011	3.15318029270735e-08	2.26248876481831e-07	ENSG00000160703	79671	protein_coding	NLR family member X1 [Source:HGNC Symbol;Acc:HGNC:29890]		GO:0005739,GO:0005886,GO:0030054,GO:0016020,GO:0000166,GO:0005524,GO:0005515,GO:0005741,GO:0002376,GO:0045087,GO:0005737,GO:0035556,GO:0016032,GO:0032480,GO:0043124,GO:0032688,GO:0032715,GO:0039536,GO:0045824,GO:0050728	mitochondrion|plasma membrane|cell junction|membrane|nucleotide binding|ATP binding|protein binding|mitochondrial outer membrane|immune system process|innate immune response|cytoplasm|intracellular signal transduction|viral process|negative regulation of type I interferon production|negative regulation of I-kappaB kinase/NF-kappaB signaling|negative regulation of interferon-beta production|negati…	path:hsa04621,path:hsa04622,path:hsa05164	NOD-like receptor signaling pathway|RIG-I-like receptor signaling pathway|Influenza A
TMEM238	3	1.45222832616384	4.69079531426953e-05	0.000239286131425197	ENSG00000233493	388564	protein_coding	transmembrane protein 238 [Source:HGNC Symbol;Acc:HGNC:40042]		GO:0016020,GO:0016021	membrane|integral component of membrane
ERCC2	3	0.909167805379332	5.00901446651379e-08	3.53518971247341e-07	ENSG00000104884	2068	protein_coding	ERCC excision repair 2, TFIIH core complex helicase subunit [Source:HGNC Symbol;Acc:HGNC:3434]		GO:0005634,GO:0003676,GO:0005737,GO:0046872,GO:0000166,GO:0005524,GO:0005829,GO:0005654,GO:0016787,GO:0003677,GO:0006468,GO:0005856,GO:0005515,GO:0003678,GO:0006281,GO:0006974,GO:0006915,GO:0004386,GO:0006289,GO:0051536,GO:0051539,GO:0005675,GO:0045893,GO:0005819,GO:0006139,GO:0007059,GO:0016818,GO:0045944,GO:0006366,GO:0016032,GO:0008022,GO:0047485,GO:0006979,GO:0030674,GO:0006368,GO:0006370,GO:…	nucleus|nucleic acid binding|cytoplasm|metal ion binding|nucleotide binding|ATP binding|cytosol|nucleoplasm|hydrolase activity|DNA binding|protein phosphorylation|cytoskeleton|protein binding|DNA helicase activity|DNA repair|cellular response to DNA damage stimulus|apoptotic process|helicase activity|nucleotide-excision repair|iron-sulfur cluster binding|4 iron, 4 sulfur cluster binding|transcrip…	path:hsa03022,path:hsa03420	Basal transcription factors|Nucleotide excision repair
OCIAD2	3	0.83441578559701	2.05812827063358e-07	1.36913036774736e-06	ENSG00000145247	132299	protein_coding	OCIA domain containing 2 [Source:HGNC Symbol;Acc:HGNC:28685]		GO:0005768,GO:0009617	endosome|response to bacterium
ART4	3	1.72098879471221	4.10660655746966e-15	4.64624131715446e-14	ENSG00000111339	420	protein_coding	ADP-ribosyltransferase 4 (Dombrock blood group) [Source:HGNC Symbol;Acc:HGNC:726]		GO:0016020,GO:0016740,GO:0016757,GO:0005886,GO:0006471,GO:0006525,GO:0005576,GO:0031225,GO:0003956,GO:0003950,GO:0018120	membrane|transferase activity|transferase activity, transferring glycosyl groups|plasma membrane|protein ADP-ribosylation|arginine metabolic process|extracellular region|anchored component of membrane|NAD(P)+-protein-arginine ADP-ribosyltransferase activity|NAD+ ADP-ribosyltransferase activity|peptidyl-arginine ADP-ribosylation
EPDR1	3	1.08203884276175	4.26960056570606e-11	3.82362736250079e-10	ENSG00000086289	54749	protein_coding	ependymin related 1 [Source:HGNC Symbol;Acc:HGNC:17572]		GO:0005509,GO:0005576,GO:0007160,GO:0008289,GO:0005764,GO:0043202	calcium ion binding|extracellular region|cell-matrix adhesion|lipid binding|lysosome|lysosomal lumen
HEXB	3	1.1415831923038	9.10205900341206e-12	8.55313123450282e-11	ENSG00000049860	3074	protein_coding	hexosaminidase subunit beta [Source:HGNC Symbol;Acc:HGNC:4879]		GO:0005975,GO:0004553,GO:0016020,GO:0016787,GO:0005515,GO:0008152,GO:0016798,GO:0005764,GO:0005576,GO:0004563,GO:0006687,GO:0070062,GO:0043312,GO:0102148,GO:0042582,GO:0043202,GO:0035578,GO:0030207,GO:0042803,GO:0046982,GO:0042340,GO:0030214,GO:0008375,GO:0001501,GO:0006689,GO:0006874,GO:0007040,GO:0007338,GO:0007341,GO:0007605,GO:0007626,GO:0008049,GO:0008360,GO:0008654,GO:0009313,GO:0019915,GO:…	carbohydrate metabolic process|hydrolase activity, hydrolyzing O-glycosyl compounds|membrane|hydrolase activity|protein binding|metabolic process|hydrolase activity, acting on glycosyl bonds|lysosome|extracellular region|beta-N-acetylhexosaminidase activity|glycosphingolipid metabolic process|extracellular exosome|neutrophil degranulation|N-acetyl-beta-D-galactosaminidase activity|azurophil granu…	path:hsa00511,path:hsa00520,path:hsa00531,path:hsa00603,path:hsa00604,path:hsa04142	Other glycan degradation|Amino sugar and nucleotide sugar metabolism|Glycosaminoglycan degradation|Glycosphingolipid biosynthesis - globo and isoglobo series|Glycosphingolipid biosynthesis - ganglio series|Lysosome
CCT7	3	0.883810244606458	0.000318574051791007	0.00144523163976235	ENSG00000135624	10574	protein_coding	chaperonin containing TCP1 subunit 7 [Source:HGNC Symbol;Acc:HGNC:1622]		GO:0050821,GO:0005737,GO:0000166,GO:0005524,GO:0006457,GO:0005515,GO:0005874,GO:0051082,GO:0005829,GO:0070062,GO:0032212,GO:1904851,GO:1904871,GO:1904874,GO:0005832,GO:0042802,GO:0007339,GO:1901998,GO:0044297,GO:0042026	protein stabilization|cytoplasm|nucleotide binding|ATP binding|protein folding|protein binding|microtubule|unfolded protein binding|cytosol|extracellular exosome|positive regulation of telomere maintenance via telomerase|positive regulation of establishment of protein localization to telomere|positive regulation of protein localization to Cajal body|positive regulation of telomerase RNA localizat…
SUMO1	3	0.562391700561324	0.000148732261491852	0.000709098541469749	ENSG00000116030	7341	protein_coding	small ubiquitin like modifier 1 [Source:HGNC Symbol;Acc:HGNC:12502]		GO:0005634,GO:0003723,GO:0005737,GO:0016607,GO:0016020,GO:0005730,GO:0031965,GO:0005886,GO:0005515,GO:0016604,GO:0008134,GO:0006355,GO:0016925,GO:0030578,GO:0031647,GO:0060021,GO:0086004,GO:0090204,GO:1901896,GO:1903169,GO:0000792,GO:0001650,GO:0001741,GO:0016605,GO:0030425,GO:0045202,GO:0005654,GO:0005829,GO:0050821,GO:0016032,GO:0005635,GO:0031625,GO:0015459,GO:0031334,GO:0043433,GO:0045892,GO:…	nucleus|RNA binding|cytoplasm|nuclear speck|membrane|nucleolus|nuclear membrane|plasma membrane|protein binding|nuclear body|transcription factor binding|regulation of transcription, DNA-templated|protein sumoylation|PML body organization|regulation of protein stability|roof of mouth development|regulation of cardiac muscle cell contraction|protein localization to nuclear pore|positive regulation…	path:hsa03013,path:hsa05418	RNA transport|Fluid shear stress and atherosclerosis
RALA	3	0.90890582509167	5.28285697143794e-17	6.61278549971273e-16	ENSG00000006451	5898	protein_coding	RAS like proto-oncogene A [Source:HGNC Symbol;Acc:HGNC:9839]		GO:0016020,GO:0000166,GO:0007165,GO:0003924,GO:0005525,GO:0005886,GO:0051301,GO:0006887,GO:0005515,GO:0007049,GO:0009986,GO:0007265,GO:0005925,GO:0070062,GO:0032154,GO:0031625,GO:0090543,GO:0035722,GO:0006935,GO:0019003,GO:0061024,GO:0051491,GO:0031532,GO:0030139,GO:0017157,GO:0030659,GO:0017022,GO:0051117,GO:0031755,GO:0001843,GO:0051665	membrane|nucleotide binding|signal transduction|GTPase activity|GTP binding|plasma membrane|cell division|exocytosis|protein binding|cell cycle|cell surface|Ras protein signal transduction|focal adhesion|extracellular exosome|cleavage furrow|ubiquitin protein ligase binding|Flemming body|interleukin-12-mediated signaling pathway|chemotaxis|GDP binding|membrane organization|positive regulation of …	path:hsa04014,path:hsa04015,path:hsa04072,path:hsa05200,path:hsa05210,path:hsa05212	Ras signaling pathway|Rap1 signaling pathway|Phospholipase D signaling pathway|Pathways in cancer|Colorectal cancer|Pancreatic cancer
CDIPT	3	0.690249669952233	1.17435763768478e-07	8.01018708477459e-07	ENSG00000103502	10423	protein_coding	CDP-diacylglycerol--inositol 3-phosphatidyltransferase [Source:HGNC Symbol;Acc:HGNC:1769]		GO:0016020,GO:0016021,GO:0016740,GO:0005783,GO:0005789,GO:0005794,GO:0006629,GO:0016780,GO:0008654,GO:0005886,GO:0005515,GO:0000139,GO:0003881,GO:0019992,GO:0030145,GO:0030246,GO:0043178,GO:0006661,GO:0046341	membrane|integral component of membrane|transferase activity|endoplasmic reticulum|endoplasmic reticulum membrane|Golgi apparatus|lipid metabolic process|phosphotransferase activity, for other substituted phosphate groups|phospholipid biosynthetic process|plasma membrane|protein binding|Golgi membrane|CDP-diacylglycerol-inositol 3-phosphatidyltransferase activity|diacylglycerol binding|manganese …	path:hsa00562,path:hsa00564,path:hsa04070	Inositol phosphate metabolism|Glycerophospholipid metabolism|Phosphatidylinositol signaling system
OAZ2	3	0.716142903370675	0.00201683607235401	0.00801587762886621	ENSG00000180304	4947	protein_coding	ornithine decarboxylase antizyme 2 [Source:HGNC Symbol;Acc:HGNC:8096]		GO:0005634,GO:0005829,GO:0005737,GO:0008073,GO:0006595,GO:0043086,GO:0045732,GO:0005515,GO:0006521,GO:0006596,GO:0090316,GO:1902268	nucleus|cytosol|cytoplasm|ornithine decarboxylase inhibitor activity|polyamine metabolic process|negative regulation of catalytic activity|positive regulation of protein catabolic process|protein binding|regulation of cellular amino acid metabolic process|polyamine biosynthetic process|positive regulation of intracellular protein transport|negative regulation of polyamine transmembrane transport
CDC42EP5	3	0.833675016538942	1.11260294796945e-10	9.68197348992629e-10	ENSG00000167617	148170	protein_coding	CDC42 effector protein 5 [Source:HGNC Symbol;Acc:HGNC:17408]		GO:0005737,GO:0016020,GO:0005856,GO:0005886,GO:0017049,GO:0005829,GO:0012505,GO:0031274,GO:0007266,GO:0008360,GO:0030838,GO:0007254	cytoplasm|membrane|cytoskeleton|plasma membrane|GTP-Rho binding|cytosol|endomembrane system|positive regulation of pseudopodium assembly|Rho protein signal transduction|regulation of cell shape|positive regulation of actin filament polymerization|JNK cascade
WDR1	3	0.727453591530026	2.03179522994644e-06	1.21512642502075e-05	ENSG00000071127	9948	protein_coding	WD repeat domain 1 [Source:HGNC Symbol;Acc:HGNC:12754]		GO:0005737,GO:0003779,GO:0005886,GO:0030054,GO:0005856,GO:0042995,GO:0005576,GO:0051015,GO:0005829,GO:0070062,GO:0002102,GO:0030864,GO:0002576,GO:0005911,GO:0007605,GO:0002446,GO:0008360,GO:0030036,GO:0030042,GO:0030043,GO:0030220,GO:0030834,GO:0030836,GO:0030865,GO:0040011,GO:0042247,GO:0043297,GO:0045199,GO:0045214,GO:0048713,GO:0060307,GO:1990266,GO:0005884,GO:0042643,GO:0005515	cytoplasm|actin binding|plasma membrane|cell junction|cytoskeleton|cell projection|extracellular region|actin filament binding|cytosol|extracellular exosome|podosome|cortical actin cytoskeleton|platelet degranulation|cell-cell junction|sensory perception of sound|neutrophil mediated immunity|regulation of cell shape|actin cytoskeleton organization|actin filament depolymerization|actin filament fr…
PYGB	3	1.4147145821581	2.76708647535952e-09	2.17475052790711e-08	ENSG00000100994	5834	protein_coding	glycogen phosphorylase B [Source:HGNC Symbol;Acc:HGNC:9723]		GO:0005737,GO:0016020,GO:0016740,GO:0016757,GO:0005975,GO:0005515,GO:0003824,GO:0008152,GO:0030170,GO:0005576,GO:0004645,GO:0070062,GO:0005977,GO:0043312,GO:0008184,GO:0102250,GO:0102499,GO:0035578,GO:0005980	cytoplasm|membrane|transferase activity|transferase activity, transferring glycosyl groups|carbohydrate metabolic process|protein binding|catalytic activity|metabolic process|pyridoxal phosphate binding|extracellular region|phosphorylase activity|extracellular exosome|glycogen metabolic process|neutrophil degranulation|glycogen phosphorylase activity|linear malto-oligosaccharide phosphorylase act…	path:hsa00500,path:hsa04217,path:hsa04910,path:hsa04922,path:hsa04931	Starch and sucrose metabolism|Necroptosis|Insulin signaling pathway|Glucagon signaling pathway|Insulin resistance
COL6A2	3	2.89837398536379	1.31108517010684e-271	2.26353907127738e-269	ENSG00000142173	1292	protein_coding	collagen type VI alpha 2 chain [Source:HGNC Symbol;Acc:HGNC:2212]		GO:0005615,GO:0016020,GO:0007155,GO:0005515,GO:0005576,GO:0005581,GO:0031012,GO:0009749,GO:0042383,GO:0070062,GO:0062023,GO:0030020,GO:0032991,GO:0005788,GO:0003429,GO:0030198,GO:1903561,GO:0005518	extracellular space|membrane|cell adhesion|protein binding|extracellular region|collagen trimer|extracellular matrix|response to glucose|sarcolemma|extracellular exosome|collagen-containing extracellular matrix|extracellular matrix structural constituent conferring tensile strength|protein-containing complex|endoplasmic reticulum lumen|growth plate cartilage chondrocyte morphogenesis|extracellula…	path:hsa04151,path:hsa04510,path:hsa04512,path:hsa04974,path:hsa05165	PI3K-Akt signaling pathway|Focal adhesion|ECM-receptor interaction|Protein digestion and absorption|Human papillomavirus infection
TIMM17B	3	0.729998267752114	6.07311645066319e-06	3.45051436216584e-05	ENSG00000126768	10245	protein_coding	translocase of inner mitochondrial membrane 17B [Source:HGNC Symbol;Acc:HGNC:17310]		GO:0016020,GO:0016021,GO:0006886,GO:0015031,GO:0015450,GO:0005743,GO:0005739,GO:0005744,GO:0005515,GO:0008320,GO:0006626,GO:0030150,GO:0031305	membrane|integral component of membrane|intracellular protein transport|protein transport|P-P-bond-hydrolysis-driven protein transmembrane transporter activity|mitochondrial inner membrane|mitochondrion|TIM23 mitochondrial import inner membrane translocase complex|protein binding|protein transmembrane transporter activity|protein targeting to mitochondrion|protein import into mitochondrial matrix…
VDR	3	0.976530909663663	0.00188302777569975	0.00752820312598435	ENSG00000111424	7421	protein_coding	vitamin D receptor [Source:HGNC Symbol;Acc:HGNC:12679]	THR-like	GO:0008285,GO:0005634,GO:0005737,GO:0008270,GO:0046872,GO:0005654,GO:0006355,GO:0003677,GO:0003700,GO:0043565,GO:0005515,GO:0003707,GO:0004879,GO:0030522,GO:0043401,GO:0071222,GO:0009887,GO:0000981,GO:0030154,GO:0000977,GO:0045944,GO:0000122,GO:0000790,GO:0008134,GO:0090575,GO:0010628,GO:0042632,GO:0038023,GO:0000976,GO:0007275,GO:0007165,GO:0006367,GO:0043235,GO:0055088,GO:0010980,GO:0042359,GO:…	negative regulation of cell population proliferation|nucleus|cytoplasm|zinc ion binding|metal ion binding|nucleoplasm|regulation of transcription, DNA-templated|DNA binding|DNA-binding transcription factor activity|sequence-specific DNA binding|protein binding|steroid hormone receptor activity|nuclear receptor activity|intracellular receptor signaling pathway|steroid hormone mediated signaling pa…	path:hsa04928,path:hsa04961,path:hsa04978,path:hsa05152	Parathyroid hormone synthesis, secretion and action|Endocrine and other factor-regulated calcium reabsorption|Mineral absorption|Tuberculosis
CTSH	3	1.7019228521497	4.14112245580457e-186	4.52445441805681e-184	ENSG00000103811	1512	protein_coding	cathepsin H [Source:HGNC Symbol;Acc:HGNC:2535]		GO:0043231,GO:0043066,GO:0005829,GO:0016787,GO:0005615,GO:0008233,GO:0008234,GO:0006508,GO:0004177,GO:0036464,GO:0005764,GO:0002250,GO:0005576,GO:0004252,GO:0006915,GO:0005515,GO:0070062,GO:0031648,GO:0010628,GO:0044267,GO:0004197,GO:0030335,GO:0062023,GO:0043312,GO:0008284,GO:0070371,GO:0034774,GO:1904813,GO:1904724,GO:0045766,GO:0004175,GO:0008656,GO:0001656,GO:0010634,GO:0051603,GO:0032526,GO:…	intracellular membrane-bounded organelle|negative regulation of apoptotic process|cytosol|hydrolase activity|extracellular space|peptidase activity|cysteine-type peptidase activity|proteolysis|aminopeptidase activity|cytoplasmic ribonucleoprotein granule|lysosome|adaptive immune response|extracellular region|serine-type endopeptidase activity|apoptotic process|protein binding|extracellular exosom…	path:hsa04142,path:hsa04210	Lysosome|Apoptosis
RBCK1	3	0.660503893640259	1.35809747044847e-05	7.42571340243268e-05	ENSG00000125826	10616	protein_coding	RANBP2-type and C3HC4-type zinc finger containing 1 [Source:HGNC Symbol;Acc:HGNC:15864]		GO:0046872,GO:0016740,GO:0005515,GO:0004842,GO:0042802,GO:0005829,GO:0000209,GO:0043161,GO:0032088,GO:0016032,GO:0043123,GO:0043130,GO:0051092,GO:0007249,GO:0050852,GO:0010803,GO:0071797,GO:0097039,GO:0043065,GO:0060546,GO:1901224,GO:2001238	metal ion binding|transferase activity|protein binding|ubiquitin-protein transferase activity|identical protein binding|cytosol|protein polyubiquitination|proteasome-mediated ubiquitin-dependent protein catabolic process|negative regulation of NF-kappaB transcription factor activity|viral process|positive regulation of I-kappaB kinase/NF-kappaB signaling|ubiquitin binding|positive regulation of N…	path:hsa04217,path:hsa04621	Necroptosis|NOD-like receptor signaling pathway
ADAMTS7	3	0.824492265153471	4.4563588545586e-11	3.98697605562697e-10	ENSG00000136378	11173	protein_coding	ADAM metallopeptidase with thrombospondin type 1 motif 7 [Source:HGNC Symbol;Acc:HGNC:223]		GO:0071356,GO:0046872,GO:0016787,GO:0008233,GO:0006508,GO:0005576,GO:0004222,GO:0008237,GO:0005515,GO:0071773,GO:0005788,GO:0032331,GO:0051603,GO:0071347,GO:0009986	cellular response to tumor necrosis factor|metal ion binding|hydrolase activity|peptidase activity|proteolysis|extracellular region|metalloendopeptidase activity|metallopeptidase activity|protein binding|cellular response to BMP stimulus|endoplasmic reticulum lumen|negative regulation of chondrocyte differentiation|proteolysis involved in cellular protein catabolic process|cellular response to in…
PDZD11	3	0.923452790904808	4.05183165246299e-06	2.34894196962653e-05	ENSG00000120509	51248	protein_coding	PDZ domain containing 11 [Source:HGNC Symbol;Acc:HGNC:28034]		GO:0005737,GO:0016020,GO:0098793,GO:0005886,GO:0005515,GO:0005576,GO:0030054,GO:0045202,GO:0005829,GO:0034220,GO:0055085,GO:0005911,GO:0005912,GO:0046931,GO:0046930,GO:0007269,GO:0045199,GO:1903361,GO:0016323,GO:0019730,GO:0015939,GO:0006768	cytoplasm|membrane|presynapse|plasma membrane|protein binding|extracellular region|cell junction|synapse|cytosol|ion transmembrane transport|transmembrane transport|cell-cell junction|adherens junction|pore complex assembly|pore complex|neurotransmitter secretion|maintenance of epithelial cell apical/basal polarity|protein localization to basolateral plasma membrane|basolateral plasma membrane|an…
TMEM201	3	0.858440885310734	0.000510401300743596	0.00224237162507698	ENSG00000188807	199953	protein_coding	transmembrane protein 201 [Source:HGNC Symbol;Acc:HGNC:33719]		GO:0005634,GO:0005737,GO:0016020,GO:0016021,GO:0005856,GO:0005639,GO:0000922,GO:0051015,GO:0005637,GO:0031965,GO:0030473,GO:0005521,GO:0007097,GO:0010761	nucleus|cytoplasm|membrane|integral component of membrane|cytoskeleton|integral component of nuclear inner membrane|spindle pole|actin filament binding|nuclear inner membrane|nuclear membrane|nuclear migration along microtubule|lamin binding|nuclear migration|fibroblast migration
ISG15	3	7.34964929149871	5.84098564799848e-226	8.19103125296522e-224	ENSG00000187608	9636	protein_coding	ISG15 ubiquitin like modifier [Source:HGNC Symbol;Acc:HGNC:4053]		GO:0005515,GO:0005737,GO:0005576,GO:0007229,GO:0002376,GO:0045087,GO:0005634,GO:0051607,GO:0042742,GO:0031625,GO:0005654,GO:0005829,GO:0045071,GO:0016032,GO:0030501,GO:0005178,GO:0072643,GO:0031397,GO:0060337,GO:0019985,GO:0032020,GO:0032480,GO:0031386,GO:0009617,GO:0019941,GO:0032649,GO:0034340,GO:0045648,GO:0072608	protein binding|cytoplasm|extracellular region|integrin-mediated signaling pathway|immune system process|innate immune response|nucleus|defense response to virus|defense response to bacterium|ubiquitin protein ligase binding|nucleoplasm|cytosol|negative regulation of viral genome replication|viral process|positive regulation of bone mineralization|integrin binding|interferon-gamma secretion|negat…	path:hsa04622,path:hsa05165,path:hsa05169	RIG-I-like receptor signaling pathway|Human papillomavirus infection|Epstein-Barr virus infection
TLL1	3	1.60264383021167	3.6810967845877e-06	2.14609467047936e-05	ENSG00000038295	7092	protein_coding	tolloid like 1 [Source:HGNC Symbol;Acc:HGNC:11843]		GO:0008270,GO:0046872,GO:0016787,GO:0005509,GO:0008233,GO:0006508,GO:0005576,GO:0007275,GO:0004222,GO:0008237,GO:0030154,GO:0001501,GO:0022617,GO:0016020,GO:0016021	zinc ion binding|metal ion binding|hydrolase activity|calcium ion binding|peptidase activity|proteolysis|extracellular region|multicellular organism development|metalloendopeptidase activity|metallopeptidase activity|cell differentiation|skeletal system development|extracellular matrix disassembly|membrane|integral component of membrane
COPS4	3	0.69462871743019	1.80466388870515e-05	9.74082037907345e-05	ENSG00000138663	51138	protein_coding	COP9 signalosome subunit 4 [Source:HGNC Symbol;Acc:HGNC:16702]		GO:0005634,GO:0005737,GO:0016607,GO:0030054,GO:0005515,GO:0031410,GO:0045202,GO:0008180,GO:0005829,GO:0005654,GO:0043687,GO:0000338,GO:0008021,GO:0006283,GO:0000715,GO:0019784	nucleus|cytoplasm|nuclear speck|cell junction|protein binding|cytoplasmic vesicle|synapse|COP9 signalosome|cytosol|nucleoplasm|post-translational protein modification|protein deneddylation|synaptic vesicle|transcription-coupled nucleotide-excision repair|nucleotide-excision repair, DNA damage recognition|NEDD8-specific protease activity
SULF2	3	1.42419210075905	4.79432890554783e-49	1.42780498187108e-47	ENSG00000196562	55959	protein_coding	sulfatase 2 [Source:HGNC Symbol;Acc:HGNC:20392]		GO:0040037,GO:0046872,GO:0005783,GO:0016787,GO:0005509,GO:0003824,GO:0005794,GO:0005615,GO:0005886,GO:0004065,GO:0008449,GO:0008484,GO:0002063,GO:0014846,GO:0030177,GO:0030201,GO:0035860,GO:0048706,GO:0051216,GO:0060384,GO:0005795,GO:0009986,GO:0001822,GO:0032836,GO:0010575,GO:0003094,GO:0005539,GO:0009611,GO:0060348,GO:0090263,GO:0097421,GO:2000345	negative regulation of fibroblast growth factor receptor signaling pathway|metal ion binding|endoplasmic reticulum|hydrolase activity|calcium ion binding|catalytic activity|Golgi apparatus|extracellular space|plasma membrane|arylsulfatase activity|N-acetylglucosamine-6-sulfatase activity|sulfuric ester hydrolase activity|chondrocyte development|esophagus smooth muscle contraction|positive regulat…
FCGRT	3	0.823706260976633	2.75914679098902e-27	5.01427664831128e-26	ENSG00000104870	2217	protein_coding	Fc fragment of IgG receptor and transporter [Source:HGNC Symbol;Acc:HGNC:3621]		GO:0016020,GO:0016021,GO:0005886,GO:0006955,GO:0005615,GO:0009897,GO:0005768,GO:0010008,GO:0019864,GO:0001916,GO:0002476,GO:0002486,GO:0030881,GO:0002416	membrane|integral component of membrane|plasma membrane|immune response|extracellular space|external side of plasma membrane|endosome|endosome membrane|IgG binding|positive regulation of T cell mediated cytotoxicity|antigen processing and presentation of endogenous peptide antigen via MHC class Ib|antigen processing and presentation of endogenous peptide antigen via MHC class I via ER pathway, TA…
COL14A1	3	3.66939265054859	0	0	ENSG00000187955	7373	protein_coding	collagen type XIV alpha 1 chain [Source:HGNC Symbol;Acc:HGNC:2191]		GO:0005615,GO:0003723,GO:0007155,GO:0005576,GO:0005581,GO:0031012,GO:0030020,GO:0062023,GO:0030674,GO:0005788,GO:0003429,GO:0030199,GO:0098609,GO:0005518,GO:0005201,GO:0030198,GO:0005596,GO:0005515	extracellular space|RNA binding|cell adhesion|extracellular region|collagen trimer|extracellular matrix|extracellular matrix structural constituent conferring tensile strength|collagen-containing extracellular matrix|protein binding, bridging|endoplasmic reticulum lumen|growth plate cartilage chondrocyte morphogenesis|collagen fibril organization|cell-cell adhesion|collagen binding|extracellular …	path:hsa04974	Protein digestion and absorption
TSPAN4	3	0.924658901602392	3.17166796118199e-23	5.02755387818198e-22	ENSG00000214063	7106	protein_coding	tetraspanin 4 [Source:HGNC Symbol;Acc:HGNC:11859]		GO:0016020,GO:0016021,GO:0005886,GO:0005515,GO:0005925,GO:0005887,GO:0005178,GO:0031982,GO:0003823,GO:0065003	membrane|integral component of membrane|plasma membrane|protein binding|focal adhesion|integral component of plasma membrane|integrin binding|vesicle|antigen binding|protein-containing complex assembly
SRI	3	0.747133141540765	0.00016835203685901	0.000795283028017116	ENSG00000075142	6717	protein_coding	sorcin [Source:HGNC Symbol;Acc:HGNC:11292]		GO:0010459,GO:0010880,GO:0005737,GO:0016020,GO:0046872,GO:0005829,GO:0005654,GO:0005509,GO:0005515,GO:0007165,GO:0070062,GO:0016529,GO:0005789,GO:0046982,GO:0044325,GO:0005102,GO:0033017,GO:0007517,GO:0010649,GO:0060315,GO:0030018,GO:0007507,GO:0030315,GO:1901841,GO:0002020,GO:0008016,GO:0005246,GO:1901844,GO:0006942,GO:0042584,GO:0086004,GO:0070491,GO:0001508,GO:0006816,GO:0006880,GO:0035774,GO:…	negative regulation of heart rate|regulation of release of sequestered calcium ion into cytosol by sarcoplasmic reticulum|cytoplasm|membrane|metal ion binding|cytosol|nucleoplasm|calcium ion binding|protein binding|signal transduction|extracellular exosome|sarcoplasmic reticulum|endoplasmic reticulum membrane|protein heterodimerization activity|ion channel binding|signaling receptor binding|sarco…
WASHC3	3	0.954989347060129	0.00240663082580133	0.00942994271011181	ENSG00000120860	51019	protein_coding	WASH complex subunit 3 [Source:HGNC Symbol;Acc:HGNC:24256]		GO:0071203,GO:0015031,GO:0005515,GO:0005768,GO:0005769,GO:0006887,GO:0008150,GO:0030041	WASH complex|protein transport|protein binding|endosome|early endosome|exocytosis|biological_process|actin filament polymerization	path:hsa04144	Endocytosis
FAM136A	3	0.840275784223316	0.000301127141608334	0.00137049919298765	ENSG00000035141	84908	protein_coding	family with sequence similarity 136 member A [Source:HGNC Symbol;Acc:HGNC:25911]		GO:0005737	cytoplasm
FAP	3	1.78378672073241	4.69012080004364e-154	4.06784624176297e-152	ENSG00000078098	2191	protein_coding	fibroblast activation protein alpha [Source:HGNC Symbol;Acc:HGNC:3590]		GO:0006508,GO:0008236,GO:0008233,GO:0005615,GO:0005737,GO:0016020,GO:0016021,GO:0016787,GO:0007155,GO:0042803,GO:0005886,GO:0042995,GO:0005515,GO:0005576,GO:0004252,GO:0006915,GO:0030054,GO:0009986,GO:0005925,GO:0030027,GO:0032587,GO:0004222,GO:0001525,GO:0008239,GO:0005178,GO:0004175,GO:0071158,GO:0043542,GO:0046983,GO:0002020,GO:0051603,GO:0051917,GO:0031258,GO:0010710,GO:0071438,GO:0010716,GO:…	proteolysis|serine-type peptidase activity|peptidase activity|extracellular space|cytoplasm|membrane|integral component of membrane|hydrolase activity|cell adhesion|protein homodimerization activity|plasma membrane|cell projection|protein binding|extracellular region|serine-type endopeptidase activity|apoptotic process|cell junction|cell surface|focal adhesion|lamellipodium|ruffle membrane|metall…
OTULINL	3	1.01376527570763	0.000262741295527309	0.00120750805595116	ENSG00000145569	54491	protein_coding	OTU deubiquitinase with linear linkage specificity like [Source:HGNC Symbol;Acc:HGNC:25629]		GO:0005634,GO:0005737,GO:0016020,GO:0005783,GO:0005789,GO:0006508,GO:0005635,GO:0042406	nucleus|cytoplasm|membrane|endoplasmic reticulum|endoplasmic reticulum membrane|proteolysis|nuclear envelope|extrinsic component of endoplasmic reticulum membrane
ATP6V1D	3	0.873508045842414	0.00025756025755096	0.00118533421182229	ENSG00000100554	51382	protein_coding	ATPase H+ transporting V1 subunit D [Source:HGNC Symbol;Acc:HGNC:13527]		GO:0016020,GO:0005765,GO:0006811,GO:0005515,GO:1902600,GO:0055085,GO:0042626,GO:0005813,GO:0005886,GO:0005929,GO:0060271,GO:0061512,GO:0005829,GO:0070062,GO:0034220,GO:0030030,GO:0043312,GO:0035579,GO:0008286,GO:0016241,GO:0033572,GO:0090383,GO:0046961,GO:0033176	membrane|lysosomal membrane|ion transport|protein binding|proton transmembrane transport|transmembrane transport|ATPase-coupled transmembrane transporter activity|centrosome|plasma membrane|cilium|cilium assembly|protein localization to cilium|cytosol|extracellular exosome|ion transmembrane transport|cell projection organization|neutrophil degranulation|specific granule membrane|insulin receptor …	path:hsa00190,path:hsa04145,path:hsa04150,path:hsa04721,path:hsa04966,path:hsa05110,path:hsa05120,path:hsa05165,path:hsa05323	Oxidative phosphorylation|Phagosome|mTOR signaling pathway|Synaptic vesicle cycle|Collecting duct acid secretion|Vibrio cholerae infection|Epithelial cell signaling in Helicobacter pylori infection|Human papillomavirus infection|Rheumatoid arthritis
THSD4	3	1.31698687772305	6.16913096477395e-20	8.68781694658297e-19	ENSG00000187720	79875	protein_coding	thrombospondin type 1 domain containing 4 [Source:HGNC Symbol;Acc:HGNC:25835]		GO:0016787,GO:0005576,GO:0006508,GO:0008233,GO:0070062,GO:0062023,GO:0005201,GO:0048251,GO:0001527,GO:0031012	hydrolase activity|extracellular region|proteolysis|peptidase activity|extracellular exosome|collagen-containing extracellular matrix|extracellular matrix structural constituent|elastic fiber assembly|microfibril|extracellular matrix
SLC39A3	3	0.915180893976608	1.87479104257836e-06	1.12638258288592e-05	ENSG00000141873	29985	protein_coding	solute carrier family 39 member 3 [Source:HGNC Symbol;Acc:HGNC:17128]		GO:0016020,GO:0016021,GO:0055085,GO:0046873,GO:0030001,GO:0006811,GO:0005886,GO:0005385,GO:0071577,GO:0006829,GO:0000902,GO:0001701,GO:0043029,GO:0048701,GO:0060173	membrane|integral component of membrane|transmembrane transport|metal ion transmembrane transporter activity|metal ion transport|ion transport|plasma membrane|zinc ion transmembrane transporter activity|zinc ion transmembrane transport|zinc ion transport|cell morphogenesis|in utero embryonic development|T cell homeostasis|embryonic cranial skeleton morphogenesis|limb development
YIF1B	3	1.16926778800216	1.09558911981101e-10	9.54981123462792e-10	ENSG00000167645	90522	protein_coding	Yip1 interacting factor homolog B, membrane trafficking protein [Source:HGNC Symbol;Acc:HGNC:30511]		GO:0016020,GO:0016021,GO:0006888,GO:0005515,GO:0005789,GO:0005793,GO:0030134,GO:0030173	membrane|integral component of membrane|endoplasmic reticulum to Golgi vesicle-mediated transport|protein binding|endoplasmic reticulum membrane|endoplasmic reticulum-Golgi intermediate compartment|COPII-coated ER to Golgi transport vesicle|integral component of Golgi membrane
PHETA2	3	0.846807008785968	0.00214867737266177	0.00850386467525879	ENSG00000177096	150368	protein_coding	PH domain containing endocytic trafficking adaptor 2 [Source:HGNC Symbol;Acc:HGNC:27161]		GO:0005829,GO:0005794,GO:0042803,GO:0005515,GO:0031410,GO:0005768,GO:0005769,GO:0030136,GO:0005802,GO:0042147,GO:0055037,GO:0007032,GO:0001881	cytosol|Golgi apparatus|protein homodimerization activity|protein binding|cytoplasmic vesicle|endosome|early endosome|clathrin-coated vesicle|trans-Golgi network|retrograde transport, endosome to Golgi|recycling endosome|endosome organization|receptor recycling
GSTO1	3	1.17054797576208	2.73975660717767e-19	3.74450453992942e-18	ENSG00000148834	9446	protein_coding	glutathione S-transferase omega 1 [Source:HGNC Symbol;Acc:HGNC:13312]		GO:0010880,GO:0010881,GO:0005737,GO:0016740,GO:0016491,GO:0055114,GO:0005829,GO:0005515,GO:0098869,GO:0004364,GO:0070062,GO:0035722,GO:0071243,GO:1901687,GO:0060315,GO:0032259,GO:0060316,GO:0042178,GO:0045174,GO:0050610,GO:0014810,GO:0019852	regulation of release of sequestered calcium ion into cytosol by sarcoplasmic reticulum|regulation of cardiac muscle contraction by regulation of the release of sequestered calcium ion|cytoplasm|transferase activity|oxidoreductase activity|oxidation-reduction process|cytosol|protein binding|cellular oxidant detoxification|glutathione transferase activity|extracellular exosome|interleukin-12-media…	path:hsa00480,path:hsa00980,path:hsa00982,path:hsa00983,path:hsa01524,path:hsa05200,path:hsa05204,path:hsa05225,path:hsa05418	Glutathione metabolism|Metabolism of xenobiotics by cytochrome P450|Drug metabolism - cytochrome P450|Drug metabolism - other enzymes|Platinum drug resistance|Pathways in cancer|Chemical carcinogenesis|Hepatocellular carcinoma|Fluid shear stress and atherosclerosis
RFNG	3	0.872485230071716	1.78736956871305e-08	1.30812864596014e-07	ENSG00000169733	5986	protein_coding	RFNG O-fucosylpeptide 3-beta-N-acetylglucosaminyltransferase [Source:HGNC Symbol;Acc:HGNC:9974]		GO:0016020,GO:0016021,GO:0046872,GO:0016740,GO:0016757,GO:0005794,GO:0005576,GO:0000139,GO:0007275,GO:0030154,GO:0007399,GO:0030173,GO:0003674,GO:0033829,GO:0007389,GO:0008593,GO:0036066,GO:0009887,GO:0032092,GO:0045747	membrane|integral component of membrane|metal ion binding|transferase activity|transferase activity, transferring glycosyl groups|Golgi apparatus|extracellular region|Golgi membrane|multicellular organism development|cell differentiation|nervous system development|integral component of Golgi membrane|molecular_function|O-fucosylpeptide 3-beta-N-acetylglucosaminyltransferase activity|pattern speci…	path:hsa00514,path:hsa04330,path:hsa05165	Other types of O-glycan biosynthesis|Notch signaling pathway|Human papillomavirus infection
EIF2B2	3	0.815548509848313	5.07837389981113e-07	3.25693995281211e-06	ENSG00000119718	8892	protein_coding	eukaryotic translation initiation factor 2B subunit beta [Source:HGNC Symbol;Acc:HGNC:3258]		GO:0005737,GO:0003743,GO:0006412,GO:0006413,GO:0005524,GO:0005525,GO:0005515,GO:0044237,GO:0005085,GO:0005829,GO:0006446,GO:0050852,GO:0009408,GO:0042552,GO:0007417,GO:0001541,GO:0005851,GO:0009749,GO:0043434,GO:0014003	cytoplasm|translation initiation factor activity|translation|translational initiation|ATP binding|GTP binding|protein binding|cellular metabolic process|guanyl-nucleotide exchange factor activity|cytosol|regulation of translational initiation|T cell receptor signaling pathway|response to heat|myelination|central nervous system development|ovarian follicle development|eukaryotic translation initia…	path:hsa03013	RNA transport
PSMD13	3	0.723268230403486	5.63727353332017e-07	3.59835801522587e-06	ENSG00000185627	5719	protein_coding	proteasome 26S subunit, non-ATPase 13 [Source:HGNC Symbol;Acc:HGNC:9558]		GO:0005634,GO:0016020,GO:0000502,GO:0038095,GO:0005576,GO:0022624,GO:0050852,GO:0005829,GO:0006511,GO:0005654,GO:0000165,GO:0000209,GO:0002223,GO:0002479,GO:0006521,GO:0010972,GO:0016579,GO:0031145,GO:0031146,GO:0033209,GO:0038061,GO:0043161,GO:0043488,GO:0043687,GO:0055085,GO:0060071,GO:0061418,GO:0070498,GO:0090090,GO:0090263,GO:1901990,GO:1902036,GO:0043312,GO:0005198,GO:0043248,GO:0008541,GO:…	nucleus|membrane|proteasome complex|Fc-epsilon receptor signaling pathway|extracellular region|proteasome accessory complex|T cell receptor signaling pathway|cytosol|ubiquitin-dependent protein catabolic process|nucleoplasm|MAPK cascade|protein polyubiquitination|stimulatory C-type lectin receptor signaling pathway|antigen processing and presentation of exogenous peptide antigen via MHC class I, …	path:hsa03050,path:hsa05169	Proteasome|Epstein-Barr virus infection
ARPC3	3	0.558741408556714	1.2269751320338e-07	8.35041219925048e-07	ENSG00000111229	10094	protein_coding	actin related protein 2/3 complex subunit 3 [Source:HGNC Symbol;Acc:HGNC:706]		GO:0005634,GO:0005737,GO:0016020,GO:0003779,GO:0005856,GO:0042995,GO:0005515,GO:0030833,GO:0034314,GO:0005885,GO:0005925,GO:0038096,GO:0051015,GO:0005829,GO:0030027,GO:0070062,GO:0035861,GO:0005200,GO:0061024,GO:0048013,GO:0015629,GO:0070358,GO:1990090,GO:0031252,GO:0031941,GO:0061850	nucleus|cytoplasm|membrane|actin binding|cytoskeleton|cell projection|protein binding|regulation of actin filament polymerization|Arp2/3 complex-mediated actin nucleation|Arp2/3 protein complex|focal adhesion|Fc-gamma receptor signaling pathway involved in phagocytosis|actin filament binding|cytosol|lamellipodium|extracellular exosome|site of double-strand break|structural constituent of cytoskel…	path:hsa04144,path:hsa04666,path:hsa04810,path:hsa05100,path:hsa05130,path:hsa05131,path:hsa05132	Endocytosis|Fc gamma R-mediated phagocytosis|Regulation of actin cytoskeleton|Bacterial invasion of epithelial cells|Pathogenic Escherichia coli infection|Shigellosis|Salmonella infection
MRPL43	3	0.677348681313581	4.83573502055574e-05	0.000246302167391262	ENSG00000055950	84545	protein_coding	mitochondrial ribosomal protein L43 [Source:HGNC Symbol;Acc:HGNC:14517]		GO:0005739,GO:0003735,GO:0032543,GO:0003723,GO:0006412,GO:0005840,GO:0005515,GO:0005762,GO:0005743,GO:0070125,GO:0070126,GO:0005761	mitochondrion|structural constituent of ribosome|mitochondrial translation|RNA binding|translation|ribosome|protein binding|mitochondrial large ribosomal subunit|mitochondrial inner membrane|mitochondrial translational elongation|mitochondrial translational termination|mitochondrial ribosome
CLNS1A	3	1.47102782861717	8.78070664267728e-05	0.000431444011046625	ENSG00000074201	1207	protein_coding	chloride nucleotide-sensitive channel 1A [Source:HGNC Symbol;Acc:HGNC:2080]		GO:0003723,GO:0005634,GO:0005737,GO:0005829,GO:0005654,GO:0005886,GO:0005856,GO:0005515,GO:0000387,GO:0006821,GO:0006884,GO:0034709,GO:0034715,GO:0046982	RNA binding|nucleus|cytoplasm|cytosol|nucleoplasm|plasma membrane|cytoskeleton|protein binding|spliceosomal snRNP assembly|chloride transport|cell volume homeostasis|methylosome|pICln-Sm protein complex|protein heterodimerization activity	path:hsa03013	RNA transport
WIPI1	3	1.24743158520171	5.14460032916745e-11	4.58256307247159e-10	ENSG00000070540	55062	protein_coding	WD repeat domain, phosphoinositide interacting 1 [Source:HGNC Symbol;Acc:HGNC:25471]		GO:0005737,GO:0016020,GO:0006914,GO:0005794,GO:0005856,GO:0031410,GO:0032266,GO:0008289,GO:0005768,GO:0030136,GO:0005829,GO:0005515,GO:0034045,GO:0000045,GO:0000421,GO:0080025,GO:0005802,GO:0030331,GO:0010008,GO:0000422,GO:0009267,GO:0019898,GO:0000139,GO:0036498,GO:0050681,GO:0016236,GO:0005102,GO:0034497,GO:0000407,GO:0006497,GO:0048203	cytoplasm|membrane|autophagy|Golgi apparatus|cytoskeleton|cytoplasmic vesicle|phosphatidylinositol-3-phosphate binding|lipid binding|endosome|clathrin-coated vesicle|cytosol|protein binding|phagophore assembly site membrane|autophagosome assembly|autophagosome membrane|phosphatidylinositol-3,5-bisphosphate binding|trans-Golgi network|estrogen receptor binding|endosome membrane|autophagy of mitoch…	path:hsa04136,path:hsa04140	Autophagy - other|Autophagy - animal
PSENEN	3	0.80179912032095	0.00083998131065792	0.00356495314835233	ENSG00000205155	55851	protein_coding	presenilin enhancer, gamma-secretase subunit [Source:HGNC Symbol;Acc:HGNC:30100]		GO:0016020,GO:0016021,GO:0005783,GO:0005789,GO:0005794,GO:0005886,GO:0005515,GO:0007219,GO:0032580,GO:0044267,GO:0010008,GO:0007220,GO:0070765,GO:0048013,GO:0035333,GO:0043065,GO:0005887,GO:0042982,GO:0031293,GO:0006509,GO:0016485,GO:0034205,GO:0042987,GO:0043085	membrane|integral component of membrane|endoplasmic reticulum|endoplasmic reticulum membrane|Golgi apparatus|plasma membrane|protein binding|Notch signaling pathway|Golgi cisterna membrane|cellular protein metabolic process|endosome membrane|Notch receptor processing|gamma-secretase complex|ephrin receptor signaling pathway|Notch receptor processing, ligand-dependent|positive regulation of apopto…	path:hsa04330,path:hsa05010	Notch signaling pathway|Alzheimer disease
ECM1	3	1.88092870202073	5.70944461753543e-85	2.84702155921545e-83	ENSG00000143369	1893	protein_coding	extracellular matrix protein 1 [Source:HGNC Symbol;Acc:HGNC:3153]		GO:0005615,GO:0007165,GO:0005576,GO:0043236,GO:0005515,GO:0010466,GO:0070062,GO:0031214,GO:0062023,GO:0030500,GO:0008022,GO:0001525,GO:0043123,GO:0001503,GO:0019899,GO:0002576,GO:0002020,GO:0005201,GO:0031012,GO:0045766,GO:0001938,GO:0031089,GO:0030502,GO:0005134,GO:0001960,GO:0002063,GO:0002828,GO:0003416,GO:0006357,GO:0006954,GO:2000404	extracellular space|signal transduction|extracellular region|laminin binding|protein binding|negative regulation of peptidase activity|extracellular exosome|biomineral tissue development|collagen-containing extracellular matrix|regulation of bone mineralization|protein C-terminus binding|angiogenesis|positive regulation of I-kappaB kinase/NF-kappaB signaling|ossification|enzyme binding|platelet d…
NDUFAF3	3	0.835600660680211	1.1221967616247e-09	9.09712595176646e-09	ENSG00000178057	25915	protein_coding	NADH:ubiquinone oxidoreductase complex assembly factor 3 [Source:HGNC Symbol;Acc:HGNC:29918]		GO:0005634,GO:0016020,GO:0005743,GO:0005739,GO:0005515,GO:0032981	nucleus|membrane|mitochondrial inner membrane|mitochondrion|protein binding|mitochondrial respiratory chain complex I assembly	path:hsa04714	Thermogenesis
CYB561	3	0.900023870879724	3.70064034285395e-10	3.10943841112942e-09	ENSG00000008283	1534	protein_coding	cytochrome b561 [Source:HGNC Symbol;Acc:HGNC:2571]		GO:0016020,GO:0016021,GO:0046872,GO:0055114,GO:0022900,GO:0005515,GO:0031410,GO:0005765,GO:0016491,GO:0000293,GO:0030658	membrane|integral component of membrane|metal ion binding|oxidation-reduction process|electron transport chain|protein binding|cytoplasmic vesicle|lysosomal membrane|oxidoreductase activity|ferric-chelate reductase activity|transport vesicle membrane
CLPTM1	3	0.928969335917328	0.000761390276612922	0.00325252632053099	ENSG00000104853	1209	protein_coding	CLPTM1 regulator of GABA type A receptor forward trafficking [Source:HGNC Symbol;Acc:HGNC:2087]		GO:0016020,GO:0016021,GO:0005515,GO:0007275,GO:0030154,GO:0005887,GO:0009897,GO:0033081	membrane|integral component of membrane|protein binding|multicellular organism development|cell differentiation|integral component of plasma membrane|external side of plasma membrane|regulation of T cell differentiation in thymus
BLVRA	3	0.839601525130775	5.25652619899626e-06	3.00662783887267e-05	ENSG00000106605	644	protein_coding	biliverdin reductase A [Source:HGNC Symbol;Acc:HGNC:1062]		GO:0005737,GO:0008270,GO:0046872,GO:0005829,GO:0016491,GO:0055114,GO:0005515,GO:0004074,GO:0042167,GO:0070062	cytoplasm|zinc ion binding|metal ion binding|cytosol|oxidoreductase activity|oxidation-reduction process|protein binding|biliverdin reductase activity|heme catabolic process|extracellular exosome	path:hsa00860	Porphyrin and chlorophyll metabolism
PCGF2	3	0.859675065476033	6.39246072670112e-06	3.6179133301065e-05	ENSG00000277258	7703	protein_coding	polycomb group ring finger 2 [Source:HGNC Symbol;Acc:HGNC:12929]		GO:0005634,GO:0046872,GO:0003677,GO:0000790,GO:0005515,GO:0003682,GO:0000122,GO:0001701,GO:0009952,GO:0016573,GO:0048704,GO:0048706,GO:0070301,GO:2001234,GO:0001739,GO:0016604,GO:0031519,GO:0005654,GO:0035102,GO:0003700,GO:0070317,GO:0006342,GO:0036353,GO:1990841	nucleus|metal ion binding|DNA binding|nuclear chromatin|protein binding|chromatin binding|negative regulation of transcription by RNA polymerase II|in utero embryonic development|anterior/posterior pattern specification|histone acetylation|embryonic skeletal system morphogenesis|embryonic skeletal system development|cellular response to hydrogen peroxide|negative regulation of apoptotic signaling…	path:hsa04550	Signaling pathways regulating pluripotency of stem cells
NCLN	3	0.960879911105409	1.00033857366598e-06	6.21197694854912e-06	ENSG00000125912	56926	protein_coding	nicalin [Source:HGNC Symbol;Acc:HGNC:26923]		GO:0016020,GO:0016021,GO:0009966,GO:0005783,GO:0005789,GO:0005515,GO:0043254,GO:0050821,GO:0061635,GO:0032991	membrane|integral component of membrane|regulation of signal transduction|endoplasmic reticulum|endoplasmic reticulum membrane|protein binding|regulation of protein complex assembly|protein stabilization|regulation of protein complex stability|protein-containing complex
ITGAE	3	0.795933172596493	0.000369319562724755	0.00165858470126243	ENSG00000083457	3682	protein_coding	integrin subunit alpha E [Source:HGNC Symbol;Acc:HGNC:6147]		GO:0016020,GO:0016021,GO:0046872,GO:0007155,GO:0007229,GO:0008305,GO:0005886,GO:0030198,GO:0009897	membrane|integral component of membrane|metal ion binding|cell adhesion|integrin-mediated signaling pathway|integrin complex|plasma membrane|extracellular matrix organization|external side of plasma membrane	path:hsa04810	Regulation of actin cytoskeleton
LSM7	3	0.890499193559462	1.5595985344199e-09	1.24962491152152e-08	ENSG00000130332	51690	protein_coding	LSM7 homolog, U6 small nuclear RNA and mRNA degradation associated [Source:HGNC Symbol;Acc:HGNC:20470]		GO:0003723,GO:0006397,GO:0008380,GO:0005634,GO:0005515,GO:0005681,GO:0000398,GO:0000956,GO:0005654,GO:0005829,GO:0046540,GO:0043928,GO:1990726,GO:0071005,GO:0071013,GO:0071004,GO:0005689,GO:0017070,GO:0005688,GO:0120115	RNA binding|mRNA processing|RNA splicing|nucleus|protein binding|spliceosomal complex|mRNA splicing, via spliceosome|nuclear-transcribed mRNA catabolic process|nucleoplasm|cytosol|U4/U6 x U5 tri-snRNP complex|exonucleolytic catabolism of deadenylated mRNA|Lsm1-7-Pat1 complex|U2-type precatalytic spliceosome|catalytic step 2 spliceosome|U2-type prespliceosome|U12-type spliceosomal complex|U6 snRNA…	path:hsa03018,path:hsa03040	RNA degradation|Spliceosome
NOP10	3	0.672111939060732	8.08663678278822e-07	5.06986969658842e-06	ENSG00000182117	55505	protein_coding	NOP10 ribonucleoprotein [Source:HGNC Symbol;Acc:HGNC:14378]		GO:0005634,GO:0005515,GO:0016604,GO:0042254,GO:0001522,GO:0005730,GO:0006364,GO:0005654,GO:0005732,GO:0003723,GO:0070034,GO:0007004,GO:0005697,GO:0015030,GO:0034513,GO:0031118,GO:0031120,GO:1904874,GO:0031429,GO:0072589,GO:0090661,GO:0030515,GO:0000454	nucleus|protein binding|nuclear body|ribosome biogenesis|pseudouridine synthesis|nucleolus|rRNA processing|nucleoplasm|small nucleolar ribonucleoprotein complex|RNA binding|telomerase RNA binding|telomere maintenance via telomerase|telomerase holoenzyme complex|Cajal body|box H/ACA snoRNA binding|rRNA pseudouridine synthesis|snRNA pseudouridine synthesis|positive regulation of telomerase RNA loca…	path:hsa03008	Ribosome biogenesis in eukaryotes
SNX21	3	1.07503238260132	5.97038517259394e-12	5.68771649406847e-11	ENSG00000124104	90203	protein_coding	sorting nexin family member 21 [Source:HGNC Symbol;Acc:HGNC:16154]		GO:0016020,GO:0015031,GO:0031410,GO:0030659,GO:0035091,GO:0008289,GO:0005768,GO:0032266,GO:0031901,GO:0005546,GO:0005515	membrane|protein transport|cytoplasmic vesicle|cytoplasmic vesicle membrane|phosphatidylinositol binding|lipid binding|endosome|phosphatidylinositol-3-phosphate binding|early endosome membrane|phosphatidylinositol-4,5-bisphosphate binding|protein binding
ACO2	3	0.965545815396731	0.000142059706820098	0.000679232832047343	ENSG00000100412	50	protein_coding	aconitase 2 [Source:HGNC Symbol;Acc:HGNC:118]		GO:0046872,GO:0006099,GO:0016829,GO:0005739,GO:0051536,GO:0051539,GO:0005829,GO:0005759,GO:0006091,GO:0005506,GO:0003994,GO:0051538,GO:0001889,GO:0006101,GO:0006102,GO:0035900	metal ion binding|tricarboxylic acid cycle|lyase activity|mitochondrion|iron-sulfur cluster binding|4 iron, 4 sulfur cluster binding|cytosol|mitochondrial matrix|generation of precursor metabolites and energy|iron ion binding|aconitate hydratase activity|3 iron, 4 sulfur cluster binding|liver development|citrate metabolic process|isocitrate metabolic process|response to isolation stress	path:hsa00020,path:hsa00630	Citrate cycle (TCA cycle)|Glyoxylate and dicarboxylate metabolism
COL8A2	3	1.01818784407311	4.28815294091792e-27	7.74300373904966e-26	ENSG00000171812	1296	protein_coding	collagen type VIII alpha 2 chain [Source:HGNC Symbol;Acc:HGNC:2216]		GO:0007155,GO:0005576,GO:0005581,GO:0005615,GO:0005201,GO:0030198,GO:0031012,GO:0005604,GO:0030020,GO:0062023,GO:0001525,GO:0030674,GO:0005788,GO:0098609,GO:0048593,GO:0050673,GO:0005515	cell adhesion|extracellular region|collagen trimer|extracellular space|extracellular matrix structural constituent|extracellular matrix organization|extracellular matrix|basement membrane|extracellular matrix structural constituent conferring tensile strength|collagen-containing extracellular matrix|angiogenesis|protein binding, bridging|endoplasmic reticulum lumen|cell-cell adhesion|camera-type …
MRPL15	3	1.15833735491549	1.19500707021307e-06	7.35718314160951e-06	ENSG00000137547	29088	protein_coding	mitochondrial ribosomal protein L15 [Source:HGNC Symbol;Acc:HGNC:14054]		GO:0003723,GO:0005739,GO:0003735,GO:0006412,GO:0005840,GO:0005515,GO:0015934,GO:0005762,GO:0005743,GO:0070125,GO:0070126,GO:1990830	RNA binding|mitochondrion|structural constituent of ribosome|translation|ribosome|protein binding|large ribosomal subunit|mitochondrial large ribosomal subunit|mitochondrial inner membrane|mitochondrial translational elongation|mitochondrial translational termination|cellular response to leukemia inhibitory factor	path:hsa03010	Ribosome
NTMT1	3	0.850024664063456	0.000487748452778511	0.00215007601109795	ENSG00000148335	28989	protein_coding	N-terminal Xaa-Pro-Lys N-methyltransferase 1 [Source:HGNC Symbol;Acc:HGNC:23373]		GO:0005829,GO:0005654,GO:0008168,GO:0006480,GO:0005634,GO:0016740,GO:0032259,GO:0005515,GO:0005737,GO:0007059,GO:0007051,GO:0042054,GO:0016571,GO:0008276,GO:0071885,GO:0018013,GO:0018016,GO:0035572,GO:0035573,GO:0018012	cytosol|nucleoplasm|methyltransferase activity|N-terminal protein amino acid methylation|nucleus|transferase activity|methylation|protein binding|cytoplasm|chromosome segregation|spindle organization|histone methyltransferase activity|histone methylation|protein methyltransferase activity|N-terminal protein N-methyltransferase activity|N-terminal peptidyl-glycine methylation|N-terminal peptidyl-p…
SAE1	3	1.66561615415612	0.00233256792112426	0.00917312973902105	ENSG00000142230	10055	protein_coding	SUMO1 activating enzyme subunit 1 [Source:HGNC Symbol;Acc:HGNC:30660]		GO:0008641,GO:0005634,GO:0016567,GO:0006464,GO:0043085,GO:0016874,GO:0005515,GO:0005737,GO:0005654,GO:0004839,GO:0032446,GO:0016925,GO:0008022,GO:0046982,GO:1903955,GO:0008047,GO:0044388,GO:0019948,GO:0043008,GO:0031510	ubiquitin-like modifier activating enzyme activity|nucleus|protein ubiquitination|cellular protein modification process|positive regulation of catalytic activity|ligase activity|protein binding|cytoplasm|nucleoplasm|ubiquitin activating enzyme activity|protein modification by small protein conjugation|protein sumoylation|protein C-terminus binding|protein heterodimerization activity|positive regu…	path:hsa04120	Ubiquitin mediated proteolysis
CSTB	3	1.21698997911036	2.58223427781396e-06	1.52833694699658e-05	ENSG00000160213	1476	protein_coding	cystatin B [Source:HGNC Symbol;Acc:HGNC:2482]		GO:0010951,GO:0004866,GO:0005622,GO:0003723,GO:0005634,GO:0005737,GO:0005730,GO:0005829,GO:0005615,GO:0005576,GO:0004869,GO:0030414,GO:0010466,GO:0070062,GO:0062023,GO:0043312,GO:0034774,GO:1904813,GO:1904724,GO:0002020,GO:0045861,GO:0008344	negative regulation of endopeptidase activity|endopeptidase inhibitor activity|intracellular|RNA binding|nucleus|cytoplasm|nucleolus|cytosol|extracellular space|extracellular region|cysteine-type endopeptidase inhibitor activity|peptidase inhibitor activity|negative regulation of peptidase activity|extracellular exosome|collagen-containing extracellular matrix|neutrophil degranulation|secretory g…
FAM210B	3	1.35173917378366	0.0025500630335992	0.00994616976691863	ENSG00000124098	116151	protein_coding	family with sequence similarity 210 member B [Source:HGNC Symbol;Acc:HGNC:16102]		GO:0016020,GO:0016021,GO:0005739,GO:0005741,GO:0030154,GO:0043249,GO:0031224,GO:0071392,GO:0045648	membrane|integral component of membrane|mitochondrion|mitochondrial outer membrane|cell differentiation|erythrocyte maturation|intrinsic component of membrane|cellular response to estradiol stimulus|positive regulation of erythrocyte differentiation
LINC00467	3	0.994355703937029	0.000423941294800017	0.00188675526884429	ENSG00000153363	--	lncRNA	long intergenic non-protein coding RNA 467 [Source:HGNC Symbol;Acc:HGNC:28227]
ISLR	3	2.50207862684344	7.6185570789736e-39	1.88664957812931e-37	ENSG00000129009	3671	protein_coding	immunoglobulin superfamily containing leucine rich repeat [Source:HGNC Symbol;Acc:HGNC:6133]		GO:0005576,GO:0070062,GO:0007155,GO:0002576,GO:0031093,GO:0005515	extracellular region|extracellular exosome|cell adhesion|platelet degranulation|platelet alpha granule lumen|protein binding
SLC16A14	3	0.914747068261648	0.000688700365144038	0.00296519492584836	ENSG00000163053	151473	protein_coding	solute carrier family 16 member 14 [Source:HGNC Symbol;Acc:HGNC:26417]		GO:0016020,GO:0016021,GO:0055085,GO:0005887,GO:0015293,GO:0005886,GO:0008028,GO:0015718	membrane|integral component of membrane|transmembrane transport|integral component of plasma membrane|symporter activity|plasma membrane|monocarboxylic acid transmembrane transporter activity|monocarboxylic acid transport
RENBP	3	1.04487474129274	2.53786553021517e-08	1.83610231807483e-07	ENSG00000102032	5973	protein_coding	renin binding protein [Source:HGNC Symbol;Acc:HGNC:9959]		GO:0016853,GO:0003824,GO:0005829,GO:0070062,GO:0004866,GO:0006044,GO:0006048,GO:0008217,GO:0004857,GO:0005524,GO:0017076,GO:0030414,GO:0042803,GO:0050121,GO:0006051,GO:0010951,GO:0019262,GO:0043086	isomerase activity|catalytic activity|cytosol|extracellular exosome|endopeptidase inhibitor activity|N-acetylglucosamine metabolic process|UDP-N-acetylglucosamine biosynthetic process|regulation of blood pressure|enzyme inhibitor activity|ATP binding|purine nucleotide binding|peptidase inhibitor activity|protein homodimerization activity|N-acylglucosamine 2-epimerase activity|N-acetylmannosamine …	path:hsa00520	Amino sugar and nucleotide sugar metabolism
BMP6	3	1.79889276480196	0.00104260535313163	0.00435223523380141	ENSG00000153162	654	protein_coding	bone morphogenetic protein 6 [Source:HGNC Symbol;Acc:HGNC:1073]		GO:0050714,GO:0008284,GO:0045944,GO:0010628,GO:0030509,GO:0045669,GO:0008083,GO:0005615,GO:0005576,GO:0007275,GO:0005125,GO:0030154,GO:0051216,GO:0042981,GO:0060395,GO:0001503,GO:0030501,GO:0071773,GO:0000122,GO:0005160,GO:0010862,GO:0043408,GO:0048468,GO:0001501,GO:0046982,GO:0006955,GO:0050679,GO:0071281,GO:0050731,GO:0060391,GO:0070700,GO:0003323,GO:0043117,GO:1903392,GO:2000048,GO:0001649,GO:…	positive regulation of protein secretion|positive regulation of cell population proliferation|positive regulation of transcription by RNA polymerase II|positive regulation of gene expression|BMP signaling pathway|positive regulation of osteoblast differentiation|growth factor activity|extracellular space|extracellular region|multicellular organism development|cytokine activity|cell differentiatio…	path:hsa04060,path:hsa04350,path:hsa04390,path:hsa04913	Cytokine-cytokine receptor interaction|TGF-beta signaling pathway|Hippo signaling pathway|Ovarian steroidogenesis
AXIN2	3	0.919744832190769	7.58103462407429e-45	2.12135663819376e-43	ENSG00000168646	8313	protein_coding	axin 2 [Source:HGNC Symbol;Acc:HGNC:904]		GO:0008285,GO:0010718,GO:0001934,GO:0090090,GO:0010942,GO:0005634,GO:0005737,GO:0005515,GO:0007275,GO:0016055,GO:0005829,GO:0090263,GO:0031625,GO:0019899,GO:1904837,GO:0005813,GO:0008013,GO:0030877,GO:0034613,GO:0042476,GO:0070602,GO:0048255,GO:0043570,GO:0070411,GO:0001756,GO:0001957,GO:0003139,GO:0003413,GO:0008283,GO:0030111,GO:0030282,GO:0032423,GO:0045668,GO:0061181	negative regulation of cell population proliferation|positive regulation of epithelial to mesenchymal transition|positive regulation of protein phosphorylation|negative regulation of canonical Wnt signaling pathway|positive regulation of cell death|nucleus|cytoplasm|protein binding|multicellular organism development|Wnt signaling pathway|cytosol|positive regulation of canonical Wnt signaling path…	path:hsa04310,path:hsa04390,path:hsa04550,path:hsa04934,path:hsa05165,path:hsa05200,path:hsa05210,path:hsa05213,path:hsa05217,path:hsa05224,path:hsa05225,path:hsa05226	Wnt signaling pathway|Hippo signaling pathway|Signaling pathways regulating pluripotency of stem cells|Cushing syndrome|Human papillomavirus infection|Pathways in cancer|Colorectal cancer|Endometrial cancer|Basal cell carcinoma|Breast cancer|Hepatocellular carcinoma|Gastric cancer
STX11	3	1.73479652968532	0.000514139064165314	0.00225581441950547	ENSG00000135604	8676	protein_coding	syntaxin 11 [Source:HGNC Symbol;Acc:HGNC:11429]		GO:0016020,GO:0006886,GO:0015031,GO:0016192,GO:0005794,GO:0005515,GO:0005886,GO:0005484,GO:0006887,GO:0016021,GO:0000149,GO:0031201,GO:0006906,GO:0048278,GO:0012505,GO:0008021,GO:0031629,GO:0061025,GO:0042734,GO:0048787	membrane|intracellular protein transport|protein transport|vesicle-mediated transport|Golgi apparatus|protein binding|plasma membrane|SNAP receptor activity|exocytosis|integral component of membrane|SNARE binding|SNARE complex|vesicle fusion|vesicle docking|endomembrane system|synaptic vesicle|synaptic vesicle fusion to presynaptic active zone membrane|membrane fusion|presynaptic membrane|presyna…	path:hsa04130	SNARE interactions in vesicular transport
COMTD1	3	1.08949050365761	5.87241576515973e-05	0.000295323288569128	ENSG00000165644	118881	protein_coding	catechol-O-methyltransferase domain containing 1 [Source:HGNC Symbol;Acc:HGNC:26309]		GO:0016020,GO:0016021,GO:0016740,GO:0008168,GO:0032259,GO:0005515,GO:0008171	membrane|integral component of membrane|transferase activity|methyltransferase activity|methylation|protein binding|O-methyltransferase activity
CRYM	3	1.05012398161285	7.43353090760098e-08	5.15195350784138e-07	ENSG00000103316	1428	protein_coding	crystallin mu [Source:HGNC Symbol;Acc:HGNC:2418]		GO:0005737,GO:0005829,GO:0016491,GO:0055114,GO:0042803,GO:0005515,GO:0000122,GO:0003714,GO:0070062,GO:0006554,GO:0007605,GO:0005782,GO:0042562,GO:0050661,GO:0070324,GO:0070327,GO:0042403,GO:0047127,GO:0005634,GO:0005739	cytoplasm|cytosol|oxidoreductase activity|oxidation-reduction process|protein homodimerization activity|protein binding|negative regulation of transcription by RNA polymerase II|transcription corepressor activity|extracellular exosome|lysine catabolic process|sensory perception of sound|peroxisomal matrix|hormone binding|NADP binding|thyroid hormone binding|thyroid hormone transport|thyroid hormo…
AL049775.1	3	1.06558118067583	4.8339138629206e-06	2.78010812848455e-05	ENSG00000205562	--	lncRNA	novel transcript
PSMA4	3	0.675181112256029	6.10228486395894e-06	3.46547289846022e-05	ENSG00000041357	5685	protein_coding	proteasome subunit alpha 4 [Source:HGNC Symbol;Acc:HGNC:9533]		GO:0005737,GO:0016787,GO:0008233,GO:0006508,GO:0000502,GO:0004298,GO:0051603,GO:0005839,GO:0019773,GO:0005634,GO:0043231,GO:0005829,GO:0005515,GO:0006511,GO:0004175,GO:0038095,GO:0050852,GO:0000932,GO:0005654,GO:0070062,GO:0000165,GO:0000209,GO:0002223,GO:0002479,GO:0006521,GO:0010498,GO:0010499,GO:0010972,GO:0016579,GO:0031145,GO:0031146,GO:0033209,GO:0038061,GO:0043161,GO:0043488,GO:0043687,GO:…	cytoplasm|hydrolase activity|peptidase activity|proteolysis|proteasome complex|threonine-type endopeptidase activity|proteolysis involved in cellular protein catabolic process|proteasome core complex|proteasome core complex, alpha-subunit complex|nucleus|intracellular membrane-bounded organelle|cytosol|protein binding|ubiquitin-dependent protein catabolic process|endopeptidase activity|Fc-epsilon…	path:hsa03050	Proteasome
DGKZ	3	0.690588623681448	6.66568424301003e-05	0.000332113679524109	ENSG00000149091	8525	protein_coding	diacylglycerol kinase zeta [Source:HGNC Symbol;Acc:HGNC:2857]		GO:0005737,GO:0005634,GO:0016607,GO:0016020,GO:0046872,GO:0000166,GO:0005524,GO:0016301,GO:0016740,GO:0016310,GO:0035556,GO:0007165,GO:0003951,GO:0005886,GO:0042995,GO:0004143,GO:0007205,GO:0005515,GO:0030027,GO:0016477,GO:0051966,GO:0030168,GO:0046339,GO:0046486,GO:0046834,GO:0006654,GO:0090216,GO:0014069,GO:0098978	cytoplasm|nucleus|nuclear speck|membrane|metal ion binding|nucleotide binding|ATP binding|kinase activity|transferase activity|phosphorylation|intracellular signal transduction|signal transduction|NAD+ kinase activity|plasma membrane|cell projection|diacylglycerol kinase activity|protein kinase C-activating G protein-coupled receptor signaling pathway|protein binding|lamellipodium|cell migration|…	path:hsa00561,path:hsa00564,path:hsa04070,path:hsa04072,path:hsa05231	Glycerolipid metabolism|Glycerophospholipid metabolism|Phosphatidylinositol signaling system|Phospholipase D signaling pathway|Choline metabolism in cancer
FRMD6	3	1.30679936029089	1.59444061656352e-49	4.77562365031436e-48	ENSG00000139926	122786	protein_coding	FERM domain containing 6 [Source:HGNC Symbol;Acc:HGNC:19839]		GO:0005737,GO:0016020,GO:0005886,GO:0005856,GO:0005515,GO:0031032,GO:0003383,GO:0032970,GO:0034613,GO:0043296	cytoplasm|membrane|plasma membrane|cytoskeleton|protein binding|actomyosin structure organization|apical constriction|regulation of actin filament-based process|cellular protein localization|apical junction complex	path:hsa04390,path:hsa04392	Hippo signaling pathway|Hippo signaling pathway - multiple species
NAGLU	3	0.798328565123805	9.02995078931954e-17	1.11808264154223e-15	ENSG00000108784	4669	protein_coding	N-acetyl-alpha-glucosaminidase [Source:HGNC Symbol;Acc:HGNC:7632]		GO:0016787,GO:0008152,GO:0016798,GO:0005764,GO:0007040,GO:0021680,GO:0042474,GO:0045475,GO:0046548,GO:0060119,GO:0070062,GO:0007399,GO:0043202,GO:0006027,GO:0004561	hydrolase activity|metabolic process|hydrolase activity, acting on glycosyl bonds|lysosome|lysosome organization|cerebellar Purkinje cell layer development|middle ear morphogenesis|locomotor rhythm|retinal rod cell development|inner ear receptor cell development|extracellular exosome|nervous system development|lysosomal lumen|glycosaminoglycan catabolic process|alpha-N-acetylglucosaminidase activ…	path:hsa00531,path:hsa04142	Glycosaminoglycan degradation|Lysosome
SIRT6	3	0.758587210611943	0.00140479884331424	0.00573914973369175	ENSG00000077463	51548	protein_coding	sirtuin 6 [Source:HGNC Symbol;Acc:HGNC:14934]		GO:1905564,GO:0005634,GO:0046872,GO:0005654,GO:0016787,GO:0008270,GO:0070403,GO:0061647,GO:1990619,GO:0005515,GO:0000122,GO:0010569,GO:0003956,GO:0120162,GO:0004407,GO:0070932,GO:0032206,GO:0003950,GO:0006471,GO:0017136,GO:0034979,GO:0046969,GO:0031940,GO:1902732,GO:1905549,GO:1905555,GO:0005724,GO:0003682,GO:0003714,GO:0033558,GO:0003247,GO:0006284,GO:0008285,GO:0031648,GO:0031667,GO:0042593,GO:…	positive regulation of vascular endothelial cell proliferation|nucleus|metal ion binding|nucleoplasm|hydrolase activity|zinc ion binding|NAD+ binding|histone H3-K9 modification|histone H3-K9 deacetylation|protein binding|negative regulation of transcription by RNA polymerase II|regulation of double-strand break repair via homologous recombination|NAD(P)+-protein-arginine ADP-ribosyltransferase ac…	path:hsa04714,path:hsa05230	Thermogenesis|Central carbon metabolism in cancer
KCNK15	3	0.892500433403016	0.00178253705312607	0.00716086474387744	ENSG00000124249	60598	protein_coding	potassium two pore domain channel subfamily K member 15 [Source:HGNC Symbol;Acc:HGNC:13814]		GO:0016020,GO:0016021,GO:0005267,GO:0006811,GO:0006813,GO:0034765,GO:0071805,GO:0005886,GO:0005887,GO:0022841,GO:0030322,GO:0061337	membrane|integral component of membrane|potassium channel activity|ion transport|potassium ion transport|regulation of ion transmembrane transport|potassium ion transmembrane transport|plasma membrane|integral component of plasma membrane|potassium ion leak channel activity|stabilization of membrane potential|cardiac conduction
GTF2H5	3	0.676420558235739	0.000272669934029527	0.00124968598239603	ENSG00000272047	404672	protein_coding	general transcription factor IIH subunit 5 [Source:HGNC Symbol;Acc:HGNC:21157]		GO:0005634,GO:0006355,GO:0005515,GO:0006281,GO:0006974,GO:0006289,GO:0000439,GO:0005669,GO:0005654,GO:0006366,GO:0006368,GO:0006370,GO:0006367,GO:0005730,GO:0006361,GO:0006362,GO:0006363,GO:0006283,GO:0006293,GO:0006295,GO:0006296,GO:0033683,GO:0070911,GO:0000717,GO:0006294,GO:0005675,GO:0070816,GO:0000462,GO:0071480	nucleus|regulation of transcription, DNA-templated|protein binding|DNA repair|cellular response to DNA damage stimulus|nucleotide-excision repair|transcription factor TFIIH core complex|transcription factor TFIID complex|nucleoplasm|transcription by RNA polymerase II|transcription elongation from RNA polymerase II promoter|7-methylguanosine mRNA capping|transcription initiation from RNA polymeras…	path:hsa03022,path:hsa03420	Basal transcription factors|Nucleotide excision repair
P3H1	3	0.901373028564426	4.97845877620192e-17	6.23602223366757e-16	ENSG00000117385	64175	protein_coding	prolyl 3-hydroxylase 1 [Source:HGNC Symbol;Acc:HGNC:19316]		GO:0010976,GO:0016020,GO:0046872,GO:0016491,GO:0055114,GO:0005783,GO:0005506,GO:0016705,GO:0031418,GO:0005576,GO:0051213,GO:0060348,GO:0005515,GO:0070062,GO:0003674,GO:0050821,GO:0008285,GO:0032991,GO:0062023,GO:0019511,GO:0019797,GO:0032963,GO:0006457,GO:0005788,GO:0061077,GO:0005518,GO:1901874,GO:0050708,GO:0018126	positive regulation of neuron projection development|membrane|metal ion binding|oxidoreductase activity|oxidation-reduction process|endoplasmic reticulum|iron ion binding|oxidoreductase activity, acting on paired donors, with incorporation or reduction of molecular oxygen|L-ascorbic acid binding|extracellular region|dioxygenase activity|bone development|protein binding|extracellular exosome|molec…
SUCLG1	3	0.814685456527211	0.000318174330227105	0.00144377617910269	ENSG00000163541	8802	protein_coding	succinate-CoA ligase alpha subunit [Source:HGNC Symbol;Acc:HGNC:11449]		GO:0003723,GO:0000166,GO:0005829,GO:0006099,GO:0005739,GO:0003824,GO:0005886,GO:0016874,GO:0048037,GO:0004774,GO:0004775,GO:0004776,GO:0006165,GO:0005759,GO:0004550,GO:0006104,GO:0006105,GO:0009142	RNA binding|nucleotide binding|cytosol|tricarboxylic acid cycle|mitochondrion|catalytic activity|plasma membrane|ligase activity|cofactor binding|succinate-CoA ligase activity|succinate-CoA ligase (ADP-forming) activity|succinate-CoA ligase (GDP-forming) activity|nucleoside diphosphate phosphorylation|mitochondrial matrix|nucleoside diphosphate kinase activity|succinyl-CoA metabolic process|succi…	path:hsa00020,path:hsa00640	Citrate cycle (TCA cycle)|Propanoate metabolism
NR1H3	3	0.777868395999461	1.35300473510131e-07	9.18251924892324e-07	ENSG00000025434	10062	protein_coding	nuclear receptor subfamily 1 group H member 3 [Source:HGNC Symbol;Acc:HGNC:7966]	THR-like	GO:0042632,GO:0050728,GO:0045944,GO:0055088,GO:0070328,GO:0071222,GO:0044212,GO:0005634,GO:0005737,GO:0008270,GO:0046872,GO:0006355,GO:0003677,GO:0003700,GO:0043565,GO:0005515,GO:0003707,GO:0030522,GO:0043401,GO:0003713,GO:0045893,GO:0000981,GO:0030154,GO:0000977,GO:0000122,GO:0000790,GO:0008134,GO:0005654,GO:0090575,GO:0038023,GO:0000976,GO:0007275,GO:0120163,GO:0006367,GO:0043277,GO:0043235,GO:…	cholesterol homeostasis|negative regulation of inflammatory response|positive regulation of transcription by RNA polymerase II|lipid homeostasis|triglyceride homeostasis|cellular response to lipopolysaccharide|transcription regulatory region DNA binding|nucleus|cytoplasm|zinc ion binding|metal ion binding|regulation of transcription, DNA-templated|DNA binding|DNA-binding transcription factor acti…	path:hsa03320,path:hsa04931,path:hsa04932,path:hsa05160	PPAR signaling pathway|Insulin resistance|Non-alcoholic fatty liver disease (NAFLD)|Hepatitis C
MDP1	3	0.730657529299946	0.000107785536895535	0.00052307855156636	ENSG00000213920	145553	protein_coding	magnesium dependent phosphatase 1 [Source:HGNC Symbol;Acc:HGNC:28781]		GO:0046872,GO:0016787,GO:0016311,GO:0004721,GO:0035335,GO:0016791,GO:0006470,GO:0004725,GO:0003993	metal ion binding|hydrolase activity|dephosphorylation|phosphoprotein phosphatase activity|peptidyl-tyrosine dephosphorylation|phosphatase activity|protein dephosphorylation|protein tyrosine phosphatase activity|acid phosphatase activity
PLPP1	3	1.14574035237317	6.50296195383459e-17	8.1012563128761e-16	ENSG00000067113	8611	protein_coding	phospholipid phosphatase 1 [Source:HGNC Symbol;Acc:HGNC:9228]		GO:0016020,GO:0016021,GO:0016787,GO:0005886,GO:0006629,GO:0019216,GO:0008195,GO:0006470,GO:0005887,GO:0016791,GO:0042577,GO:0006644,GO:0046839,GO:0070062,GO:0008285,GO:0042392,GO:0007205,GO:0008354,GO:0030148,GO:0030518,GO:0030521,GO:0016311	membrane|integral component of membrane|hydrolase activity|plasma membrane|lipid metabolic process|regulation of lipid metabolic process|phosphatidate phosphatase activity|protein dephosphorylation|integral component of plasma membrane|phosphatase activity|lipid phosphatase activity|phospholipid metabolic process|phospholipid dephosphorylation|extracellular exosome|negative regulation of cell pop…	path:hsa00561,path:hsa00564,path:hsa00565,path:hsa00600,path:hsa04072,path:hsa04666,path:hsa04975,path:hsa05231	Glycerolipid metabolism|Glycerophospholipid metabolism|Ether lipid metabolism|Sphingolipid metabolism|Phospholipase D signaling pathway|Fc gamma R-mediated phagocytosis|Fat digestion and absorption|Choline metabolism in cancer
CYSTM1	3	0.959747185368089	1.61686224674128e-06	9.80592793587036e-06	ENSG00000120306	84418	protein_coding	cysteine rich transmembrane module containing 1 [Source:HGNC Symbol;Acc:HGNC:30239]		GO:0016020,GO:0016021,GO:0005886,GO:0070062,GO:0003674,GO:0008150,GO:0043312,GO:0070821	membrane|integral component of membrane|plasma membrane|extracellular exosome|molecular_function|biological_process|neutrophil degranulation|tertiary granule membrane
SPON2	3	2.52996653760479	2.3448957946577e-167	2.27051669259964e-165	ENSG00000159674	10417	protein_coding	spondin 2 [Source:HGNC Symbol;Acc:HGNC:11253]		GO:0046872,GO:0007155,GO:0005515,GO:0005576,GO:0002376,GO:0045087,GO:0031012,GO:0070062,GO:0001530,GO:0003823,GO:0002448,GO:0008228,GO:0032496,GO:0032755,GO:0032760,GO:0042742,GO:0043152,GO:0050832,GO:0051607,GO:0060907,GO:0071222,GO:0005615	metal ion binding|cell adhesion|protein binding|extracellular region|immune system process|innate immune response|extracellular matrix|extracellular exosome|lipopolysaccharide binding|antigen binding|mast cell mediated immunity|opsonization|response to lipopolysaccharide|positive regulation of interleukin-6 production|positive regulation of tumor necrosis factor production|defense response to bac…
LDLRAD3	3	1.23681266936678	0.000702586031504382	0.00302107041107752	ENSG00000179241	143458	protein_coding	low density lipoprotein receptor class A domain containing 3 [Source:HGNC Symbol;Acc:HGNC:27046]		GO:0016020,GO:0016021,GO:0005886,GO:0005515,GO:0001540,GO:0006898,GO:0070613	membrane|integral component of membrane|plasma membrane|protein binding|amyloid-beta binding|receptor-mediated endocytosis|regulation of protein processing
CNDP2	3	0.959094146903463	0.000102585097507977	0.000499629694463002	ENSG00000133313	55748	protein_coding	carnosine dipeptidase 2 [Source:HGNC Symbol;Acc:HGNC:24437]		GO:0005829,GO:0005654,GO:0016787,GO:0005737,GO:0046872,GO:0008233,GO:0006508,GO:0008237,GO:0004180,GO:0016805,GO:0070062,GO:0006750,GO:0102008,GO:0103046	cytosol|nucleoplasm|hydrolase activity|cytoplasm|metal ion binding|peptidase activity|proteolysis|metallopeptidase activity|carboxypeptidase activity|dipeptidase activity|extracellular exosome|glutathione biosynthetic process|cytosolic dipeptidase activity|alanylglutamate dipeptidase activity	path:hsa00330,path:hsa00340,path:hsa00410	Arginine and proline metabolism|Histidine metabolism|beta-Alanine metabolism
SRPRB	3	0.900433643773763	8.09500504402524e-08	5.58396682277361e-07	ENSG00000144867	58477	protein_coding	SRP receptor subunit beta [Source:HGNC Symbol;Acc:HGNC:24085]		GO:0005737,GO:0016020,GO:0016021,GO:0000166,GO:0005783,GO:0005789,GO:0005525,GO:0036498,GO:0005881	cytoplasm|membrane|integral component of membrane|nucleotide binding|endoplasmic reticulum|endoplasmic reticulum membrane|GTP binding|IRE1-mediated unfolded protein response|cytoplasmic microtubule	path:hsa03060	Protein export
PHYHD1	3	0.962517774358492	2.56123630777806e-07	1.68664645737648e-06	ENSG00000175287	254295	protein_coding	phytanoyl-CoA dioxygenase domain containing 1 [Source:HGNC Symbol;Acc:HGNC:23396]		GO:0046872,GO:0016491,GO:0055114,GO:0005515,GO:0051213	metal ion binding|oxidoreductase activity|oxidation-reduction process|protein binding|dioxygenase activity
C1S	3	2.74047847472698	8.94551984069374e-72	3.79831753699805e-70	ENSG00000182326	716	protein_coding	complement C1s [Source:HGNC Symbol;Acc:HGNC:1247]		GO:0046872,GO:0016787,GO:0005509,GO:0005515,GO:0008233,GO:0006508,GO:0004252,GO:0008236,GO:0002376,GO:0045087,GO:0006958,GO:0005615,GO:0006956,GO:0030449,GO:0005576,GO:0042802,GO:0072562	metal ion binding|hydrolase activity|calcium ion binding|protein binding|peptidase activity|proteolysis|serine-type endopeptidase activity|serine-type peptidase activity|immune system process|innate immune response|complement activation, classical pathway|extracellular space|complement activation|regulation of complement activation|extracellular region|identical protein binding|blood microparticle	path:hsa04610,path:hsa05133,path:hsa05150,path:hsa05322	Complement and coagulation cascades|Pertussis|Staphylococcus aureus infection|Systemic lupus erythematosus
FKBP3	3	0.789889663431118	3.45698497766117e-06	2.02058618919477e-05	ENSG00000100442	2287	protein_coding	FKBP prolyl isomerase 3 [Source:HGNC Symbol;Acc:HGNC:3719]		GO:0003723,GO:0005634,GO:0016853,GO:0003755,GO:0005515,GO:0000413,GO:0038023,GO:0005528	RNA binding|nucleus|isomerase activity|peptidyl-prolyl cis-trans isomerase activity|protein binding|protein peptidyl-prolyl isomerization|signaling receptor activity|FK506 binding
TMC6	3	0.869334655634583	1.99292057463319e-06	1.19324204076803e-05	ENSG00000141524	11322	protein_coding	transmembrane channel like 6 [Source:HGNC Symbol;Acc:HGNC:18021]		GO:0005737,GO:0016020,GO:0016021,GO:0005887,GO:0034220,GO:0005783,GO:0005789,GO:0005794,GO:0006811,GO:0055085,GO:0005886,GO:0005515,GO:0070062,GO:0008150,GO:0031965,GO:0043312,GO:0035579,GO:0070821,GO:0005216,GO:0008381	cytoplasm|membrane|integral component of membrane|integral component of plasma membrane|ion transmembrane transport|endoplasmic reticulum|endoplasmic reticulum membrane|Golgi apparatus|ion transport|transmembrane transport|plasma membrane|protein binding|extracellular exosome|biological_process|nuclear membrane|neutrophil degranulation|specific granule membrane|tertiary granule membrane|ion chann…
HOXD13	3	0.852819155486012	0.000424716313879393	0.00188974493123021	ENSG00000128714	3239	protein_coding	homeobox D13 [Source:HGNC Symbol;Acc:HGNC:5136]	Homeobox	GO:0005634,GO:0006355,GO:0003677,GO:0003700,GO:0043565,GO:0007275,GO:0000981,GO:0000790,GO:0045944,GO:0006366,GO:0001501,GO:0001228,GO:0000978,GO:0001158,GO:0003682,GO:1990837,GO:0007389,GO:0009952,GO:0022612,GO:0030326,GO:0030539,GO:0030850,GO:0033574,GO:0035108,GO:0042127,GO:0042733,GO:0048619,GO:0060527,GO:0060571,GO:0060602,GO:0060687	nucleus|regulation of transcription, DNA-templated|DNA binding|DNA-binding transcription factor activity|sequence-specific DNA binding|multicellular organism development|DNA-binding transcription factor activity, RNA polymerase II-specific|nuclear chromatin|positive regulation of transcription by RNA polymerase II|transcription by RNA polymerase II|skeletal system development|DNA-binding transcri…
MFSD3	3	0.960589464546462	1.3389248468954e-06	8.21145916910499e-06	ENSG00000167700	113655	protein_coding	major facilitator superfamily domain containing 3 [Source:HGNC Symbol;Acc:HGNC:25157]		GO:0016020,GO:0016021,GO:0055085,GO:0005887,GO:1902600,GO:0015295	membrane|integral component of membrane|transmembrane transport|integral component of plasma membrane|proton transmembrane transport|solute:proton symporter activity
CD79B	3	1.12404547131955	0.000403666528556063	0.00180200007460428	ENSG00000007312	974	protein_coding	CD79b molecule [Source:HGNC Symbol;Acc:HGNC:1699]		GO:0016020,GO:0016021,GO:0005794,GO:0005829,GO:0005654,GO:0005886,GO:0005515,GO:0004888,GO:0007166,GO:0002376,GO:0002250,GO:0009897,GO:0050853,GO:0070062,GO:0019815,GO:0005887,GO:0006955,GO:0007165,GO:0042803,GO:0051260,GO:0030183,GO:0042802,GO:0009617	membrane|integral component of membrane|Golgi apparatus|cytosol|nucleoplasm|plasma membrane|protein binding|transmembrane signaling receptor activity|cell surface receptor signaling pathway|immune system process|adaptive immune response|external side of plasma membrane|B cell receptor signaling pathway|extracellular exosome|B cell receptor complex|integral component of plasma membrane|immune resp…	path:hsa04662	B cell receptor signaling pathway
NAGA	3	0.931177911558487	3.42297363912168e-06	2.00295506448858e-05	ENSG00000198951	4668	protein_coding	alpha-N-acetylgalactosaminidase [Source:HGNC Symbol;Acc:HGNC:7631]		GO:0016787,GO:0003824,GO:0005975,GO:0042803,GO:0008152,GO:0004553,GO:0016798,GO:0005764,GO:0005737,GO:0070062,GO:0016139,GO:0016052,GO:0004557,GO:0009311,GO:0046477,GO:0008456,GO:0019377	hydrolase activity|catalytic activity|carbohydrate metabolic process|protein homodimerization activity|metabolic process|hydrolase activity, hydrolyzing O-glycosyl compounds|hydrolase activity, acting on glycosyl bonds|lysosome|cytoplasm|extracellular exosome|glycoside catabolic process|carbohydrate catabolic process|alpha-galactosidase activity|oligosaccharide metabolic process|glycosylceramide …	path:hsa00603,path:hsa04142	Glycosphingolipid biosynthesis - globo and isoglobo series|Lysosome
NNT-AS1	3	1.23161218140439	5.06015889221246e-06	2.90156471273489e-05	ENSG00000248092	--	lncRNA	NNT antisense RNA 1 [Source:HGNC Symbol;Acc:HGNC:49005]
MGST3	3	0.682582473959426	2.50081667408361e-35	5.67466776739827e-34	ENSG00000143198	4259	protein_coding	microsomal glutathione S-transferase 3 [Source:HGNC Symbol;Acc:HGNC:7064]		GO:0016020,GO:0016021,GO:0016740,GO:0016491,GO:0055114,GO:0005783,GO:0005789,GO:0031090,GO:0043231,GO:0016829,GO:0005515,GO:0004602,GO:0010243,GO:0098869,GO:0004364,GO:0005635,GO:0006805,GO:0004464,GO:0006629,GO:0019370,GO:1901687	membrane|integral component of membrane|transferase activity|oxidoreductase activity|oxidation-reduction process|endoplasmic reticulum|endoplasmic reticulum membrane|organelle membrane|intracellular membrane-bounded organelle|lyase activity|protein binding|glutathione peroxidase activity|response to organonitrogen compound|cellular oxidant detoxification|glutathione transferase activity|nuclear e…	path:hsa00480,path:hsa00980,path:hsa00982,path:hsa00983,path:hsa01524,path:hsa05200,path:hsa05204,path:hsa05225,path:hsa05418	Glutathione metabolism|Metabolism of xenobiotics by cytochrome P450|Drug metabolism - cytochrome P450|Drug metabolism - other enzymes|Platinum drug resistance|Pathways in cancer|Chemical carcinogenesis|Hepatocellular carcinoma|Fluid shear stress and atherosclerosis
TMBIM1	3	0.693884509320556	1.87137140327701e-11	1.72355472398948e-10	ENSG00000135926	64114	protein_coding	transmembrane BAX inhibitor motif containing 1 [Source:HGNC Symbol;Acc:HGNC:23410]		GO:0016020,GO:0016021,GO:0043231,GO:0005794,GO:0005765,GO:0005764,GO:0005886,GO:0005768,GO:0070062,GO:0010008,GO:0043312,GO:0035579,GO:0043086,GO:2000504,GO:1903077,GO:1902042,GO:0005123,GO:1902045	membrane|integral component of membrane|intracellular membrane-bounded organelle|Golgi apparatus|lysosomal membrane|lysosome|plasma membrane|endosome|extracellular exosome|endosome membrane|neutrophil degranulation|specific granule membrane|negative regulation of catalytic activity|positive regulation of blood vessel remodeling|negative regulation of protein localization to plasma membrane|negati…
FBLIM1	3	1.02968155228895	5.40480930468918e-07	3.45479261894741e-06	ENSG00000162458	54751	protein_coding	filamin binding LIM protein 1 [Source:HGNC Symbol;Acc:HGNC:24686]		GO:0001650,GO:0005925,GO:0030054,GO:0005737,GO:0046872,GO:0007155,GO:0005856,GO:0005515,GO:0005829,GO:0001725,GO:0008360,GO:0098609,GO:0031005,GO:0033623,GO:0034329	fibrillar center|focal adhesion|cell junction|cytoplasm|metal ion binding|cell adhesion|cytoskeleton|protein binding|cytosol|stress fiber|regulation of cell shape|cell-cell adhesion|filamin binding|regulation of integrin activation|cell junction assembly
AAR2	3	0.769197039868034	0.00116552856455662	0.00482792111717257	ENSG00000131043	25980	protein_coding	AAR2 splicing factor [Source:HGNC Symbol;Acc:HGNC:15886]		GO:0006397,GO:0008380,GO:0005681,GO:0000244	mRNA processing|RNA splicing|spliceosomal complex|spliceosomal tri-snRNP complex assembly
ICOSLG	3	1.0586732164292	7.11626465021162e-06	4.01452531538834e-05	ENSG00000160223	23308	protein_coding	inducible T cell costimulator ligand [Source:HGNC Symbol;Acc:HGNC:17087]		GO:0016020,GO:0016021,GO:0005886,GO:0005515,GO:0007165,GO:0036464,GO:0002376,GO:0002250,GO:0009897,GO:0042802,GO:0006952,GO:0070062,GO:0042113,GO:0005102,GO:0042110,GO:0050776,GO:0050852,GO:0006972,GO:0031295,GO:0042104	membrane|integral component of membrane|plasma membrane|protein binding|signal transduction|cytoplasmic ribonucleoprotein granule|immune system process|adaptive immune response|external side of plasma membrane|identical protein binding|defense response|extracellular exosome|B cell activation|signaling receptor binding|T cell activation|regulation of immune response|T cell receptor signaling pathw…	path:hsa04514,path:hsa04672	Cell adhesion molecules (CAMs)|Intestinal immune network for IgA production
PPIB	3	0.649552303822322	7.03723894715031e-57	2.40719610004344e-55	ENSG00000166794	5479	protein_coding	peptidylprolyl isomerase B [Source:HGNC Symbol;Acc:HGNC:9255]		GO:0003723,GO:0005634,GO:0016020,GO:0016853,GO:0005783,GO:0003755,GO:0000413,GO:0006457,GO:0005515,GO:0042470,GO:0048471,GO:0060348,GO:0005925,GO:0016018,GO:0051082,GO:0042026,GO:0005788,GO:0070062,GO:0050821,GO:0032991,GO:0070063,GO:0061077,GO:0005518,GO:0044794,GO:0040018,GO:0044829,GO:0005790,GO:0034663	RNA binding|nucleus|membrane|isomerase activity|endoplasmic reticulum|peptidyl-prolyl cis-trans isomerase activity|protein peptidyl-prolyl isomerization|protein folding|protein binding|melanosome|perinuclear region of cytoplasm|bone development|focal adhesion|cyclosporin A binding|unfolded protein binding|protein refolding|endoplasmic reticulum lumen|extracellular exosome|protein stabilization|pr…
XRN2	3	0.746003582218604	9.66436262329032e-05	0.000472389605201721	ENSG00000088930	22803	protein_coding	5'-3' exoribonuclease 2 [Source:HGNC Symbol;Acc:HGNC:12836]		GO:0005634,GO:0003676,GO:0003723,GO:0006397,GO:0016020,GO:0046872,GO:0005730,GO:0016787,GO:0003677,GO:0005515,GO:0016235,GO:0004527,GO:0004518,GO:0090503,GO:0007283,GO:0006139,GO:0005654,GO:0006364,GO:0006401,GO:0006353,GO:0006396,GO:0016070,GO:0008409,GO:0000175,GO:0001147,GO:0000738,GO:0004534,GO:0021766,GO:0030182,GO:0060041	nucleus|nucleic acid binding|RNA binding|mRNA processing|membrane|metal ion binding|nucleolus|hydrolase activity|DNA binding|protein binding|aggresome|exonuclease activity|nuclease activity|RNA phosphodiester bond hydrolysis, exonucleolytic|spermatogenesis|nucleobase-containing compound metabolic process|nucleoplasm|rRNA processing|RNA catabolic process|DNA-templated transcription, termination|RN…	path:hsa03008,path:hsa03018	Ribosome biogenesis in eukaryotes|RNA degradation
[truncated: 8,836 more rows]
