# Supplementary material for: Single-cell RNA sequencing unveils tumor heterogeneity and immune microenvironment between subungual and plantar melanoma
Source: Sci Rep. 2024 Mar 25;14:7039. doi: 10.1038/s41598-024-57640-8 (PMC10963724; doi:10.1038/s41598-024-57640-8)
Supplement: Supplementary file 7 — Supplementary Table 5. [file 41598_2024_57640_MOESM7_ESM.xls]

source	target	ligand	receptor	prob	pval	interaction_name	interaction_name_2	pathway_name	annotation	evidence	source.target	prob.original	group.names	dataset
CD4_Memory	CD4_Memory	ADGRE5	CD55	0.219327167	p < 0.01	ADGRE5_CD55	ADGRE5 - CD55	ADGRE5	Cell-Cell Contact	PMID: 11297558	CD4_Memory -> CD4_Memory (PM1)	0.010468352	CD4_Memory -> CD4_Memory	PM1
CD4_Naive	CD4_Memory	ADGRE5	CD55	0.217040689	p < 0.01	ADGRE5_CD55	ADGRE5 - CD55	ADGRE5	Cell-Cell Contact	PMID: 11297558	CD4_Naive -> CD4_Memory (PM1)	0.009977417	CD4_Naive -> CD4_Memory	PM1
CD8_Cytotoxic	CD4_Memory	ADGRE5	CD55	0.229452023	p < 0.01	ADGRE5_CD55	ADGRE5 - CD55	ADGRE5	Cell-Cell Contact	PMID: 11297558	CD8_Cytotoxic -> CD4_Memory (PM1)	0.012801287	CD8_Cytotoxic -> CD4_Memory	PM1
NK	CD4_Memory	ADGRE5	CD55	0.250095271	p < 0.01	ADGRE5_CD55	ADGRE5 - CD55	ADGRE5	Cell-Cell Contact	PMID: 11297558	NK -> CD4_Memory (PM1)	0.018343569	NK -> CD4_Memory	PM1
CD4_Memory	CD4_Naive	ADGRE5	CD55	0.263379528	p < 0.01	ADGRE5_CD55	ADGRE5 - CD55	ADGRE5	Cell-Cell Contact	PMID: 11297558	CD4_Memory -> CD4_Naive (PM1)	0.022442421	CD4_Memory -> CD4_Naive	PM1
CD4_Naive	CD4_Naive	ADGRE5	CD55	0.260127616	p < 0.01	ADGRE5_CD55	ADGRE5 - CD55	ADGRE5	Cell-Cell Contact	PMID: 11297558	CD4_Naive -> CD4_Naive (PM1)	0.021402084	CD4_Naive -> CD4_Naive	PM1
CD8_Cytotoxic	CD4_Naive	ADGRE5	CD55	0.277908529	p < 0.01	ADGRE5_CD55	ADGRE5 - CD55	ADGRE5	Cell-Cell Contact	PMID: 11297558	CD8_Cytotoxic -> CD4_Naive (PM1)	0.027370041	CD8_Cytotoxic -> CD4_Naive	PM1
gdT	CD4_Naive	ADGRE5	CD55	0.203672954	p < 0.01	ADGRE5_CD55	ADGRE5 - CD55	ADGRE5	Cell-Cell Contact	PMID: 11297558	NA	0.007373727	gdT -> CD4_Naive	PM1
NK	CD4_Naive	ADGRE5	CD55	0.308171926	p < 0.01	ADGRE5_CD55	ADGRE5 - CD55	ADGRE5	Cell-Cell Contact	PMID: 11297558	NK -> CD4_Naive (PM1)	0.038970828	NK -> CD4_Naive	PM1
TNF+_CD4	CD4_Naive	ADGRE5	CD55	0.209691553	p < 0.01	ADGRE5_CD55	ADGRE5 - CD55	ADGRE5	Cell-Cell Contact	PMID: 11297558	TNF+_CD4 -> CD4_Naive (PM1)	0.008489635	TNF+_CD4 -> CD4_Naive	PM1
Treg	CD4_Naive	ADGRE5	CD55	0.205676344	p < 0.01	ADGRE5_CD55	ADGRE5 - CD55	ADGRE5	Cell-Cell Contact	PMID: 11297558	Treg -> CD4_Naive (PM1)	0.007734938	Treg -> CD4_Naive	PM1
CD4_Memory	CD8_Cytotoxic	ADGRE5	CD55	0.217877118	p < 0.01	ADGRE5_CD55	ADGRE5 - CD55	ADGRE5	Cell-Cell Contact	PMID: 11297558	CD4_Memory -> CD8_Cytotoxic (PM1)	0.010155467	CD4_Memory -> CD8_Cytotoxic	PM1
CD4_Naive	CD8_Cytotoxic	ADGRE5	CD55	0.215619929	p < 0.01	ADGRE5_CD55	ADGRE5 - CD55	ADGRE5	Cell-Cell Contact	PMID: 11297558	CD4_Naive -> CD8_Cytotoxic (PM1)	0.009679062	CD4_Naive -> CD8_Cytotoxic	PM1
CD8_Cytotoxic	CD8_Cytotoxic	ADGRE5	CD55	0.227869149	p < 0.01	ADGRE5_CD55	ADGRE5 - CD55	ADGRE5	Cell-Cell Contact	PMID: 11297558	CD8_Cytotoxic -> CD8_Cytotoxic (PM1)	0.012419549	CD8_Cytotoxic -> CD8_Cytotoxic	PM1
NK	CD8_Cytotoxic	ADGRE5	CD55	0.248226253	p < 0.01	ADGRE5_CD55	ADGRE5 - CD55	ADGRE5	Cell-Cell Contact	PMID: 11297558	NK -> CD8_Cytotoxic (PM1)	0.017799538	NK -> CD8_Cytotoxic	PM1
CD4_Memory	GAB2_Melanocyte	ADGRE5	CD55	0.243254533	p < 0.01	ADGRE5_CD55	ADGRE5 - CD55	ADGRE5	Cell-Cell Contact	PMID: 11297558	CD4_Memory -> GAB2_Melanocyte (PM1)	0.016392681	CD4_Memory -> GAB2_Melanocyte	PM1
CD4_Naive	GAB2_Melanocyte	ADGRE5	CD55	0.240461389	p < 0.01	ADGRE5_CD55	ADGRE5 - CD55	ADGRE5	Cell-Cell Contact	PMID: 11297558	CD4_Naive -> GAB2_Melanocyte (PM1)	0.015628301	CD4_Naive -> GAB2_Melanocyte	PM1
CD8_Cytotoxic	GAB2_Melanocyte	ADGRE5	CD55	0.255684864	p < 0.01	ADGRE5_CD55	ADGRE5 - CD55	ADGRE5	Cell-Cell Contact	PMID: 11297558	CD8_Cytotoxic -> GAB2_Melanocyte (PM1)	0.020019179	CD8_Cytotoxic -> GAB2_Melanocyte	PM1
NK	GAB2_Melanocyte	ADGRE5	CD55	0.281334178	p < 0.01	ADGRE5_CD55	ADGRE5 - CD55	ADGRE5	Cell-Cell Contact	PMID: 11297558	NK -> GAB2_Melanocyte (PM1)	0.028595907	NK -> GAB2_Melanocyte	PM1
CD8_Cytotoxic	gdT	ADGRE5	CD55	0.212885923	p < 0.01	ADGRE5_CD55	ADGRE5 - CD55	ADGRE5	Cell-Cell Contact	PMID: 11297558	NA	0.009119398	CD8_Cytotoxic -> gdT	PM1
NK	gdT	ADGRE5	CD55	0.230627195	p < 0.01	ADGRE5_CD55	ADGRE5 - CD55	ADGRE5	Cell-Cell Contact	PMID: 11297558	NA	0.013088751	NK -> gdT	PM1
NK	IGFBP5_Melanocyte	ADGRE5	CD55	0.230170245	p < 0.01	ADGRE5_CD55	ADGRE5 - CD55	ADGRE5	Cell-Cell Contact	PMID: 11297558	NK -> IGFBP5_Melanocyte (PM1)	0.012976565	NK -> IGFBP5_Melanocyte	PM1
CD4_Memory	NK	ADGRE5	CD55	0.297863294	p < 0.01	ADGRE5_CD55	ADGRE5 - CD55	ADGRE5	Cell-Cell Contact	PMID: 11297558	CD4_Memory -> NK (PM1)	0.034831093	CD4_Memory -> NK	PM1
CD4_Naive	NK	ADGRE5	CD55	0.293761518	p < 0.01	ADGRE5_CD55	ADGRE5 - CD55	ADGRE5	Cell-Cell Contact	PMID: 11297558	CD4_Naive -> NK (PM1)	0.033235994	CD4_Naive -> NK	PM1
CD8_Cytotoxic	NK	ADGRE5	CD55	0.316302799	p < 0.01	ADGRE5_CD55	ADGRE5 - CD55	ADGRE5	Cell-Cell Contact	PMID: 11297558	CD8_Cytotoxic -> NK (PM1)	0.042360985	CD8_Cytotoxic -> NK	PM1
gdT	NK	ADGRE5	CD55	0.22412836	p < 0.01	ADGRE5_CD55	ADGRE5 - CD55	ADGRE5	Cell-Cell Contact	PMID: 11297558	NA	0.011542389	gdT -> NK	PM1
NK	NK	ADGRE5	CD55	0.355280852	p < 0.01	ADGRE5_CD55	ADGRE5 - CD55	ADGRE5	Cell-Cell Contact	PMID: 11297558	NK -> NK (PM1)	0.059924213	NK -> NK	PM1
PTPRC_Melanocyte	NK	ADGRE5	CD55	0.235464749	p < 0.01	ADGRE5_CD55	ADGRE5 - CD55	ADGRE5	Cell-Cell Contact	PMID: 11297558	PTPRC_Melanocyte -> NK (PM1)	0.014308232	PTPRC_Melanocyte -> NK	PM1
TNF+_CD4	NK	ADGRE5	CD55	0.231404262	p < 0.01	ADGRE5_CD55	ADGRE5 - CD55	ADGRE5	Cell-Cell Contact	PMID: 11297558	TNF+_CD4 -> NK (PM1)	0.013280724	TNF+_CD4 -> NK	PM1
Treg	NK	ADGRE5	CD55	0.226546211	p < 0.01	ADGRE5_CD55	ADGRE5 - CD55	ADGRE5	Cell-Cell Contact	PMID: 11297558	Treg -> NK (PM1)	0.012105317	Treg -> NK	PM1
CD4_Memory	PTPRC_Melanocyte	ADGRE5	CD55	0.233710555	p < 0.01	ADGRE5_CD55	ADGRE5 - CD55	ADGRE5	Cell-Cell Contact	PMID: 11297558	CD4_Memory -> PTPRC_Melanocyte (PM1)	0.013859326	CD4_Memory -> PTPRC_Melanocyte	PM1
CD4_Naive	PTPRC_Melanocyte	ADGRE5	CD55	0.231124709	p < 0.01	ADGRE5_CD55	ADGRE5 - CD55	ADGRE5	Cell-Cell Contact	PMID: 11297558	CD4_Naive -> PTPRC_Melanocyte (PM1)	0.013211488	CD4_Naive -> PTPRC_Melanocyte	PM1
CD8_Cytotoxic	PTPRC_Melanocyte	ADGRE5	CD55	0.245195926	p < 0.01	ADGRE5_CD55	ADGRE5 - CD55	ADGRE5	Cell-Cell Contact	PMID: 11297558	CD8_Cytotoxic -> PTPRC_Melanocyte (PM1)	0.016935027	CD8_Cytotoxic -> PTPRC_Melanocyte	PM1
NK	PTPRC_Melanocyte	ADGRE5	CD55	0.268784754	p < 0.01	ADGRE5_CD55	ADGRE5 - CD55	ADGRE5	Cell-Cell Contact	PMID: 11297558	NK -> PTPRC_Melanocyte (PM1)	0.024223086	NK -> PTPRC_Melanocyte	PM1
CD4_Memory	Treg	ADGRE5	CD55	0.214881911	p < 0.01	ADGRE5_CD55	ADGRE5 - CD55	ADGRE5	Cell-Cell Contact	PMID: 11297558	CD4_Memory -> Treg (PM1)	0.00952611	CD4_Memory -> Treg	PM1
CD4_Naive	Treg	ADGRE5	CD55	0.212684693	p < 0.01	ADGRE5_CD55	ADGRE5 - CD55	ADGRE5	Cell-Cell Contact	PMID: 11297558	CD4_Naive -> Treg (PM1)	0.009078958	CD4_Naive -> Treg	PM1
CD8_Cytotoxic	Treg	ADGRE5	CD55	0.224602132	p < 0.01	ADGRE5_CD55	ADGRE5 - CD55	ADGRE5	Cell-Cell Contact	PMID: 11297558	CD8_Cytotoxic -> Treg (PM1)	0.011651533	CD8_Cytotoxic -> Treg	PM1
NK	Treg	ADGRE5	CD55	0.24437451	p < 0.01	ADGRE5_CD55	ADGRE5 - CD55	ADGRE5	Cell-Cell Contact	PMID: 11297558	NK -> Treg (PM1)	0.016704455	NK -> Treg	PM1
CDK4_Melanocyte	CDK4_Melanocyte	ADGRE5	CD55	0.120997877	p < 0.01	ADGRE5_CD55	ADGRE5 - CD55	ADGRE5	Cell-Cell Contact	PMID: 11297558	CDK4_Melanocyte -> CDK4_Melanocyte (SM1)	0.00025747	CDK4_Melanocyte -> CDK4_Melanocyte	SM1
NK	CDK4_Melanocyte	ADGRE5	CD55	0.149321081	p < 0.01	ADGRE5_CD55	ADGRE5 - CD55	ADGRE5	Cell-Cell Contact	PMID: 11297558	NK -> CDK4_Melanocyte (SM1)	0.001234637	NK -> CDK4_Melanocyte	SM1
PTPRC_Melanocyte	CDK4_Melanocyte	ADGRE5	CD55	0.121953735	0.01 < p < 0.05	ADGRE5_CD55	ADGRE5 - CD55	ADGRE5	Cell-Cell Contact	PMID: 11297558	PTPRC_Melanocyte -> CDK4_Melanocyte (SM1)	0.0002747	PTPRC_Melanocyte -> CDK4_Melanocyte	SM1
CDK4_Melanocyte	GAB2_Melanocyte	ADGRE5	CD55	0.155250407	p < 0.01	ADGRE5_CD55	ADGRE5 - CD55	ADGRE5	Cell-Cell Contact	PMID: 11297558	CDK4_Melanocyte -> GAB2_Melanocyte (SM1)	0.001594481	CDK4_Melanocyte -> GAB2_Melanocyte	SM1
NK	GAB2_Melanocyte	ADGRE5	CD55	0.20497516	p < 0.01	ADGRE5_CD55	ADGRE5 - CD55	ADGRE5	Cell-Cell Contact	PMID: 11297558	NK -> GAB2_Melanocyte (SM1)	0.007607354	NK -> GAB2_Melanocyte	SM1
PTPRC_Melanocyte	GAB2_Melanocyte	ADGRE5	CD55	0.156825367	p < 0.01	ADGRE5_CD55	ADGRE5 - CD55	ADGRE5	Cell-Cell Contact	PMID: 11297558	PTPRC_Melanocyte -> GAB2_Melanocyte (SM1)	0.001701033	PTPRC_Melanocyte -> GAB2_Melanocyte	SM1
CDK4_Melanocyte	NK	ADGRE5	CD55	0.132977602	p < 0.01	ADGRE5_CD55	ADGRE5 - CD55	ADGRE5	Cell-Cell Contact	PMID: 11297558	CDK4_Melanocyte -> NK (SM1)	0.000542098	CDK4_Melanocyte -> NK	SM1
NK	NK	ADGRE5	CD55	0.167968039	p < 0.01	ADGRE5_CD55	ADGRE5 - CD55	ADGRE5	Cell-Cell Contact	PMID: 11297558	NK -> NK (SM1)	0.002596701	NK -> NK	SM1
PTPRC_Melanocyte	NK	ADGRE5	CD55	0.134132666	0.01 < p < 0.05	ADGRE5_CD55	ADGRE5 - CD55	ADGRE5	Cell-Cell Contact	PMID: 11297558	PTPRC_Melanocyte -> NK (SM1)	0.000578365	PTPRC_Melanocyte -> NK	SM1
CDK4_Melanocyte	PTPRC_Melanocyte	ADGRE5	CD55	0.122754528	p < 0.01	ADGRE5_CD55	ADGRE5 - CD55	ADGRE5	Cell-Cell Contact	PMID: 11297558	CDK4_Melanocyte -> PTPRC_Melanocyte (SM1)	0.000289794	CDK4_Melanocyte -> PTPRC_Melanocyte	SM1
NK	PTPRC_Melanocyte	ADGRE5	CD55	0.152002667	p < 0.01	ADGRE5_CD55	ADGRE5 - CD55	ADGRE5	Cell-Cell Contact	PMID: 11297558	NK -> PTPRC_Melanocyte (SM1)	0.001389471	NK -> PTPRC_Melanocyte	SM1
PTPRC_Melanocyte	PTPRC_Melanocyte	ADGRE5	CD55	0.123738422	p < 0.01	ADGRE5_CD55	ADGRE5 - CD55	ADGRE5	Cell-Cell Contact	PMID: 11297558	PTPRC_Melanocyte -> PTPRC_Melanocyte (SM1)	0.000309187	PTPRC_Melanocyte -> PTPRC_Melanocyte	SM1
CDK4_Melanocyte	CDK4_Melanocyte	AGRN	DAG1	0.146606292	p < 0.01	AGRN_DAG1	AGRN - DAG1	AGRN	ECM-Receptor	KEGG: hsa04512	CDK4_Melanocyte -> CDK4_Melanocyte (PM1)	0.001090641	CDK4_Melanocyte -> CDK4_Melanocyte	PM1
GAB2_Melanocyte	CDK4_Melanocyte	AGRN	DAG1	0.166460667	p < 0.01	AGRN_DAG1	AGRN - DAG1	AGRN	ECM-Receptor	KEGG: hsa04512	GAB2_Melanocyte -> CDK4_Melanocyte (PM1)	0.002460415	GAB2_Melanocyte -> CDK4_Melanocyte	PM1
CDK4_Melanocyte	GAB2_Melanocyte	AGRN	DAG1	0.1445402	p < 0.01	AGRN_DAG1	AGRN - DAG1	AGRN	ECM-Receptor	KEGG: hsa04512	CDK4_Melanocyte -> GAB2_Melanocyte (PM1)	0.000989322	CDK4_Melanocyte -> GAB2_Melanocyte	PM1
GAB2_Melanocyte	GAB2_Melanocyte	AGRN	DAG1	0.163805568	p < 0.01	AGRN_DAG1	AGRN - DAG1	AGRN	ECM-Receptor	KEGG: hsa04512	GAB2_Melanocyte -> GAB2_Melanocyte (PM1)	0.002232131	GAB2_Melanocyte -> GAB2_Melanocyte	PM1
CDK4_Melanocyte	CDK4_Melanocyte	AGRN	DAG1	0.123316189	p < 0.01	AGRN_DAG1	AGRN - DAG1	AGRN	ECM-Receptor	KEGG: hsa04512	CDK4_Melanocyte -> CDK4_Melanocyte (SM1)	0.000300749	CDK4_Melanocyte -> CDK4_Melanocyte	SM1
CDK4_Melanocyte	GAB2_Melanocyte	AGRN	DAG1	0.112387464	p < 0.01	AGRN_DAG1	AGRN - DAG1	AGRN	ECM-Receptor	KEGG: hsa04512	CDK4_Melanocyte -> GAB2_Melanocyte (SM1)	0.000136691	CDK4_Melanocyte -> GAB2_Melanocyte	SM1
CDK4_Melanocyte	IGFBP5_Melanocyte	AGRN	DAG1	0.115996616	p < 0.01	AGRN_DAG1	AGRN - DAG1	AGRN	ECM-Receptor	KEGG: hsa04512	CDK4_Melanocyte -> IGFBP5_Melanocyte (SM1)	0.00018029	CDK4_Melanocyte -> IGFBP5_Melanocyte	SM1
CDK4_Melanocyte	PTPRC_Melanocyte	AGRN	DAG1	0.11160872	p < 0.01	AGRN_DAG1	AGRN - DAG1	AGRN	ECM-Receptor	KEGG: hsa04512	CDK4_Melanocyte -> PTPRC_Melanocyte (SM1)	0.000128463	CDK4_Melanocyte -> PTPRC_Melanocyte	SM1
GAB2_Melanocyte	CD27+_CD4	ALCAM	CD6	0.117642692	p < 0.01	ALCAM_CD6	ALCAM - CD6	ALCAM	Cell-Cell Contact	KEGG: hsa04514	GAB2_Melanocyte -> CD27+_CD4 (PM1)	0.000203404	GAB2_Melanocyte -> CD27+_CD4	PM1
GAB2_Melanocyte	CD4_Memory	ALCAM	CD6	0.144628568	p < 0.01	ALCAM_CD6	ALCAM - CD6	ALCAM	Cell-Cell Contact	KEGG: hsa04514	GAB2_Melanocyte -> CD4_Memory (PM1)	0.000993513	GAB2_Melanocyte -> CD4_Memory	PM1
GAB2_Melanocyte	CD4_Naive	ALCAM	CD6	0.128439657	p < 0.01	ALCAM_CD6	ALCAM - CD6	ALCAM	Cell-Cell Contact	KEGG: hsa04514	GAB2_Melanocyte -> CD4_Naive (PM1)	0.000415612	GAB2_Melanocyte -> CD4_Naive	PM1
GAB2_Melanocyte	CD8_Cytotoxic	ALCAM	CD6	0.124046356	p < 0.01	ALCAM_CD6	ALCAM - CD6	ALCAM	Cell-Cell Contact	KEGG: hsa04514	GAB2_Melanocyte -> CD8_Cytotoxic (PM1)	0.000315452	GAB2_Melanocyte -> CD8_Cytotoxic	PM1
GAB2_Melanocyte	PTPRC_Melanocyte	ALCAM	CD6	0.126234069	p < 0.01	ALCAM_CD6	ALCAM - CD6	ALCAM	Cell-Cell Contact	KEGG: hsa04514	GAB2_Melanocyte -> PTPRC_Melanocyte (PM1)	0.000362752	GAB2_Melanocyte -> PTPRC_Melanocyte	PM1
CDK4_Melanocyte	CD4_Naive	ALCAM	CD6	0.212677861	p < 0.01	ALCAM_CD6	ALCAM - CD6	ALCAM	Cell-Cell Contact	KEGG: hsa04514	CDK4_Melanocyte -> CD4_Naive (SM1)	0.009077587	CDK4_Melanocyte -> CD4_Naive	SM1
DMKN_Melanocyte	CD4_Naive	ALCAM	CD6	0.178270981	p < 0.01	ALCAM_CD6	ALCAM - CD6	ALCAM	Cell-Cell Contact	KEGG: hsa04514	DMKN_Melanocyte -> CD4_Naive (SM1)	0.003663128	DMKN_Melanocyte -> CD4_Naive	SM1
GAB2_Melanocyte	CD4_Naive	ALCAM	CD6	0.162932465	p < 0.01	ALCAM_CD6	ALCAM - CD6	ALCAM	Cell-Cell Contact	KEGG: hsa04514	GAB2_Melanocyte -> CD4_Naive (SM1)	0.002160291	GAB2_Melanocyte -> CD4_Naive	SM1
IGFBP5_Melanocyte	CD4_Naive	ALCAM	CD6	0.227055499	p < 0.01	ALCAM_CD6	ALCAM - CD6	ALCAM	Cell-Cell Contact	KEGG: hsa04514	IGFBP5_Melanocyte -> CD4_Naive (SM1)	0.012225766	IGFBP5_Melanocyte -> CD4_Naive	SM1
PTPRC_Melanocyte	CD4_Naive	ALCAM	CD6	0.187068252	p < 0.01	ALCAM_CD6	ALCAM - CD6	ALCAM	Cell-Cell Contact	KEGG: hsa04514	PTPRC_Melanocyte -> CD4_Naive (SM1)	0.004768886	PTPRC_Melanocyte -> CD4_Naive	SM1
GAB2_Melanocyte	CD4_Memory	APP	CD74	0.199952642	p < 0.01	APP_CD74	APP - CD74	APP	Cell-Cell Contact	PMID: 19849849	GAB2_Melanocyte -> CD4_Memory (PM1)	0.006729972	GAB2_Melanocyte -> CD4_Memory	PM1
GAB2_Melanocyte	CD4_Naive	APP	CD74	0.199135841	p < 0.01	APP_CD74	APP - CD74	APP	Cell-Cell Contact	PMID: 19849849	GAB2_Melanocyte -> CD4_Naive (PM1)	0.006593324	GAB2_Melanocyte -> CD4_Naive	PM1
CDK4_Melanocyte	CD8_Cytotoxic	APP	CD74	0.281520064	p < 0.01	APP_CD74	APP - CD74	APP	Cell-Cell Contact	PMID: 19849849	CDK4_Melanocyte -> CD8_Cytotoxic (PM1)	0.0286631	CDK4_Melanocyte -> CD8_Cytotoxic	PM1
GAB2_Melanocyte	CD8_Cytotoxic	APP	CD74	0.273492553	p < 0.01	APP_CD74	APP - CD74	APP	Cell-Cell Contact	PMID: 19849849	GAB2_Melanocyte -> CD8_Cytotoxic (PM1)	0.025825144	GAB2_Melanocyte -> CD8_Cytotoxic	PM1
gdT	CD8_Cytotoxic	APP	CD74	0.208676787	p < 0.01	APP_CD74	APP - CD74	APP	Cell-Cell Contact	PMID: 19849849	NA	0.008295021	gdT -> CD8_Cytotoxic	PM1
GAB2_Melanocyte	DMKN_Melanocyte	APP	CD74	0.214808055	p < 0.01	APP_CD74	APP - CD74	APP	Cell-Cell Contact	PMID: 19849849	GAB2_Melanocyte -> DMKN_Melanocyte (PM1)	0.00951088	GAB2_Melanocyte -> DMKN_Melanocyte	PM1
CDK4_Melanocyte	GAB2_Melanocyte	APP	CD74	0.300939839	p < 0.01	APP_CD74	APP - CD74	APP	Cell-Cell Contact	PMID: 19849849	CDK4_Melanocyte -> GAB2_Melanocyte (PM1)	0.036047301	CDK4_Melanocyte -> GAB2_Melanocyte	PM1
GAB2_Melanocyte	GAB2_Melanocyte	APP	CD74	0.291848753	p < 0.01	APP_CD74	APP - CD74	APP	Cell-Cell Contact	PMID: 19849849	GAB2_Melanocyte -> GAB2_Melanocyte (PM1)	0.032502693	GAB2_Melanocyte -> GAB2_Melanocyte	PM1
gdT	GAB2_Melanocyte	APP	CD74	0.219420383	p < 0.01	APP_CD74	APP - CD74	APP	Cell-Cell Contact	PMID: 19849849	NA	0.010488648	gdT -> GAB2_Melanocyte	PM1
IGFBP5_Melanocyte	GAB2_Melanocyte	APP	CD74	0.204525632	0.01 < p < 0.05	APP_CD74	APP - CD74	APP	Cell-Cell Contact	PMID: 19849849	IGFBP5_Melanocyte -> GAB2_Melanocyte (PM1)	0.007526217	IGFBP5_Melanocyte -> GAB2_Melanocyte	PM1
GAB2_Melanocyte	gdT	APP	CD74	0.20027508	p < 0.01	APP_CD74	APP - CD74	APP	Cell-Cell Contact	PMID: 19849849	NA	0.00678438	GAB2_Melanocyte -> gdT	PM1
CDK4_Melanocyte	NK	APP	CD74	0.270995929	p < 0.01	APP_CD74	APP - CD74	APP	Cell-Cell Contact	PMID: 19849849	CDK4_Melanocyte -> NK (PM1)	0.024969696	CDK4_Melanocyte -> NK	PM1
GAB2_Melanocyte	NK	APP	CD74	0.263523309	p < 0.01	APP_CD74	APP - CD74	APP	Cell-Cell Contact	PMID: 19849849	GAB2_Melanocyte -> NK (PM1)	0.02248896	GAB2_Melanocyte -> NK	PM1
gdT	NK	APP	CD74	0.202726845	p < 0.01	APP_CD74	APP - CD74	APP	Cell-Cell Contact	PMID: 19849849	NA	0.007206688	gdT -> NK	PM1
CDK4_Melanocyte	PTPRC_Melanocyte	APP	CD74	0.280717686	p < 0.01	APP_CD74	APP - CD74	APP	Cell-Cell Contact	PMID: 19849849	CDK4_Melanocyte -> PTPRC_Melanocyte (PM1)	0.028373552	CDK4_Melanocyte -> PTPRC_Melanocyte	PM1
GAB2_Melanocyte	PTPRC_Melanocyte	APP	CD74	0.272733025	p < 0.01	APP_CD74	APP - CD74	APP	Cell-Cell Contact	PMID: 19849849	GAB2_Melanocyte -> PTPRC_Melanocyte (PM1)	0.02556351	GAB2_Melanocyte -> PTPRC_Melanocyte	PM1
GAB2_Melanocyte	TNF+_CD4	APP	CD74	0.210220219	p < 0.01	APP_CD74	APP - CD74	APP	Cell-Cell Contact	PMID: 19849849	GAB2_Melanocyte -> TNF+_CD4 (PM1)	0.008592063	GAB2_Melanocyte -> TNF+_CD4	PM1
CDK4_Melanocyte	Treg	APP	CD74	0.273029905	p < 0.01	APP_CD74	APP - CD74	APP	Cell-Cell Contact	PMID: 19849849	CDK4_Melanocyte -> Treg (PM1)	0.025665632	CDK4_Melanocyte -> Treg	PM1
GAB2_Melanocyte	Treg	APP	CD74	0.265451258	p < 0.01	APP_CD74	APP - CD74	APP	Cell-Cell Contact	PMID: 19849849	GAB2_Melanocyte -> Treg (PM1)	0.023117394	GAB2_Melanocyte -> Treg	PM1
gdT	Treg	APP	CD74	0.20388407	p < 0.01	APP_CD74	APP - CD74	APP	Cell-Cell Contact	PMID: 19849849	NA	0.00741131	gdT -> Treg	PM1
CDK4_Melanocyte	CD27+_CD4	APP	CD74	0.289401578	p < 0.01	APP_CD74	APP - CD74	APP	Cell-Cell Contact	PMID: 19849849	CDK4_Melanocyte -> CD27+_CD4 (SM1)	0.031574477	CDK4_Melanocyte -> CD27+_CD4	SM1
DMKN_Melanocyte	CD27+_CD4	APP	CD74	0.235178956	p < 0.01	APP_CD74	APP - CD74	APP	Cell-Cell Contact	PMID: 19849849	DMKN_Melanocyte -> CD27+_CD4 (SM1)	0.014234579	DMKN_Melanocyte -> CD27+_CD4	SM1
GAB2_Melanocyte	CD27+_CD4	APP	CD74	0.303619276	p < 0.01	APP_CD74	APP - CD74	APP	Cell-Cell Contact	PMID: 19849849	GAB2_Melanocyte -> CD27+_CD4 (SM1)	0.037120032	GAB2_Melanocyte -> CD27+_CD4	SM1
IGFBP5_Melanocyte	CD27+_CD4	APP	CD74	0.291725354	p < 0.01	APP_CD74	APP - CD74	APP	Cell-Cell Contact	PMID: 19849849	IGFBP5_Melanocyte -> CD27+_CD4 (SM1)	0.032455619	IGFBP5_Melanocyte -> CD27+_CD4	SM1
PTPRC_Melanocyte	CD27+_CD4	APP	CD74	0.270546446	p < 0.01	APP_CD74	APP - CD74	APP	Cell-Cell Contact	PMID: 19849849	PTPRC_Melanocyte -> CD27+_CD4 (SM1)	0.024817084	PTPRC_Melanocyte -> CD27+_CD4	SM1
CDK4_Melanocyte	CD4_Naive	APP	CD74	0.288523994	p < 0.01	APP_CD74	APP - CD74	APP	Cell-Cell Contact	PMID: 19849849	CDK4_Melanocyte -> CD4_Naive (SM1)	0.031244365	CDK4_Melanocyte -> CD4_Naive	SM1
GAB2_Melanocyte	CD4_Naive	APP	CD74	0.302658975	p < 0.01	APP_CD74	APP - CD74	APP	Cell-Cell Contact	PMID: 19849849	GAB2_Melanocyte -> CD4_Naive (SM1)	0.036734139	GAB2_Melanocyte -> CD4_Naive	SM1
IGFBP5_Melanocyte	CD4_Naive	APP	CD74	0.290834446	p < 0.01	APP_CD74	APP - CD74	APP	Cell-Cell Contact	PMID: 19849849	IGFBP5_Melanocyte -> CD4_Naive (SM1)	0.0321166	IGFBP5_Melanocyte -> CD4_Naive	SM1
PTPRC_Melanocyte	CD4_Naive	APP	CD74	0.269774029	p < 0.01	APP_CD74	APP - CD74	APP	Cell-Cell Contact	PMID: 19849849	PTPRC_Melanocyte -> CD4_Naive (SM1)	0.024555829	PTPRC_Melanocyte -> CD4_Naive	SM1
CDK4_Melanocyte	CD8_Cytotoxic	APP	CD74	0.340872725	p < 0.01	APP_CD74	APP - CD74	APP	Cell-Cell Contact	PMID: 19849849	CDK4_Melanocyte -> CD8_Cytotoxic (SM1)	0.053202692	CDK4_Melanocyte -> CD8_Cytotoxic	SM1
DMKN_Melanocyte	CD8_Cytotoxic	APP	CD74	0.26896322	p < 0.01	APP_CD74	APP - CD74	APP	Cell-Cell Contact	PMID: 19849849	DMKN_Melanocyte -> CD8_Cytotoxic (SM1)	0.024282958	DMKN_Melanocyte -> CD8_Cytotoxic	SM1
GAB2_Melanocyte	CD8_Cytotoxic	APP	CD74	0.360262544	p < 0.01	APP_CD74	APP - CD74	APP	Cell-Cell Contact	PMID: 19849849	GAB2_Melanocyte -> CD8_Cytotoxic (SM1)	0.062302517	GAB2_Melanocyte -> CD8_Cytotoxic	SM1
IGFBP5_Melanocyte	CD8_Cytotoxic	APP	CD74	0.344027443	p < 0.01	APP_CD74	APP - CD74	APP	Cell-Cell Contact	PMID: 19849849	IGFBP5_Melanocyte -> CD8_Cytotoxic (SM1)	0.054653345	IGFBP5_Melanocyte -> CD8_Cytotoxic	SM1
PTPRC_Melanocyte	CD8_Cytotoxic	APP	CD74	0.315490058	p < 0.01	APP_CD74	APP - CD74	APP	Cell-Cell Contact	PMID: 19849849	PTPRC_Melanocyte -> CD8_Cytotoxic (SM1)	0.042017378	PTPRC_Melanocyte -> CD8_Cytotoxic	SM1
GAB2_Melanocyte	DMKN_Melanocyte	APP	CD74	0.211245726	0.01 < p < 0.05	APP_CD74	APP - CD74	APP	Cell-Cell Contact	PMID: 19849849	GAB2_Melanocyte -> DMKN_Melanocyte (SM1)	0.008792787	GAB2_Melanocyte -> DMKN_Melanocyte	SM1
IGFBP5_Melanocyte	DMKN_Melanocyte	APP	CD74	0.205263081	0.01 < p < 0.05	APP_CD74	APP - CD74	APP	Cell-Cell Contact	PMID: 19849849	IGFBP5_Melanocyte -> DMKN_Melanocyte (SM1)	0.007659591	IGFBP5_Melanocyte -> DMKN_Melanocyte	SM1
CDK4_Melanocyte	NK	APP	CD74	0.289408161	p < 0.01	APP_CD74	APP - CD74	APP	Cell-Cell Contact	PMID: 19849849	CDK4_Melanocyte -> NK (SM1)	0.031576959	CDK4_Melanocyte -> NK	SM1
DMKN_Melanocyte	NK	APP	CD74	0.235183381	0.01 < p < 0.05	APP_CD74	APP - CD74	APP	Cell-Cell Contact	PMID: 19849849	DMKN_Melanocyte -> NK (SM1)	0.014235718	DMKN_Melanocyte -> NK	SM1
GAB2_Melanocyte	NK	APP	CD74	0.303626481	p < 0.01	APP_CD74	APP - CD74	APP	Cell-Cell Contact	PMID: 19849849	GAB2_Melanocyte -> NK (SM1)	0.037122933	GAB2_Melanocyte -> NK	SM1
IGFBP5_Melanocyte	NK	APP	CD74	0.291732037	p < 0.01	APP_CD74	APP - CD74	APP	Cell-Cell Contact	PMID: 19849849	IGFBP5_Melanocyte -> NK (SM1)	0.032458168	IGFBP5_Melanocyte -> NK	SM1
PTPRC_Melanocyte	NK	APP	CD74	0.27055224	p < 0.01	APP_CD74	APP - CD74	APP	Cell-Cell Contact	PMID: 19849849	PTPRC_Melanocyte -> NK (SM1)	0.024819048	PTPRC_Melanocyte -> NK	SM1
CDK4_Melanocyte	TNF+_CD4	APP	CD74	0.275582154	p < 0.01	APP_CD74	APP - CD74	APP	Cell-Cell Contact	PMID: 19849849	CDK4_Melanocyte -> TNF+_CD4 (SM1)	0.026551156	CDK4_Melanocyte -> TNF+_CD4	SM1
GAB2_Melanocyte	TNF+_CD4	APP	CD74	0.288520112	p < 0.01	APP_CD74	APP - CD74	APP	Cell-Cell Contact	PMID: 19849849	GAB2_Melanocyte -> TNF+_CD4 (SM1)	0.031242908	GAB2_Melanocyte -> TNF+_CD4	SM1
IGFBP5_Melanocyte	TNF+_CD4	APP	CD74	0.277699656	p < 0.01	APP_CD74	APP - CD74	APP	Cell-Cell Contact	PMID: 19849849	IGFBP5_Melanocyte -> TNF+_CD4 (SM1)	0.027296065	IGFBP5_Melanocyte -> TNF+_CD4	SM1
PTPRC_Melanocyte	TNF+_CD4	APP	CD74	0.258357322	p < 0.01	APP_CD74	APP - CD74	APP	Cell-Cell Contact	PMID: 19849849	PTPRC_Melanocyte -> TNF+_CD4 (SM1)	0.020845685	PTPRC_Melanocyte -> TNF+_CD4	SM1
CDK4_Melanocyte	Treg	APP	CD74	0.319764623	p < 0.01	APP_CD74	APP - CD74	APP	Cell-Cell Contact	PMID: 19849849	CDK4_Melanocyte -> Treg (SM1)	0.043835982	CDK4_Melanocyte -> Treg	SM1
DMKN_Melanocyte	Treg	APP	CD74	0.25529757	p < 0.01	APP_CD74	APP - CD74	APP	Cell-Cell Contact	PMID: 19849849	DMKN_Melanocyte -> Treg (SM1)	0.019900753	DMKN_Melanocyte -> Treg	SM1
GAB2_Melanocyte	Treg	APP	CD74	0.336959702	p < 0.01	APP_CD74	APP - CD74	APP	Cell-Cell Contact	PMID: 19849849	GAB2_Melanocyte -> Treg (SM1)	0.051420728	GAB2_Melanocyte -> Treg	SM1
IGFBP5_Melanocyte	Treg	APP	CD74	0.322567213	p < 0.01	APP_CD74	APP - CD74	APP	Cell-Cell Contact	PMID: 19849849	IGFBP5_Melanocyte -> Treg (SM1)	0.045043387	IGFBP5_Melanocyte -> Treg	SM1
PTPRC_Melanocyte	Treg	APP	CD74	0.297141167	p < 0.01	APP_CD74	APP - CD74	APP	Cell-Cell Contact	PMID: 19849849	PTPRC_Melanocyte -> Treg (SM1)	0.034548064	PTPRC_Melanocyte -> Treg	SM1
CDK4_Melanocyte	gdT	BAG6	NCR3	0.217362928	p < 0.01	BAG6_NCR3-PS	BAG6 - NCR3-PS	BAG	Secreted Signaling	PMID: 30021652	NA	0.010045801	CDK4_Melanocyte -> gdT	PM1
DMKN_Melanocyte	gdT	BAG6	NCR3	0.167888952	p < 0.01	BAG6_NCR3-PS	BAG6 - NCR3-PS	BAG	Secreted Signaling	PMID: 30021652	NA	0.002589429	DMKN_Melanocyte -> gdT	PM1
GAB2_Melanocyte	gdT	BAG6	NCR3	0.21996323	p < 0.01	BAG6_NCR3-PS	BAG6 - NCR3-PS	BAG	Secreted Signaling	PMID: 30021652	NA	0.010607284	GAB2_Melanocyte -> gdT	PM1
IGFBP5_Melanocyte	gdT	BAG6	NCR3	0.188888218	p < 0.01	BAG6_NCR3-PS	BAG6 - NCR3-PS	BAG	Secreted Signaling	PMID: 30021652	NA	0.005020948	IGFBP5_Melanocyte -> gdT	PM1
PTPRC_Melanocyte	gdT	BAG6	NCR3	0.175073921	p < 0.01	BAG6_NCR3-PS	BAG6 - NCR3-PS	BAG	Secreted Signaling	PMID: 30021652	NA	0.003306474	PTPRC_Melanocyte -> gdT	PM1
CDK4_Melanocyte	NK	BAG6	NCR3	0.161061685	p < 0.01	BAG6_NCR3-PS	BAG6 - NCR3-PS	BAG	Secreted Signaling	PMID: 30021652	CDK4_Melanocyte -> NK (SM1)	0.002011647	CDK4_Melanocyte -> NK	SM1
DMKN_Melanocyte	NK	BAG6	NCR3	0.103390287	p < 0.01	BAG6_NCR3-PS	BAG6 - NCR3-PS	BAG	Secreted Signaling	PMID: 30021652	DMKN_Melanocyte -> NK (SM1)	6.30E-05	DMKN_Melanocyte -> NK	SM1
GAB2_Melanocyte	NK	BAG6	NCR3	0.147789005	p < 0.01	BAG6_NCR3-PS	BAG6 - NCR3-PS	BAG	Secreted Signaling	PMID: 30021652	GAB2_Melanocyte -> NK (SM1)	0.00115183	GAB2_Melanocyte -> NK	SM1
IGFBP5_Melanocyte	NK	BAG6	NCR3	0.138416912	p < 0.01	BAG6_NCR3-PS	BAG6 - NCR3-PS	BAG	Secreted Signaling	PMID: 30021652	IGFBP5_Melanocyte -> NK (SM1)	0.00072848	IGFBP5_Melanocyte -> NK	SM1
PTPRC_Melanocyte	NK	BAG6	NCR3	0.14151048	p < 0.01	BAG6_NCR3-PS	BAG6 - NCR3-PS	BAG	Secreted Signaling	PMID: 30021652	PTPRC_Melanocyte -> NK (SM1)	0.000853117	PTPRC_Melanocyte -> NK	SM1
GAB2_Melanocyte	CDK4_Melanocyte	BMP4	BMPR1A_ACVR2A	0.094223237	p < 0.01	BMP4_BMPR1A_ACVR2A	BMP4 - (BMPR1A+ACVR2A)	BMP	Secreted Signaling	KEGG: hsa04350; PMID:26893264	GAB2_Melanocyte -> CDK4_Melanocyte (PM1)	2.46E-05	GAB2_Melanocyte -> CDK4_Melanocyte	PM1
GAB2_Melanocyte	GAB2_Melanocyte	BMP4	BMPR1A_ACVR2A	0.086951033	p < 0.01	BMP4_BMPR1A_ACVR2A	BMP4 - (BMPR1A+ACVR2A)	BMP	Secreted Signaling	KEGG: hsa04350; PMID:26893264	GAB2_Melanocyte -> GAB2_Melanocyte (PM1)	1.01E-05	GAB2_Melanocyte -> GAB2_Melanocyte	PM1
GAB2_Melanocyte	CDK4_Melanocyte	BMP4	BMPR1A_ACVR2B	0.094428658	p < 0.01	BMP4_BMPR1A_ACVR2B	BMP4 - (BMPR1A+ACVR2B)	BMP	Secreted Signaling	KEGG: hsa04350; PMID:26893264	GAB2_Melanocyte -> CDK4_Melanocyte (PM1)	2.52E-05	GAB2_Melanocyte -> CDK4_Melanocyte	PM1
GAB2_Melanocyte	GAB2_Melanocyte	BMP4	BMPR1A_ACVR2B	0.088992803	p < 0.01	BMP4_BMPR1A_ACVR2B	BMP4 - (BMPR1A+ACVR2B)	BMP	Secreted Signaling	KEGG: hsa04350; PMID:26893264	GAB2_Melanocyte -> GAB2_Melanocyte (PM1)	1.32E-05	GAB2_Melanocyte -> GAB2_Melanocyte	PM1
GAB2_Melanocyte	CDK4_Melanocyte	BMP4	BMPR1A_BMPR2	0.098944482	p < 0.01	BMP4_BMPR1A_BMPR2	BMP4 - (BMPR1A+BMPR2)	BMP	Secreted Signaling	KEGG: hsa04350; PMID:26893264	GAB2_Melanocyte -> CDK4_Melanocyte (PM1)	4.08E-05	GAB2_Melanocyte -> CDK4_Melanocyte	PM1
GAB2_Melanocyte	GAB2_Melanocyte	BMP4	BMPR1A_BMPR2	0.095502835	p < 0.01	BMP4_BMPR1A_BMPR2	BMP4 - (BMPR1A+BMPR2)	BMP	Secreted Signaling	KEGG: hsa04350; PMID:26893264	GAB2_Melanocyte -> GAB2_Melanocyte (PM1)	2.83E-05	GAB2_Melanocyte -> GAB2_Melanocyte	PM1
GAB2_Melanocyte	CDK4_Melanocyte	BMP4	BMPR1B_ACVR2A	0.089184845	p < 0.01	BMP4_BMPR1B_ACVR2A	BMP4 - (BMPR1B+ACVR2A)	BMP	Secreted Signaling	KEGG: hsa04350; PMID:26893264	GAB2_Melanocyte -> CDK4_Melanocyte (PM1)	1.35E-05	GAB2_Melanocyte -> CDK4_Melanocyte	PM1
GAB2_Melanocyte	CDK4_Melanocyte	BMP4	BMPR1B_ACVR2B	0.089368866	p < 0.01	BMP4_BMPR1B_ACVR2B	BMP4 - (BMPR1B+ACVR2B)	BMP	Secreted Signaling	KEGG: hsa04350; PMID:26893264	GAB2_Melanocyte -> CDK4_Melanocyte (PM1)	1.38E-05	GAB2_Melanocyte -> CDK4_Melanocyte	PM1
GAB2_Melanocyte	CDK4_Melanocyte	BMP4	BMPR1B_BMPR2	0.093403435	p < 0.01	BMP4_BMPR1B_BMPR2	BMP4 - (BMPR1B+BMPR2)	BMP	Secreted Signaling	KEGG: hsa04350; PMID:26893264	GAB2_Melanocyte -> CDK4_Melanocyte (PM1)	2.24E-05	GAB2_Melanocyte -> CDK4_Melanocyte	PM1
CDK4_Melanocyte	CDK4_Melanocyte	BMP7	ACVR1_ACVR2A	0.107649625	p < 0.01	BMP7_ACVR1_ACVR2A	BMP7 - (ACVR1+ACVR2A)	BMP	Secreted Signaling	KEGG: hsa04350; PMID:26893264	CDK4_Melanocyte -> CDK4_Melanocyte (PM1)	9.24E-05	CDK4_Melanocyte -> CDK4_Melanocyte	PM1
CDK4_Melanocyte	GAB2_Melanocyte	BMP7	ACVR1_ACVR2A	0.100998174	p < 0.01	BMP7_ACVR1_ACVR2A	BMP7 - (ACVR1+ACVR2A)	BMP	Secreted Signaling	KEGG: hsa04350; PMID:26893264	CDK4_Melanocyte -> GAB2_Melanocyte (PM1)	5.01E-05	CDK4_Melanocyte -> GAB2_Melanocyte	PM1
CDK4_Melanocyte	CDK4_Melanocyte	BMP7	ACVR1_ACVR2B	0.107917825	p < 0.01	BMP7_ACVR1_ACVR2B	BMP7 - (ACVR1+ACVR2B)	BMP	Secreted Signaling	KEGG: hsa04350; PMID:26893264	CDK4_Melanocyte -> CDK4_Melanocyte (PM1)	9.46E-05	CDK4_Melanocyte -> CDK4_Melanocyte	PM1
CDK4_Melanocyte	GAB2_Melanocyte	BMP7	ACVR1_ACVR2B	0.103763296	p < 0.01	BMP7_ACVR1_ACVR2B	BMP7 - (ACVR1+ACVR2B)	BMP	Secreted Signaling	KEGG: hsa04350; PMID:26893264	CDK4_Melanocyte -> GAB2_Melanocyte (PM1)	6.52E-05	CDK4_Melanocyte -> GAB2_Melanocyte	PM1
CDK4_Melanocyte	CDK4_Melanocyte	BMP7	ACVR1_BMPR2	0.113855973	p < 0.01	BMP7_ACVR1_BMPR2	BMP7 - (ACVR1+BMPR2)	BMP	Secreted Signaling	KEGG: hsa04350; PMID:26893264	CDK4_Melanocyte -> CDK4_Melanocyte (PM1)	0.000153313	CDK4_Melanocyte -> CDK4_Melanocyte	PM1
CDK4_Melanocyte	GAB2_Melanocyte	BMP7	ACVR1_BMPR2	0.112721651	p < 0.01	BMP7_ACVR1_BMPR2	BMP7 - (ACVR1+BMPR2)	BMP	Secreted Signaling	KEGG: hsa04350; PMID:26893264	CDK4_Melanocyte -> GAB2_Melanocyte (PM1)	0.000140345	CDK4_Melanocyte -> GAB2_Melanocyte	PM1
CDK4_Melanocyte	CDK4_Melanocyte	BMP7	BMPR1A_ACVR2A	0.111251116	p < 0.01	BMP7_BMPR1A_ACVR2A	BMP7 - (BMPR1A+ACVR2A)	BMP	Secreted Signaling	KEGG: hsa04350; PMID:26893264	CDK4_Melanocyte -> CDK4_Melanocyte (PM1)	0.000124816	CDK4_Melanocyte -> CDK4_Melanocyte	PM1
CDK4_Melanocyte	GAB2_Melanocyte	BMP7	BMPR1A_ACVR2A	0.101253045	p < 0.01	BMP7_BMPR1A_ACVR2A	BMP7 - (BMPR1A+ACVR2A)	BMP	Secreted Signaling	KEGG: hsa04350; PMID:26893264	CDK4_Melanocyte -> GAB2_Melanocyte (PM1)	5.14E-05	CDK4_Melanocyte -> GAB2_Melanocyte	PM1
CDK4_Melanocyte	CDK4_Melanocyte	BMP7	BMPR1A_ACVR2B	0.111537576	p < 0.01	BMP7_BMPR1A_ACVR2B	BMP7 - (BMPR1A+ACVR2B)	BMP	Secreted Signaling	KEGG: hsa04350; PMID:26893264	CDK4_Melanocyte -> CDK4_Melanocyte (PM1)	0.00012773	CDK4_Melanocyte -> CDK4_Melanocyte	PM1
CDK4_Melanocyte	GAB2_Melanocyte	BMP7	BMPR1A_ACVR2B	0.104032328	p < 0.01	BMP7_BMPR1A_ACVR2B	BMP7 - (BMPR1A+ACVR2B)	BMP	Secreted Signaling	KEGG: hsa04350; PMID:26893264	CDK4_Melanocyte -> GAB2_Melanocyte (PM1)	6.69E-05	CDK4_Melanocyte -> GAB2_Melanocyte	PM1
CDK4_Melanocyte	CDK4_Melanocyte	BMP7	BMPR1A_BMPR2	0.117892192	p < 0.01	BMP7_BMPR1A_BMPR2	BMP7 - (BMPR1A+BMPR2)	BMP	Secreted Signaling	KEGG: hsa04350; PMID:26893264	CDK4_Melanocyte -> CDK4_Melanocyte (PM1)	0.000207096	CDK4_Melanocyte -> CDK4_Melanocyte	PM1
CDK4_Melanocyte	GAB2_Melanocyte	BMP7	BMPR1A_BMPR2	0.113039189	p < 0.01	BMP7_BMPR1A_BMPR2	BMP7 - (BMPR1A+BMPR2)	BMP	Secreted Signaling	KEGG: hsa04350; PMID:26893264	CDK4_Melanocyte -> GAB2_Melanocyte (PM1)	0.000143886	CDK4_Melanocyte -> GAB2_Melanocyte	PM1
CDK4_Melanocyte	CDK4_Melanocyte	BMP7	BMPR1B_ACVR2A	0.104294844	p < 0.01	BMP7_BMPR1B_ACVR2A	BMP7 - (BMPR1B+ACVR2A)	BMP	Secreted Signaling	KEGG: hsa04350; PMID:26893264	CDK4_Melanocyte -> CDK4_Melanocyte (PM1)	6.85E-05	CDK4_Melanocyte -> CDK4_Melanocyte	PM1
CDK4_Melanocyte	CDK4_Melanocyte	BMP7	BMPR1B_ACVR2B	0.104546575	p < 0.01	BMP7_BMPR1B_ACVR2B	BMP7 - (BMPR1B+ACVR2B)	BMP	Secreted Signaling	KEGG: hsa04350; PMID:26893264	CDK4_Melanocyte -> CDK4_Melanocyte (PM1)	7.01E-05	CDK4_Melanocyte -> CDK4_Melanocyte	PM1
CDK4_Melanocyte	CDK4_Melanocyte	BMP7	BMPR1B_BMPR2	0.110110138	p < 0.01	BMP7_BMPR1B_BMPR2	BMP7 - (BMPR1B+BMPR2)	BMP	Secreted Signaling	KEGG: hsa04350; PMID:26893264	CDK4_Melanocyte -> CDK4_Melanocyte (PM1)	0.000113715	CDK4_Melanocyte -> CDK4_Melanocyte	PM1
GAB2_Melanocyte	CDK4_Melanocyte	BMP8B	ACVR1_ACVR2A	0.107906267	p < 0.01	BMP8B_ACVR1_ACVR2A	BMP8B - (ACVR1+ACVR2A)	BMP	Secreted Signaling	KEGG: hsa04350; PMID:26893264	GAB2_Melanocyte -> CDK4_Melanocyte (PM1)	9.45E-05	GAB2_Melanocyte -> CDK4_Melanocyte	PM1
GAB2_Melanocyte	GAB2_Melanocyte	BMP8B	ACVR1_ACVR2A	0.101224056	p < 0.01	BMP8B_ACVR1_ACVR2A	BMP8B - (ACVR1+ACVR2A)	BMP	Secreted Signaling	KEGG: hsa04350; PMID:26893264	GAB2_Melanocyte -> GAB2_Melanocyte (PM1)	5.12E-05	GAB2_Melanocyte -> GAB2_Melanocyte	PM1
GAB2_Melanocyte	CDK4_Melanocyte	BMP8B	ACVR1_ACVR2B	0.108175748	p < 0.01	BMP8B_ACVR1_ACVR2B	BMP8B - (ACVR1+ACVR2B)	BMP	Secreted Signaling	KEGG: hsa04350; PMID:26893264	GAB2_Melanocyte -> CDK4_Melanocyte (PM1)	9.67E-05	GAB2_Melanocyte -> CDK4_Melanocyte	PM1
GAB2_Melanocyte	GAB2_Melanocyte	BMP8B	ACVR1_ACVR2B	0.104001727	p < 0.01	BMP8B_ACVR1_ACVR2B	BMP8B - (ACVR1+ACVR2B)	BMP	Secreted Signaling	KEGG: hsa04350; PMID:26893264	GAB2_Melanocyte -> GAB2_Melanocyte (PM1)	6.67E-05	GAB2_Melanocyte -> GAB2_Melanocyte	PM1
GAB2_Melanocyte	CDK4_Melanocyte	BMP8B	ACVR1_BMPR2	0.114143082	p < 0.01	BMP8B_ACVR1_BMPR2	BMP8B - (ACVR1+BMPR2)	BMP	Secreted Signaling	KEGG: hsa04350; PMID:26893264	GAB2_Melanocyte -> CDK4_Melanocyte (PM1)	0.000156738	GAB2_Melanocyte -> CDK4_Melanocyte	PM1
GAB2_Melanocyte	GAB2_Melanocyte	BMP8B	ACVR1_BMPR2	0.113003065	p < 0.01	BMP8B_ACVR1_BMPR2	BMP8B - (ACVR1+BMPR2)	BMP	Secreted Signaling	KEGG: hsa04350; PMID:26893264	GAB2_Melanocyte -> GAB2_Melanocyte (PM1)	0.00014348	GAB2_Melanocyte -> GAB2_Melanocyte	PM1
GAB2_Melanocyte	CDK4_Melanocyte	BMP8B	BMPR1A_ACVR2A	0.11152523	p < 0.01	BMP8B_BMPR1A_ACVR2A	BMP8B - (BMPR1A+ACVR2A)	BMP	Secreted Signaling	KEGG: hsa04350; PMID:26893264	GAB2_Melanocyte -> CDK4_Melanocyte (PM1)	0.000127604	GAB2_Melanocyte -> CDK4_Melanocyte	PM1
GAB2_Melanocyte	GAB2_Melanocyte	BMP8B	BMPR1A_ACVR2A	0.10148007	p < 0.01	BMP8B_BMPR1A_ACVR2A	BMP8B - (BMPR1A+ACVR2A)	BMP	Secreted Signaling	KEGG: hsa04350; PMID:26893264	GAB2_Melanocyte -> GAB2_Melanocyte (PM1)	5.25E-05	GAB2_Melanocyte -> GAB2_Melanocyte	PM1
GAB2_Melanocyte	CDK4_Melanocyte	BMP8B	BMPR1A_ACVR2B	0.111813105	p < 0.01	BMP8B_BMPR1A_ACVR2B	BMP8B - (BMPR1A+ACVR2B)	BMP	Secreted Signaling	KEGG: hsa04350; PMID:26893264	GAB2_Melanocyte -> CDK4_Melanocyte (PM1)	0.000130584	GAB2_Melanocyte -> CDK4_Melanocyte	PM1
GAB2_Melanocyte	GAB2_Melanocyte	BMP8B	BMPR1A_ACVR2B	0.104271998	p < 0.01	BMP8B_BMPR1A_ACVR2B	BMP8B - (BMPR1A+ACVR2B)	BMP	Secreted Signaling	KEGG: hsa04350; PMID:26893264	GAB2_Melanocyte -> GAB2_Melanocyte (PM1)	6.84E-05	GAB2_Melanocyte -> GAB2_Melanocyte	PM1
GAB2_Melanocyte	CDK4_Melanocyte	BMP8B	BMPR1A_BMPR2	0.11820003	p < 0.01	BMP8B_BMPR1A_BMPR2	BMP8B - (BMPR1A+BMPR2)	BMP	Secreted Signaling	KEGG: hsa04350; PMID:26893264	GAB2_Melanocyte -> CDK4_Melanocyte (PM1)	0.000211722	GAB2_Melanocyte -> CDK4_Melanocyte	PM1
GAB2_Melanocyte	GAB2_Melanocyte	BMP8B	BMPR1A_BMPR2	0.113322191	p < 0.01	BMP8B_BMPR1A_BMPR2	BMP8B - (BMPR1A+BMPR2)	BMP	Secreted Signaling	KEGG: hsa04350; PMID:26893264	GAB2_Melanocyte -> GAB2_Melanocyte (PM1)	0.0001471	GAB2_Melanocyte -> GAB2_Melanocyte	PM1
GAB2_Melanocyte	CDK4_Melanocyte	BMP8B	BMPR1B_ACVR2A	0.104535727	p < 0.01	BMP8B_BMPR1B_ACVR2A	BMP8B - (BMPR1B+ACVR2A)	BMP	Secreted Signaling	KEGG: hsa04350; PMID:26893264	GAB2_Melanocyte -> CDK4_Melanocyte (PM1)	7.01E-05	GAB2_Melanocyte -> CDK4_Melanocyte	PM1
GAB2_Melanocyte	CDK4_Melanocyte	BMP8B	BMPR1B_ACVR2B	0.104788623	p < 0.01	BMP8B_BMPR1B_ACVR2B	BMP8B - (BMPR1B+ACVR2B)	BMP	Secreted Signaling	KEGG: hsa04350; PMID:26893264	GAB2_Melanocyte -> CDK4_Melanocyte (PM1)	7.17E-05	GAB2_Melanocyte -> CDK4_Melanocyte	PM1
GAB2_Melanocyte	CDK4_Melanocyte	BMP8B	BMPR1B_BMPR2	0.110378655	p < 0.01	BMP8B_BMPR1B_BMPR2	BMP8B - (BMPR1B+BMPR2)	BMP	Secreted Signaling	KEGG: hsa04350; PMID:26893264	GAB2_Melanocyte -> CDK4_Melanocyte (PM1)	0.000116255	GAB2_Melanocyte -> CDK4_Melanocyte	PM1
CDK4_Melanocyte	CDK4_Melanocyte	CADM1	CADM1	0.178240196	p < 0.01	CADM1_CADM1	CADM1 - CADM1	CADM	Cell-Cell Contact	PMID: 24503895	CDK4_Melanocyte -> CDK4_Melanocyte (SM1)	0.003659581	CDK4_Melanocyte -> CDK4_Melanocyte	SM1
GAB2_Melanocyte	CDK4_Melanocyte	CADM1	CADM1	0.191732457	p < 0.01	CADM1_CADM1	CADM1 - CADM1	CADM	Cell-Cell Contact	PMID: 24503895	GAB2_Melanocyte -> CDK4_Melanocyte (SM1)	0.005431168	GAB2_Melanocyte -> CDK4_Melanocyte	SM1
IGFBP5_Melanocyte	CDK4_Melanocyte	CADM1	CADM1	0.200912511	p < 0.01	CADM1_CADM1	CADM1 - CADM1	CADM	Cell-Cell Contact	PMID: 24503895	IGFBP5_Melanocyte -> CDK4_Melanocyte (SM1)	0.006892711	IGFBP5_Melanocyte -> CDK4_Melanocyte	SM1
PTPRC_Melanocyte	CDK4_Melanocyte	CADM1	CADM1	0.179837798	p < 0.01	CADM1_CADM1	CADM1 - CADM1	CADM	Cell-Cell Contact	PMID: 24503895	PTPRC_Melanocyte -> CDK4_Melanocyte (SM1)	0.003846597	PTPRC_Melanocyte -> CDK4_Melanocyte	SM1
CDK4_Melanocyte	GAB2_Melanocyte	CADM1	CADM1	0.191732457	p < 0.01	CADM1_CADM1	CADM1 - CADM1	CADM	Cell-Cell Contact	PMID: 24503895	CDK4_Melanocyte -> GAB2_Melanocyte (SM1)	0.005431168	CDK4_Melanocyte -> GAB2_Melanocyte	SM1
GAB2_Melanocyte	GAB2_Melanocyte	CADM1	CADM1	0.207397638	p < 0.01	CADM1_CADM1	CADM1 - CADM1	CADM	Cell-Cell Contact	PMID: 24503895	GAB2_Melanocyte -> GAB2_Melanocyte (SM1)	0.008053442	GAB2_Melanocyte -> GAB2_Melanocyte	SM1
IGFBP5_Melanocyte	GAB2_Melanocyte	CADM1	CADM1	0.218147481	p < 0.01	CADM1_CADM1	CADM1 - CADM1	CADM	Cell-Cell Contact	PMID: 24503895	IGFBP5_Melanocyte -> GAB2_Melanocyte (SM1)	0.010213399	IGFBP5_Melanocyte -> GAB2_Melanocyte	SM1
PTPRC_Melanocyte	GAB2_Melanocyte	CADM1	CADM1	0.193578932	p < 0.01	CADM1_CADM1	CADM1 - CADM1	CADM	Cell-Cell Contact	PMID: 24503895	PTPRC_Melanocyte -> GAB2_Melanocyte (SM1)	0.005708201	PTPRC_Melanocyte -> GAB2_Melanocyte	SM1
CDK4_Melanocyte	IGFBP5_Melanocyte	CADM1	CADM1	0.200912511	p < 0.01	CADM1_CADM1	CADM1 - CADM1	CADM	Cell-Cell Contact	PMID: 24503895	CDK4_Melanocyte -> IGFBP5_Melanocyte (SM1)	0.006892711	CDK4_Melanocyte -> IGFBP5_Melanocyte	SM1
GAB2_Melanocyte	IGFBP5_Melanocyte	CADM1	CADM1	0.218147481	p < 0.01	CADM1_CADM1	CADM1 - CADM1	CADM	Cell-Cell Contact	PMID: 24503895	GAB2_Melanocyte -> IGFBP5_Melanocyte (SM1)	0.010213399	GAB2_Melanocyte -> IGFBP5_Melanocyte	SM1
IGFBP5_Melanocyte	IGFBP5_Melanocyte	CADM1	CADM1	0.230041714	p < 0.01	CADM1_CADM1	CADM1 - CADM1	CADM	Cell-Cell Contact	PMID: 24503895	IGFBP5_Melanocyte -> IGFBP5_Melanocyte (SM1)	0.012945103	IGFBP5_Melanocyte -> IGFBP5_Melanocyte	SM1
PTPRC_Melanocyte	IGFBP5_Melanocyte	CADM1	CADM1	0.202937883	p < 0.01	CADM1_CADM1	CADM1 - CADM1	CADM	Cell-Cell Contact	PMID: 24503895	PTPRC_Melanocyte -> IGFBP5_Melanocyte (SM1)	0.00724375	PTPRC_Melanocyte -> IGFBP5_Melanocyte	SM1
CDK4_Melanocyte	PTPRC_Melanocyte	CADM1	CADM1	0.179837798	p < 0.01	CADM1_CADM1	CADM1 - CADM1	CADM	Cell-Cell Contact	PMID: 24503895	CDK4_Melanocyte -> PTPRC_Melanocyte (SM1)	0.003846597	CDK4_Melanocyte -> PTPRC_Melanocyte	SM1
GAB2_Melanocyte	PTPRC_Melanocyte	CADM1	CADM1	0.193578932	p < 0.01	CADM1_CADM1	CADM1 - CADM1	CADM	Cell-Cell Contact	PMID: 24503895	GAB2_Melanocyte -> PTPRC_Melanocyte (SM1)	0.005708201	GAB2_Melanocyte -> PTPRC_Melanocyte	SM1
IGFBP5_Melanocyte	PTPRC_Melanocyte	CADM1	CADM1	0.202937883	p < 0.01	CADM1_CADM1	CADM1 - CADM1	CADM	Cell-Cell Contact	PMID: 24503895	IGFBP5_Melanocyte -> PTPRC_Melanocyte (SM1)	0.00724375	IGFBP5_Melanocyte -> PTPRC_Melanocyte	SM1
PTPRC_Melanocyte	PTPRC_Melanocyte	CADM1	CADM1	0.181463983	p < 0.01	CADM1_CADM1	CADM1 - CADM1	CADM	Cell-Cell Contact	PMID: 24503895	PTPRC_Melanocyte -> PTPRC_Melanocyte (SM1)	0.004043133	PTPRC_Melanocyte -> PTPRC_Melanocyte	SM1
gdT	CD4_Memory	CCL20	CCR6	0.180634959	p < 0.01	CCL20_CCR6	CCL20 - CCR6	CCL	Secreted Signaling	KEGG: hsa04060	NA	0.003942158	gdT -> CD4_Memory	PM1
gdT	CD4_Naive	CCL20	CCR6	0.174530105	p < 0.01	CCL20_CCR6	CCL20 - CCR6	CCL	Secreted Signaling	KEGG: hsa04060	NA	0.003248147	gdT -> CD4_Naive	PM1
gdT	gdT	CCL20	CCR6	0.227130452	p < 0.01	CCL20_CCR6	CCL20 - CCR6	CCL	Secreted Signaling	KEGG: hsa04060	NA	0.012243548	gdT -> gdT	PM1
gdT	PTPRC_Melanocyte	CCL20	CCR6	0.156764688	p < 0.01	CCL20_CCR6	CCL20 - CCR6	CCL	Secreted Signaling	KEGG: hsa04060	NA	0.00169684	gdT -> PTPRC_Melanocyte	PM1
gdT	Treg	CCL20	CCR6	0.181634977	p < 0.01	CCL20_CCR6	CCL20 - CCR6	CCL	Secreted Signaling	KEGG: hsa04060	NA	0.004064163	gdT -> Treg	PM1
CD27+_CD4	CD4_Memory	CCL5	CCR4	0.185289408	p < 0.01	CCL5_CCR4	CCL5 - CCR4	CCL	Secreted Signaling	KEGG: hsa04060	CD27+_CD4 -> CD4_Memory (PM1)	0.004530321	CD27+_CD4 -> CD4_Memory	PM1
CD8_Cytotoxic	CD4_Memory	CCL5	CCR4	0.261656163	p < 0.01	CCL5_CCR4	CCL5 - CCR4	CCL	Secreted Signaling	KEGG: hsa04060	CD8_Cytotoxic -> CD4_Memory (PM1)	0.021888159	CD8_Cytotoxic -> CD4_Memory	PM1
NK	CD4_Memory	CCL5	CCR4	0.237113921	p < 0.01	CCL5_CCR4	CCL5 - CCR4	CCL	Secreted Signaling	KEGG: hsa04060	NK -> CD4_Memory (PM1)	0.014737175	NK -> CD4_Memory	PM1
CD27+_CD4	CD4_Naive	CCL5	CCR4	0.192036777	p < 0.01	CCL5_CCR4	CCL5 - CCR4	CCL	Secreted Signaling	KEGG: hsa04060	CD27+_CD4 -> CD4_Naive (PM1)	0.005476244	CD27+_CD4 -> CD4_Naive	PM1
CD8_Cytotoxic	CD4_Naive	CCL5	CCR4	0.27504135	p < 0.01	CCL5_CCR4	CCL5 - CCR4	CCL	Secreted Signaling	KEGG: hsa04060	CD8_Cytotoxic -> CD4_Naive (PM1)	0.026362389	CD8_Cytotoxic -> CD4_Naive	PM1
NK	CD4_Naive	CCL5	CCR4	0.248145487	p < 0.01	CCL5_CCR4	CCL5 - CCR4	CCL	Secreted Signaling	KEGG: hsa04060	NK -> CD4_Naive (PM1)	0.017776215	NK -> CD4_Naive	PM1
CD27+_CD4	PTPRC_Melanocyte	CCL5	CCR4	0.174915098	p < 0.01	CCL5_CCR4	CCL5 - CCR4	CCL	Secreted Signaling	KEGG: hsa04060	CD27+_CD4 -> PTPRC_Melanocyte (PM1)	0.003289369	CD27+_CD4 -> PTPRC_Melanocyte	PM1
CD8_Cytotoxic	PTPRC_Melanocyte	CCL5	CCR4	0.241714129	p < 0.01	CCL5_CCR4	CCL5 - CCR4	CCL	Secreted Signaling	KEGG: hsa04060	CD8_Cytotoxic -> PTPRC_Melanocyte (PM1)	0.015968799	CD8_Cytotoxic -> PTPRC_Melanocyte	PM1
NK	PTPRC_Melanocyte	CCL5	CCR4	0.220523392	p < 0.01	CCL5_CCR4	CCL5 - CCR4	CCL	Secreted Signaling	KEGG: hsa04060	NK -> PTPRC_Melanocyte (PM1)	0.010730487	NK -> PTPRC_Melanocyte	PM1
CD27+_CD4	Treg	CCL5	CCR4	0.196887705	p < 0.01	CCL5_CCR4	CCL5 - CCR4	CCL	Secreted Signaling	KEGG: hsa04060	CD27+_CD4 -> Treg (PM1)	0.0062259	CD27+_CD4 -> Treg	PM1
CD8_Cytotoxic	Treg	CCL5	CCR4	0.284868702	p < 0.01	CCL5_CCR4	CCL5 - CCR4	CCL	Secreted Signaling	KEGG: hsa04060	CD8_Cytotoxic -> Treg (PM1)	0.029885282	CD8_Cytotoxic -> Treg	PM1
NK	Treg	CCL5	CCR4	0.25619433	p < 0.01	CCL5_CCR4	CCL5 - CCR4	CCL	Secreted Signaling	KEGG: hsa04060	NK -> Treg (PM1)	0.020175485	NK -> Treg	PM1
CD27+_CD4	CDK4_Melanocyte	CD226	NECTIN2	0.128791894	p < 0.01	CD226_NECTIN2	CD226 - NECTIN2	CD226	Cell-Cell Contact	PMID: 24440149	CD27+_CD4 -> CDK4_Melanocyte (PM1)	0.000424557	CD27+_CD4 -> CDK4_Melanocyte	PM1
CD4_Memory	CDK4_Melanocyte	CD226	NECTIN2	0.124668785	p < 0.01	CD226_NECTIN2	CD226 - NECTIN2	CD226	Cell-Cell Contact	PMID: 24440149	CD4_Memory -> CDK4_Melanocyte (PM1)	0.000328408	CD4_Memory -> CDK4_Melanocyte	PM1
CD27+_CD4	GAB2_Melanocyte	CD226	NECTIN2	0.135956731	p < 0.01	CD226_NECTIN2	CD226 - NECTIN2	CD226	Cell-Cell Contact	PMID: 24440149	CD27+_CD4 -> GAB2_Melanocyte (PM1)	0.000639208	CD27+_CD4 -> GAB2_Melanocyte	PM1
CD4_Memory	GAB2_Melanocyte	CD226	NECTIN2	0.131371124	p < 0.01	CD226_NECTIN2	CD226 - NECTIN2	CD226	Cell-Cell Contact	PMID: 24440149	CD4_Memory -> GAB2_Melanocyte (PM1)	0.000494471	CD4_Memory -> GAB2_Melanocyte	PM1
NK	CDK4_Melanocyte	CD226	NECTIN2	0.150857255	p < 0.01	CD226_NECTIN2	CD226 - NECTIN2	CD226	Cell-Cell Contact	PMID: 24440149	NK -> CDK4_Melanocyte (SM1)	0.001321771	NK -> CDK4_Melanocyte	SM1
NK	GAB2_Melanocyte	CD226	NECTIN2	0.124533107	p < 0.01	CD226_NECTIN2	CD226 - NECTIN2	CD226	Cell-Cell Contact	PMID: 24440149	NK -> GAB2_Melanocyte (SM1)	0.00032555	NK -> GAB2_Melanocyte	SM1
NK	PTPRC_Melanocyte	CD226	NECTIN2	0.135877028	p < 0.01	CD226_NECTIN2	CD226 - NECTIN2	CD226	Cell-Cell Contact	PMID: 24440149	NK -> PTPRC_Melanocyte (SM1)	0.000636456	NK -> PTPRC_Melanocyte	SM1
CD27+_CD4	CDK4_Melanocyte	CD226	PVR	0.125716013	p < 0.01	CD226_PVR	CD226 - PVR	CD226	Cell-Cell Contact	PMID: 24440149	CD27+_CD4 -> CDK4_Melanocyte (PM1)	0.000351101	CD27+_CD4 -> CDK4_Melanocyte	PM1
CD4_Memory	CDK4_Melanocyte	CD226	PVR	0.121784241	p < 0.01	CD226_PVR	CD226 - PVR	CD226	Cell-Cell Contact	PMID: 24440149	CD4_Memory -> CDK4_Melanocyte (PM1)	0.000271583	CD4_Memory -> CDK4_Melanocyte	PM1
CD27+_CD4	NK	CD40LG	ITGA5_ITGB1	0.167109739	p < 0.01	CD40LG_ITGA5_ITGB1	CD40LG - (ITGA5+ITGB1)	CD40	Secreted Signaling	PMID: 28676852	CD27+_CD4 -> NK (PM1)	0.0025185	CD27+_CD4 -> NK	PM1
CD4_Memory	NK	CD40LG	ITGA5_ITGB1	0.176276384	p < 0.01	CD40LG_ITGA5_ITGB1	CD40LG - (ITGA5+ITGB1)	CD40	Secreted Signaling	PMID: 28676852	CD4_Memory -> NK (PM1)	0.003437848	CD4_Memory -> NK	PM1
CD27+_CD4	CDK4_Melanocyte	CD40LG	CD40	0.110979787	p < 0.01	CD40LG_CD40	CD40LG - CD40	CD40	Cell-Cell Contact	KEGG: hsa04514	CD27+_CD4 -> CDK4_Melanocyte (PM1)	0.000122102	CD27+_CD4 -> CDK4_Melanocyte	PM1
CD4_Memory	CDK4_Melanocyte	CD40LG	CD40	0.114961155	p < 0.01	CD40LG_CD40	CD40LG - CD40	CD40	Cell-Cell Contact	KEGG: hsa04514	CD4_Memory -> CDK4_Melanocyte (PM1)	0.000166821	CD4_Memory -> CDK4_Melanocyte	PM1
CD27+_CD4	GAB2_Melanocyte	CD6	ALCAM	0.117642692	p < 0.01	CD6_ALCAM	CD6 - ALCAM	CD6	Cell-Cell Contact	PMID: 23602662	CD27+_CD4 -> GAB2_Melanocyte (PM1)	0.000203404	CD27+_CD4 -> GAB2_Melanocyte	PM1
CD4_Memory	GAB2_Melanocyte	CD6	ALCAM	0.144628568	p < 0.01	CD6_ALCAM	CD6 - ALCAM	CD6	Cell-Cell Contact	PMID: 23602662	CD4_Memory -> GAB2_Melanocyte (PM1)	0.000993513	CD4_Memory -> GAB2_Melanocyte	PM1
CD4_Naive	GAB2_Melanocyte	CD6	ALCAM	0.128439657	p < 0.01	CD6_ALCAM	CD6 - ALCAM	CD6	Cell-Cell Contact	PMID: 23602662	CD4_Naive -> GAB2_Melanocyte (PM1)	0.000415612	CD4_Naive -> GAB2_Melanocyte	PM1
CD8_Cytotoxic	GAB2_Melanocyte	CD6	ALCAM	0.124046356	p < 0.01	CD6_ALCAM	CD6 - ALCAM	CD6	Cell-Cell Contact	PMID: 23602662	CD8_Cytotoxic -> GAB2_Melanocyte (PM1)	0.000315452	CD8_Cytotoxic -> GAB2_Melanocyte	PM1
PTPRC_Melanocyte	GAB2_Melanocyte	CD6	ALCAM	0.126234069	p < 0.01	CD6_ALCAM	CD6 - ALCAM	CD6	Cell-Cell Contact	PMID: 23602662	PTPRC_Melanocyte -> GAB2_Melanocyte (PM1)	0.000362752	PTPRC_Melanocyte -> GAB2_Melanocyte	PM1
CD4_Naive	CDK4_Melanocyte	CD6	ALCAM	0.212677861	p < 0.01	CD6_ALCAM	CD6 - ALCAM	CD6	Cell-Cell Contact	PMID: 23602662	CD4_Naive -> CDK4_Melanocyte (SM1)	0.009077587	CD4_Naive -> CDK4_Melanocyte	SM1
CD4_Naive	DMKN_Melanocyte	CD6	ALCAM	0.178270981	p < 0.01	CD6_ALCAM	CD6 - ALCAM	CD6	Cell-Cell Contact	PMID: 23602662	CD4_Naive -> DMKN_Melanocyte (SM1)	0.003663128	CD4_Naive -> DMKN_Melanocyte	SM1
CD4_Naive	GAB2_Melanocyte	CD6	ALCAM	0.162932465	p < 0.01	CD6_ALCAM	CD6 - ALCAM	CD6	Cell-Cell Contact	PMID: 23602662	CD4_Naive -> GAB2_Melanocyte (SM1)	0.002160291	CD4_Naive -> GAB2_Melanocyte	SM1
CD4_Naive	IGFBP5_Melanocyte	CD6	ALCAM	0.227055499	p < 0.01	CD6_ALCAM	CD6 - ALCAM	CD6	Cell-Cell Contact	PMID: 23602662	CD4_Naive -> IGFBP5_Melanocyte (SM1)	0.012225766	CD4_Naive -> IGFBP5_Melanocyte	SM1
CD4_Naive	PTPRC_Melanocyte	CD6	ALCAM	0.187068252	p < 0.01	CD6_ALCAM	CD6 - ALCAM	CD6	Cell-Cell Contact	PMID: 23602662	CD4_Naive -> PTPRC_Melanocyte (SM1)	0.004768886	CD4_Naive -> PTPRC_Melanocyte	SM1
CD27+_CD4	CDK4_Melanocyte	CD96	PVR	0.115418422	p < 0.01	CD96_PVR	CD96 - PVR	CD96	Cell-Cell Contact	PMID: 15034010	CD27+_CD4 -> CDK4_Melanocyte (PM1)	0.00017267	CD27+_CD4 -> CDK4_Melanocyte	PM1
CD4_Memory	CDK4_Melanocyte	CD96	PVR	0.14545522	p < 0.01	CD96_PVR	CD96 - PVR	CD96	Cell-Cell Contact	PMID: 15034010	CD4_Memory -> CDK4_Melanocyte (PM1)	0.001033331	CD4_Memory -> CDK4_Melanocyte	PM1
CD4_Naive	CDK4_Melanocyte	CD96	PVR	0.125311966	p < 0.01	CD96_PVR	CD96 - PVR	CD96	Cell-Cell Contact	PMID: 15034010	CD4_Naive -> CDK4_Melanocyte (PM1)	0.000342211	CD4_Naive -> CDK4_Melanocyte	PM1
CD8_Cytotoxic	CDK4_Melanocyte	CD96	PVR	0.129335013	p < 0.01	CD96_PVR	CD96 - PVR	CD96	Cell-Cell Contact	PMID: 15034010	CD8_Cytotoxic -> CDK4_Melanocyte (PM1)	0.000438628	CD8_Cytotoxic -> CDK4_Melanocyte	PM1
NK	CDK4_Melanocyte	CD96	PVR	0.129171499	p < 0.01	CD96_PVR	CD96 - PVR	CD96	Cell-Cell Contact	PMID: 15034010	NK -> CDK4_Melanocyte (PM1)	0.000434356	NK -> CDK4_Melanocyte	PM1
PTPRC_Melanocyte	CDK4_Melanocyte	CD96	PVR	0.118450011	p < 0.01	CD96_PVR	CD96 - PVR	CD96	Cell-Cell Contact	PMID: 15034010	PTPRC_Melanocyte -> CDK4_Melanocyte (PM1)	0.000215537	PTPRC_Melanocyte -> CDK4_Melanocyte	PM1
TNF+_CD4	CDK4_Melanocyte	CD96	PVR	0.124331899	p < 0.01	CD96_PVR	CD96 - PVR	CD96	Cell-Cell Contact	PMID: 15034010	TNF+_CD4 -> CDK4_Melanocyte (PM1)	0.000321347	TNF+_CD4 -> CDK4_Melanocyte	PM1
Treg	CDK4_Melanocyte	CD96	PVR	0.117586821	p < 0.01	CD96_PVR	CD96 - PVR	CD96	Cell-Cell Contact	PMID: 15034010	Treg -> CDK4_Melanocyte (PM1)	0.000202584	Treg -> CDK4_Melanocyte	PM1
CD4_Memory	CD4_Memory	CD99	CD99	0.377719371	p < 0.01	CD99_CD99	CD99 - CD99	CD99	Cell-Cell Contact	KEGG: hsa04514	CD4_Memory -> CD4_Memory (PM1)	0.070830319	CD4_Memory -> CD4_Memory	PM1
GAB2_Melanocyte	CD4_Memory	CD99	CD99	0.373575495	p < 0.01	CD99_CD99	CD99 - CD99	CD99	Cell-Cell Contact	KEGG: hsa04514	GAB2_Melanocyte -> CD4_Memory (PM1)	0.068780493	GAB2_Melanocyte -> CD4_Memory	PM1
gdT	CD4_Memory	CD99	CD99	0.379856459	p < 0.01	CD99_CD99	CD99 - CD99	CD99	Cell-Cell Contact	KEGG: hsa04514	NA	0.071893216	gdT -> CD4_Memory	PM1
PTPRC_Melanocyte	CD4_Memory	CD99	CD99	0.374437928	0.01 < p < 0.05	CD99_CD99	CD99 - CD99	CD99	Cell-Cell Contact	KEGG: hsa04514	PTPRC_Melanocyte -> CD4_Memory (PM1)	0.069205868	PTPRC_Melanocyte -> CD4_Memory	PM1
CD4_Memory	GAB2_Melanocyte	CD99	CD99	0.373575495	p < 0.01	CD99_CD99	CD99 - CD99	CD99	Cell-Cell Contact	KEGG: hsa04514	CD4_Memory -> GAB2_Melanocyte (PM1)	0.068780493	CD4_Memory -> GAB2_Melanocyte	PM1
gdT	GAB2_Melanocyte	CD99	CD99	0.375670492	p < 0.01	CD99_CD99	CD99 - CD99	CD99	Cell-Cell Contact	KEGG: hsa04514	NA	0.069814941	gdT -> GAB2_Melanocyte	PM1
CD4_Memory	gdT	CD99	CD99	0.379856459	p < 0.01	CD99_CD99	CD99 - CD99	CD99	Cell-Cell Contact	KEGG: hsa04514	NA	0.071893216	CD4_Memory -> gdT	PM1
GAB2_Melanocyte	gdT	CD99	CD99	0.375670492	p < 0.01	CD99_CD99	CD99 - CD99	CD99	Cell-Cell Contact	KEGG: hsa04514	NA	0.069814941	GAB2_Melanocyte -> gdT	PM1
CD4_Memory	PTPRC_Melanocyte	CD99	CD99	0.374437928	0.01 < p < 0.05	CD99_CD99	CD99 - CD99	CD99	Cell-Cell Contact	KEGG: hsa04514	CD4_Memory -> PTPRC_Melanocyte (PM1)	0.069205868	CD4_Memory -> PTPRC_Melanocyte	PM1
CDK4_Melanocyte	CDK4_Melanocyte	CD99	CD99	0.291549658	p < 0.01	CD99_CD99	CD99 - CD99	CD99	Cell-Cell Contact	KEGG: hsa04514	CDK4_Melanocyte -> CDK4_Melanocyte (SM1)	0.032388643	CDK4_Melanocyte -> CDK4_Melanocyte	SM1
GAB2_Melanocyte	CDK4_Melanocyte	CD99	CD99	0.318570621	p < 0.01	CD99_CD99	CD99 - CD99	CD99	Cell-Cell Contact	KEGG: hsa04514	GAB2_Melanocyte -> CDK4_Melanocyte (SM1)	0.043325175	GAB2_Melanocyte -> CDK4_Melanocyte	SM1
NK	CDK4_Melanocyte	CD99	CD99	0.355952732	p < 0.01	CD99_CD99	CD99 - CD99	CD99	Cell-Cell Contact	KEGG: hsa04514	NK -> CDK4_Melanocyte (SM1)	0.060243429	NK -> CDK4_Melanocyte	SM1
PTPRC_Melanocyte	CDK4_Melanocyte	CD99	CD99	0.29341769	0.01 < p < 0.05	CD99_CD99	CD99 - CD99	CD99	Cell-Cell Contact	KEGG: hsa04514	PTPRC_Melanocyte -> CDK4_Melanocyte (SM1)	0.033103681	PTPRC_Melanocyte -> CDK4_Melanocyte	SM1
GAB2_Melanocyte	DMKN_Melanocyte	CD99	CD99	0.308943669	p < 0.01	CD99_CD99	CD99 - CD99	CD99	Cell-Cell Contact	KEGG: hsa04514	GAB2_Melanocyte -> DMKN_Melanocyte (SM1)	0.039288005	GAB2_Melanocyte -> DMKN_Melanocyte	SM1
NK	DMKN_Melanocyte	CD99	CD99	0.344171625	p < 0.01	CD99_CD99	CD99 - CD99	CD99	Cell-Cell Contact	KEGG: hsa04514	NK -> DMKN_Melanocyte (SM1)	0.054719937	NK -> DMKN_Melanocyte	SM1
CDK4_Melanocyte	GAB2_Melanocyte	CD99	CD99	0.318570621	p < 0.01	CD99_CD99	CD99 - CD99	CD99	Cell-Cell Contact	KEGG: hsa04514	CDK4_Melanocyte -> GAB2_Melanocyte (SM1)	0.043325175	CDK4_Melanocyte -> GAB2_Melanocyte	SM1
DMKN_Melanocyte	GAB2_Melanocyte	CD99	CD99	0.308943669	p < 0.01	CD99_CD99	CD99 - CD99	CD99	Cell-Cell Contact	KEGG: hsa04514	DMKN_Melanocyte -> GAB2_Melanocyte (SM1)	0.039288005	DMKN_Melanocyte -> GAB2_Melanocyte	SM1
GAB2_Melanocyte	GAB2_Melanocyte	CD99	CD99	0.350642862	p < 0.01	CD99_CD99	CD99 - CD99	CD99	Cell-Cell Contact	KEGG: hsa04514	GAB2_Melanocyte -> GAB2_Melanocyte (SM1)	0.057734254	GAB2_Melanocyte -> GAB2_Melanocyte	SM1
NK	GAB2_Melanocyte	CD99	CD99	0.395552526	p < 0.01	CD99_CD99	CD99 - CD99	CD99	Cell-Cell Contact	KEGG: hsa04514	NK -> GAB2_Melanocyte (SM1)	0.079809778	NK -> GAB2_Melanocyte	SM1
PTPRC_Melanocyte	GAB2_Melanocyte	CD99	CD99	0.320776611	p < 0.01	CD99_CD99	CD99 - CD99	CD99	Cell-Cell Contact	KEGG: hsa04514	PTPRC_Melanocyte -> GAB2_Melanocyte (SM1)	0.044270609	PTPRC_Melanocyte -> GAB2_Melanocyte	SM1
NK	IGFBP5_Melanocyte	CD99	CD99	0.312160664	0.01 < p < 0.05	CD99_CD99	CD99 - CD99	CD99	Cell-Cell Contact	KEGG: hsa04514	NK -> IGFBP5_Melanocyte (SM1)	0.040620656	NK -> IGFBP5_Melanocyte	SM1
CDK4_Melanocyte	NK	CD99	CD99	0.355952732	p < 0.01	CD99_CD99	CD99 - CD99	CD99	Cell-Cell Contact	KEGG: hsa04514	CDK4_Melanocyte -> NK (SM1)	0.060243429	CDK4_Melanocyte -> NK	SM1
DMKN_Melanocyte	NK	CD99	CD99	0.344171625	p < 0.01	CD99_CD99	CD99 - CD99	CD99	Cell-Cell Contact	KEGG: hsa04514	DMKN_Melanocyte -> NK (SM1)	0.054719937	DMKN_Melanocyte -> NK	SM1
GAB2_Melanocyte	NK	CD99	CD99	0.395552526	p < 0.01	CD99_CD99	CD99 - CD99	CD99	Cell-Cell Contact	KEGG: hsa04514	GAB2_Melanocyte -> NK (SM1)	0.079809778	GAB2_Melanocyte -> NK	SM1
IGFBP5_Melanocyte	NK	CD99	CD99	0.312160664	0.01 < p < 0.05	CD99_CD99	CD99 - CD99	CD99	Cell-Cell Contact	KEGG: hsa04514	IGFBP5_Melanocyte -> NK (SM1)	0.040620656	IGFBP5_Melanocyte -> NK	SM1
NK	NK	CD99	CD99	0.451827901	p < 0.01	CD99_CD99	CD99 - CD99	CD99	Cell-Cell Contact	KEGG: hsa04514	NK -> NK (SM1)	0.109346661	NK -> NK	SM1
PTPRC_Melanocyte	NK	CD99	CD99	0.358659414	p < 0.01	CD99_CD99	CD99 - CD99	CD99	Cell-Cell Contact	KEGG: hsa04514	PTPRC_Melanocyte -> NK (SM1)	0.061534304	PTPRC_Melanocyte -> NK	SM1
CDK4_Melanocyte	PTPRC_Melanocyte	CD99	CD99	0.29341769	0.01 < p < 0.05	CD99_CD99	CD99 - CD99	CD99	Cell-Cell Contact	KEGG: hsa04514	CDK4_Melanocyte -> PTPRC_Melanocyte (SM1)	0.033103681	CDK4_Melanocyte -> PTPRC_Melanocyte	SM1
GAB2_Melanocyte	PTPRC_Melanocyte	CD99	CD99	0.320776611	p < 0.01	CD99_CD99	CD99 - CD99	CD99	Cell-Cell Contact	KEGG: hsa04514	GAB2_Melanocyte -> PTPRC_Melanocyte (SM1)	0.044270609	GAB2_Melanocyte -> PTPRC_Melanocyte	SM1
NK	PTPRC_Melanocyte	CD99	CD99	0.358659414	p < 0.01	CD99_CD99	CD99 - CD99	CD99	Cell-Cell Contact	KEGG: hsa04514	NK -> PTPRC_Melanocyte (SM1)	0.061534304	NK -> PTPRC_Melanocyte	SM1
CD27+_CD4	CDK4_Melanocyte	CD99	CD99L2	0.142009967	0.01 < p < 0.05	CD99_CD99L2	CD99 - CD99L2	CD99	Cell-Cell Contact	KEGG: hsa04514	CD27+_CD4 -> CDK4_Melanocyte (PM1)	0.000874587	CD27+_CD4 -> CDK4_Melanocyte	PM1
CD4_Memory	CDK4_Melanocyte	CD99	CD99L2	0.150755582	0.01 < p < 0.05	CD99_CD99L2	CD99 - CD99L2	CD99	Cell-Cell Contact	KEGG: hsa04514	CD4_Memory -> CDK4_Melanocyte (PM1)	0.001315875	CD4_Memory -> CDK4_Melanocyte	PM1
CD4_Naive	CDK4_Melanocyte	CD99	CD99L2	0.141925767	0.01 < p < 0.05	CD99_CD99L2	CD99 - CD99L2	CD99	Cell-Cell Contact	KEGG: hsa04514	CD4_Naive -> CDK4_Melanocyte (PM1)	0.00087094	CD4_Naive -> CDK4_Melanocyte	PM1
CD8_Cytotoxic	CDK4_Melanocyte	CD99	CD99L2	0.144256283	0.01 < p < 0.05	CD99_CD99L2	CD99 - CD99L2	CD99	Cell-Cell Contact	KEGG: hsa04514	CD8_Cytotoxic -> CDK4_Melanocyte (PM1)	0.000975942	CD8_Cytotoxic -> CDK4_Melanocyte	PM1
CDK4_Melanocyte	CDK4_Melanocyte	CD99	CD99L2	0.148761064	0.01 < p < 0.05	CD99_CD99L2	CD99 - CD99L2	CD99	Cell-Cell Contact	KEGG: hsa04514	CDK4_Melanocyte -> CDK4_Melanocyte (PM1)	0.0012039	CDK4_Melanocyte -> CDK4_Melanocyte	PM1
DMKN_Melanocyte	CDK4_Melanocyte	CD99	CD99L2	0.142599877	0.01 < p < 0.05	CD99_CD99L2	CD99 - CD99L2	CD99	Cell-Cell Contact	KEGG: hsa04514	DMKN_Melanocyte -> CDK4_Melanocyte (PM1)	0.000900438	DMKN_Melanocyte -> CDK4_Melanocyte	PM1
GAB2_Melanocyte	CDK4_Melanocyte	CD99	CD99L2	0.150042388	0.01 < p < 0.05	CD99_CD99L2	CD99 - CD99L2	CD99	Cell-Cell Contact	KEGG: hsa04514	GAB2_Melanocyte -> CDK4_Melanocyte (PM1)	0.001275033	GAB2_Melanocyte -> CDK4_Melanocyte	PM1
gdT	CDK4_Melanocyte	CD99	CD99L2	0.151120509	0.01 < p < 0.05	CD99_CD99L2	CD99 - CD99L2	CD99	Cell-Cell Contact	KEGG: hsa04514	NA	0.001337122	gdT -> CDK4_Melanocyte	PM1
IGFBP5_Melanocyte	CDK4_Melanocyte	CD99	CD99L2	0.133042986	0.01 < p < 0.05	CD99_CD99L2	CD99 - CD99L2	CD99	Cell-Cell Contact	KEGG: hsa04514	IGFBP5_Melanocyte -> CDK4_Melanocyte (PM1)	0.000544105	IGFBP5_Melanocyte -> CDK4_Melanocyte	PM1
NK	CDK4_Melanocyte	CD99	CD99L2	0.141263276	0.01 < p < 0.05	CD99_CD99L2	CD99 - CD99L2	CD99	Cell-Cell Contact	KEGG: hsa04514	NK -> CDK4_Melanocyte (PM1)	0.000842632	NK -> CDK4_Melanocyte	PM1
PTPRC_Melanocyte	CDK4_Melanocyte	CD99	CD99L2	0.150191433	0.01 < p < 0.05	CD99_CD99L2	CD99 - CD99L2	CD99	Cell-Cell Contact	KEGG: hsa04514	PTPRC_Melanocyte -> CDK4_Melanocyte (PM1)	0.001283494	PTPRC_Melanocyte -> CDK4_Melanocyte	PM1
TNF+_CD4	CDK4_Melanocyte	CD99	CD99L2	0.126412614	0.01 < p < 0.05	CD99_CD99L2	CD99 - CD99L2	CD99	Cell-Cell Contact	KEGG: hsa04514	TNF+_CD4 -> CDK4_Melanocyte (PM1)	0.000366833	TNF+_CD4 -> CDK4_Melanocyte	PM1
Treg	CDK4_Melanocyte	CD99	CD99L2	0.138681098	0.01 < p < 0.05	CD99_CD99L2	CD99 - CD99L2	CD99	Cell-Cell Contact	KEGG: hsa04514	Treg -> CDK4_Melanocyte (PM1)	0.000738575	Treg -> CDK4_Melanocyte	PM1
CD27+_CD4	GAB2_Melanocyte	CD99	CD99L2	0.1572278	p < 0.01	CD99_CD99L2	CD99 - CD99L2	CD99	Cell-Cell Contact	KEGG: hsa04514	CD27+_CD4 -> GAB2_Melanocyte (PM1)	0.001729024	CD27+_CD4 -> GAB2_Melanocyte	PM1
CD4_Memory	GAB2_Melanocyte	CD99	CD99L2	0.16800725	p < 0.01	CD99_CD99L2	CD99 - CD99L2	CD99	Cell-Cell Contact	KEGG: hsa04514	CD4_Memory -> GAB2_Melanocyte (PM1)	0.002600311	CD4_Memory -> GAB2_Melanocyte	PM1
CD4_Naive	GAB2_Melanocyte	CD99	CD99L2	0.157124682	p < 0.01	CD99_CD99L2	CD99 - CD99L2	CD99	Cell-Cell Contact	KEGG: hsa04514	CD4_Naive -> GAB2_Melanocyte (PM1)	0.001721822	CD4_Naive -> GAB2_Melanocyte	PM1
CD8_Cytotoxic	GAB2_Melanocyte	CD99	CD99L2	0.159983482	p < 0.01	CD99_CD99L2	CD99 - CD99L2	CD99	Cell-Cell Contact	KEGG: hsa04514	CD8_Cytotoxic -> GAB2_Melanocyte (PM1)	0.001929209	CD8_Cytotoxic -> GAB2_Melanocyte	PM1
CDK4_Melanocyte	GAB2_Melanocyte	CD99	CD99L2	0.165536873	p < 0.01	CD99_CD99L2	CD99 - CD99L2	CD99	Cell-Cell Contact	KEGG: hsa04514	CDK4_Melanocyte -> GAB2_Melanocyte (PM1)	0.002379297	CDK4_Melanocyte -> GAB2_Melanocyte	PM1
DMKN_Melanocyte	GAB2_Melanocyte	CD99	CD99L2	0.157950606	p < 0.01	CD99_CD99L2	CD99 - CD99L2	CD99	Cell-Cell Contact	KEGG: hsa04514	DMKN_Melanocyte -> GAB2_Melanocyte (PM1)	0.001780087	DMKN_Melanocyte -> GAB2_Melanocyte	PM1
GAB2_Melanocyte	GAB2_Melanocyte	CD99	CD99L2	0.167123082	p < 0.01	CD99_CD99L2	CD99 - CD99L2	CD99	Cell-Cell Contact	KEGG: hsa04514	GAB2_Melanocyte -> GAB2_Melanocyte (PM1)	0.002519704	GAB2_Melanocyte -> GAB2_Melanocyte	PM1
gdT	GAB2_Melanocyte	CD99	CD99L2	0.168460013	p < 0.01	CD99_CD99L2	CD99 - CD99L2	CD99	Cell-Cell Contact	KEGG: hsa04514	NA	0.002642244	gdT -> GAB2_Melanocyte	PM1
IGFBP5_Melanocyte	GAB2_Melanocyte	CD99	CD99L2	0.146316834	p < 0.01	CD99_CD99L2	CD99 - CD99L2	CD99	Cell-Cell Contact	KEGG: hsa04514	IGFBP5_Melanocyte -> GAB2_Melanocyte (PM1)	0.001076023	IGFBP5_Melanocyte -> GAB2_Melanocyte	PM1
NK	GAB2_Melanocyte	CD99	CD99L2	0.156313782	p < 0.01	CD99_CD99L2	CD99 - CD99L2	CD99	Cell-Cell Contact	KEGG: hsa04514	NK -> GAB2_Melanocyte (PM1)	0.001665902	NK -> GAB2_Melanocyte	PM1
PTPRC_Melanocyte	GAB2_Melanocyte	CD99	CD99L2	0.167307783	p < 0.01	CD99_CD99L2	CD99 - CD99L2	CD99	Cell-Cell Contact	KEGG: hsa04514	PTPRC_Melanocyte -> GAB2_Melanocyte (PM1)	0.002536403	PTPRC_Melanocyte -> GAB2_Melanocyte	PM1
TNF+_CD4	GAB2_Melanocyte	CD99	CD99L2	0.138340418	p < 0.01	CD99_CD99L2	CD99 - CD99L2	CD99	Cell-Cell Contact	KEGG: hsa04514	TNF+_CD4 -> GAB2_Melanocyte (PM1)	0.000725575	TNF+_CD4 -> GAB2_Melanocyte	PM1
Treg	GAB2_Melanocyte	CD99	CD99L2	0.153160604	p < 0.01	CD99_CD99L2	CD99 - CD99L2	CD99	Cell-Cell Contact	KEGG: hsa04514	Treg -> GAB2_Melanocyte (PM1)	0.001460328	Treg -> GAB2_Melanocyte	PM1
GAB2_Melanocyte	CDK4_Melanocyte	CDH1	ITGA2_ITGB1	0.17883798	p < 0.01	CDH1_ITGA1_ITGB1	CDH1 - (ITGA1+ITGB1)	CDH1	Cell-Cell Contact	PMID: 12392763	GAB2_Melanocyte -> CDK4_Melanocyte (SM1)	0.003728857	GAB2_Melanocyte -> CDK4_Melanocyte	SM1
GAB2_Melanocyte	CDK4_Melanocyte	CDH1	CDH1	0.150420767	p < 0.01	CDH1_CDH1	CDH1 - CDH1	CDH	Cell-Cell Contact	KEGG: hsa04514	GAB2_Melanocyte -> CDK4_Melanocyte (SM1)	0.001296589	GAB2_Melanocyte -> CDK4_Melanocyte	SM1
CDK4_Melanocyte	GAB2_Melanocyte	CDH1	CDH1	0.150420767	p < 0.01	CDH1_CDH1	CDH1 - CDH1	CDH	Cell-Cell Contact	KEGG: hsa04514	CDK4_Melanocyte -> GAB2_Melanocyte (SM1)	0.001296589	CDK4_Melanocyte -> GAB2_Melanocyte	SM1
GAB2_Melanocyte	GAB2_Melanocyte	CDH1	CDH1	0.197833865	p < 0.01	CDH1_CDH1	CDH1 - CDH1	CDH	Cell-Cell Contact	KEGG: hsa04514	GAB2_Melanocyte -> GAB2_Melanocyte (SM1)	0.006378985	GAB2_Melanocyte -> GAB2_Melanocyte	SM1
CDK4_Melanocyte	CDK4_Melanocyte	CDH2	CDH2	0.095212543	p < 0.01	CDH2_CDH2	CDH2 - CDH2	CDH	Cell-Cell Contact	KEGG: hsa04514	CDK4_Melanocyte -> CDK4_Melanocyte (PM1)	2.75E-05	CDK4_Melanocyte -> CDK4_Melanocyte	PM1
GAB2_Melanocyte	CDK4_Melanocyte	CDH2	CDH2	0.099589483	p < 0.01	CDH2_CDH2	CDH2 - CDH2	CDH	Cell-Cell Contact	KEGG: hsa04514	GAB2_Melanocyte -> CDK4_Melanocyte (PM1)	4.36E-05	GAB2_Melanocyte -> CDK4_Melanocyte	PM1
CDK4_Melanocyte	GAB2_Melanocyte	CDH2	CDH2	0.099589483	p < 0.01	CDH2_CDH2	CDH2 - CDH2	CDH	Cell-Cell Contact	KEGG: hsa04514	CDK4_Melanocyte -> GAB2_Melanocyte (PM1)	4.36E-05	CDK4_Melanocyte -> GAB2_Melanocyte	PM1
GAB2_Melanocyte	GAB2_Melanocyte	CDH2	CDH2	0.104388129	p < 0.01	CDH2_CDH2	CDH2 - CDH2	CDH	Cell-Cell Contact	KEGG: hsa04514	GAB2_Melanocyte -> GAB2_Melanocyte (PM1)	6.91E-05	GAB2_Melanocyte -> GAB2_Melanocyte	PM1
CD4_Memory	CD4_Memory	CLEC2B	KLRB1	0.186070232	p < 0.01	CLEC2B_KLRB1	CLEC2B - KLRB1	CLEC	Cell-Cell Contact	PMID: 24223577	CD4_Memory -> CD4_Memory (PM1)	0.004634093	CD4_Memory -> CD4_Memory	PM1
CD4_Naive	CD4_Memory	CLEC2B	KLRB1	0.2238057	p < 0.01	CLEC2B_KLRB1	CLEC2B - KLRB1	CLEC	Cell-Cell Contact	PMID: 24223577	CD4_Naive -> CD4_Memory (PM1)	0.011468382	CD4_Naive -> CD4_Memory	PM1
CD8_Cytotoxic	CD4_Memory	CLEC2B	KLRB1	0.239604075	p < 0.01	CLEC2B_KLRB1	CLEC2B - KLRB1	CLEC	Cell-Cell Contact	PMID: 24223577	CD8_Cytotoxic -> CD4_Memory (PM1)	0.015397475	CD8_Cytotoxic -> CD4_Memory	PM1
CDK4_Melanocyte	CD4_Memory	CLEC2B	KLRB1	0.18116893	p < 0.01	CLEC2B_KLRB1	CLEC2B - KLRB1	CLEC	Cell-Cell Contact	PMID: 24223577	CDK4_Melanocyte -> CD4_Memory (PM1)	0.004007009	CDK4_Melanocyte -> CD4_Memory	PM1
GAB2_Melanocyte	CD4_Memory	CLEC2B	KLRB1	0.185867477	p < 0.01	CLEC2B_KLRB1	CLEC2B - KLRB1	CLEC	Cell-Cell Contact	PMID: 24223577	GAB2_Melanocyte -> CD4_Memory (PM1)	0.004607005	GAB2_Melanocyte -> CD4_Memory	PM1
gdT	CD4_Memory	CLEC2B	KLRB1	0.183998908	p < 0.01	CLEC2B_KLRB1	CLEC2B - KLRB1	CLEC	Cell-Cell Contact	PMID: 24223577	NA	0.004362043	gdT -> CD4_Memory	PM1
NK	CD4_Memory	CLEC2B	KLRB1	0.250039155	p < 0.01	CLEC2B_KLRB1	CLEC2B - KLRB1	CLEC	Cell-Cell Contact	PMID: 24223577	NK -> CD4_Memory (PM1)	0.018327115	NK -> CD4_Memory	PM1
PTPRC_Melanocyte	CD4_Memory	CLEC2B	KLRB1	0.201861595	p < 0.01	CLEC2B_KLRB1	CLEC2B - KLRB1	CLEC	Cell-Cell Contact	PMID: 24223577	PTPRC_Melanocyte -> CD4_Memory (PM1)	0.007055913	PTPRC_Melanocyte -> CD4_Memory	PM1
Treg	CD4_Memory	CLEC2B	KLRB1	0.184942781	p < 0.01	CLEC2B_KLRB1	CLEC2B - KLRB1	CLEC	Cell-Cell Contact	PMID: 24223577	Treg -> CD4_Memory (PM1)	0.004484727	Treg -> CD4_Memory	PM1
CD4_Memory	CD4_Naive	CLEC2B	KLRB1	0.225586249	p < 0.01	CLEC2B_KLRB1	CLEC2B - KLRB1	CLEC	Cell-Cell Contact	PMID: 24223577	CD4_Memory -> CD4_Naive (PM1)	0.011880055	CD4_Memory -> CD4_Naive	PM1
CD4_Naive	CD4_Naive	CLEC2B	KLRB1	0.282691927	p < 0.01	CLEC2B_KLRB1	CLEC2B - KLRB1	CLEC	Cell-Cell Contact	PMID: 24223577	CD4_Naive -> CD4_Naive (PM1)	0.029088286	CD4_Naive -> CD4_Naive	PM1
CD8_Cytotoxic	CD4_Naive	CLEC2B	KLRB1	0.307796665	p < 0.01	CLEC2B_KLRB1	CLEC2B - KLRB1	CLEC	Cell-Cell Contact	PMID: 24223577	CD8_Cytotoxic -> CD4_Naive (PM1)	0.038816957	CD8_Cytotoxic -> CD4_Naive	PM1
CDK4_Melanocyte	CD4_Naive	CLEC2B	KLRB1	0.218469203	p < 0.01	CLEC2B_KLRB1	CLEC2B - KLRB1	CLEC	Cell-Cell Contact	PMID: 24223577	CDK4_Melanocyte -> CD4_Naive (PM1)	0.010282579	CDK4_Melanocyte -> CD4_Naive	PM1
GAB2_Melanocyte	CD4_Naive	CLEC2B	KLRB1	0.225290459	p < 0.01	CLEC2B_KLRB1	CLEC2B - KLRB1	CLEC	Cell-Cell Contact	PMID: 24223577	GAB2_Melanocyte -> CD4_Naive (PM1)	0.011811113	GAB2_Melanocyte -> CD4_Naive	PM1
gdT	CD4_Naive	CLEC2B	KLRB1	0.222570078	p < 0.01	CLEC2B_KLRB1	CLEC2B - KLRB1	CLEC	Cell-Cell Contact	PMID: 24223577	NA	0.011187402	gdT -> CD4_Naive	PM1
NK	CD4_Naive	CLEC2B	KLRB1	0.324755942	p < 0.01	CLEC2B_KLRB1	CLEC2B - KLRB1	CLEC	Cell-Cell Contact	PMID: 24223577	NK -> CD4_Naive (PM1)	0.045994409	NK -> CD4_Naive	PM1
PTPRC_Melanocyte	CD4_Naive	CLEC2B	KLRB1	0.248987489	p < 0.01	CLEC2B_KLRB1	CLEC2B - KLRB1	CLEC	Cell-Cell Contact	PMID: 24223577	PTPRC_Melanocyte -> CD4_Naive (PM1)	0.018020126	PTPRC_Melanocyte -> CD4_Naive	PM1
Treg	CD4_Naive	CLEC2B	KLRB1	0.223942969	p < 0.01	CLEC2B_KLRB1	CLEC2B - KLRB1	CLEC	Cell-Cell Contact	PMID: 24223577	Treg -> CD4_Naive (PM1)	0.011499835	Treg -> CD4_Naive	PM1
CD4_Memory	gdT	CLEC2B	KLRB1	0.274846432	p < 0.01	CLEC2B_KLRB1	CLEC2B - KLRB1	CLEC	Cell-Cell Contact	PMID: 24223577	NA	0.026294502	CD4_Memory -> gdT	PM1
CD4_Naive	gdT	CLEC2B	KLRB1	0.361816621	p < 0.01	CLEC2B_KLRB1	CLEC2B - KLRB1	CLEC	Cell-Cell Contact	PMID: 24223577	NA	0.06304976	CD4_Naive -> gdT	PM1
CD8_Cytotoxic	gdT	CLEC2B	KLRB1	0.402100523	p < 0.01	CLEC2B_KLRB1	CLEC2B - KLRB1	CLEC	Cell-Cell Contact	PMID: 24223577	NA	0.083164034	CD8_Cytotoxic -> gdT	PM1
CDK4_Melanocyte	gdT	CLEC2B	KLRB1	0.264491362	p < 0.01	CLEC2B_KLRB1	CLEC2B - KLRB1	CLEC	Cell-Cell Contact	PMID: 24223577	NA	0.022803487	CDK4_Melanocyte -> gdT	PM1
GAB2_Melanocyte	gdT	CLEC2B	KLRB1	0.274413858	p < 0.01	CLEC2B_KLRB1	CLEC2B - KLRB1	CLEC	Cell-Cell Contact	PMID: 24223577	NA	0.026144124	GAB2_Melanocyte -> gdT	PM1
gdT	gdT	CLEC2B	KLRB1	0.270444439	p < 0.01	CLEC2B_KLRB1	CLEC2B - KLRB1	CLEC	Cell-Cell Contact	PMID: 24223577	NA	0.024782509	gdT -> gdT	PM1
NK	gdT	CLEC2B	KLRB1	0.429964649	p < 0.01	CLEC2B_KLRB1	CLEC2B - KLRB1	CLEC	Cell-Cell Contact	PMID: 24223577	NA	0.097707926	NK -> gdT	PM1
PTPRC_Melanocyte	gdT	CLEC2B	KLRB1	0.309666704	p < 0.01	CLEC2B_KLRB1	CLEC2B - KLRB1	CLEC	Cell-Cell Contact	PMID: 24223577	NA	0.039586054	PTPRC_Melanocyte -> gdT	PM1
Treg	gdT	CLEC2B	KLRB1	0.272445657	p < 0.01	CLEC2B_KLRB1	CLEC2B - KLRB1	CLEC	Cell-Cell Contact	PMID: 24223577	NA	0.025464836	Treg -> gdT	PM1
CD4_Memory	NK	CLEC2B	KLRB1	0.231310013	p < 0.01	CLEC2B_KLRB1	CLEC2B - KLRB1	CLEC	Cell-Cell Contact	PMID: 24223577	CD4_Memory -> NK (PM1)	0.01325736	CD4_Memory -> NK	PM1
CD4_Naive	NK	CLEC2B	KLRB1	0.291566885	p < 0.01	CLEC2B_KLRB1	CLEC2B - KLRB1	CLEC	Cell-Cell Contact	PMID: 24223577	CD4_Naive -> NK (PM1)	0.032395208	CD4_Naive -> NK	PM1
CD8_Cytotoxic	NK	CLEC2B	KLRB1	0.31823199	p < 0.01	CLEC2B_KLRB1	CLEC2B - KLRB1	CLEC	Cell-Cell Contact	PMID: 24223577	CD8_Cytotoxic -> NK (PM1)	0.0431807	CD8_Cytotoxic -> NK	PM1
CDK4_Melanocyte	NK	CLEC2B	KLRB1	0.223842603	p < 0.01	CLEC2B_KLRB1	CLEC2B - KLRB1	CLEC	Cell-Cell Contact	PMID: 24223577	CDK4_Melanocyte -> NK (PM1)	0.011476833	CDK4_Melanocyte -> NK	PM1
GAB2_Melanocyte	NK	CLEC2B	KLRB1	0.230999465	p < 0.01	CLEC2B_KLRB1	CLEC2B - KLRB1	CLEC	Cell-Cell Contact	PMID: 24223577	GAB2_Melanocyte -> NK (PM1)	0.013180532	GAB2_Melanocyte -> NK	PM1
gdT	NK	CLEC2B	KLRB1	0.228144148	p < 0.01	CLEC2B_KLRB1	CLEC2B - KLRB1	CLEC	Cell-Cell Contact	PMID: 24223577	NA	0.01248542	gdT -> NK	PM1
NK	NK	CLEC2B	KLRB1	0.336299712	p < 0.01	CLEC2B_KLRB1	CLEC2B - KLRB1	CLEC	Cell-Cell Contact	PMID: 24223577	NK -> NK (PM1)	0.051122116	NK -> NK	PM1
PTPRC_Melanocyte	NK	CLEC2B	KLRB1	0.255931581	p < 0.01	CLEC2B_KLRB1	CLEC2B - KLRB1	CLEC	Cell-Cell Contact	PMID: 24223577	PTPRC_Melanocyte -> NK (PM1)	0.020094799	PTPRC_Melanocyte -> NK	PM1
Treg	NK	CLEC2B	KLRB1	0.229584957	p < 0.01	CLEC2B_KLRB1	CLEC2B - KLRB1	CLEC	Cell-Cell Contact	PMID: 24223577	Treg -> NK (PM1)	0.012833632	Treg -> NK	PM1
CD8_Cytotoxic	CD27+_CD4	CLEC2B	KLRB1	0.201741483	p < 0.01	CLEC2B_KLRB1	CLEC2B - KLRB1	CLEC	Cell-Cell Contact	PMID: 24223577	CD8_Cytotoxic -> CD27+_CD4 (SM1)	0.007035133	CD8_Cytotoxic -> CD27+_CD4	SM1
CDK4_Melanocyte	CD27+_CD4	CLEC2B	KLRB1	0.14098949	p < 0.01	CLEC2B_KLRB1	CLEC2B - KLRB1	CLEC	Cell-Cell Contact	PMID: 24223577	CDK4_Melanocyte -> CD27+_CD4 (SM1)	0.000831128	CDK4_Melanocyte -> CD27+_CD4	SM1
GAB2_Melanocyte	CD27+_CD4	CLEC2B	KLRB1	0.152760965	p < 0.01	CLEC2B_KLRB1	CLEC2B - KLRB1	CLEC	Cell-Cell Contact	PMID: 24223577	GAB2_Melanocyte -> CD27+_CD4 (SM1)	0.001435596	GAB2_Melanocyte -> CD27+_CD4	SM1
NK	CD27+_CD4	CLEC2B	KLRB1	0.240923404	p < 0.01	CLEC2B_KLRB1	CLEC2B - KLRB1	CLEC	Cell-Cell Contact	PMID: 24223577	NK -> CD27+_CD4 (SM1)	0.015753436	NK -> CD27+_CD4	SM1
PTPRC_Melanocyte	CD27+_CD4	CLEC2B	KLRB1	0.153342267	p < 0.01	CLEC2B_KLRB1	CLEC2B - KLRB1	CLEC	Cell-Cell Contact	PMID: 24223577	PTPRC_Melanocyte -> CD27+_CD4 (SM1)	0.001471667	PTPRC_Melanocyte -> CD27+_CD4	SM1
CD8_Cytotoxic	CD4_Naive	CLEC2B	KLRB1	0.21247193	p < 0.01	CLEC2B_KLRB1	CLEC2B - KLRB1	CLEC	Cell-Cell Contact	PMID: 24223577	CD8_Cytotoxic -> CD4_Naive (SM1)	0.009036313	CD8_Cytotoxic -> CD4_Naive	SM1
CDK4_Melanocyte	CD4_Naive	CLEC2B	KLRB1	0.146185714	p < 0.01	CLEC2B_KLRB1	CLEC2B - KLRB1	CLEC	Cell-Cell Contact	PMID: 24223577	CDK4_Melanocyte -> CD4_Naive (SM1)	0.001069447	CDK4_Melanocyte -> CD4_Naive	SM1
GAB2_Melanocyte	CD4_Naive	CLEC2B	KLRB1	0.158875546	p < 0.01	CLEC2B_KLRB1	CLEC2B - KLRB1	CLEC	Cell-Cell Contact	PMID: 24223577	GAB2_Melanocyte -> CD4_Naive (SM1)	0.001846922	GAB2_Melanocyte -> CD4_Naive	SM1
NK	CD4_Naive	CLEC2B	KLRB1	0.256222588	p < 0.01	CLEC2B_KLRB1	CLEC2B - KLRB1	CLEC	Cell-Cell Contact	PMID: 24223577	NK -> CD4_Naive (SM1)	0.020184172	NK -> CD4_Naive	SM1
PTPRC_Melanocyte	CD4_Naive	CLEC2B	KLRB1	0.159504147	p < 0.01	CLEC2B_KLRB1	CLEC2B - KLRB1	CLEC	Cell-Cell Contact	PMID: 24223577	PTPRC_Melanocyte -> CD4_Naive (SM1)	0.001893308	PTPRC_Melanocyte -> CD4_Naive	SM1
CD8_Cytotoxic	NK	CLEC2B	KLRB1	0.212278812	p < 0.01	CLEC2B_KLRB1	CLEC2B - KLRB1	CLEC	Cell-Cell Contact	PMID: 24223577	CD8_Cytotoxic -> NK (SM1)	0.008997705	CD8_Cytotoxic -> NK	SM1
CDK4_Melanocyte	NK	CLEC2B	KLRB1	0.146093537	p < 0.01	CLEC2B_KLRB1	CLEC2B - KLRB1	CLEC	Cell-Cell Contact	PMID: 24223577	CDK4_Melanocyte -> NK (SM1)	0.001064841	CDK4_Melanocyte -> NK	SM1
GAB2_Melanocyte	NK	CLEC2B	KLRB1	0.158766763	p < 0.01	CLEC2B_KLRB1	CLEC2B - KLRB1	CLEC	Cell-Cell Contact	PMID: 24223577	GAB2_Melanocyte -> NK (SM1)	0.001838974	GAB2_Melanocyte -> NK	SM1
NK	NK	CLEC2B	KLRB1	0.255944952	p < 0.01	CLEC2B_KLRB1	CLEC2B - KLRB1	CLEC	Cell-Cell Contact	PMID: 24223577	NK -> NK (SM1)	0.020098901	NK -> NK	SM1
PTPRC_Melanocyte	NK	CLEC2B	KLRB1	0.159394506	p < 0.01	CLEC2B_KLRB1	CLEC2B - KLRB1	CLEC	Cell-Cell Contact	PMID: 24223577	PTPRC_Melanocyte -> NK (SM1)	0.001885161	PTPRC_Melanocyte -> NK	SM1
CD27+_CD4	CD4_Memory	CD69	KLRB1	0.191608959	p < 0.01	CLEC2C_KLRB1	CLEC2C - KLRB1	CLEC	Cell-Cell Contact	PMID: 24223577	CD27+_CD4 -> CD4_Memory (PM1)	0.005412941	CD27+_CD4 -> CD4_Memory	PM1
CD4_Memory	CD4_Memory	CD69	KLRB1	0.273367066	p < 0.01	CLEC2C_KLRB1	CLEC2C - KLRB1	CLEC	Cell-Cell Contact	PMID: 24223577	CD4_Memory -> CD4_Memory (PM1)	0.025781834	CD4_Memory -> CD4_Memory	PM1
CD4_Naive	CD4_Memory	CD69	KLRB1	0.264582653	p < 0.01	CLEC2C_KLRB1	CLEC2C - KLRB1	CLEC	Cell-Cell Contact	PMID: 24223577	CD4_Naive -> CD4_Memory (PM1)	0.022833254	CD4_Naive -> CD4_Memory	PM1
CD8_Cytotoxic	CD4_Memory	CD69	KLRB1	0.271983684	p < 0.01	CLEC2C_KLRB1	CLEC2C - KLRB1	CLEC	Cell-Cell Contact	PMID: 24223577	CD8_Cytotoxic -> CD4_Memory (PM1)	0.025306573	CD8_Cytotoxic -> CD4_Memory	PM1
gdT	CD4_Memory	CD69	KLRB1	0.270764757	p < 0.01	CLEC2C_KLRB1	CLEC2C - KLRB1	CLEC	Cell-Cell Contact	PMID: 24223577	NA	0.024891153	gdT -> CD4_Memory	PM1
NK	CD4_Memory	CD69	KLRB1	0.276479249	p < 0.01	CLEC2C_KLRB1	CLEC2C - KLRB1	CLEC	Cell-Cell Contact	PMID: 24223577	NK -> CD4_Memory (PM1)	0.026865617	NK -> CD4_Memory	PM1
PTPRC_Melanocyte	CD4_Memory	CD69	KLRB1	0.236796147	p < 0.01	CLEC2C_KLRB1	CLEC2C - KLRB1	CLEC	Cell-Cell Contact	PMID: 24223577	PTPRC_Melanocyte -> CD4_Memory (PM1)	0.014654004	PTPRC_Melanocyte -> CD4_Memory	PM1
TNF+_CD4	CD4_Memory	CD69	KLRB1	0.258392183	p < 0.01	CLEC2C_KLRB1	CLEC2C - KLRB1	CLEC	Cell-Cell Contact	PMID: 24223577	TNF+_CD4 -> CD4_Memory (PM1)	0.020856573	TNF+_CD4 -> CD4_Memory	PM1
Treg	CD4_Memory	CD69	KLRB1	0.240947192	p < 0.01	CLEC2C_KLRB1	CLEC2C - KLRB1	CLEC	Cell-Cell Contact	PMID: 24223577	Treg -> CD4_Memory (PM1)	0.015759893	Treg -> CD4_Memory	PM1
CD27+_CD4	CD4_Naive	CD69	KLRB1	0.233712302	p < 0.01	CLEC2C_KLRB1	CLEC2C - KLRB1	CLEC	Cell-Cell Contact	PMID: 24223577	CD27+_CD4 -> CD4_Naive (PM1)	0.013859769	CD27+_CD4 -> CD4_Naive	PM1
CD4_Memory	CD4_Naive	CD69	KLRB1	0.363722896	p < 0.01	CLEC2C_KLRB1	CLEC2C - KLRB1	CLEC	Cell-Cell Contact	PMID: 24223577	CD4_Memory -> CD4_Naive (PM1)	0.0639697	CD4_Memory -> CD4_Naive	PM1
CD4_Naive	CD4_Naive	CD69	KLRB1	0.348881246	p < 0.01	CLEC2C_KLRB1	CLEC2C - KLRB1	CLEC	Cell-Cell Contact	PMID: 24223577	CD4_Naive -> CD4_Naive (PM1)	0.056908826	CD4_Naive -> CD4_Naive	PM1
CD8_Cytotoxic	CD4_Naive	CD69	KLRB1	0.361372345	p < 0.01	CLEC2C_KLRB1	CLEC2C - KLRB1	CLEC	Cell-Cell Contact	PMID: 24223577	CD8_Cytotoxic -> CD4_Naive (PM1)	0.062835888	CD8_Cytotoxic -> CD4_Naive	PM1
gdT	CD4_Naive	CD69	KLRB1	0.359305316	p < 0.01	CLEC2C_KLRB1	CLEC2C - KLRB1	CLEC	Cell-Cell Contact	PMID: 24223577	NA	0.061843495	gdT -> CD4_Naive	PM1
NK	CD4_Naive	CD69	KLRB1	0.36902888	p < 0.01	CLEC2C_KLRB1	CLEC2C - KLRB1	CLEC	Cell-Cell Contact	PMID: 24223577	NK -> CD4_Naive (PM1)	0.066549116	NK -> CD4_Naive	PM1
PTPRC_Melanocyte	CD4_Naive	CD69	KLRB1	0.303284061	p < 0.01	CLEC2C_KLRB1	CLEC2C - KLRB1	CLEC	Cell-Cell Contact	PMID: 24223577	PTPRC_Melanocyte -> CD4_Naive (PM1)	0.036985147	PTPRC_Melanocyte -> CD4_Naive	PM1
TNF+_CD4	CD4_Naive	CD69	KLRB1	0.338543492	p < 0.01	CLEC2C_KLRB1	CLEC2C - KLRB1	CLEC	Cell-Cell Contact	PMID: 24223577	TNF+_CD4 -> CD4_Naive (PM1)	0.052139616	TNF+_CD4 -> CD4_Naive	PM1
Treg	CD4_Naive	CD69	KLRB1	0.30996285	p < 0.01	CLEC2C_KLRB1	CLEC2C - KLRB1	CLEC	Cell-Cell Contact	PMID: 24223577	Treg -> CD4_Naive (PM1)	0.039708378	Treg -> CD4_Naive	PM1
CD27+_CD4	gdT	CD69	KLRB1	0.286804634	p < 0.01	CLEC2C_KLRB1	CLEC2C - KLRB1	CLEC	Cell-Cell Contact	PMID: 24223577	NA	0.030601875	CD27+_CD4 -> gdT	PM1
CD4_Memory	gdT	CD69	KLRB1	0.495823571	p < 0.01	CLEC2C_KLRB1	CLEC2C - KLRB1	CLEC	Cell-Cell Contact	PMID: 24223577	NA	0.133074463	CD4_Memory -> gdT	PM1
CD4_Naive	gdT	CD69	KLRB1	0.470450274	p < 0.01	CLEC2C_KLRB1	CLEC2C - KLRB1	CLEC	Cell-Cell Contact	PMID: 24223577	NA	0.119358565	CD4_Naive -> gdT	PM1
CD8_Cytotoxic	gdT	CD69	KLRB1	0.49178227	p < 0.01	CLEC2C_KLRB1	CLEC2C - KLRB1	CLEC	Cell-Cell Contact	PMID: 24223577	NA	0.130887095	CD8_Cytotoxic -> gdT	PM1
gdT	gdT	CD69	KLRB1	0.488235439	p < 0.01	CLEC2C_KLRB1	CLEC2C - KLRB1	CLEC	Cell-Cell Contact	PMID: 24223577	NA	0.128967846	gdT -> gdT	PM1
NK	gdT	CD69	KLRB1	0.504977007	p < 0.01	CLEC2C_KLRB1	CLEC2C - KLRB1	CLEC	Cell-Cell Contact	PMID: 24223577	NA	0.138029454	NK -> gdT	PM1
PTPRC_Melanocyte	gdT	CD69	KLRB1	0.394772981	p < 0.01	CLEC2C_KLRB1	CLEC2C - KLRB1	CLEC	Cell-Cell Contact	PMID: 24223577	NA	0.079412347	PTPRC_Melanocyte -> gdT	PM1
TNF+_CD4	gdT	CD69	KLRB1	0.452983949	p < 0.01	CLEC2C_KLRB1	CLEC2C - KLRB1	CLEC	Cell-Cell Contact	PMID: 24223577	NA	0.109966034	TNF+_CD4 -> gdT	PM1
Treg	gdT	CD69	KLRB1	0.40563109	p < 0.01	CLEC2C_KLRB1	CLEC2C - KLRB1	CLEC	Cell-Cell Contact	PMID: 24223577	NA	0.084983831	Treg -> gdT	PM1
CD27+_CD4	NK	CD69	KLRB1	0.239848115	p < 0.01	CLEC2C_KLRB1	CLEC2C - KLRB1	CLEC	Cell-Cell Contact	PMID: 24223577	CD27+_CD4 -> NK (PM1)	0.015463	CD27+_CD4 -> NK	PM1
CD4_Memory	NK	CD69	KLRB1	0.377965117	p < 0.01	CLEC2C_KLRB1	CLEC2C - KLRB1	CLEC	Cell-Cell Contact	PMID: 24223577	CD4_Memory -> NK (PM1)	0.070952347	CD4_Memory -> NK	PM1
CD4_Naive	NK	CD69	KLRB1	0.362071932	p < 0.01	CLEC2C_KLRB1	CLEC2C - KLRB1	CLEC	Cell-Cell Contact	PMID: 24223577	CD4_Naive -> NK (PM1)	0.063172757	CD4_Naive -> NK	PM1
CD8_Cytotoxic	NK	CD69	KLRB1	0.375446162	p < 0.01	CLEC2C_KLRB1	CLEC2C - KLRB1	CLEC	Cell-Cell Contact	PMID: 24223577	CD8_Cytotoxic -> NK (PM1)	0.069703989	CD8_Cytotoxic -> NK	PM1
gdT	NK	CD69	KLRB1	0.373231616	p < 0.01	CLEC2C_KLRB1	CLEC2C - KLRB1	CLEC	Cell-Cell Contact	PMID: 24223577	NA	0.068611067	gdT -> NK	PM1
NK	NK	CD69	KLRB1	0.383653768	p < 0.01	CLEC2C_KLRB1	CLEC2C - KLRB1	CLEC	Cell-Cell Contact	PMID: 24223577	NK -> NK (PM1)	0.073791124	NK -> NK	PM1
PTPRC_Melanocyte	NK	CD69	KLRB1	0.31343166	p < 0.01	CLEC2C_KLRB1	CLEC2C - KLRB1	CLEC	Cell-Cell Contact	PMID: 24223577	PTPRC_Melanocyte -> NK (PM1)	0.041151777	PTPRC_Melanocyte -> NK	PM1
TNF+_CD4	NK	CD69	KLRB1	0.351018739	p < 0.01	CLEC2C_KLRB1	CLEC2C - KLRB1	CLEC	Cell-Cell Contact	PMID: 24223577	TNF+_CD4 -> NK (PM1)	0.057910836	TNF+_CD4 -> NK	PM1
Treg	NK	CD69	KLRB1	0.320537388	p < 0.01	CLEC2C_KLRB1	CLEC2C - KLRB1	CLEC	Cell-Cell Contact	PMID: 24223577	Treg -> NK (PM1)	0.044167729	Treg -> NK	PM1
CD27+_CD4	CD27+_CD4	CD69	KLRB1	0.202460985	p < 0.01	CLEC2C_KLRB1	CLEC2C - KLRB1	CLEC	Cell-Cell Contact	PMID: 24223577	CD27+_CD4 -> CD27+_CD4 (SM1)	0.007160158	CD27+_CD4 -> CD27+_CD4	SM1
CD4_Naive	CD27+_CD4	CD69	KLRB1	0.2727205	p < 0.01	CLEC2C_KLRB1	CLEC2C - KLRB1	CLEC	Cell-Cell Contact	PMID: 24223577	CD4_Naive -> CD27+_CD4 (SM1)	0.025559206	CD4_Naive -> CD27+_CD4	SM1
CD8_Cytotoxic	CD27+_CD4	CD69	KLRB1	0.253117683	p < 0.01	CLEC2C_KLRB1	CLEC2C - KLRB1	CLEC	Cell-Cell Contact	PMID: 24223577	CD8_Cytotoxic -> CD27+_CD4 (SM1)	0.019240622	CD8_Cytotoxic -> CD27+_CD4	SM1
NK	CD27+_CD4	CD69	KLRB1	0.255093674	p < 0.01	CLEC2C_KLRB1	CLEC2C - KLRB1	CLEC	Cell-Cell Contact	PMID: 24223577	NK -> CD27+_CD4 (SM1)	0.019838544	NK -> CD27+_CD4	SM1
TNF+_CD4	CD27+_CD4	CD69	KLRB1	0.202135551	p < 0.01	CLEC2C_KLRB1	CLEC2C - KLRB1	CLEC	Cell-Cell Contact	PMID: 24223577	TNF+_CD4 -> CD27+_CD4 (SM1)	0.007103446	TNF+_CD4 -> CD27+_CD4	SM1
Treg	CD27+_CD4	CD69	KLRB1	0.196710022	p < 0.01	CLEC2C_KLRB1	CLEC2C - KLRB1	CLEC	Cell-Cell Contact	PMID: 24223577	Treg -> CD27+_CD4 (SM1)	0.006197402	Treg -> CD27+_CD4	SM1
CD27+_CD4	CD4_Naive	CD69	KLRB1	0.213268529	p < 0.01	CLEC2C_KLRB1	CLEC2C - KLRB1	CLEC	Cell-Cell Contact	PMID: 24223577	CD27+_CD4 -> CD4_Naive (SM1)	0.009196573	CD27+_CD4 -> CD4_Naive	SM1
CD4_Naive	CD4_Naive	CD69	KLRB1	0.292251056	p < 0.01	CLEC2C_KLRB1	CLEC2C - KLRB1	CLEC	Cell-Cell Contact	PMID: 24223577	CD4_Naive -> CD4_Naive (SM1)	0.032656361	CD4_Naive -> CD4_Naive	SM1
CD8_Cytotoxic	CD4_Naive	CD69	KLRB1	0.269986622	p < 0.01	CLEC2C_KLRB1	CLEC2C - KLRB1	CLEC	Cell-Cell Contact	PMID: 24223577	CD8_Cytotoxic -> CD4_Naive (SM1)	0.024627607	CD8_Cytotoxic -> CD4_Naive	SM1
NK	CD4_Naive	CD69	KLRB1	0.272223291	p < 0.01	CLEC2C_KLRB1	CLEC2C - KLRB1	CLEC	Cell-Cell Contact	PMID: 24223577	NK -> CD4_Naive (SM1)	0.025388601	NK -> CD4_Naive	SM1
TNF+_CD4	CD4_Naive	CD69	KLRB1	0.212908192	p < 0.01	CLEC2C_KLRB1	CLEC2C - KLRB1	CLEC	Cell-Cell Contact	PMID: 24223577	TNF+_CD4 -> CD4_Naive (SM1)	0.00912388	TNF+_CD4 -> CD4_Naive	SM1
Treg	CD4_Naive	CD69	KLRB1	0.206908666	p < 0.01	CLEC2C_KLRB1	CLEC2C - KLRB1	CLEC	Cell-Cell Contact	PMID: 24223577	Treg -> CD4_Naive (SM1)	0.007962197	Treg -> CD4_Naive	SM1
CD27+_CD4	NK	CD69	KLRB1	0.213073992	p < 0.01	CLEC2C_KLRB1	CLEC2C - KLRB1	CLEC	Cell-Cell Contact	PMID: 24223577	CD27+_CD4 -> NK (SM1)	0.009157287	CD27+_CD4 -> NK	SM1
CD4_Naive	NK	CD69	KLRB1	0.291894489	p < 0.01	CLEC2C_KLRB1	CLEC2C - KLRB1	CLEC	Cell-Cell Contact	PMID: 24223577	CD4_Naive -> NK (SM1)	0.032520148	CD4_Naive -> NK	SM1
CD8_Cytotoxic	NK	CD69	KLRB1	0.269679768	p < 0.01	CLEC2C_KLRB1	CLEC2C - KLRB1	CLEC	Cell-Cell Contact	PMID: 24223577	CD8_Cytotoxic -> NK (SM1)	0.024524034	CD8_Cytotoxic -> NK	SM1
NK	NK	CD69	KLRB1	0.271911576	p < 0.01	CLEC2C_KLRB1	CLEC2C - KLRB1	CLEC	Cell-Cell Contact	PMID: 24223577	NK -> NK (SM1)	0.02528191	NK -> NK	SM1
TNF+_CD4	NK	CD69	KLRB1	0.212714297	p < 0.01	CLEC2C_KLRB1	CLEC2C - KLRB1	CLEC	Cell-Cell Contact	PMID: 24223577	TNF+_CD4 -> NK (SM1)	0.009084901	TNF+_CD4 -> NK	SM1
Treg	NK	CD69	KLRB1	0.206725326	p < 0.01	CLEC2C_KLRB1	CLEC2C - KLRB1	CLEC	Cell-Cell Contact	PMID: 24223577	Treg -> NK (SM1)	0.007928141	Treg -> NK	SM1
CD27+_CD4	CD4_Memory	CLEC2D	KLRB1	0.189088389	p < 0.01	CLEC2D_KLRB1	CLEC2D - KLRB1	CLEC	Cell-Cell Contact	PMID: 24223577	CD27+_CD4 -> CD4_Memory (PM1)	0.005049167	CD27+_CD4 -> CD4_Memory	PM1
CD4_Memory	CD4_Memory	CLEC2D	KLRB1	0.209683967	p < 0.01	CLEC2D_KLRB1	CLEC2D - KLRB1	CLEC	Cell-Cell Contact	PMID: 24223577	CD4_Memory -> CD4_Memory (PM1)	0.00848817	CD4_Memory -> CD4_Memory	PM1
CD4_Naive	CD4_Memory	CLEC2D	KLRB1	0.217451752	p < 0.01	CLEC2D_KLRB1	CLEC2D - KLRB1	CLEC	Cell-Cell Contact	PMID: 24223577	CD4_Naive -> CD4_Memory (PM1)	0.010064697	CD4_Naive -> CD4_Memory	PM1
CD8_Cytotoxic	CD4_Memory	CLEC2D	KLRB1	0.187262273	p < 0.01	CLEC2D_KLRB1	CLEC2D - KLRB1	CLEC	Cell-Cell Contact	PMID: 24223577	CD8_Cytotoxic -> CD4_Memory (PM1)	0.004795372	CD8_Cytotoxic -> CD4_Memory	PM1
GAB2_Melanocyte	CD4_Memory	CLEC2D	KLRB1	0.140103577	p < 0.01	CLEC2D_KLRB1	CLEC2D - KLRB1	CLEC	Cell-Cell Contact	PMID: 24223577	GAB2_Melanocyte -> CD4_Memory (PM1)	0.000794676	GAB2_Melanocyte -> CD4_Memory	PM1
NK	CD4_Memory	CLEC2D	KLRB1	0.172398876	p < 0.01	CLEC2D_KLRB1	CLEC2D - KLRB1	CLEC	Cell-Cell Contact	PMID: 24223577	NK -> CD4_Memory (PM1)	0.003026036	NK -> CD4_Memory	PM1
PTPRC_Melanocyte	CD4_Memory	CLEC2D	KLRB1	0.194667663	p < 0.01	CLEC2D_KLRB1	CLEC2D - KLRB1	CLEC	Cell-Cell Contact	PMID: 24223577	PTPRC_Melanocyte -> CD4_Memory (PM1)	0.005875524	PTPRC_Melanocyte -> CD4_Memory	PM1
TNF+_CD4	CD4_Memory	CLEC2D	KLRB1	0.185913798	p < 0.01	CLEC2D_KLRB1	CLEC2D - KLRB1	CLEC	Cell-Cell Contact	PMID: 24223577	TNF+_CD4 -> CD4_Memory (PM1)	0.004613184	TNF+_CD4 -> CD4_Memory	PM1
Treg	CD4_Memory	CLEC2D	KLRB1	0.226787241	p < 0.01	CLEC2D_KLRB1	CLEC2D - KLRB1	CLEC	Cell-Cell Contact	PMID: 24223577	Treg -> CD4_Memory (PM1)	0.012162241	Treg -> CD4_Memory	PM1
CD27+_CD4	CD4_Naive	CLEC2D	KLRB1	0.230003317	p < 0.01	CLEC2D_KLRB1	CLEC2D - KLRB1	CLEC	Cell-Cell Contact	PMID: 24223577	CD27+_CD4 -> CD4_Naive (PM1)	0.012935713	CD27+_CD4 -> CD4_Naive	PM1
CD4_Memory	CD4_Naive	CLEC2D	KLRB1	0.260844786	p < 0.01	CLEC2D_KLRB1	CLEC2D - KLRB1	CLEC	Cell-Cell Contact	PMID: 24223577	CD4_Memory -> CD4_Naive (PM1)	0.021629493	CD4_Memory -> CD4_Naive	PM1
CD4_Naive	CD4_Naive	CLEC2D	KLRB1	0.27279208	p < 0.01	CLEC2D_KLRB1	CLEC2D - KLRB1	CLEC	Cell-Cell Contact	PMID: 24223577	CD4_Naive -> CD4_Naive (PM1)	0.025583809	CD4_Naive -> CD4_Naive	PM1
CD8_Cytotoxic	CD4_Naive	CLEC2D	KLRB1	0.227327659	p < 0.01	CLEC2D_KLRB1	CLEC2D - KLRB1	CLEC	Cell-Cell Contact	PMID: 24223577	CD8_Cytotoxic -> CD4_Naive (PM1)	0.0122904	CD8_Cytotoxic -> CD4_Naive	PM1
GAB2_Melanocyte	CD4_Naive	CLEC2D	KLRB1	0.161548111	p < 0.01	CLEC2D_KLRB1	CLEC2D - KLRB1	CLEC	Cell-Cell Contact	PMID: 24223577	GAB2_Melanocyte -> CD4_Naive (PM1)	0.002049609	GAB2_Melanocyte -> CD4_Naive	PM1
NK	CD4_Naive	CLEC2D	KLRB1	0.205907397	p < 0.01	CLEC2D_KLRB1	CLEC2D - KLRB1	CLEC	Cell-Cell Contact	PMID: 24223577	NK -> CD4_Naive (PM1)	0.007777253	NK -> CD4_Naive	PM1
PTPRC_Melanocyte	CD4_Naive	CLEC2D	KLRB1	0.238237739	p < 0.01	CLEC2D_KLRB1	CLEC2D - KLRB1	CLEC	Cell-Cell Contact	PMID: 24223577	PTPRC_Melanocyte -> CD4_Naive (PM1)	0.015033296	PTPRC_Melanocyte -> CD4_Naive	PM1
TNF+_CD4	CD4_Naive	CLEC2D	KLRB1	0.225358024	p < 0.01	CLEC2D_KLRB1	CLEC2D - KLRB1	CLEC	Cell-Cell Contact	PMID: 24223577	TNF+_CD4 -> CD4_Naive (PM1)	0.011826842	TNF+_CD4 -> CD4_Naive	PM1
Treg	CD4_Naive	CLEC2D	KLRB1	0.287376534	p < 0.01	CLEC2D_KLRB1	CLEC2D - KLRB1	CLEC	Cell-Cell Contact	PMID: 24223577	Treg -> CD4_Naive (PM1)	0.030814952	Treg -> CD4_Naive	PM1
CD27+_CD4	gdT	CLEC2D	KLRB1	0.281328779	p < 0.01	CLEC2D_KLRB1	CLEC2D - KLRB1	CLEC	Cell-Cell Contact	PMID: 24223577	NA	0.028593956	CD27+_CD4 -> gdT	PM1
CD4_Memory	gdT	CLEC2D	KLRB1	0.327750752	p < 0.01	CLEC2D_KLRB1	CLEC2D - KLRB1	CLEC	Cell-Cell Contact	PMID: 24223577	NA	0.047306904	CD4_Memory -> gdT	PM1
CD4_Naive	gdT	CLEC2D	KLRB1	0.346262332	p < 0.01	CLEC2D_KLRB1	CLEC2D - KLRB1	CLEC	Cell-Cell Contact	PMID: 24223577	NA	0.055688379	CD4_Naive -> gdT	PM1
CD8_Cytotoxic	gdT	CLEC2D	KLRB1	0.277397001	p < 0.01	CLEC2D_KLRB1	CLEC2D - KLRB1	CLEC	Cell-Cell Contact	PMID: 24223577	NA	0.027189031	CD8_Cytotoxic -> gdT	PM1
GAB2_Melanocyte	gdT	CLEC2D	KLRB1	0.185754036	p < 0.01	CLEC2D_KLRB1	CLEC2D - KLRB1	CLEC	Cell-Cell Contact	PMID: 24223577	NA	0.004591892	GAB2_Melanocyte -> gdT	PM1
NK	gdT	CLEC2D	KLRB1	0.246487396	p < 0.01	CLEC2D_KLRB1	CLEC2D - KLRB1	CLEC	Cell-Cell Contact	PMID: 24223577	NA	0.017300799	NK -> gdT	PM1
PTPRC_Melanocyte	gdT	CLEC2D	KLRB1	0.293525989	p < 0.01	CLEC2D_KLRB1	CLEC2D - KLRB1	CLEC	Cell-Cell Contact	PMID: 24223577	NA	0.033145333	PTPRC_Melanocyte -> gdT	PM1
TNF+_CD4	gdT	CLEC2D	KLRB1	0.274512651	p < 0.01	CLEC2D_KLRB1	CLEC2D - KLRB1	CLEC	Cell-Cell Contact	PMID: 24223577	NA	0.026178433	TNF+_CD4 -> gdT	PM1
Treg	gdT	CLEC2D	KLRB1	0.369243398	p < 0.01	CLEC2D_KLRB1	CLEC2D - KLRB1	CLEC	Cell-Cell Contact	PMID: 24223577	NA	0.066653968	Treg -> gdT	PM1
CD27+_CD4	NK	CLEC2D	KLRB1	0.235949485	p < 0.01	CLEC2D_KLRB1	CLEC2D - KLRB1	CLEC	Cell-Cell Contact	PMID: 24223577	CD27+_CD4 -> NK (PM1)	0.014433617	CD27+_CD4 -> NK	PM1
CD4_Memory	NK	CLEC2D	KLRB1	0.268445654	p < 0.01	CLEC2D_KLRB1	CLEC2D - KLRB1	CLEC	Cell-Cell Contact	PMID: 24223577	CD4_Memory -> NK (PM1)	0.024109513	CD4_Memory -> NK	PM1
CD4_Naive	NK	CLEC2D	KLRB1	0.281079668	p < 0.01	CLEC2D_KLRB1	CLEC2D - KLRB1	CLEC	Cell-Cell Contact	PMID: 24223577	CD4_Naive -> NK (PM1)	0.028504019	CD4_Naive -> NK	PM1
CD8_Cytotoxic	NK	CLEC2D	KLRB1	0.233138655	p < 0.01	CLEC2D_KLRB1	CLEC2D - KLRB1	CLEC	Cell-Cell Contact	PMID: 24223577	CD8_Cytotoxic -> NK (PM1)	0.013714618	CD8_Cytotoxic -> NK	PM1
GAB2_Melanocyte	NK	CLEC2D	KLRB1	0.164493693	p < 0.01	CLEC2D_KLRB1	CLEC2D - KLRB1	CLEC	Cell-Cell Contact	PMID: 24223577	GAB2_Melanocyte -> NK (PM1)	0.00228987	GAB2_Melanocyte -> NK	PM1
NK	NK	CLEC2D	KLRB1	0.21068694	p < 0.01	CLEC2D_KLRB1	CLEC2D - KLRB1	CLEC	Cell-Cell Contact	PMID: 24223577	NK -> NK (PM1)	0.008683083	NK -> NK	PM1
PTPRC_Melanocyte	NK	CLEC2D	KLRB1	0.244608477	p < 0.01	CLEC2D_KLRB1	CLEC2D - KLRB1	CLEC	Cell-Cell Contact	PMID: 24223577	PTPRC_Melanocyte -> NK (PM1)	0.016769966	PTPRC_Melanocyte -> NK	PM1
TNF+_CD4	NK	CLEC2D	KLRB1	0.2310704	p < 0.01	CLEC2D_KLRB1	CLEC2D - KLRB1	CLEC	Cell-Cell Contact	PMID: 24223577	TNF+_CD4 -> NK (PM1)	0.01319806	TNF+_CD4 -> NK	PM1
Treg	NK	CLEC2D	KLRB1	0.296535067	p < 0.01	CLEC2D_KLRB1	CLEC2D - KLRB1	CLEC	Cell-Cell Contact	PMID: 24223577	Treg -> NK (PM1)	0.034311234	Treg -> NK	PM1
CD27+_CD4	CD27+_CD4	CLEC2D	KLRB1	0.191574164	p < 0.01	CLEC2D_KLRB1	CLEC2D - KLRB1	CLEC	Cell-Cell Contact	PMID: 24223577	CD27+_CD4 -> CD27+_CD4 (SM1)	0.005407813	CD27+_CD4 -> CD27+_CD4	SM1
CD4_Naive	CD27+_CD4	CLEC2D	KLRB1	0.186212337	p < 0.01	CLEC2D_KLRB1	CLEC2D - KLRB1	CLEC	Cell-Cell Contact	PMID: 24223577	CD4_Naive -> CD27+_CD4 (SM1)	0.004653138	CD4_Naive -> CD27+_CD4	SM1
CD8_Cytotoxic	CD27+_CD4	CLEC2D	KLRB1	0.198506347	p < 0.01	CLEC2D_KLRB1	CLEC2D - KLRB1	CLEC	Cell-Cell Contact	PMID: 24223577	CD8_Cytotoxic -> CD27+_CD4 (SM1)	0.006489159	CD8_Cytotoxic -> CD27+_CD4	SM1
TNF+_CD4	CD27+_CD4	CLEC2D	KLRB1	0.193547666	p < 0.01	CLEC2D_KLRB1	CLEC2D - KLRB1	CLEC	Cell-Cell Contact	PMID: 24223577	TNF+_CD4 -> CD27+_CD4 (SM1)	0.005703439	TNF+_CD4 -> CD27+_CD4	SM1
Treg	CD27+_CD4	CLEC2D	KLRB1	0.201617897	p < 0.01	CLEC2D_KLRB1	CLEC2D - KLRB1	CLEC	Cell-Cell Contact	PMID: 24223577	Treg -> CD27+_CD4 (SM1)	0.007013789	Treg -> CD27+_CD4	SM1
CD27+_CD4	CD4_Naive	CLEC2D	KLRB1	0.201243298	p < 0.01	CLEC2D_KLRB1	CLEC2D - KLRB1	CLEC	Cell-Cell Contact	PMID: 24223577	CD27+_CD4 -> CD4_Naive (SM1)	0.006949333	CD27+_CD4 -> CD4_Naive	SM1
CD4_Naive	CD4_Naive	CLEC2D	KLRB1	0.195343169	p < 0.01	CLEC2D_KLRB1	CLEC2D - KLRB1	CLEC	Cell-Cell Contact	PMID: 24223577	CD4_Naive -> CD4_Naive (SM1)	0.005980829	CD4_Naive -> CD4_Naive	SM1
CD8_Cytotoxic	CD4_Naive	CLEC2D	KLRB1	0.208893377	p < 0.01	CLEC2D_KLRB1	CLEC2D - KLRB1	CLEC	Cell-Cell Contact	PMID: 24223577	CD8_Cytotoxic -> CD4_Naive (SM1)	0.008336339	CD8_Cytotoxic -> CD4_Naive	SM1
TNF+_CD4	CD4_Naive	CLEC2D	KLRB1	0.203418668	p < 0.01	CLEC2D_KLRB1	CLEC2D - KLRB1	CLEC	Cell-Cell Contact	PMID: 24223577	TNF+_CD4 -> CD4_Naive (SM1)	0.007328608	TNF+_CD4 -> CD4_Naive	SM1
Treg	CD4_Naive	CLEC2D	KLRB1	0.212335128	p < 0.01	CLEC2D_KLRB1	CLEC2D - KLRB1	CLEC	Cell-Cell Contact	PMID: 24223577	Treg -> CD4_Naive (SM1)	0.009008954	Treg -> CD4_Naive	SM1
CD27+_CD4	NK	CLEC2D	KLRB1	0.20106968	p < 0.01	CLEC2D_KLRB1	CLEC2D - KLRB1	CLEC	Cell-Cell Contact	PMID: 24223577	CD27+_CD4 -> NK (SM1)	0.00691958	CD27+_CD4 -> NK	SM1
CD4_Naive	NK	CLEC2D	KLRB1	0.195179419	p < 0.01	CLEC2D_KLRB1	CLEC2D - KLRB1	CLEC	Cell-Cell Contact	PMID: 24223577	CD4_Naive -> NK (SM1)	0.005955197	CD4_Naive -> NK	SM1
CD8_Cytotoxic	NK	CLEC2D	KLRB1	0.208706575	p < 0.01	CLEC2D_KLRB1	CLEC2D - KLRB1	CLEC	Cell-Cell Contact	PMID: 24223577	CD8_Cytotoxic -> NK (SM1)	0.008300696	CD8_Cytotoxic -> NK	SM1
TNF+_CD4	NK	CLEC2D	KLRB1	0.203241345	p < 0.01	CLEC2D_KLRB1	CLEC2D - KLRB1	CLEC	Cell-Cell Contact	PMID: 24223577	TNF+_CD4 -> NK (SM1)	0.007297243	TNF+_CD4 -> NK	SM1
Treg	NK	CLEC2D	KLRB1	0.212142253	p < 0.01	CLEC2D_KLRB1	CLEC2D - KLRB1	CLEC	Cell-Cell Contact	PMID: 24223577	Treg -> NK (SM1)	0.008970462	Treg -> NK	SM1
CDK4_Melanocyte	CD27+_CD4	CLEC2L	KLRB1	0.163238342	p < 0.01	CLEC2L_KLRB1	CLEC2L - KLRB1	CLEC	Cell-Cell Contact	PMID: 24223577	CDK4_Melanocyte -> CD27+_CD4 (SM1)	0.002185279	CDK4_Melanocyte -> CD27+_CD4	SM1
CDK4_Melanocyte	CD4_Naive	CLEC2L	KLRB1	0.170233433	p < 0.01	CLEC2L_KLRB1	CLEC2L - KLRB1	CLEC	Cell-Cell Contact	PMID: 24223577	CDK4_Melanocyte -> CD4_Naive (SM1)	0.002810798	CDK4_Melanocyte -> CD4_Naive	SM1
CDK4_Melanocyte	NK	CLEC2L	KLRB1	0.170108666	p < 0.01	CLEC2L_KLRB1	CLEC2L - KLRB1	CLEC	Cell-Cell Contact	PMID: 24223577	CDK4_Melanocyte -> NK (SM1)	0.002798714	CDK4_Melanocyte -> NK	SM1
CDK4_Melanocyte	CDK4_Melanocyte	COL1A1	ITGA1_ITGB1	0.128929471	p < 0.01	COL1A1_ITGA1_ITGB1	COL1A1 - (ITGA1+ITGB1)	COLLAGEN	ECM-Receptor	KEGG: hsa04512	CDK4_Melanocyte -> CDK4_Melanocyte (PM1)	0.000428089	CDK4_Melanocyte -> CDK4_Melanocyte	PM1
CDK4_Melanocyte	GAB2_Melanocyte	COL1A1	ITGA1_ITGB1	0.12489081	p < 0.01	COL1A1_ITGA1_ITGB1	COL1A1 - (ITGA1+ITGB1)	COLLAGEN	ECM-Receptor	KEGG: hsa04512	CDK4_Melanocyte -> GAB2_Melanocyte (PM1)	0.000333124	CDK4_Melanocyte -> GAB2_Melanocyte	PM1
CDK4_Melanocyte	CDK4_Melanocyte	COL1A1	ITGA1_ITGB1	0.141564441	p < 0.01	COL1A1_ITGA1_ITGB1	COL1A1 - (ITGA1+ITGB1)	COLLAGEN	ECM-Receptor	KEGG: hsa04512	CDK4_Melanocyte -> CDK4_Melanocyte (SM1)	0.000855418	CDK4_Melanocyte -> CDK4_Melanocyte	SM1
DMKN_Melanocyte	CDK4_Melanocyte	COL1A1	ITGA1_ITGB1	0.161427988	p < 0.01	COL1A1_ITGA1_ITGB1	COL1A1 - (ITGA1+ITGB1)	COLLAGEN	ECM-Receptor	KEGG: hsa04512	DMKN_Melanocyte -> CDK4_Melanocyte (SM1)	0.002040189	DMKN_Melanocyte -> CDK4_Melanocyte	SM1
GAB2_Melanocyte	CDK4_Melanocyte	COL1A1	ITGA1_ITGB1	0.17594835	p < 0.01	COL1A1_ITGA1_ITGB1	COL1A1 - (ITGA1+ITGB1)	COLLAGEN	ECM-Receptor	KEGG: hsa04512	GAB2_Melanocyte -> CDK4_Melanocyte (SM1)	0.003401679	GAB2_Melanocyte -> CDK4_Melanocyte	SM1
CDK4_Melanocyte	IGFBP5_Melanocyte	COL1A1	ITGA1_ITGB1	0.147666076	p < 0.01	COL1A1_ITGA1_ITGB1	COL1A1 - (ITGA1+ITGB1)	COLLAGEN	ECM-Receptor	KEGG: hsa04512	CDK4_Melanocyte -> IGFBP5_Melanocyte (SM1)	0.00114536	CDK4_Melanocyte -> IGFBP5_Melanocyte	SM1
DMKN_Melanocyte	IGFBP5_Melanocyte	COL1A1	ITGA1_ITGB1	0.169398791	p < 0.01	COL1A1_ITGA1_ITGB1	COL1A1 - (ITGA1+ITGB1)	COLLAGEN	ECM-Receptor	KEGG: hsa04512	DMKN_Melanocyte -> IGFBP5_Melanocyte (SM1)	0.002730611	DMKN_Melanocyte -> IGFBP5_Melanocyte	SM1
GAB2_Melanocyte	IGFBP5_Melanocyte	COL1A1	ITGA1_ITGB1	0.185443953	p < 0.01	COL1A1_ITGA1_ITGB1	COL1A1 - (ITGA1+ITGB1)	COLLAGEN	ECM-Receptor	KEGG: hsa04512	GAB2_Melanocyte -> IGFBP5_Melanocyte (SM1)	0.004550743	GAB2_Melanocyte -> IGFBP5_Melanocyte	SM1
CDK4_Melanocyte	PTPRC_Melanocyte	COL1A1	ITGA1_ITGB1	0.142402239	p < 0.01	COL1A1_ITGA1_ITGB1	COL1A1 - (ITGA1+ITGB1)	COLLAGEN	ECM-Receptor	KEGG: hsa04512	CDK4_Melanocyte -> PTPRC_Melanocyte (SM1)	0.000891717	CDK4_Melanocyte -> PTPRC_Melanocyte	SM1
DMKN_Melanocyte	PTPRC_Melanocyte	COL1A1	ITGA1_ITGB1	0.162516966	p < 0.01	COL1A1_ITGA1_ITGB1	COL1A1 - (ITGA1+ITGB1)	COLLAGEN	ECM-Receptor	KEGG: hsa04512	DMKN_Melanocyte -> PTPRC_Melanocyte (SM1)	0.002126658	DMKN_Melanocyte -> PTPRC_Melanocyte	SM1
GAB2_Melanocyte	PTPRC_Melanocyte	COL1A1	ITGA1_ITGB1	0.177241014	p < 0.01	COL1A1_ITGA1_ITGB1	COL1A1 - (ITGA1+ITGB1)	COLLAGEN	ECM-Receptor	KEGG: hsa04512	GAB2_Melanocyte -> PTPRC_Melanocyte (SM1)	0.003545646	GAB2_Melanocyte -> PTPRC_Melanocyte	SM1
CDK4_Melanocyte	GAB2_Melanocyte	COL1A1	ITGA2_ITGB1	0.129765703	p < 0.01	COL1A1_ITGA2_ITGB1	COL1A1 - (ITGA2+ITGB1)	COLLAGEN	ECM-Receptor	KEGG: hsa04512	CDK4_Melanocyte -> GAB2_Melanocyte (PM1)	0.00045003	CDK4_Melanocyte -> GAB2_Melanocyte	PM1
DMKN_Melanocyte	CDK4_Melanocyte	COL1A1	ITGA2_ITGB1	0.154277423	p < 0.01	COL1A1_ITGA2_ITGB1	COL1A1 - (ITGA2+ITGB1)	COLLAGEN	ECM-Receptor	KEGG: hsa04512	DMKN_Melanocyte -> CDK4_Melanocyte (SM1)	0.001531007	DMKN_Melanocyte -> CDK4_Melanocyte	SM1
GAB2_Melanocyte	CDK4_Melanocyte	COL1A1	ITGA2_ITGB1	0.167496817	p < 0.01	COL1A1_ITGA2_ITGB1	COL1A1 - (ITGA2+ITGB1)	COLLAGEN	ECM-Receptor	KEGG: hsa04512	GAB2_Melanocyte -> CDK4_Melanocyte (SM1)	0.002553571	GAB2_Melanocyte -> CDK4_Melanocyte	SM1
CDK4_Melanocyte	CDK4_Melanocyte	COL1A1	ITGA3_ITGB1	0.126867483	p < 0.01	COL1A1_ITGA3_ITGB1	COL1A1 - (ITGA3+ITGB1)	COLLAGEN	ECM-Receptor	KEGG: hsa04512	CDK4_Melanocyte -> CDK4_Melanocyte (PM1)	0.000377387	CDK4_Melanocyte -> CDK4_Melanocyte	PM1
CDK4_Melanocyte	GAB2_Melanocyte	COL1A1	ITGA3_ITGB1	0.127578967	p < 0.01	COL1A1_ITGA3_ITGB1	COL1A1 - (ITGA3+ITGB1)	COLLAGEN	ECM-Receptor	KEGG: hsa04512	CDK4_Melanocyte -> GAB2_Melanocyte (PM1)	0.000394346	CDK4_Melanocyte -> GAB2_Melanocyte	PM1
CDK4_Melanocyte	CDK4_Melanocyte	COL1A1	ITGA3_ITGB1	0.157144376	p < 0.01	COL1A1_ITGA3_ITGB1	COL1A1 - (ITGA3+ITGB1)	COLLAGEN	ECM-Receptor	KEGG: hsa04512	CDK4_Melanocyte -> CDK4_Melanocyte (SM1)	0.001723196	CDK4_Melanocyte -> CDK4_Melanocyte	SM1
DMKN_Melanocyte	CDK4_Melanocyte	COL1A1	ITGA3_ITGB1	0.181964781	p < 0.01	COL1A1_ITGA3_ITGB1	COL1A1 - (ITGA3+ITGB1)	COLLAGEN	ECM-Receptor	KEGG: hsa04512	DMKN_Melanocyte -> CDK4_Melanocyte (SM1)	0.00410492	DMKN_Melanocyte -> CDK4_Melanocyte	SM1
GAB2_Melanocyte	CDK4_Melanocyte	COL1A1	ITGA3_ITGB1	0.200572751	p < 0.01	COL1A1_ITGA3_ITGB1	COL1A1 - (ITGA3+ITGB1)	COLLAGEN	ECM-Receptor	KEGG: hsa04512	GAB2_Melanocyte -> CDK4_Melanocyte (SM1)	0.006834841	GAB2_Melanocyte -> CDK4_Melanocyte	SM1
DMKN_Melanocyte	DMKN_Melanocyte	COL1A1	ITGA3_ITGB1	0.150690031	p < 0.01	COL1A1_ITGA3_ITGB1	COL1A1 - (ITGA3+ITGB1)	COLLAGEN	ECM-Receptor	KEGG: hsa04512	DMKN_Melanocyte -> DMKN_Melanocyte (SM1)	0.001312083	DMKN_Melanocyte -> DMKN_Melanocyte	SM1
GAB2_Melanocyte	DMKN_Melanocyte	COL1A1	ITGA3_ITGB1	0.163280622	p < 0.01	COL1A1_ITGA3_ITGB1	COL1A1 - (ITGA3+ITGB1)	COLLAGEN	ECM-Receptor	KEGG: hsa04512	GAB2_Melanocyte -> DMKN_Melanocyte (SM1)	0.002188748	GAB2_Melanocyte -> DMKN_Melanocyte	SM1
DMKN_Melanocyte	GAB2_Melanocyte	COL1A1	ITGA3_ITGB1	0.160849157	p < 0.01	COL1A1_ITGA3_ITGB1	COL1A1 - (ITGA3+ITGB1)	COLLAGEN	ECM-Receptor	KEGG: hsa04512	DMKN_Melanocyte -> GAB2_Melanocyte (SM1)	0.001995212	DMKN_Melanocyte -> GAB2_Melanocyte	SM1
GAB2_Melanocyte	GAB2_Melanocyte	COL1A1	ITGA3_ITGB1	0.175261851	p < 0.01	COL1A1_ITGA3_ITGB1	COL1A1 - (ITGA3+ITGB1)	COLLAGEN	ECM-Receptor	KEGG: hsa04512	GAB2_Melanocyte -> GAB2_Melanocyte (SM1)	0.003326787	GAB2_Melanocyte -> GAB2_Melanocyte	SM1
CDK4_Melanocyte	IGFBP5_Melanocyte	COL1A1	ITGA3_ITGB1	0.151721344	p < 0.01	COL1A1_ITGA3_ITGB1	COL1A1 - (ITGA3+ITGB1)	COLLAGEN	ECM-Receptor	KEGG: hsa04512	CDK4_Melanocyte -> IGFBP5_Melanocyte (SM1)	0.001372625	CDK4_Melanocyte -> IGFBP5_Melanocyte	SM1
DMKN_Melanocyte	IGFBP5_Melanocyte	COL1A1	ITGA3_ITGB1	0.174747606	p < 0.01	COL1A1_ITGA3_ITGB1	COL1A1 - (ITGA3+ITGB1)	COLLAGEN	ECM-Receptor	KEGG: hsa04512	DMKN_Melanocyte -> IGFBP5_Melanocyte (SM1)	0.003271394	DMKN_Melanocyte -> IGFBP5_Melanocyte	SM1
GAB2_Melanocyte	IGFBP5_Melanocyte	COL1A1	ITGA3_ITGB1	0.191859941	p < 0.01	COL1A1_ITGA3_ITGB1	COL1A1 - (ITGA3+ITGB1)	COLLAGEN	ECM-Receptor	KEGG: hsa04512	GAB2_Melanocyte -> IGFBP5_Melanocyte (SM1)	0.005450023	GAB2_Melanocyte -> IGFBP5_Melanocyte	SM1
CDK4_Melanocyte	PTPRC_Melanocyte	COL1A1	ITGA3_ITGB1	0.143874509	0.01 < p < 0.05	COL1A1_ITGA3_ITGB1	COL1A1 - (ITGA3+ITGB1)	COLLAGEN	ECM-Receptor	KEGG: hsa04512	CDK4_Melanocyte -> PTPRC_Melanocyte (SM1)	0.000958154	CDK4_Melanocyte -> PTPRC_Melanocyte	SM1
DMKN_Melanocyte	PTPRC_Melanocyte	COL1A1	ITGA3_ITGB1	0.164434851	p < 0.01	COL1A1_ITGA3_ITGB1	COL1A1 - (ITGA3+ITGB1)	COLLAGEN	ECM-Receptor	KEGG: hsa04512	DMKN_Melanocyte -> PTPRC_Melanocyte (SM1)	0.002284894	DMKN_Melanocyte -> PTPRC_Melanocyte	SM1
GAB2_Melanocyte	PTPRC_Melanocyte	COL1A1	ITGA3_ITGB1	0.179521195	p < 0.01	COL1A1_ITGA3_ITGB1	COL1A1 - (ITGA3+ITGB1)	COLLAGEN	ECM-Receptor	KEGG: hsa04512	GAB2_Melanocyte -> PTPRC_Melanocyte (SM1)	0.00380906	GAB2_Melanocyte -> PTPRC_Melanocyte	SM1
CDK4_Melanocyte	CDK4_Melanocyte	COL1A1	ITGAV_ITGB8	0.116901035	p < 0.01	COL1A1_ITGAV_ITGB8	COL1A1 - (ITGAV+ITGB8)	COLLAGEN	ECM-Receptor	KEGG: hsa04512	CDK4_Melanocyte -> CDK4_Melanocyte (SM1)	0.000192725	CDK4_Melanocyte -> CDK4_Melanocyte	SM1
DMKN_Melanocyte	CDK4_Melanocyte	COL1A1	ITGAV_ITGB8	0.130138569	p < 0.01	COL1A1_ITGAV_ITGB8	COL1A1 - (ITGAV+ITGB8)	COLLAGEN	ECM-Receptor	KEGG: hsa04512	DMKN_Melanocyte -> CDK4_Melanocyte (SM1)	0.000460077	DMKN_Melanocyte -> CDK4_Melanocyte	SM1
GAB2_Melanocyte	CDK4_Melanocyte	COL1A1	ITGAV_ITGB8	0.139434362	p < 0.01	COL1A1_ITGAV_ITGB8	COL1A1 - (ITGAV+ITGB8)	COLLAGEN	ECM-Receptor	KEGG: hsa04512	GAB2_Melanocyte -> CDK4_Melanocyte (SM1)	0.000767914	GAB2_Melanocyte -> CDK4_Melanocyte	SM1
CDK4_Melanocyte	IGFBP5_Melanocyte	COL1A1	ITGAV_ITGB8	0.120917566	p < 0.01	COL1A1_ITGAV_ITGB8	COL1A1 - (ITGAV+ITGB8)	COLLAGEN	ECM-Receptor	KEGG: hsa04512	CDK4_Melanocyte -> IGFBP5_Melanocyte (SM1)	0.00025606	CDK4_Melanocyte -> IGFBP5_Melanocyte	SM1
DMKN_Melanocyte	IGFBP5_Melanocyte	COL1A1	ITGAV_ITGB8	0.135134081	p < 0.01	COL1A1_ITGAV_ITGB8	COL1A1 - (ITGAV+ITGB8)	COLLAGEN	ECM-Receptor	KEGG: hsa04512	DMKN_Melanocyte -> IGFBP5_Melanocyte (SM1)	0.000611217	DMKN_Melanocyte -> IGFBP5_Melanocyte	SM1
GAB2_Melanocyte	IGFBP5_Melanocyte	COL1A1	ITGAV_ITGB8	0.145182655	p < 0.01	COL1A1_ITGAV_ITGB8	COL1A1 - (ITGAV+ITGB8)	COLLAGEN	ECM-Receptor	KEGG: hsa04512	GAB2_Melanocyte -> IGFBP5_Melanocyte (SM1)	0.001020079	GAB2_Melanocyte -> IGFBP5_Melanocyte	SM1
CDK4_Melanocyte	PTPRC_Melanocyte	COL1A1	ITGAV_ITGB8	0.118675177	p < 0.01	COL1A1_ITGAV_ITGB8	COL1A1 - (ITGAV+ITGB8)	COLLAGEN	ECM-Receptor	KEGG: hsa04512	CDK4_Melanocyte -> PTPRC_Melanocyte (SM1)	0.000219017	CDK4_Melanocyte -> PTPRC_Melanocyte	SM1
DMKN_Melanocyte	PTPRC_Melanocyte	COL1A1	ITGAV_ITGB8	0.132340404	p < 0.01	COL1A1_ITGAV_ITGB8	COL1A1 - (ITGAV+ITGB8)	COLLAGEN	ECM-Receptor	KEGG: hsa04512	DMKN_Melanocyte -> PTPRC_Melanocyte (SM1)	0.000522821	DMKN_Melanocyte -> PTPRC_Melanocyte	SM1
GAB2_Melanocyte	PTPRC_Melanocyte	COL1A1	ITGAV_ITGB8	0.141964196	p < 0.01	COL1A1_ITGAV_ITGB8	COL1A1 - (ITGAV+ITGB8)	COLLAGEN	ECM-Receptor	KEGG: hsa04512	GAB2_Melanocyte -> PTPRC_Melanocyte (SM1)	0.000872603	GAB2_Melanocyte -> PTPRC_Melanocyte	SM1
CDK4_Melanocyte	CD27+_CD4	COL1A1	CD44	0.180096712	0.01 < p < 0.05	COL1A1_CD44	COL1A1 - CD44	COLLAGEN	ECM-Receptor	KEGG: hsa04512	CDK4_Melanocyte -> CD27+_CD4 (SM1)	0.003877471	CDK4_Melanocyte -> CD27+_CD4	SM1
DMKN_Melanocyte	CD27+_CD4	COL1A1	CD44	0.213331306	p < 0.01	COL1A1_CD44	COL1A1 - CD44	COLLAGEN	ECM-Receptor	KEGG: hsa04512	DMKN_Melanocyte -> CD27+_CD4 (SM1)	0.009209271	DMKN_Melanocyte -> CD27+_CD4	SM1
GAB2_Melanocyte	CD27+_CD4	COL1A1	CD44	0.239171482	p < 0.01	COL1A1_CD44	COL1A1 - CD44	COLLAGEN	ECM-Receptor	KEGG: hsa04512	GAB2_Melanocyte -> CD27+_CD4 (SM1)	0.015281681	GAB2_Melanocyte -> CD27+_CD4	SM1
DMKN_Melanocyte	CD4_Naive	COL1A1	CD44	0.203844116	p < 0.01	COL1A1_CD44	COL1A1 - CD44	COLLAGEN	ECM-Receptor	KEGG: hsa04512	DMKN_Melanocyte -> CD4_Naive (SM1)	0.007404189	DMKN_Melanocyte -> CD4_Naive	SM1
GAB2_Melanocyte	CD4_Naive	COL1A1	CD44	0.227372806	p < 0.01	COL1A1_CD44	COL1A1 - CD44	COLLAGEN	ECM-Receptor	KEGG: hsa04512	GAB2_Melanocyte -> CD4_Naive (SM1)	0.01230114	GAB2_Melanocyte -> CD4_Naive	SM1
CDK4_Melanocyte	CD8_Cytotoxic	COL1A1	CD44	0.178893557	0.01 < p < 0.05	COL1A1_CD44	COL1A1 - CD44	COLLAGEN	ECM-Receptor	KEGG: hsa04512	CDK4_Melanocyte -> CD8_Cytotoxic (SM1)	0.003735341	CDK4_Melanocyte -> CD8_Cytotoxic	SM1
DMKN_Melanocyte	CD8_Cytotoxic	COL1A1	CD44	0.211653992	p < 0.01	COL1A1_CD44	COL1A1 - CD44	COLLAGEN	ECM-Receptor	KEGG: hsa04512	DMKN_Melanocyte -> CD8_Cytotoxic (SM1)	0.008873443	DMKN_Melanocyte -> CD8_Cytotoxic	SM1
GAB2_Melanocyte	CD8_Cytotoxic	COL1A1	CD44	0.237077791	p < 0.01	COL1A1_CD44	COL1A1 - CD44	COLLAGEN	ECM-Receptor	KEGG: hsa04512	GAB2_Melanocyte -> CD8_Cytotoxic (SM1)	0.014727706	GAB2_Melanocyte -> CD8_Cytotoxic	SM1
CDK4_Melanocyte	CDK4_Melanocyte	COL1A1	CD44	0.18849365	p < 0.01	COL1A1_CD44	COL1A1 - CD44	COLLAGEN	ECM-Receptor	KEGG: hsa04512	CDK4_Melanocyte -> CDK4_Melanocyte (SM1)	0.004965613	CDK4_Melanocyte -> CDK4_Melanocyte	SM1
DMKN_Melanocyte	CDK4_Melanocyte	COL1A1	CD44	0.225139438	p < 0.01	COL1A1_CD44	COL1A1 - CD44	COLLAGEN	ECM-Receptor	KEGG: hsa04512	DMKN_Melanocyte -> CDK4_Melanocyte (SM1)	0.011775999	DMKN_Melanocyte -> CDK4_Melanocyte	SM1
GAB2_Melanocyte	CDK4_Melanocyte	COL1A1	CD44	0.254003445	p < 0.01	COL1A1_CD44	COL1A1 - CD44	COLLAGEN	ECM-Receptor	KEGG: hsa04512	GAB2_Melanocyte -> CDK4_Melanocyte (SM1)	0.019507535	GAB2_Melanocyte -> CDK4_Melanocyte	SM1
CDK4_Melanocyte	DMKN_Melanocyte	COL1A1	CD44	0.186013624	p < 0.01	COL1A1_CD44	COL1A1 - CD44	COLLAGEN	ECM-Receptor	KEGG: hsa04512	CDK4_Melanocyte -> DMKN_Melanocyte (SM1)	0.00462652	CDK4_Melanocyte -> DMKN_Melanocyte	SM1
DMKN_Melanocyte	DMKN_Melanocyte	COL1A1	CD44	0.221633362	p < 0.01	COL1A1_CD44	COL1A1 - CD44	COLLAGEN	ECM-Receptor	KEGG: hsa04512	DMKN_Melanocyte -> DMKN_Melanocyte (SM1)	0.010976967	DMKN_Melanocyte -> DMKN_Melanocyte	SM1
GAB2_Melanocyte	DMKN_Melanocyte	COL1A1	CD44	0.249582712	p < 0.01	COL1A1_CD44	COL1A1 - CD44	COLLAGEN	ECM-Receptor	KEGG: hsa04512	GAB2_Melanocyte -> DMKN_Melanocyte (SM1)	0.018193557	GAB2_Melanocyte -> DMKN_Melanocyte	SM1
CDK4_Melanocyte	GAB2_Melanocyte	COL1A1	CD44	0.190921862	p < 0.01	COL1A1_CD44	COL1A1 - CD44	COLLAGEN	ECM-Receptor	KEGG: hsa04512	CDK4_Melanocyte -> GAB2_Melanocyte (SM1)	0.005312223	CDK4_Melanocyte -> GAB2_Melanocyte	SM1
DMKN_Melanocyte	GAB2_Melanocyte	COL1A1	CD44	0.228587323	p < 0.01	COL1A1_CD44	COL1A1 - CD44	COLLAGEN	ECM-Receptor	KEGG: hsa04512	DMKN_Melanocyte -> GAB2_Melanocyte (SM1)	0.012591972	DMKN_Melanocyte -> GAB2_Melanocyte	SM1
GAB2_Melanocyte	GAB2_Melanocyte	COL1A1	CD44	0.258364524	p < 0.01	COL1A1_CD44	COL1A1 - CD44	COLLAGEN	ECM-Receptor	KEGG: hsa04512	GAB2_Melanocyte -> GAB2_Melanocyte (SM1)	0.020847934	GAB2_Melanocyte -> GAB2_Melanocyte	SM1
CDK4_Melanocyte	IGFBP5_Melanocyte	COL1A1	CD44	0.190831243	p < 0.01	COL1A1_CD44	COL1A1 - CD44	COLLAGEN	ECM-Receptor	KEGG: hsa04512	CDK4_Melanocyte -> IGFBP5_Melanocyte (SM1)	0.005299027	CDK4_Melanocyte -> IGFBP5_Melanocyte	SM1
DMKN_Melanocyte	IGFBP5_Melanocyte	COL1A1	CD44	0.228458382	p < 0.01	COL1A1_CD44	COL1A1 - CD44	COLLAGEN	ECM-Receptor	KEGG: hsa04512	DMKN_Melanocyte -> IGFBP5_Melanocyte (SM1)	0.01256092	DMKN_Melanocyte -> IGFBP5_Melanocyte	SM1
GAB2_Melanocyte	IGFBP5_Melanocyte	COL1A1	CD44	0.258201189	p < 0.01	COL1A1_CD44	COL1A1 - CD44	COLLAGEN	ECM-Receptor	KEGG: hsa04512	GAB2_Melanocyte -> IGFBP5_Melanocyte (SM1)	0.020796952	GAB2_Melanocyte -> IGFBP5_Melanocyte	SM1
DMKN_Melanocyte	NK	COL1A1	CD44	0.205468354	p < 0.01	COL1A1_CD44	COL1A1 - CD44	COLLAGEN	ECM-Receptor	KEGG: hsa04512	DMKN_Melanocyte -> NK (SM1)	0.007696962	DMKN_Melanocyte -> NK	SM1
GAB2_Melanocyte	NK	COL1A1	CD44	0.229385235	p < 0.01	COL1A1_CD44	COL1A1 - CD44	COLLAGEN	ECM-Receptor	KEGG: hsa04512	GAB2_Melanocyte -> NK (SM1)	0.012785053	GAB2_Melanocyte -> NK	SM1
CDK4_Melanocyte	PTPRC_Melanocyte	COL1A1	CD44	0.190135351	p < 0.01	COL1A1_CD44	COL1A1 - CD44	COLLAGEN	ECM-Receptor	KEGG: hsa04512	CDK4_Melanocyte -> PTPRC_Melanocyte (SM1)	0.005198364	CDK4_Melanocyte -> PTPRC_Melanocyte	SM1
DMKN_Melanocyte	PTPRC_Melanocyte	COL1A1	CD44	0.227468904	p < 0.01	COL1A1_CD44	COL1A1 - CD44	COLLAGEN	ECM-Receptor	KEGG: hsa04512	DMKN_Melanocyte -> PTPRC_Melanocyte (SM1)	0.012324017	DMKN_Melanocyte -> PTPRC_Melanocyte	SM1
GAB2_Melanocyte	PTPRC_Melanocyte	COL1A1	CD44	0.2569484	p < 0.01	COL1A1_CD44	COL1A1 - CD44	COLLAGEN	ECM-Receptor	KEGG: hsa04512	GAB2_Melanocyte -> PTPRC_Melanocyte (SM1)	0.020407925	GAB2_Melanocyte -> PTPRC_Melanocyte	SM1
CDK4_Melanocyte	TNF+_CD4	COL1A1	CD44	0.182494994	0.01 < p < 0.05	COL1A1_CD44	COL1A1 - CD44	COLLAGEN	ECM-Receptor	KEGG: hsa04512	CDK4_Melanocyte -> TNF+_CD4 (SM1)	0.004170988	CDK4_Melanocyte -> TNF+_CD4	SM1
DMKN_Melanocyte	TNF+_CD4	COL1A1	CD44	0.216685672	p < 0.01	COL1A1_CD44	COL1A1 - CD44	COLLAGEN	ECM-Receptor	KEGG: hsa04512	DMKN_Melanocyte -> TNF+_CD4 (SM1)	0.009902383	DMKN_Melanocyte -> TNF+_CD4	SM1
GAB2_Melanocyte	TNF+_CD4	COL1A1	CD44	0.243368399	p < 0.01	COL1A1_CD44	COL1A1 - CD44	COLLAGEN	ECM-Receptor	KEGG: hsa04512	GAB2_Melanocyte -> TNF+_CD4 (SM1)	0.016424241	GAB2_Melanocyte -> TNF+_CD4	SM1
CDK4_Melanocyte	Treg	COL1A1	CD44	0.179668903	0.01 < p < 0.05	COL1A1_CD44	COL1A1 - CD44	COLLAGEN	ECM-Receptor	KEGG: hsa04512	CDK4_Melanocyte -> Treg (SM1)	0.003826543	CDK4_Melanocyte -> Treg	SM1
DMKN_Melanocyte	Treg	COL1A1	CD44	0.212734478	p < 0.01	COL1A1_CD44	COL1A1 - CD44	COLLAGEN	ECM-Receptor	KEGG: hsa04512	DMKN_Melanocyte -> Treg (SM1)	0.009088954	DMKN_Melanocyte -> Treg	SM1
GAB2_Melanocyte	Treg	COL1A1	CD44	0.23842612	p < 0.01	COL1A1_CD44	COL1A1 - CD44	COLLAGEN	ECM-Receptor	KEGG: hsa04512	GAB2_Melanocyte -> Treg (SM1)	0.015083236	GAB2_Melanocyte -> Treg	SM1
CDK4_Melanocyte	CDK4_Melanocyte	COL1A1	SDC1	0.103811357	p < 0.01	COL1A1_SDC1	COL1A1 - SDC1	COLLAGEN	ECM-Receptor	KEGG: hsa04512	CDK4_Melanocyte -> CDK4_Melanocyte (PM1)	6.55E-05	CDK4_Melanocyte -> CDK4_Melanocyte	PM1
CDK4_Melanocyte	CDK4_Melanocyte	COL1A1	SDC4	0.103811357	p < 0.01	COL1A1_SDC4	COL1A1 - SDC4	COLLAGEN	ECM-Receptor	KEGG: hsa04512	CDK4_Melanocyte -> CDK4_Melanocyte (PM1)	6.55E-05	CDK4_Melanocyte -> CDK4_Melanocyte	PM1
CDK4_Melanocyte	GAB2_Melanocyte	COL1A1	SDC4	0.106548672	p < 0.01	COL1A1_SDC4	COL1A1 - SDC4	COLLAGEN	ECM-Receptor	KEGG: hsa04512	CDK4_Melanocyte -> GAB2_Melanocyte (PM1)	8.39E-05	CDK4_Melanocyte -> GAB2_Melanocyte	PM1
CDK4_Melanocyte	PTPRC_Melanocyte	COL1A1	SDC4	0.111734358	p < 0.01	COL1A1_SDC4	COL1A1 - SDC4	COLLAGEN	ECM-Receptor	KEGG: hsa04512	CDK4_Melanocyte -> PTPRC_Melanocyte (PM1)	0.000129763	CDK4_Melanocyte -> PTPRC_Melanocyte	PM1
CDK4_Melanocyte	CDK4_Melanocyte	COL1A2	ITGA1_ITGB1	0.182679341	p < 0.01	COL1A2_ITGA1_ITGB1	COL1A2 - (ITGA1+ITGB1)	COLLAGEN	ECM-Receptor	KEGG: hsa04512	CDK4_Melanocyte -> CDK4_Melanocyte (PM1)	0.004194116	CDK4_Melanocyte -> CDK4_Melanocyte	PM1
DMKN_Melanocyte	CDK4_Melanocyte	COL1A2	ITGA1_ITGB1	0.137579145	p < 0.01	COL1A2_ITGA1_ITGB1	COL1A2 - (ITGA1+ITGB1)	COLLAGEN	ECM-Receptor	KEGG: hsa04512	DMKN_Melanocyte -> CDK4_Melanocyte (PM1)	0.000697127	DMKN_Melanocyte -> CDK4_Melanocyte	PM1
GAB2_Melanocyte	CDK4_Melanocyte	COL1A2	ITGA1_ITGB1	0.188658364	p < 0.01	COL1A2_ITGA1_ITGB1	COL1A2 - (ITGA1+ITGB1)	COLLAGEN	ECM-Receptor	KEGG: hsa04512	GAB2_Melanocyte -> CDK4_Melanocyte (PM1)	0.004988667	GAB2_Melanocyte -> CDK4_Melanocyte	PM1
IGFBP5_Melanocyte	CDK4_Melanocyte	COL1A2	ITGA1_ITGB1	0.162702602	p < 0.01	COL1A2_ITGA1_ITGB1	COL1A2 - (ITGA1+ITGB1)	COLLAGEN	ECM-Receptor	KEGG: hsa04512	IGFBP5_Melanocyte -> CDK4_Melanocyte (PM1)	0.00214164	IGFBP5_Melanocyte -> CDK4_Melanocyte	PM1
CDK4_Melanocyte	GAB2_Melanocyte	COL1A2	ITGA1_ITGB1	0.174701409	p < 0.01	COL1A2_ITGA1_ITGB1	COL1A2 - (ITGA1+ITGB1)	COLLAGEN	ECM-Receptor	KEGG: hsa04512	CDK4_Melanocyte -> GAB2_Melanocyte (PM1)	0.003266447	CDK4_Melanocyte -> GAB2_Melanocyte	PM1
DMKN_Melanocyte	GAB2_Melanocyte	COL1A2	ITGA1_ITGB1	0.132991113	p < 0.01	COL1A2_ITGA1_ITGB1	COL1A2 - (ITGA1+ITGB1)	COLLAGEN	ECM-Receptor	KEGG: hsa04512	DMKN_Melanocyte -> GAB2_Melanocyte (PM1)	0.000542512	DMKN_Melanocyte -> GAB2_Melanocyte	PM1
GAB2_Melanocyte	GAB2_Melanocyte	COL1A2	ITGA1_ITGB1	0.180167531	p < 0.01	COL1A2_ITGA1_ITGB1	COL1A2 - (ITGA1+ITGB1)	COLLAGEN	ECM-Receptor	KEGG: hsa04512	GAB2_Melanocyte -> GAB2_Melanocyte (PM1)	0.003885943	GAB2_Melanocyte -> GAB2_Melanocyte	PM1
IGFBP5_Melanocyte	GAB2_Melanocyte	COL1A2	ITGA1_ITGB1	0.156332599	p < 0.01	COL1A2_ITGA1_ITGB1	COL1A2 - (ITGA1+ITGB1)	COLLAGEN	ECM-Receptor	KEGG: hsa04512	IGFBP5_Melanocyte -> GAB2_Melanocyte (PM1)	0.001667185	IGFBP5_Melanocyte -> GAB2_Melanocyte	PM1
CDK4_Melanocyte	CDK4_Melanocyte	COL1A2	ITGA1_ITGB1	0.176578642	p < 0.01	COL1A2_ITGA1_ITGB1	COL1A2 - (ITGA1+ITGB1)	COLLAGEN	ECM-Receptor	KEGG: hsa04512	CDK4_Melanocyte -> CDK4_Melanocyte (SM1)	0.003471394	CDK4_Melanocyte -> CDK4_Melanocyte	SM1
DMKN_Melanocyte	CDK4_Melanocyte	COL1A2	ITGA1_ITGB1	0.181876575	p < 0.01	COL1A2_ITGA1_ITGB1	COL1A2 - (ITGA1+ITGB1)	COLLAGEN	ECM-Receptor	KEGG: hsa04512	DMKN_Melanocyte -> CDK4_Melanocyte (SM1)	0.004093994	DMKN_Melanocyte -> CDK4_Melanocyte	SM1
GAB2_Melanocyte	CDK4_Melanocyte	COL1A2	ITGA1_ITGB1	0.18286539	p < 0.01	COL1A2_ITGA1_ITGB1	COL1A2 - (ITGA1+ITGB1)	COLLAGEN	ECM-Receptor	KEGG: hsa04512	GAB2_Melanocyte -> CDK4_Melanocyte (SM1)	0.00421754	GAB2_Melanocyte -> CDK4_Melanocyte	SM1
IGFBP5_Melanocyte	CDK4_Melanocyte	COL1A2	ITGA1_ITGB1	0.171378634	p < 0.01	COL1A2_ITGA1_ITGB1	COL1A2 - (ITGA1+ITGB1)	COLLAGEN	ECM-Receptor	KEGG: hsa04512	IGFBP5_Melanocyte -> CDK4_Melanocyte (SM1)	0.002923327	IGFBP5_Melanocyte -> CDK4_Melanocyte	SM1
PTPRC_Melanocyte	CDK4_Melanocyte	COL1A2	ITGA1_ITGB1	0.172064366	p < 0.01	COL1A2_ITGA1_ITGB1	COL1A2 - (ITGA1+ITGB1)	COLLAGEN	ECM-Receptor	KEGG: hsa04512	PTPRC_Melanocyte -> CDK4_Melanocyte (SM1)	0.002992104	PTPRC_Melanocyte -> CDK4_Melanocyte	SM1
CDK4_Melanocyte	IGFBP5_Melanocyte	COL1A2	ITGA1_ITGB1	0.18614343	p < 0.01	COL1A2_ITGA1_ITGB1	COL1A2 - (ITGA1+ITGB1)	COLLAGEN	ECM-Receptor	KEGG: hsa04512	CDK4_Melanocyte -> IGFBP5_Melanocyte (SM1)	0.004643897	CDK4_Melanocyte -> IGFBP5_Melanocyte	SM1
DMKN_Melanocyte	IGFBP5_Melanocyte	COL1A2	ITGA1_ITGB1	0.192032659	p < 0.01	COL1A2_ITGA1_ITGB1	COL1A2 - (ITGA1+ITGB1)	COLLAGEN	ECM-Receptor	KEGG: hsa04512	DMKN_Melanocyte -> IGFBP5_Melanocyte (SM1)	0.005475632	DMKN_Melanocyte -> IGFBP5_Melanocyte	SM1
GAB2_Melanocyte	IGFBP5_Melanocyte	COL1A2	ITGA1_ITGB1	0.193133762	p < 0.01	COL1A2_ITGA1_ITGB1	COL1A2 - (ITGA1+ITGB1)	COLLAGEN	ECM-Receptor	KEGG: hsa04512	GAB2_Melanocyte -> IGFBP5_Melanocyte (SM1)	0.005640635	GAB2_Melanocyte -> IGFBP5_Melanocyte	SM1
IGFBP5_Melanocyte	IGFBP5_Melanocyte	COL1A2	ITGA1_ITGB1	0.180380071	p < 0.01	COL1A2_ITGA1_ITGB1	COL1A2 - (ITGA1+ITGB1)	COLLAGEN	ECM-Receptor	KEGG: hsa04512	IGFBP5_Melanocyte -> IGFBP5_Melanocyte (SM1)	0.00391144	IGFBP5_Melanocyte -> IGFBP5_Melanocyte	SM1
PTPRC_Melanocyte	IGFBP5_Melanocyte	COL1A2	ITGA1_ITGB1	0.181139123	p < 0.01	COL1A2_ITGA1_ITGB1	COL1A2 - (ITGA1+ITGB1)	COLLAGEN	ECM-Receptor	KEGG: hsa04512	PTPRC_Melanocyte -> IGFBP5_Melanocyte (SM1)	0.004003371	PTPRC_Melanocyte -> IGFBP5_Melanocyte	SM1
CDK4_Melanocyte	PTPRC_Melanocyte	COL1A2	ITGA1_ITGB1	0.177880526	p < 0.01	COL1A2_ITGA1_ITGB1	COL1A2 - (ITGA1+ITGB1)	COLLAGEN	ECM-Receptor	KEGG: hsa04512	CDK4_Melanocyte -> PTPRC_Melanocyte (SM1)	0.0036183	CDK4_Melanocyte -> PTPRC_Melanocyte	SM1
DMKN_Melanocyte	PTPRC_Melanocyte	COL1A2	ITGA1_ITGB1	0.18325717	p < 0.01	COL1A2_ITGA1_ITGB1	COL1A2 - (ITGA1+ITGB1)	COLLAGEN	ECM-Receptor	KEGG: hsa04512	DMKN_Melanocyte -> PTPRC_Melanocyte (SM1)	0.004267136	DMKN_Melanocyte -> PTPRC_Melanocyte	SM1
GAB2_Melanocyte	PTPRC_Melanocyte	COL1A2	ITGA1_ITGB1	0.184260916	p < 0.01	COL1A2_ITGA1_ITGB1	COL1A2 - (ITGA1+ITGB1)	COLLAGEN	ECM-Receptor	KEGG: hsa04512	GAB2_Melanocyte -> PTPRC_Melanocyte (SM1)	0.004395883	GAB2_Melanocyte -> PTPRC_Melanocyte	SM1
IGFBP5_Melanocyte	PTPRC_Melanocyte	COL1A2	ITGA1_ITGB1	0.172605396	p < 0.01	COL1A2_ITGA1_ITGB1	COL1A2 - (ITGA1+ITGB1)	COLLAGEN	ECM-Receptor	KEGG: hsa04512	IGFBP5_Melanocyte -> PTPRC_Melanocyte (SM1)	0.00304711	IGFBP5_Melanocyte -> PTPRC_Melanocyte	SM1
PTPRC_Melanocyte	PTPRC_Melanocyte	COL1A2	ITGA1_ITGB1	0.173300912	p < 0.01	COL1A2_ITGA1_ITGB1	COL1A2 - (ITGA1+ITGB1)	COLLAGEN	ECM-Receptor	KEGG: hsa04512	PTPRC_Melanocyte -> PTPRC_Melanocyte (SM1)	0.00311879	PTPRC_Melanocyte -> PTPRC_Melanocyte	SM1
CDK4_Melanocyte	GAB2_Melanocyte	COL1A2	ITGA2_ITGB1	0.18435614	p < 0.01	COL1A2_ITGA2_ITGB1	COL1A2 - (ITGA2+ITGB1)	COLLAGEN	ECM-Receptor	KEGG: hsa04512	CDK4_Melanocyte -> GAB2_Melanocyte (PM1)	0.004408223	CDK4_Melanocyte -> GAB2_Melanocyte	PM1
DMKN_Melanocyte	GAB2_Melanocyte	COL1A2	ITGA2_ITGB1	0.138531495	p < 0.01	COL1A2_ITGA2_ITGB1	COL1A2 - (ITGA2+ITGB1)	COLLAGEN	ECM-Receptor	KEGG: hsa04512	DMKN_Melanocyte -> GAB2_Melanocyte (PM1)	0.000732846	DMKN_Melanocyte -> GAB2_Melanocyte	PM1
GAB2_Melanocyte	GAB2_Melanocyte	COL1A2	ITGA2_ITGB1	0.190445782	p < 0.01	COL1A2_ITGA2_ITGB1	COL1A2 - (ITGA2+ITGB1)	COLLAGEN	ECM-Receptor	KEGG: hsa04512	GAB2_Melanocyte -> GAB2_Melanocyte (PM1)	0.005243121	GAB2_Melanocyte -> GAB2_Melanocyte	PM1
IGFBP5_Melanocyte	GAB2_Melanocyte	COL1A2	ITGA2_ITGB1	0.164034221	p < 0.01	COL1A2_ITGA2_ITGB1	COL1A2 - (ITGA2+ITGB1)	COLLAGEN	ECM-Receptor	KEGG: hsa04512	IGFBP5_Melanocyte -> GAB2_Melanocyte (PM1)	0.002251207	IGFBP5_Melanocyte -> GAB2_Melanocyte	PM1
CDK4_Melanocyte	CDK4_Melanocyte	COL1A2	ITGA2_ITGB1	0.168068408	p < 0.01	COL1A2_ITGA2_ITGB1	COL1A2 - (ITGA2+ITGB1)	COLLAGEN	ECM-Receptor	KEGG: hsa04512	CDK4_Melanocyte -> CDK4_Melanocyte (SM1)	0.002605949	CDK4_Melanocyte -> CDK4_Melanocyte	SM1
DMKN_Melanocyte	CDK4_Melanocyte	COL1A2	ITGA2_ITGB1	0.172865702	p < 0.01	COL1A2_ITGA2_ITGB1	COL1A2 - (ITGA2+ITGB1)	COLLAGEN	ECM-Receptor	KEGG: hsa04512	DMKN_Melanocyte -> CDK4_Melanocyte (SM1)	0.00307381	DMKN_Melanocyte -> CDK4_Melanocyte	SM1
GAB2_Melanocyte	CDK4_Melanocyte	COL1A2	ITGA2_ITGB1	0.173759657	0.01 < p < 0.05	COL1A2_ITGA2_ITGB1	COL1A2 - (ITGA2+ITGB1)	COLLAGEN	ECM-Receptor	KEGG: hsa04512	GAB2_Melanocyte -> CDK4_Melanocyte (SM1)	0.003166666	GAB2_Melanocyte -> CDK4_Melanocyte	SM1
IGFBP5_Melanocyte	CDK4_Melanocyte	COL1A2	ITGA2_ITGB1	0.163347198	p < 0.01	COL1A2_ITGA2_ITGB1	COL1A2 - (ITGA2+ITGB1)	COLLAGEN	ECM-Receptor	KEGG: hsa04512	IGFBP5_Melanocyte -> CDK4_Melanocyte (SM1)	0.002194219	IGFBP5_Melanocyte -> CDK4_Melanocyte	SM1
PTPRC_Melanocyte	CDK4_Melanocyte	COL1A2	ITGA2_ITGB1	0.163970509	p < 0.01	COL1A2_ITGA2_ITGB1	COL1A2 - (ITGA2+ITGB1)	COLLAGEN	ECM-Receptor	KEGG: hsa04512	PTPRC_Melanocyte -> CDK4_Melanocyte (SM1)	0.00224588	PTPRC_Melanocyte -> CDK4_Melanocyte	SM1
CDK4_Melanocyte	CDK4_Melanocyte	COL1A2	ITGA3_ITGB1	0.178581371	p < 0.01	COL1A2_ITGA3_ITGB1	COL1A2 - (ITGA3+ITGB1)	COLLAGEN	ECM-Receptor	KEGG: hsa04512	CDK4_Melanocyte -> CDK4_Melanocyte (PM1)	0.003699017	CDK4_Melanocyte -> CDK4_Melanocyte	PM1
DMKN_Melanocyte	CDK4_Melanocyte	COL1A2	ITGA3_ITGB1	0.135234306	p < 0.01	COL1A2_ITGA3_ITGB1	COL1A2 - (ITGA3+ITGB1)	COLLAGEN	ECM-Receptor	KEGG: hsa04512	DMKN_Melanocyte -> CDK4_Melanocyte (PM1)	0.000614579	DMKN_Melanocyte -> CDK4_Melanocyte	PM1
GAB2_Melanocyte	CDK4_Melanocyte	COL1A2	ITGA3_ITGB1	0.18429416	p < 0.01	COL1A2_ITGA3_ITGB1	COL1A2 - (ITGA3+ITGB1)	COLLAGEN	ECM-Receptor	KEGG: hsa04512	GAB2_Melanocyte -> CDK4_Melanocyte (PM1)	0.004400188	GAB2_Melanocyte -> CDK4_Melanocyte	PM1
IGFBP5_Melanocyte	CDK4_Melanocyte	COL1A2	ITGA3_ITGB1	0.159437709	p < 0.01	COL1A2_ITGA3_ITGB1	COL1A2 - (ITGA3+ITGB1)	COLLAGEN	ECM-Receptor	KEGG: hsa04512	IGFBP5_Melanocyte -> CDK4_Melanocyte (PM1)	0.001888369	IGFBP5_Melanocyte -> CDK4_Melanocyte	PM1
CDK4_Melanocyte	GAB2_Melanocyte	COL1A2	ITGA3_ITGB1	0.179989496	p < 0.01	COL1A2_ITGA3_ITGB1	COL1A2 - (ITGA3+ITGB1)	COLLAGEN	ECM-Receptor	KEGG: hsa04512	CDK4_Melanocyte -> GAB2_Melanocyte (PM1)	0.003864667	CDK4_Melanocyte -> GAB2_Melanocyte	PM1
DMKN_Melanocyte	GAB2_Melanocyte	COL1A2	ITGA3_ITGB1	0.136042829	p < 0.01	COL1A2_ITGA3_ITGB1	COL1A2 - (ITGA3+ITGB1)	COLLAGEN	ECM-Receptor	KEGG: hsa04512	DMKN_Melanocyte -> GAB2_Melanocyte (PM1)	0.00064219	DMKN_Melanocyte -> GAB2_Melanocyte	PM1
GAB2_Melanocyte	GAB2_Melanocyte	COL1A2	ITGA3_ITGB1	0.185793108	p < 0.01	COL1A2_ITGA3_ITGB1	COL1A2 - (ITGA3+ITGB1)	COLLAGEN	ECM-Receptor	KEGG: hsa04512	GAB2_Melanocyte -> GAB2_Melanocyte (PM1)	0.004597094	GAB2_Melanocyte -> GAB2_Melanocyte	PM1
IGFBP5_Melanocyte	GAB2_Melanocyte	COL1A2	ITGA3_ITGB1	0.160561267	p < 0.01	COL1A2_ITGA3_ITGB1	COL1A2 - (ITGA3+ITGB1)	COLLAGEN	ECM-Receptor	KEGG: hsa04512	IGFBP5_Melanocyte -> GAB2_Melanocyte (PM1)	0.001973095	IGFBP5_Melanocyte -> GAB2_Melanocyte	PM1
CDK4_Melanocyte	CDK4_Melanocyte	COL1A2	ITGA3_ITGB1	0.201389359	p < 0.01	COL1A2_ITGA3_ITGB1	COL1A2 - (ITGA3+ITGB1)	COLLAGEN	ECM-Receptor	KEGG: hsa04512	CDK4_Melanocyte -> CDK4_Melanocyte (SM1)	0.006974423	CDK4_Melanocyte -> CDK4_Melanocyte	SM1
DMKN_Melanocyte	CDK4_Melanocyte	COL1A2	ITGA3_ITGB1	0.20828252	p < 0.01	COL1A2_ITGA3_ITGB1	COL1A2 - (ITGA3+ITGB1)	COLLAGEN	ECM-Receptor	KEGG: hsa04512	DMKN_Melanocyte -> CDK4_Melanocyte (SM1)	0.008220115	DMKN_Melanocyte -> CDK4_Melanocyte	SM1
GAB2_Melanocyte	CDK4_Melanocyte	COL1A2	ITGA3_ITGB1	0.209574835	p < 0.01	COL1A2_ITGA3_ITGB1	COL1A2 - (ITGA3+ITGB1)	COLLAGEN	ECM-Receptor	KEGG: hsa04512	GAB2_Melanocyte -> CDK4_Melanocyte (SM1)	0.008467117	GAB2_Melanocyte -> CDK4_Melanocyte	SM1
IGFBP5_Melanocyte	CDK4_Melanocyte	COL1A2	ITGA3_ITGB1	0.194674313	p < 0.01	COL1A2_ITGA3_ITGB1	COL1A2 - (ITGA3+ITGB1)	COLLAGEN	ECM-Receptor	KEGG: hsa04512	IGFBP5_Melanocyte -> CDK4_Melanocyte (SM1)	0.005876555	IGFBP5_Melanocyte -> CDK4_Melanocyte	SM1
PTPRC_Melanocyte	CDK4_Melanocyte	COL1A2	ITGA3_ITGB1	0.195556956	p < 0.01	COL1A2_ITGA3_ITGB1	COL1A2 - (ITGA3+ITGB1)	COLLAGEN	ECM-Receptor	KEGG: hsa04512	PTPRC_Melanocyte -> CDK4_Melanocyte (SM1)	0.006014394	PTPRC_Melanocyte -> CDK4_Melanocyte	SM1
CDK4_Melanocyte	DMKN_Melanocyte	COL1A2	ITGA3_ITGB1	0.163823953	p < 0.01	COL1A2_ITGA3_ITGB1	COL1A2 - (ITGA3+ITGB1)	COLLAGEN	ECM-Receptor	KEGG: hsa04512	CDK4_Melanocyte -> DMKN_Melanocyte (SM1)	0.002233661	CDK4_Melanocyte -> DMKN_Melanocyte	SM1
DMKN_Melanocyte	DMKN_Melanocyte	COL1A2	ITGA3_ITGB1	0.168380618	p < 0.01	COL1A2_ITGA3_ITGB1	COL1A2 - (ITGA3+ITGB1)	COLLAGEN	ECM-Receptor	KEGG: hsa04512	DMKN_Melanocyte -> DMKN_Melanocyte (SM1)	0.002634858	DMKN_Melanocyte -> DMKN_Melanocyte	SM1
CDK4_Melanocyte	GAB2_Melanocyte	COL1A2	ITGA3_ITGB1	0.175887273	p < 0.01	COL1A2_ITGA3_ITGB1	COL1A2 - (ITGA3+ITGB1)	COLLAGEN	ECM-Receptor	KEGG: hsa04512	CDK4_Melanocyte -> GAB2_Melanocyte (SM1)	0.003394972	CDK4_Melanocyte -> GAB2_Melanocyte	SM1
DMKN_Melanocyte	GAB2_Melanocyte	COL1A2	ITGA3_ITGB1	0.181143635	p < 0.01	COL1A2_ITGA3_ITGB1	COL1A2 - (ITGA3+ITGB1)	COLLAGEN	ECM-Receptor	KEGG: hsa04512	DMKN_Melanocyte -> GAB2_Melanocyte (SM1)	0.004003921	DMKN_Melanocyte -> GAB2_Melanocyte	SM1
GAB2_Melanocyte	GAB2_Melanocyte	COL1A2	ITGA3_ITGB1	0.182124565	p < 0.01	COL1A2_ITGA3_ITGB1	COL1A2 - (ITGA3+ITGB1)	COLLAGEN	ECM-Receptor	KEGG: hsa04512	GAB2_Melanocyte -> GAB2_Melanocyte (SM1)	0.00412476	GAB2_Melanocyte -> GAB2_Melanocyte	SM1
IGFBP5_Melanocyte	GAB2_Melanocyte	COL1A2	ITGA3_ITGB1	0.170726958	p < 0.01	COL1A2_ITGA3_ITGB1	COL1A2 - (ITGA3+ITGB1)	COLLAGEN	ECM-Receptor	KEGG: hsa04512	IGFBP5_Melanocyte -> GAB2_Melanocyte (SM1)	0.002858936	IGFBP5_Melanocyte -> GAB2_Melanocyte	SM1
PTPRC_Melanocyte	GAB2_Melanocyte	COL1A2	ITGA3_ITGB1	0.171407518	p < 0.01	COL1A2_ITGA3_ITGB1	COL1A2 - (ITGA3+ITGB1)	COLLAGEN	ECM-Receptor	KEGG: hsa04512	PTPRC_Melanocyte -> GAB2_Melanocyte (SM1)	0.002926202	PTPRC_Melanocyte -> GAB2_Melanocyte	SM1
CDK4_Melanocyte	IGFBP5_Melanocyte	COL1A2	ITGA3_ITGB1	0.192608067	p < 0.01	COL1A2_ITGA3_ITGB1	COL1A2 - (ITGA3+ITGB1)	COLLAGEN	ECM-Receptor	KEGG: hsa04512	CDK4_Melanocyte -> IGFBP5_Melanocyte (SM1)	0.005561483	CDK4_Melanocyte -> IGFBP5_Melanocyte	SM1
DMKN_Melanocyte	IGFBP5_Melanocyte	COL1A2	ITGA3_ITGB1	0.198913861	p < 0.01	COL1A2_ITGA3_ITGB1	COL1A2 - (ITGA3+ITGB1)	COLLAGEN	ECM-Receptor	KEGG: hsa04512	DMKN_Melanocyte -> IGFBP5_Melanocyte (SM1)	0.006556478	DMKN_Melanocyte -> IGFBP5_Melanocyte	SM1
GAB2_Melanocyte	IGFBP5_Melanocyte	COL1A2	ITGA3_ITGB1	0.200094222	p < 0.01	COL1A2_ITGA3_ITGB1	COL1A2 - (ITGA3+ITGB1)	COLLAGEN	ECM-Receptor	KEGG: hsa04512	GAB2_Melanocyte -> IGFBP5_Melanocyte (SM1)	0.00675383	GAB2_Melanocyte -> IGFBP5_Melanocyte	SM1
IGFBP5_Melanocyte	IGFBP5_Melanocyte	COL1A2	ITGA3_ITGB1	0.186449125	p < 0.01	COL1A2_ITGA3_ITGB1	COL1A2 - (ITGA3+ITGB1)	COLLAGEN	ECM-Receptor	KEGG: hsa04512	IGFBP5_Melanocyte -> IGFBP5_Melanocyte (SM1)	0.004684981	IGFBP5_Melanocyte -> IGFBP5_Melanocyte	SM1
PTPRC_Melanocyte	IGFBP5_Melanocyte	COL1A2	ITGA3_ITGB1	0.187259589	p < 0.01	COL1A2_ITGA3_ITGB1	COL1A2 - (ITGA3+ITGB1)	COLLAGEN	ECM-Receptor	KEGG: hsa04512	PTPRC_Melanocyte -> IGFBP5_Melanocyte (SM1)	0.004795005	PTPRC_Melanocyte -> IGFBP5_Melanocyte	SM1
CDK4_Melanocyte	PTPRC_Melanocyte	COL1A2	ITGA3_ITGB1	0.180177121	p < 0.01	COL1A2_ITGA3_ITGB1	COL1A2 - (ITGA3+ITGB1)	COLLAGEN	ECM-Receptor	KEGG: hsa04512	CDK4_Melanocyte -> PTPRC_Melanocyte (SM1)	0.003887091	CDK4_Melanocyte -> PTPRC_Melanocyte	SM1
DMKN_Melanocyte	PTPRC_Melanocyte	COL1A2	ITGA3_ITGB1	0.185693981	p < 0.01	COL1A2_ITGA3_ITGB1	COL1A2 - (ITGA3+ITGB1)	COLLAGEN	ECM-Receptor	KEGG: hsa04512	DMKN_Melanocyte -> PTPRC_Melanocyte (SM1)	0.004583904	DMKN_Melanocyte -> PTPRC_Melanocyte	SM1
GAB2_Melanocyte	PTPRC_Melanocyte	COL1A2	ITGA3_ITGB1	0.18672434	p < 0.01	COL1A2_ITGA3_ITGB1	COL1A2 - (ITGA3+ITGB1)	COLLAGEN	ECM-Receptor	KEGG: hsa04512	GAB2_Melanocyte -> PTPRC_Melanocyte (SM1)	0.004722164	GAB2_Melanocyte -> PTPRC_Melanocyte	SM1
IGFBP5_Melanocyte	PTPRC_Melanocyte	COL1A2	ITGA3_ITGB1	0.174768272	p < 0.01	COL1A2_ITGA3_ITGB1	COL1A2 - (ITGA3+ITGB1)	COLLAGEN	ECM-Receptor	KEGG: hsa04512	IGFBP5_Melanocyte -> PTPRC_Melanocyte (SM1)	0.003273608	IGFBP5_Melanocyte -> PTPRC_Melanocyte	SM1
PTPRC_Melanocyte	PTPRC_Melanocyte	COL1A2	ITGA3_ITGB1	0.175481199	p < 0.01	COL1A2_ITGA3_ITGB1	COL1A2 - (ITGA3+ITGB1)	COLLAGEN	ECM-Receptor	KEGG: hsa04512	PTPRC_Melanocyte -> PTPRC_Melanocyte (SM1)	0.003350599	PTPRC_Melanocyte -> PTPRC_Melanocyte	SM1
CDK4_Melanocyte	CDK4_Melanocyte	COL1A2	ITGAV_ITGB8	0.139830959	p < 0.01	COL1A2_ITGAV_ITGB8	COL1A2 - (ITGAV+ITGB8)	COLLAGEN	ECM-Receptor	KEGG: hsa04512	CDK4_Melanocyte -> CDK4_Melanocyte (SM1)	0.000783694	CDK4_Melanocyte -> CDK4_Melanocyte	SM1
DMKN_Melanocyte	CDK4_Melanocyte	COL1A2	ITGAV_ITGB8	0.143142541	p < 0.01	COL1A2_ITGAV_ITGB8	COL1A2 - (ITGAV+ITGB8)	COLLAGEN	ECM-Receptor	KEGG: hsa04512	DMKN_Melanocyte -> CDK4_Melanocyte (SM1)	0.000924698	DMKN_Melanocyte -> CDK4_Melanocyte	SM1
GAB2_Melanocyte	CDK4_Melanocyte	COL1A2	ITGAV_ITGB8	0.143756307	p < 0.01	COL1A2_ITGAV_ITGB8	COL1A2 - (ITGAV+ITGB8)	COLLAGEN	ECM-Receptor	KEGG: hsa04512	GAB2_Melanocyte -> CDK4_Melanocyte (SM1)	0.000952694	GAB2_Melanocyte -> CDK4_Melanocyte	SM1
IGFBP5_Melanocyte	CDK4_Melanocyte	COL1A2	ITGAV_ITGB8	0.136542037	p < 0.01	COL1A2_ITGAV_ITGB8	COL1A2 - (ITGAV+ITGB8)	COLLAGEN	ECM-Receptor	KEGG: hsa04512	IGFBP5_Melanocyte -> CDK4_Melanocyte (SM1)	0.000659683	IGFBP5_Melanocyte -> CDK4_Melanocyte	SM1
PTPRC_Melanocyte	CDK4_Melanocyte	COL1A2	ITGAV_ITGB8	0.136977971	p < 0.01	COL1A2_ITGAV_ITGB8	COL1A2 - (ITGAV+ITGB8)	COLLAGEN	ECM-Receptor	KEGG: hsa04512	PTPRC_Melanocyte -> CDK4_Melanocyte (SM1)	0.000675239	PTPRC_Melanocyte -> CDK4_Melanocyte	SM1
CDK4_Melanocyte	IGFBP5_Melanocyte	COL1A2	ITGAV_ITGB8	0.145612567	p < 0.01	COL1A2_ITGAV_ITGB8	COL1A2 - (ITGAV+ITGB8)	COLLAGEN	ECM-Receptor	KEGG: hsa04512	CDK4_Melanocyte -> IGFBP5_Melanocyte (SM1)	0.001041036	CDK4_Melanocyte -> IGFBP5_Melanocyte	SM1
DMKN_Melanocyte	IGFBP5_Melanocyte	COL1A2	ITGAV_ITGB8	0.149206148	p < 0.01	COL1A2_ITGAV_ITGB8	COL1A2 - (ITGAV+ITGB8)	COLLAGEN	ECM-Receptor	KEGG: hsa04512	DMKN_Melanocyte -> IGFBP5_Melanocyte (SM1)	0.001228285	DMKN_Melanocyte -> IGFBP5_Melanocyte	SM1
GAB2_Melanocyte	IGFBP5_Melanocyte	COL1A2	ITGAV_ITGB8	0.149872929	p < 0.01	COL1A2_ITGAV_ITGB8	COL1A2 - (ITGAV+ITGB8)	COLLAGEN	ECM-Receptor	KEGG: hsa04512	GAB2_Melanocyte -> IGFBP5_Melanocyte (SM1)	0.001265461	GAB2_Melanocyte -> IGFBP5_Melanocyte	SM1
IGFBP5_Melanocyte	IGFBP5_Melanocyte	COL1A2	ITGAV_ITGB8	0.142050336	p < 0.01	COL1A2_ITGAV_ITGB8	COL1A2 - (ITGAV+ITGB8)	COLLAGEN	ECM-Receptor	KEGG: hsa04512	IGFBP5_Melanocyte -> IGFBP5_Melanocyte (SM1)	0.000876339	IGFBP5_Melanocyte -> IGFBP5_Melanocyte	SM1
PTPRC_Melanocyte	IGFBP5_Melanocyte	COL1A2	ITGAV_ITGB8	0.142522108	p < 0.01	COL1A2_ITGAV_ITGB8	COL1A2 - (ITGAV+ITGB8)	COLLAGEN	ECM-Receptor	KEGG: hsa04512	PTPRC_Melanocyte -> IGFBP5_Melanocyte (SM1)	0.000896999	PTPRC_Melanocyte -> IGFBP5_Melanocyte	SM1
CDK4_Melanocyte	PTPRC_Melanocyte	COL1A2	ITGAV_ITGB8	0.142375293	p < 0.01	COL1A2_ITGAV_ITGB8	COL1A2 - (ITGAV+ITGB8)	COLLAGEN	ECM-Receptor	KEGG: hsa04512	CDK4_Melanocyte -> PTPRC_Melanocyte (SM1)	0.000890533	CDK4_Melanocyte -> PTPRC_Melanocyte	SM1
DMKN_Melanocyte	PTPRC_Melanocyte	COL1A2	ITGAV_ITGB8	0.145809556	p < 0.01	COL1A2_ITGAV_ITGB8	COL1A2 - (ITGAV+ITGB8)	COLLAGEN	ECM-Receptor	KEGG: hsa04512	DMKN_Melanocyte -> PTPRC_Melanocyte (SM1)	0.00105074	DMKN_Melanocyte -> PTPRC_Melanocyte	SM1
GAB2_Melanocyte	PTPRC_Melanocyte	COL1A2	ITGAV_ITGB8	0.146446376	p < 0.01	COL1A2_ITGAV_ITGB8	COL1A2 - (ITGAV+ITGB8)	COLLAGEN	ECM-Receptor	KEGG: hsa04512	GAB2_Melanocyte -> PTPRC_Melanocyte (SM1)	0.001082548	GAB2_Melanocyte -> PTPRC_Melanocyte	SM1
IGFBP5_Melanocyte	PTPRC_Melanocyte	COL1A2	ITGAV_ITGB8	0.138967379	p < 0.01	COL1A2_ITGAV_ITGB8	COL1A2 - (ITGAV+ITGB8)	COLLAGEN	ECM-Receptor	KEGG: hsa04512	IGFBP5_Melanocyte -> PTPRC_Melanocyte (SM1)	0.000749628	IGFBP5_Melanocyte -> PTPRC_Melanocyte	SM1
PTPRC_Melanocyte	PTPRC_Melanocyte	COL1A2	ITGAV_ITGB8	0.139418921	p < 0.01	COL1A2_ITGAV_ITGB8	COL1A2 - (ITGAV+ITGB8)	COLLAGEN	ECM-Receptor	KEGG: hsa04512	PTPRC_Melanocyte -> PTPRC_Melanocyte (SM1)	0.000767304	PTPRC_Melanocyte -> PTPRC_Melanocyte	SM1
GAB2_Melanocyte	CD4_Memory	COL1A2	CD44	0.312280422	p < 0.01	COL1A2_CD44	COL1A2 - CD44	COLLAGEN	ECM-Receptor	KEGG: hsa04512	GAB2_Melanocyte -> CD4_Memory (PM1)	0.04067059	GAB2_Melanocyte -> CD4_Memory	PM1
GAB2_Melanocyte	CD4_Naive	COL1A2	CD44	0.313613823	p < 0.01	COL1A2_CD44	COL1A2 - CD44	COLLAGEN	ECM-Receptor	KEGG: hsa04512	GAB2_Melanocyte -> CD4_Naive (PM1)	0.04122811	GAB2_Melanocyte -> CD4_Naive	PM1
GAB2_Melanocyte	CD8_Cytotoxic	COL1A2	CD44	0.311514357	p < 0.01	COL1A2_CD44	COL1A2 - CD44	COLLAGEN	ECM-Receptor	KEGG: hsa04512	GAB2_Melanocyte -> CD8_Cytotoxic (PM1)	0.040351572	GAB2_Melanocyte -> CD8_Cytotoxic	PM1
GAB2_Melanocyte	CDK4_Melanocyte	COL1A2	CD44	0.333747022	p < 0.01	COL1A2_CD44	COL1A2 - CD44	COLLAGEN	ECM-Receptor	KEGG: hsa04512	GAB2_Melanocyte -> CDK4_Melanocyte (PM1)	0.04997255	GAB2_Melanocyte -> CDK4_Melanocyte	PM1
GAB2_Melanocyte	DMKN_Melanocyte	COL1A2	CD44	0.315071356	p < 0.01	COL1A2_CD44	COL1A2 - CD44	COLLAGEN	ECM-Receptor	KEGG: hsa04512	GAB2_Melanocyte -> DMKN_Melanocyte (PM1)	0.041840764	GAB2_Melanocyte -> DMKN_Melanocyte	PM1
GAB2_Melanocyte	GAB2_Melanocyte	COL1A2	CD44	0.337606168	p < 0.01	COL1A2_CD44	COL1A2 - CD44	COLLAGEN	ECM-Receptor	KEGG: hsa04512	GAB2_Melanocyte -> GAB2_Melanocyte (PM1)	0.05171377	GAB2_Melanocyte -> GAB2_Melanocyte	PM1
GAB2_Melanocyte	gdT	COL1A2	CD44	0.296430709	p < 0.01	COL1A2_CD44	COL1A2 - CD44	COLLAGEN	ECM-Receptor	KEGG: hsa04512	NA	0.034270524	GAB2_Melanocyte -> gdT	PM1
GAB2_Melanocyte	IGFBP5_Melanocyte	COL1A2	CD44	0.319959819	p < 0.01	COL1A2_CD44	COL1A2 - CD44	COLLAGEN	ECM-Receptor	KEGG: hsa04512	GAB2_Melanocyte -> IGFBP5_Melanocyte (PM1)	0.043919694	GAB2_Melanocyte -> IGFBP5_Melanocyte	PM1
GAB2_Melanocyte	NK	COL1A2	CD44	0.314594089	p < 0.01	COL1A2_CD44	COL1A2 - CD44	COLLAGEN	ECM-Receptor	KEGG: hsa04512	GAB2_Melanocyte -> NK (PM1)	0.041639782	GAB2_Melanocyte -> NK	PM1
GAB2_Melanocyte	PTPRC_Melanocyte	COL1A2	CD44	0.293089016	0.01 < p < 0.05	COL1A2_CD44	COL1A2 - CD44	COLLAGEN	ECM-Receptor	KEGG: hsa04512	GAB2_Melanocyte -> PTPRC_Melanocyte (PM1)	0.032977403	GAB2_Melanocyte -> PTPRC_Melanocyte	PM1
GAB2_Melanocyte	Treg	COL1A2	CD44	0.309230989	p < 0.01	COL1A2_CD44	COL1A2 - CD44	COLLAGEN	ECM-Receptor	KEGG: hsa04512	GAB2_Melanocyte -> Treg (PM1)	0.039406341	GAB2_Melanocyte -> Treg	PM1
CDK4_Melanocyte	CD27+_CD4	COL1A2	CD44	0.240323512	p < 0.01	COL1A2_CD44	COL1A2 - CD44	COLLAGEN	ECM-Receptor	KEGG: hsa04512	CDK4_Melanocyte -> CD27+_CD4 (SM1)	0.015591058	CDK4_Melanocyte -> CD27+_CD4	SM1
DMKN_Melanocyte	CD27+_CD4	COL1A2	CD44	0.250108066	p < 0.01	COL1A2_CD44	COL1A2 - CD44	COLLAGEN	ECM-Receptor	KEGG: hsa04512	DMKN_Melanocyte -> CD27+_CD4 (SM1)	0.018347321	DMKN_Melanocyte -> CD27+_CD4	SM1
GAB2_Melanocyte	CD27+_CD4	COL1A2	CD44	0.251954366	p < 0.01	COL1A2_CD44	COL1A2 - CD44	COLLAGEN	ECM-Receptor	KEGG: hsa04512	GAB2_Melanocyte -> CD27+_CD4 (SM1)	0.018892832	GAB2_Melanocyte -> CD27+_CD4	SM1
IGFBP5_Melanocyte	CD27+_CD4	COL1A2	CD44	0.23089517	p < 0.01	COL1A2_CD44	COL1A2 - CD44	COLLAGEN	ECM-Receptor	KEGG: hsa04512	IGFBP5_Melanocyte -> CD27+_CD4 (SM1)	0.013154784	IGFBP5_Melanocyte -> CD27+_CD4	SM1
PTPRC_Melanocyte	CD27+_CD4	COL1A2	CD44	0.232128611	p < 0.01	COL1A2_CD44	COL1A2 - CD44	COLLAGEN	ECM-Receptor	KEGG: hsa04512	PTPRC_Melanocyte -> CD27+_CD4 (SM1)	0.013461027	PTPRC_Melanocyte -> CD27+_CD4	SM1
CDK4_Melanocyte	CD4_Naive	COL1A2	CD44	0.228416926	p < 0.01	COL1A2_CD44	COL1A2 - CD44	COLLAGEN	ECM-Receptor	KEGG: hsa04512	CDK4_Melanocyte -> CD4_Naive (SM1)	0.012550946	CDK4_Melanocyte -> CD4_Naive	SM1
DMKN_Melanocyte	CD4_Naive	COL1A2	CD44	0.237268912	p < 0.01	COL1A2_CD44	COL1A2 - CD44	COLLAGEN	ECM-Receptor	KEGG: hsa04512	DMKN_Melanocyte -> CD4_Naive (SM1)	0.014777831	DMKN_Melanocyte -> CD4_Naive	SM1
GAB2_Melanocyte	CD4_Naive	COL1A2	CD44	0.238936063	0.01 < p < 0.05	COL1A2_CD44	COL1A2 - CD44	COLLAGEN	ECM-Receptor	KEGG: hsa04512	GAB2_Melanocyte -> CD4_Naive (SM1)	0.015218857	GAB2_Melanocyte -> CD4_Naive	SM1
IGFBP5_Melanocyte	CD4_Naive	COL1A2	CD44	0.219859767	p < 0.01	COL1A2_CD44	COL1A2 - CD44	COLLAGEN	ECM-Receptor	KEGG: hsa04512	IGFBP5_Melanocyte -> CD4_Naive (SM1)	0.010584615	IGFBP5_Melanocyte -> CD4_Naive	SM1
PTPRC_Melanocyte	CD4_Naive	COL1A2	CD44	0.220980798	p < 0.01	COL1A2_CD44	COL1A2 - CD44	COLLAGEN	ECM-Receptor	KEGG: hsa04512	PTPRC_Melanocyte -> CD4_Naive (SM1)	0.01083168	PTPRC_Melanocyte -> CD4_Naive	SM1
CDK4_Melanocyte	CD8_Cytotoxic	COL1A2	CD44	0.238210338	p < 0.01	COL1A2_CD44	COL1A2 - CD44	COLLAGEN	ECM-Receptor	KEGG: hsa04512	CDK4_Melanocyte -> CD8_Cytotoxic (SM1)	0.01502604	CDK4_Melanocyte -> CD8_Cytotoxic	SM1
DMKN_Melanocyte	CD8_Cytotoxic	COL1A2	CD44	0.247826369	p < 0.01	COL1A2_CD44	COL1A2 - CD44	COLLAGEN	ECM-Receptor	KEGG: hsa04512	DMKN_Melanocyte -> CD8_Cytotoxic (SM1)	0.01768421	DMKN_Melanocyte -> CD8_Cytotoxic	SM1
GAB2_Melanocyte	CD8_Cytotoxic	COL1A2	CD44	0.249640265	p < 0.01	COL1A2_CD44	COL1A2 - CD44	COLLAGEN	ECM-Receptor	KEGG: hsa04512	GAB2_Melanocyte -> CD8_Cytotoxic (SM1)	0.01821037	GAB2_Melanocyte -> CD8_Cytotoxic	SM1
IGFBP5_Melanocyte	CD8_Cytotoxic	COL1A2	CD44	0.228939178	p < 0.01	COL1A2_CD44	COL1A2 - CD44	COLLAGEN	ECM-Receptor	KEGG: hsa04512	IGFBP5_Melanocyte -> CD8_Cytotoxic (SM1)	0.012676919	IGFBP5_Melanocyte -> CD8_Cytotoxic	SM1
PTPRC_Melanocyte	CD8_Cytotoxic	COL1A2	CD44	0.230152352	p < 0.01	COL1A2_CD44	COL1A2 - CD44	COLLAGEN	ECM-Receptor	KEGG: hsa04512	PTPRC_Melanocyte -> CD8_Cytotoxic (SM1)	0.012972183	PTPRC_Melanocyte -> CD8_Cytotoxic	SM1
CDK4_Melanocyte	CDK4_Melanocyte	COL1A2	CD44	0.255297515	p < 0.01	COL1A2_CD44	COL1A2 - CD44	COLLAGEN	ECM-Receptor	KEGG: hsa04512	CDK4_Melanocyte -> CDK4_Melanocyte (SM1)	0.019900736	CDK4_Melanocyte -> CDK4_Melanocyte	SM1
DMKN_Melanocyte	CDK4_Melanocyte	COL1A2	CD44	0.266312562	p < 0.01	COL1A2_CD44	COL1A2 - CD44	COLLAGEN	ECM-Receptor	KEGG: hsa04512	DMKN_Melanocyte -> CDK4_Melanocyte (SM1)	0.023400773	DMKN_Melanocyte -> CDK4_Melanocyte	SM1
GAB2_Melanocyte	CDK4_Melanocyte	COL1A2	CD44	0.268395833	p < 0.01	COL1A2_CD44	COL1A2 - CD44	COLLAGEN	ECM-Receptor	KEGG: hsa04512	GAB2_Melanocyte -> CDK4_Melanocyte (SM1)	0.024092848	GAB2_Melanocyte -> CDK4_Melanocyte	SM1
IGFBP5_Melanocyte	CDK4_Melanocyte	COL1A2	CD44	0.244724577	p < 0.01	COL1A2_CD44	COL1A2 - CD44	COLLAGEN	ECM-Receptor	KEGG: hsa04512	IGFBP5_Melanocyte -> CDK4_Melanocyte (SM1)	0.016802522	IGFBP5_Melanocyte -> CDK4_Melanocyte	SM1
PTPRC_Melanocyte	CDK4_Melanocyte	COL1A2	CD44	0.246105427	p < 0.01	COL1A2_CD44	COL1A2 - CD44	COLLAGEN	ECM-Receptor	KEGG: hsa04512	PTPRC_Melanocyte -> CDK4_Melanocyte (SM1)	0.017192204	PTPRC_Melanocyte -> CDK4_Melanocyte	SM1
CDK4_Melanocyte	DMKN_Melanocyte	COL1A2	CD44	0.250833717	p < 0.01	COL1A2_CD44	COL1A2 - CD44	COLLAGEN	ECM-Receptor	KEGG: hsa04512	CDK4_Melanocyte -> DMKN_Melanocyte (SM1)	0.018560774	CDK4_Melanocyte -> DMKN_Melanocyte	SM1
DMKN_Melanocyte	DMKN_Melanocyte	COL1A2	CD44	0.261475368	p < 0.01	COL1A2_CD44	COL1A2 - CD44	COLLAGEN	ECM-Receptor	KEGG: hsa04512	DMKN_Melanocyte -> DMKN_Melanocyte (SM1)	0.021830395	DMKN_Melanocyte -> DMKN_Melanocyte	SM1
GAB2_Melanocyte	DMKN_Melanocyte	COL1A2	CD44	0.263486663	p < 0.01	COL1A2_CD44	COL1A2 - CD44	COLLAGEN	ECM-Receptor	KEGG: hsa04512	GAB2_Melanocyte -> DMKN_Melanocyte (SM1)	0.022477094	GAB2_Melanocyte -> DMKN_Melanocyte	SM1
IGFBP5_Melanocyte	DMKN_Melanocyte	COL1A2	CD44	0.240607559	p < 0.01	COL1A2_CD44	COL1A2 - CD44	COLLAGEN	ECM-Receptor	KEGG: hsa04512	IGFBP5_Melanocyte -> DMKN_Melanocyte (SM1)	0.015667835	IGFBP5_Melanocyte -> DMKN_Melanocyte	SM1
PTPRC_Melanocyte	DMKN_Melanocyte	COL1A2	CD44	0.24194378	p < 0.01	COL1A2_CD44	COL1A2 - CD44	COLLAGEN	ECM-Receptor	KEGG: hsa04512	PTPRC_Melanocyte -> DMKN_Melanocyte (SM1)	0.01603163	PTPRC_Melanocyte -> DMKN_Melanocyte	SM1
CDK4_Melanocyte	GAB2_Melanocyte	COL1A2	CD44	0.259701671	p < 0.01	COL1A2_CD44	COL1A2 - CD44	COLLAGEN	ECM-Receptor	KEGG: hsa04512	CDK4_Melanocyte -> GAB2_Melanocyte (SM1)	0.021267566	CDK4_Melanocyte -> GAB2_Melanocyte	SM1
DMKN_Melanocyte	GAB2_Melanocyte	COL1A2	CD44	0.271090505	p < 0.01	COL1A2_CD44	COL1A2 - CD44	COLLAGEN	ECM-Receptor	KEGG: hsa04512	DMKN_Melanocyte -> GAB2_Melanocyte (SM1)	0.025001862	DMKN_Melanocyte -> GAB2_Melanocyte	SM1
GAB2_Melanocyte	GAB2_Melanocyte	COL1A2	CD44	0.273245881	p < 0.01	COL1A2_CD44	COL1A2 - CD44	COLLAGEN	ECM-Receptor	KEGG: hsa04512	GAB2_Melanocyte -> GAB2_Melanocyte (SM1)	0.025740041	GAB2_Melanocyte -> GAB2_Melanocyte	SM1
IGFBP5_Melanocyte	GAB2_Melanocyte	COL1A2	CD44	0.248782047	p < 0.01	COL1A2_CD44	COL1A2 - CD44	COLLAGEN	ECM-Receptor	KEGG: hsa04512	IGFBP5_Melanocyte -> GAB2_Melanocyte (SM1)	0.017960459	IGFBP5_Melanocyte -> GAB2_Melanocyte	SM1
PTPRC_Melanocyte	GAB2_Melanocyte	COL1A2	CD44	0.250207489	p < 0.01	COL1A2_CD44	COL1A2 - CD44	COLLAGEN	ECM-Receptor	KEGG: hsa04512	PTPRC_Melanocyte -> GAB2_Melanocyte (SM1)	0.018376494	PTPRC_Melanocyte -> GAB2_Melanocyte	SM1
CDK4_Melanocyte	IGFBP5_Melanocyte	COL1A2	CD44	0.259536712	p < 0.01	COL1A2_CD44	COL1A2 - CD44	COLLAGEN	ECM-Receptor	KEGG: hsa04512	CDK4_Melanocyte -> IGFBP5_Melanocyte (SM1)	0.02121558	CDK4_Melanocyte -> IGFBP5_Melanocyte	SM1
DMKN_Melanocyte	IGFBP5_Melanocyte	COL1A2	CD44	0.270911451	p < 0.01	COL1A2_CD44	COL1A2 - CD44	COLLAGEN	ECM-Receptor	KEGG: hsa04512	DMKN_Melanocyte -> IGFBP5_Melanocyte (SM1)	0.024940981	DMKN_Melanocyte -> IGFBP5_Melanocyte	SM1
GAB2_Melanocyte	IGFBP5_Melanocyte	COL1A2	CD44	0.273064107	p < 0.01	COL1A2_CD44	COL1A2 - CD44	COLLAGEN	ECM-Receptor	KEGG: hsa04512	GAB2_Melanocyte -> IGFBP5_Melanocyte (SM1)	0.025677409	GAB2_Melanocyte -> IGFBP5_Melanocyte	SM1
IGFBP5_Melanocyte	IGFBP5_Melanocyte	COL1A2	CD44	0.248630154	p < 0.01	COL1A2_CD44	COL1A2 - CD44	COLLAGEN	ECM-Receptor	KEGG: hsa04512	IGFBP5_Melanocyte -> IGFBP5_Melanocyte (SM1)	0.017916409	IGFBP5_Melanocyte -> IGFBP5_Melanocyte	SM1
PTPRC_Melanocyte	IGFBP5_Melanocyte	COL1A2	CD44	0.250053916	p < 0.01	COL1A2_CD44	COL1A2 - CD44	COLLAGEN	ECM-Receptor	KEGG: hsa04512	PTPRC_Melanocyte -> IGFBP5_Melanocyte (SM1)	0.018331442	PTPRC_Melanocyte -> IGFBP5_Melanocyte	SM1
CDK4_Melanocyte	NK	COL1A2	CD44	0.230447434	p < 0.01	COL1A2_CD44	COL1A2 - CD44	COLLAGEN	ECM-Receptor	KEGG: hsa04512	CDK4_Melanocyte -> NK (SM1)	0.013044556	CDK4_Melanocyte -> NK	SM1
DMKN_Melanocyte	NK	COL1A2	CD44	0.239455518	p < 0.01	COL1A2_CD44	COL1A2 - CD44	COLLAGEN	ECM-Receptor	KEGG: hsa04512	DMKN_Melanocyte -> NK (SM1)	0.015357659	DMKN_Melanocyte -> NK	SM1
GAB2_Melanocyte	NK	COL1A2	CD44	0.241152628	0.01 < p < 0.05	COL1A2_CD44	COL1A2 - CD44	COLLAGEN	ECM-Receptor	KEGG: hsa04512	GAB2_Melanocyte -> NK (SM1)	0.015815712	GAB2_Melanocyte -> NK	SM1
IGFBP5_Melanocyte	NK	COL1A2	CD44	0.221744211	p < 0.01	COL1A2_CD44	COL1A2 - CD44	COLLAGEN	ECM-Receptor	KEGG: hsa04512	IGFBP5_Melanocyte -> NK (SM1)	0.011001754	IGFBP5_Melanocyte -> NK	SM1
PTPRC_Melanocyte	NK	COL1A2	CD44	0.222884103	p < 0.01	COL1A2_CD44	COL1A2 - CD44	COLLAGEN	ECM-Receptor	KEGG: hsa04512	PTPRC_Melanocyte -> NK (SM1)	0.011258446	PTPRC_Melanocyte -> NK	SM1
CDK4_Melanocyte	PTPRC_Melanocyte	COL1A2	CD44	0.258271494	p < 0.01	COL1A2_CD44	COL1A2 - CD44	COLLAGEN	ECM-Receptor	KEGG: hsa04512	CDK4_Melanocyte -> PTPRC_Melanocyte (SM1)	0.020818889	CDK4_Melanocyte -> PTPRC_Melanocyte	SM1
DMKN_Melanocyte	PTPRC_Melanocyte	COL1A2	CD44	0.269538366	p < 0.01	COL1A2_CD44	COL1A2 - CD44	COLLAGEN	ECM-Receptor	KEGG: hsa04512	DMKN_Melanocyte -> PTPRC_Melanocyte (SM1)	0.024476373	DMKN_Melanocyte -> PTPRC_Melanocyte	SM1
GAB2_Melanocyte	PTPRC_Melanocyte	COL1A2	CD44	0.271670209	p < 0.01	COL1A2_CD44	COL1A2 - CD44	COLLAGEN	ECM-Receptor	KEGG: hsa04512	GAB2_Melanocyte -> PTPRC_Melanocyte (SM1)	0.025199438	GAB2_Melanocyte -> PTPRC_Melanocyte	SM1
IGFBP5_Melanocyte	PTPRC_Melanocyte	COL1A2	CD44	0.247464941	p < 0.01	COL1A2_CD44	COL1A2 - CD44	COLLAGEN	ECM-Receptor	KEGG: hsa04512	IGFBP5_Melanocyte -> PTPRC_Melanocyte (SM1)	0.017580298	IGFBP5_Melanocyte -> PTPRC_Melanocyte	SM1
PTPRC_Melanocyte	PTPRC_Melanocyte	COL1A2	CD44	0.248875842	p < 0.01	COL1A2_CD44	COL1A2 - CD44	COLLAGEN	ECM-Receptor	KEGG: hsa04512	PTPRC_Melanocyte -> PTPRC_Melanocyte (SM1)	0.017987688	PTPRC_Melanocyte -> PTPRC_Melanocyte	SM1
CDK4_Melanocyte	TNF+_CD4	COL1A2	CD44	0.244559911	p < 0.01	COL1A2_CD44	COL1A2 - CD44	COLLAGEN	ECM-Receptor	KEGG: hsa04512	CDK4_Melanocyte -> TNF+_CD4 (SM1)	0.016756356	CDK4_Melanocyte -> TNF+_CD4	SM1
DMKN_Melanocyte	TNF+_CD4	COL1A2	CD44	0.254686171	p < 0.01	COL1A2_CD44	COL1A2 - CD44	COLLAGEN	ECM-Receptor	KEGG: hsa04512	DMKN_Melanocyte -> TNF+_CD4 (SM1)	0.0197145	DMKN_Melanocyte -> TNF+_CD4	SM1
GAB2_Melanocyte	TNF+_CD4	COL1A2	CD44	0.256598214	p < 0.01	COL1A2_CD44	COL1A2 - CD44	COLLAGEN	ECM-Receptor	KEGG: hsa04512	GAB2_Melanocyte -> TNF+_CD4 (SM1)	0.02029982	GAB2_Melanocyte -> TNF+_CD4	SM1
IGFBP5_Melanocyte	TNF+_CD4	COL1A2	CD44	0.234813183	p < 0.01	COL1A2_CD44	COL1A2 - CD44	COLLAGEN	ECM-Receptor	KEGG: hsa04512	IGFBP5_Melanocyte -> TNF+_CD4 (SM1)	0.014140607	IGFBP5_Melanocyte -> TNF+_CD4	SM1
PTPRC_Melanocyte	TNF+_CD4	COL1A2	CD44	0.236087658	p < 0.01	COL1A2_CD44	COL1A2 - CD44	COLLAGEN	ECM-Receptor	KEGG: hsa04512	PTPRC_Melanocyte -> TNF+_CD4 (SM1)	0.014469463	PTPRC_Melanocyte -> TNF+_CD4	SM1
CDK4_Melanocyte	Treg	COL1A2	CD44	0.239571198	p < 0.01	COL1A2_CD44	COL1A2 - CD44	COLLAGEN	ECM-Receptor	KEGG: hsa04512	CDK4_Melanocyte -> Treg (SM1)	0.015388659	CDK4_Melanocyte -> Treg	SM1
DMKN_Melanocyte	Treg	COL1A2	CD44	0.249295608	p < 0.01	COL1A2_CD44	COL1A2 - CD44	COLLAGEN	ECM-Receptor	KEGG: hsa04512	DMKN_Melanocyte -> Treg (SM1)	0.018109799	DMKN_Melanocyte -> Treg	SM1
GAB2_Melanocyte	Treg	COL1A2	CD44	0.251130342	p < 0.01	COL1A2_CD44	COL1A2 - CD44	COLLAGEN	ECM-Receptor	KEGG: hsa04512	GAB2_Melanocyte -> Treg (SM1)	0.018648381	GAB2_Melanocyte -> Treg	SM1
IGFBP5_Melanocyte	Treg	COL1A2	CD44	0.23019894	p < 0.01	COL1A2_CD44	COL1A2 - CD44	COLLAGEN	ECM-Receptor	KEGG: hsa04512	IGFBP5_Melanocyte -> Treg (SM1)	0.012983595	IGFBP5_Melanocyte -> Treg	SM1
PTPRC_Melanocyte	Treg	COL1A2	CD44	0.23142515	p < 0.01	COL1A2_CD44	COL1A2 - CD44	COLLAGEN	ECM-Receptor	KEGG: hsa04512	PTPRC_Melanocyte -> Treg (SM1)	0.013285906	PTPRC_Melanocyte -> Treg	SM1
CDK4_Melanocyte	CDK4_Melanocyte	COL1A2	SDC1	0.136099684	p < 0.01	COL1A2_SDC1	COL1A2 - SDC1	COLLAGEN	ECM-Receptor	KEGG: hsa04512	CDK4_Melanocyte -> CDK4_Melanocyte (PM1)	0.000644165	CDK4_Melanocyte -> CDK4_Melanocyte	PM1
DMKN_Melanocyte	CDK4_Melanocyte	COL1A2	SDC1	0.109349439	p < 0.01	COL1A2_SDC1	COL1A2 - SDC1	COLLAGEN	ECM-Receptor	KEGG: hsa04512	DMKN_Melanocyte -> CDK4_Melanocyte (PM1)	0.000106753	DMKN_Melanocyte -> CDK4_Melanocyte	PM1
GAB2_Melanocyte	CDK4_Melanocyte	COL1A2	SDC1	0.139404027	p < 0.01	COL1A2_SDC1	COL1A2 - SDC1	COLLAGEN	ECM-Receptor	KEGG: hsa04512	GAB2_Melanocyte -> CDK4_Melanocyte (PM1)	0.000766716	GAB2_Melanocyte -> CDK4_Melanocyte	PM1
IGFBP5_Melanocyte	CDK4_Melanocyte	COL1A2	SDC1	0.124666375	p < 0.01	COL1A2_SDC1	COL1A2 - SDC1	COLLAGEN	ECM-Receptor	KEGG: hsa04512	IGFBP5_Melanocyte -> CDK4_Melanocyte (PM1)	0.000328357	IGFBP5_Melanocyte -> CDK4_Melanocyte	PM1
CDK4_Melanocyte	CDK4_Melanocyte	COL1A2	SDC4	0.136099684	p < 0.01	COL1A2_SDC4	COL1A2 - SDC4	COLLAGEN	ECM-Receptor	KEGG: hsa04512	CDK4_Melanocyte -> CDK4_Melanocyte (PM1)	0.000644165	CDK4_Melanocyte -> CDK4_Melanocyte	PM1
DMKN_Melanocyte	CDK4_Melanocyte	COL1A2	SDC4	0.109349439	p < 0.01	COL1A2_SDC4	COL1A2 - SDC4	COLLAGEN	ECM-Receptor	KEGG: hsa04512	DMKN_Melanocyte -> CDK4_Melanocyte (PM1)	0.000106753	DMKN_Melanocyte -> CDK4_Melanocyte	PM1
GAB2_Melanocyte	CDK4_Melanocyte	COL1A2	SDC4	0.139404027	p < 0.01	COL1A2_SDC4	COL1A2 - SDC4	COLLAGEN	ECM-Receptor	KEGG: hsa04512	GAB2_Melanocyte -> CDK4_Melanocyte (PM1)	0.000766716	GAB2_Melanocyte -> CDK4_Melanocyte	PM1
IGFBP5_Melanocyte	CDK4_Melanocyte	COL1A2	SDC4	0.124666375	p < 0.01	COL1A2_SDC4	COL1A2 - SDC4	COLLAGEN	ECM-Receptor	KEGG: hsa04512	IGFBP5_Melanocyte -> CDK4_Melanocyte (PM1)	0.000328357	IGFBP5_Melanocyte -> CDK4_Melanocyte	PM1
CDK4_Melanocyte	GAB2_Melanocyte	COL1A2	SDC4	0.140840254	p < 0.01	COL1A2_SDC4	COL1A2 - SDC4	COLLAGEN	ECM-Receptor	KEGG: hsa04512	CDK4_Melanocyte -> GAB2_Melanocyte (PM1)	0.000824905	CDK4_Melanocyte -> GAB2_Melanocyte	PM1
DMKN_Melanocyte	GAB2_Melanocyte	COL1A2	SDC4	0.112390735	p < 0.01	COL1A2_SDC4	COL1A2 - SDC4	COLLAGEN	ECM-Receptor	KEGG: hsa04512	DMKN_Melanocyte -> GAB2_Melanocyte (PM1)	0.000136726	DMKN_Melanocyte -> GAB2_Melanocyte	PM1
GAB2_Melanocyte	GAB2_Melanocyte	COL1A2	SDC4	0.144381075	p < 0.01	COL1A2_SDC4	COL1A2 - SDC4	COLLAGEN	ECM-Receptor	KEGG: hsa04512	GAB2_Melanocyte -> GAB2_Melanocyte (PM1)	0.000981807	GAB2_Melanocyte -> GAB2_Melanocyte	PM1
IGFBP5_Melanocyte	GAB2_Melanocyte	COL1A2	SDC4	0.128633782	p < 0.01	COL1A2_SDC4	COL1A2 - SDC4	COLLAGEN	ECM-Receptor	KEGG: hsa04512	IGFBP5_Melanocyte -> GAB2_Melanocyte (PM1)	0.000420525	IGFBP5_Melanocyte -> GAB2_Melanocyte	PM1
CDK4_Melanocyte	PTPRC_Melanocyte	COL1A2	SDC4	0.150036075	p < 0.01	COL1A2_SDC4	COL1A2 - SDC4	COLLAGEN	ECM-Receptor	KEGG: hsa04512	CDK4_Melanocyte -> PTPRC_Melanocyte (PM1)	0.001274675	CDK4_Melanocyte -> PTPRC_Melanocyte	PM1
DMKN_Melanocyte	PTPRC_Melanocyte	COL1A2	SDC4	0.118175709	p < 0.01	COL1A2_SDC4	COL1A2 - SDC4	COLLAGEN	ECM-Receptor	KEGG: hsa04512	DMKN_Melanocyte -> PTPRC_Melanocyte (PM1)	0.000211354	DMKN_Melanocyte -> PTPRC_Melanocyte	PM1
GAB2_Melanocyte	PTPRC_Melanocyte	COL1A2	SDC4	0.154058944	p < 0.01	COL1A2_SDC4	COL1A2 - SDC4	COLLAGEN	ECM-Receptor	KEGG: hsa04512	GAB2_Melanocyte -> PTPRC_Melanocyte (PM1)	0.001516998	GAB2_Melanocyte -> PTPRC_Melanocyte	PM1
IGFBP5_Melanocyte	PTPRC_Melanocyte	COL1A2	SDC4	0.136265626	p < 0.01	COL1A2_SDC4	COL1A2 - SDC4	COLLAGEN	ECM-Receptor	KEGG: hsa04512	IGFBP5_Melanocyte -> PTPRC_Melanocyte (PM1)	0.000649955	IGFBP5_Melanocyte -> PTPRC_Melanocyte	PM1
CDK4_Melanocyte	CDK4_Melanocyte	COL4A1	ITGA1_ITGB1	0.148490731	p < 0.01	COL4A1_ITGA1_ITGB1	COL4A1 - (ITGA1+ITGB1)	COLLAGEN	ECM-Receptor	KEGG: hsa04512	CDK4_Melanocyte -> CDK4_Melanocyte (PM1)	0.001189256	CDK4_Melanocyte -> CDK4_Melanocyte	PM1
GAB2_Melanocyte	CDK4_Melanocyte	COL4A1	ITGA1_ITGB1	0.137250369	p < 0.01	COL4A1_ITGA1_ITGB1	COL4A1 - (ITGA1+ITGB1)	COLLAGEN	ECM-Receptor	KEGG: hsa04512	GAB2_Melanocyte -> CDK4_Melanocyte (PM1)	0.000685094	GAB2_Melanocyte -> CDK4_Melanocyte	PM1
CDK4_Melanocyte	GAB2_Melanocyte	COL4A1	ITGA1_ITGB1	0.14316241	p < 0.01	COL4A1_ITGA1_ITGB1	COL4A1 - (ITGA1+ITGB1)	COLLAGEN	ECM-Receptor	KEGG: hsa04512	CDK4_Melanocyte -> GAB2_Melanocyte (PM1)	0.000925595	CDK4_Melanocyte -> GAB2_Melanocyte	PM1
GAB2_Melanocyte	GAB2_Melanocyte	COL4A1	ITGA1_ITGB1	0.132683828	p < 0.01	COL4A1_ITGA1_ITGB1	COL4A1 - (ITGA1+ITGB1)	COLLAGEN	ECM-Receptor	KEGG: hsa04512	GAB2_Melanocyte -> GAB2_Melanocyte (PM1)	0.000533147	GAB2_Melanocyte -> GAB2_Melanocyte	PM1
CDK4_Melanocyte	CDK4_Melanocyte	COL4A1	ITGA1_ITGB1	0.198976213	p < 0.01	COL4A1_ITGA1_ITGB1	COL4A1 - (ITGA1+ITGB1)	COLLAGEN	ECM-Receptor	KEGG: hsa04512	CDK4_Melanocyte -> CDK4_Melanocyte (SM1)	0.006566815	CDK4_Melanocyte -> CDK4_Melanocyte	SM1
DMKN_Melanocyte	CDK4_Melanocyte	COL4A1	ITGA1_ITGB1	0.160882878	p < 0.01	COL4A1_ITGA1_ITGB1	COL4A1 - (ITGA1+ITGB1)	COLLAGEN	ECM-Receptor	KEGG: hsa04512	DMKN_Melanocyte -> CDK4_Melanocyte (SM1)	0.001997814	DMKN_Melanocyte -> CDK4_Melanocyte	SM1
GAB2_Melanocyte	CDK4_Melanocyte	COL4A1	ITGA1_ITGB1	0.166708757	p < 0.01	COL4A1_ITGA1_ITGB1	COL4A1 - (ITGA1+ITGB1)	COLLAGEN	ECM-Receptor	KEGG: hsa04512	GAB2_Melanocyte -> CDK4_Melanocyte (SM1)	0.00248251	GAB2_Melanocyte -> CDK4_Melanocyte	SM1
IGFBP5_Melanocyte	CDK4_Melanocyte	COL4A1	ITGA1_ITGB1	0.221145402	p < 0.01	COL4A1_ITGA1_ITGB1	COL4A1 - (ITGA1+ITGB1)	COLLAGEN	ECM-Receptor	KEGG: hsa04512	IGFBP5_Melanocyte -> CDK4_Melanocyte (SM1)	0.010868226	IGFBP5_Melanocyte -> CDK4_Melanocyte	SM1
PTPRC_Melanocyte	CDK4_Melanocyte	COL4A1	ITGA1_ITGB1	0.160664958	p < 0.01	COL4A1_ITGA1_ITGB1	COL4A1 - (ITGA1+ITGB1)	COLLAGEN	ECM-Receptor	KEGG: hsa04512	PTPRC_Melanocyte -> CDK4_Melanocyte (SM1)	0.001981041	PTPRC_Melanocyte -> CDK4_Melanocyte	SM1
CDK4_Melanocyte	IGFBP5_Melanocyte	COL4A1	ITGA1_ITGB1	0.211158575	p < 0.01	COL4A1_ITGA1_ITGB1	COL4A1 - (ITGA1+ITGB1)	COLLAGEN	ECM-Receptor	KEGG: hsa04512	CDK4_Melanocyte -> IGFBP5_Melanocyte (SM1)	0.008775624	CDK4_Melanocyte -> IGFBP5_Melanocyte	SM1
DMKN_Melanocyte	IGFBP5_Melanocyte	COL4A1	ITGA1_ITGB1	0.16879903	p < 0.01	COL4A1_ITGA1_ITGB1	COL4A1 - (ITGA1+ITGB1)	COLLAGEN	ECM-Receptor	KEGG: hsa04512	DMKN_Melanocyte -> IGFBP5_Melanocyte (SM1)	0.002673934	DMKN_Melanocyte -> IGFBP5_Melanocyte	SM1
GAB2_Melanocyte	IGFBP5_Melanocyte	COL4A1	ITGA1_ITGB1	0.175218734	p < 0.01	COL4A1_ITGA1_ITGB1	COL4A1 - (ITGA1+ITGB1)	COLLAGEN	ECM-Receptor	KEGG: hsa04512	GAB2_Melanocyte -> IGFBP5_Melanocyte (SM1)	0.00332212	GAB2_Melanocyte -> IGFBP5_Melanocyte	SM1
IGFBP5_Melanocyte	IGFBP5_Melanocyte	COL4A1	ITGA1_ITGB1	0.236215742	p < 0.01	COL4A1_ITGA1_ITGB1	COL4A1 - (ITGA1+ITGB1)	COLLAGEN	ECM-Receptor	KEGG: hsa04512	IGFBP5_Melanocyte -> IGFBP5_Melanocyte (SM1)	0.014502734	IGFBP5_Melanocyte -> IGFBP5_Melanocyte	SM1
PTPRC_Melanocyte	IGFBP5_Melanocyte	COL4A1	ITGA1_ITGB1	0.168559315	p < 0.01	COL4A1_ITGA1_ITGB1	COL4A1 - (ITGA1+ITGB1)	COLLAGEN	ECM-Receptor	KEGG: hsa04512	PTPRC_Melanocyte -> IGFBP5_Melanocyte (SM1)	0.0026515	PTPRC_Melanocyte -> IGFBP5_Melanocyte	SM1
CDK4_Melanocyte	PTPRC_Melanocyte	COL4A1	ITGA1_ITGB1	0.200625566	p < 0.01	COL4A1_ITGA1_ITGB1	COL4A1 - (ITGA1+ITGB1)	COLLAGEN	ECM-Receptor	KEGG: hsa04512	CDK4_Melanocyte -> PTPRC_Melanocyte (SM1)	0.006843817	CDK4_Melanocyte -> PTPRC_Melanocyte	SM1
DMKN_Melanocyte	PTPRC_Melanocyte	COL4A1	ITGA1_ITGB1	0.161964537	p < 0.01	COL4A1_ITGA1_ITGB1	COL4A1 - (ITGA1+ITGB1)	COLLAGEN	ECM-Receptor	KEGG: hsa04512	DMKN_Melanocyte -> PTPRC_Melanocyte (SM1)	0.00208249	DMKN_Melanocyte -> PTPRC_Melanocyte	SM1
GAB2_Melanocyte	PTPRC_Melanocyte	COL4A1	ITGA1_ITGB1	0.167869876	p < 0.01	COL4A1_ITGA1_ITGB1	COL4A1 - (ITGA1+ITGB1)	COLLAGEN	ECM-Receptor	KEGG: hsa04512	GAB2_Melanocyte -> PTPRC_Melanocyte (SM1)	0.002587676	GAB2_Melanocyte -> PTPRC_Melanocyte	SM1
IGFBP5_Melanocyte	PTPRC_Melanocyte	COL4A1	ITGA1_ITGB1	0.223175545	p < 0.01	COL4A1_ITGA1_ITGB1	COL4A1 - (ITGA1+ITGB1)	COLLAGEN	ECM-Receptor	KEGG: hsa04512	IGFBP5_Melanocyte -> PTPRC_Melanocyte (SM1)	0.011324603	IGFBP5_Melanocyte -> PTPRC_Melanocyte	SM1
PTPRC_Melanocyte	PTPRC_Melanocyte	COL4A1	ITGA1_ITGB1	0.161743698	p < 0.01	COL4A1_ITGA1_ITGB1	COL4A1 - (ITGA1+ITGB1)	COLLAGEN	ECM-Receptor	KEGG: hsa04512	PTPRC_Melanocyte -> PTPRC_Melanocyte (SM1)	0.002065008	PTPRC_Melanocyte -> PTPRC_Melanocyte	SM1
CDK4_Melanocyte	GAB2_Melanocyte	COL4A1	ITGA2_ITGB1	0.14960018	p < 0.01	COL4A1_ITGA2_ITGB1	COL4A1 - (ITGA2+ITGB1)	COLLAGEN	ECM-Receptor	KEGG: hsa04512	CDK4_Melanocyte -> GAB2_Melanocyte (PM1)	0.00125016	CDK4_Melanocyte -> GAB2_Melanocyte	PM1
GAB2_Melanocyte	GAB2_Melanocyte	COL4A1	ITGA2_ITGB1	0.138198169	p < 0.01	COL4A1_ITGA2_ITGB1	COL4A1 - (ITGA2+ITGB1)	COLLAGEN	ECM-Receptor	KEGG: hsa04512	GAB2_Melanocyte -> GAB2_Melanocyte (PM1)	0.000720197	GAB2_Melanocyte -> GAB2_Melanocyte	PM1
CDK4_Melanocyte	CDK4_Melanocyte	COL4A1	ITGA2_ITGB1	0.188263261	p < 0.01	COL4A1_ITGA2_ITGB1	COL4A1 - (ITGA2+ITGB1)	COLLAGEN	ECM-Receptor	KEGG: hsa04512	CDK4_Melanocyte -> CDK4_Melanocyte (SM1)	0.004933479	CDK4_Melanocyte -> CDK4_Melanocyte	SM1
IGFBP5_Melanocyte	CDK4_Melanocyte	COL4A1	ITGA2_ITGB1	0.208037802	p < 0.01	COL4A1_ITGA2_ITGB1	COL4A1 - (ITGA2+ITGB1)	COLLAGEN	ECM-Receptor	KEGG: hsa04512	IGFBP5_Melanocyte -> CDK4_Melanocyte (SM1)	0.008173822	IGFBP5_Melanocyte -> CDK4_Melanocyte	SM1
CDK4_Melanocyte	CDK4_Melanocyte	COL4A1	ITGA3_ITGB1	0.145764123	p < 0.01	COL4A1_ITGA3_ITGB1	COL4A1 - (ITGA3+ITGB1)	COLLAGEN	ECM-Receptor	KEGG: hsa04512	CDK4_Melanocyte -> CDK4_Melanocyte (PM1)	0.001048496	CDK4_Melanocyte -> CDK4_Melanocyte	PM1
GAB2_Melanocyte	CDK4_Melanocyte	COL4A1	ITGA3_ITGB1	0.134916602	p < 0.01	COL4A1_ITGA3_ITGB1	COL4A1 - (ITGA3+ITGB1)	COLLAGEN	ECM-Receptor	KEGG: hsa04512	GAB2_Melanocyte -> CDK4_Melanocyte (PM1)	0.00060397	GAB2_Melanocyte -> CDK4_Melanocyte	PM1
CDK4_Melanocyte	GAB2_Melanocyte	COL4A1	ITGA3_ITGB1	0.146703475	p < 0.01	COL4A1_ITGA3_ITGB1	COL4A1 - (ITGA3+ITGB1)	COLLAGEN	ECM-Receptor	KEGG: hsa04512	CDK4_Melanocyte -> GAB2_Melanocyte (PM1)	0.00109558	CDK4_Melanocyte -> GAB2_Melanocyte	PM1
GAB2_Melanocyte	GAB2_Melanocyte	COL4A1	ITGA3_ITGB1	0.135721329	p < 0.01	COL4A1_ITGA3_ITGB1	COL4A1 - (ITGA3+ITGB1)	COLLAGEN	ECM-Receptor	KEGG: hsa04512	GAB2_Melanocyte -> GAB2_Melanocyte (PM1)	0.000631105	GAB2_Melanocyte -> GAB2_Melanocyte	PM1
CDK4_Melanocyte	CDK4_Melanocyte	COL4A1	ITGA3_ITGB1	0.230884891	p < 0.01	COL4A1_ITGA3_ITGB1	COL4A1 - (ITGA3+ITGB1)	COLLAGEN	ECM-Receptor	KEGG: hsa04512	CDK4_Melanocyte -> CDK4_Melanocyte (SM1)	0.013152248	CDK4_Melanocyte -> CDK4_Melanocyte	SM1
DMKN_Melanocyte	CDK4_Melanocyte	COL4A1	ITGA3_ITGB1	0.181273861	p < 0.01	COL4A1_ITGA3_ITGB1	COL4A1 - (ITGA3+ITGB1)	COLLAGEN	ECM-Receptor	KEGG: hsa04512	DMKN_Melanocyte -> CDK4_Melanocyte (SM1)	0.004019832	DMKN_Melanocyte -> CDK4_Melanocyte	SM1
GAB2_Melanocyte	CDK4_Melanocyte	COL4A1	ITGA3_ITGB1	0.188686727	p < 0.01	COL4A1_ITGA3_ITGB1	COL4A1 - (ITGA3+ITGB1)	COLLAGEN	ECM-Receptor	KEGG: hsa04512	GAB2_Melanocyte -> CDK4_Melanocyte (SM1)	0.004992643	GAB2_Melanocyte -> CDK4_Melanocyte	SM1
IGFBP5_Melanocyte	CDK4_Melanocyte	COL4A1	ITGA3_ITGB1	0.260982079	p < 0.01	COL4A1_ITGA3_ITGB1	COL4A1 - (ITGA3+ITGB1)	COLLAGEN	ECM-Receptor	KEGG: hsa04512	IGFBP5_Melanocyte -> CDK4_Melanocyte (SM1)	0.021673158	IGFBP5_Melanocyte -> CDK4_Melanocyte	SM1
PTPRC_Melanocyte	CDK4_Melanocyte	COL4A1	ITGA3_ITGB1	0.180997805	p < 0.01	COL4A1_ITGA3_ITGB1	COL4A1 - (ITGA3+ITGB1)	COLLAGEN	ECM-Receptor	KEGG: hsa04512	PTPRC_Melanocyte -> CDK4_Melanocyte (SM1)	0.003986152	PTPRC_Melanocyte -> CDK4_Melanocyte	SM1
CDK4_Melanocyte	DMKN_Melanocyte	COL4A1	ITGA3_ITGB1	0.182964783	p < 0.01	COL4A1_ITGA3_ITGB1	COL4A1 - (ITGA3+ITGB1)	COLLAGEN	ECM-Receptor	KEGG: hsa04512	CDK4_Melanocyte -> DMKN_Melanocyte (SM1)	0.004230087	CDK4_Melanocyte -> DMKN_Melanocyte	SM1
IGFBP5_Melanocyte	DMKN_Melanocyte	COL4A1	ITGA3_ITGB1	0.201605743	p < 0.01	COL4A1_ITGA3_ITGB1	COL4A1 - (ITGA3+ITGB1)	COLLAGEN	ECM-Receptor	KEGG: hsa04512	IGFBP5_Melanocyte -> DMKN_Melanocyte (SM1)	0.007011692	IGFBP5_Melanocyte -> DMKN_Melanocyte	SM1
CDK4_Melanocyte	GAB2_Melanocyte	COL4A1	ITGA3_ITGB1	0.198101451	p < 0.01	COL4A1_ITGA3_ITGB1	COL4A1 - (ITGA3+ITGB1)	COLLAGEN	ECM-Receptor	KEGG: hsa04512	CDK4_Melanocyte -> GAB2_Melanocyte (SM1)	0.006422688	CDK4_Melanocyte -> GAB2_Melanocyte	SM1
IGFBP5_Melanocyte	GAB2_Melanocyte	COL4A1	ITGA3_ITGB1	0.220069987	p < 0.01	COL4A1_ITGA3_ITGB1	COL4A1 - (ITGA3+ITGB1)	COLLAGEN	ECM-Receptor	KEGG: hsa04512	IGFBP5_Melanocyte -> GAB2_Melanocyte (SM1)	0.010630703	IGFBP5_Melanocyte -> GAB2_Melanocyte	SM1
CDK4_Melanocyte	IGFBP5_Melanocyte	COL4A1	ITGA3_ITGB1	0.219476989	p < 0.01	COL4A1_ITGA3_ITGB1	COL4A1 - (ITGA3+ITGB1)	COLLAGEN	ECM-Receptor	KEGG: hsa04512	CDK4_Melanocyte -> IGFBP5_Melanocyte (SM1)	0.010500984	CDK4_Melanocyte -> IGFBP5_Melanocyte	SM1
DMKN_Melanocyte	IGFBP5_Melanocyte	COL4A1	ITGA3_ITGB1	0.174109784	p < 0.01	COL4A1_ITGA3_ITGB1	COL4A1 - (ITGA3+ITGB1)	COLLAGEN	ECM-Receptor	KEGG: hsa04512	DMKN_Melanocyte -> IGFBP5_Melanocyte (SM1)	0.003203528	DMKN_Melanocyte -> IGFBP5_Melanocyte	SM1
GAB2_Melanocyte	IGFBP5_Melanocyte	COL4A1	ITGA3_ITGB1	0.180943765	p < 0.01	COL4A1_ITGA3_ITGB1	COL4A1 - (ITGA3+ITGB1)	COLLAGEN	ECM-Receptor	KEGG: hsa04512	GAB2_Melanocyte -> IGFBP5_Melanocyte (SM1)	0.00397958	GAB2_Melanocyte -> IGFBP5_Melanocyte	SM1
IGFBP5_Melanocyte	IGFBP5_Melanocyte	COL4A1	ITGA3_ITGB1	0.246605331	p < 0.01	COL4A1_ITGA3_ITGB1	COL4A1 - (ITGA3+ITGB1)	COLLAGEN	ECM-Receptor	KEGG: hsa04512	IGFBP5_Melanocyte -> IGFBP5_Melanocyte (SM1)	0.017334399	IGFBP5_Melanocyte -> IGFBP5_Melanocyte	SM1
PTPRC_Melanocyte	IGFBP5_Melanocyte	COL4A1	ITGA3_ITGB1	0.173854895	p < 0.01	COL4A1_ITGA3_ITGB1	COL4A1 - (ITGA3+ITGB1)	COLLAGEN	ECM-Receptor	KEGG: hsa04512	PTPRC_Melanocyte -> IGFBP5_Melanocyte (SM1)	0.003176666	PTPRC_Melanocyte -> IGFBP5_Melanocyte	SM1
CDK4_Melanocyte	PTPRC_Melanocyte	COL4A1	ITGA3_ITGB1	0.203541896	p < 0.01	COL4A1_ITGA3_ITGB1	COL4A1 - (ITGA3+ITGB1)	COLLAGEN	ECM-Receptor	KEGG: hsa04512	CDK4_Melanocyte -> PTPRC_Melanocyte (SM1)	0.007350452	CDK4_Melanocyte -> PTPRC_Melanocyte	SM1
DMKN_Melanocyte	PTPRC_Melanocyte	COL4A1	ITGA3_ITGB1	0.163869418	0.01 < p < 0.05	COL4A1_ITGA3_ITGB1	COL4A1 - (ITGA3+ITGB1)	COLLAGEN	ECM-Receptor	KEGG: hsa04512	DMKN_Melanocyte -> PTPRC_Melanocyte (SM1)	0.002237447	DMKN_Melanocyte -> PTPRC_Melanocyte	SM1
GAB2_Melanocyte	PTPRC_Melanocyte	COL4A1	ITGA3_ITGB1	0.169915985	0.01 < p < 0.05	COL4A1_ITGA3_ITGB1	COL4A1 - (ITGA3+ITGB1)	COLLAGEN	ECM-Receptor	KEGG: hsa04512	GAB2_Melanocyte -> PTPRC_Melanocyte (SM1)	0.002780119	GAB2_Melanocyte -> PTPRC_Melanocyte	SM1
IGFBP5_Melanocyte	PTPRC_Melanocyte	COL4A1	ITGA3_ITGB1	0.226773032	p < 0.01	COL4A1_ITGA3_ITGB1	COL4A1 - (ITGA3+ITGB1)	COLLAGEN	ECM-Receptor	KEGG: hsa04512	IGFBP5_Melanocyte -> PTPRC_Melanocyte (SM1)	0.012158881	IGFBP5_Melanocyte -> PTPRC_Melanocyte	SM1
CDK4_Melanocyte	CDK4_Melanocyte	COL4A1	ITGAV_ITGB8	0.153571814	p < 0.01	COL4A1_ITGAV_ITGB8	COL4A1 - (ITGAV+ITGB8)	COLLAGEN	ECM-Receptor	KEGG: hsa04512	CDK4_Melanocyte -> CDK4_Melanocyte (SM1)	0.001486083	CDK4_Melanocyte -> CDK4_Melanocyte	SM1
DMKN_Melanocyte	CDK4_Melanocyte	COL4A1	ITGAV_ITGB8	0.12978351	p < 0.01	COL4A1_ITGAV_ITGB8	COL4A1 - (ITGAV+ITGB8)	COLLAGEN	ECM-Receptor	KEGG: hsa04512	DMKN_Melanocyte -> CDK4_Melanocyte (SM1)	0.000450506	DMKN_Melanocyte -> CDK4_Melanocyte	SM1
GAB2_Melanocyte	CDK4_Melanocyte	COL4A1	ITGAV_ITGB8	0.133555103	p < 0.01	COL4A1_ITGAV_ITGB8	COL4A1 - (ITGAV+ITGB8)	COLLAGEN	ECM-Receptor	KEGG: hsa04512	GAB2_Melanocyte -> CDK4_Melanocyte (SM1)	0.000560015	GAB2_Melanocyte -> CDK4_Melanocyte	SM1
IGFBP5_Melanocyte	CDK4_Melanocyte	COL4A1	ITGAV_ITGB8	0.166543386	p < 0.01	COL4A1_ITGAV_ITGB8	COL4A1 - (ITGAV+ITGB8)	COLLAGEN	ECM-Receptor	KEGG: hsa04512	IGFBP5_Melanocyte -> CDK4_Melanocyte (SM1)	0.002467768	IGFBP5_Melanocyte -> CDK4_Melanocyte	SM1
PTPRC_Melanocyte	CDK4_Melanocyte	COL4A1	ITGAV_ITGB8	0.129641441	p < 0.01	COL4A1_ITGAV_ITGB8	COL4A1 - (ITGAV+ITGB8)	COLLAGEN	ECM-Receptor	KEGG: hsa04512	PTPRC_Melanocyte -> CDK4_Melanocyte (SM1)	0.000446718	PTPRC_Melanocyte -> CDK4_Melanocyte	SM1
CDK4_Melanocyte	IGFBP5_Melanocyte	COL4A1	ITGAV_ITGB8	0.160568042	p < 0.01	COL4A1_ITGAV_ITGB8	COL4A1 - (ITGAV+ITGB8)	COLLAGEN	ECM-Receptor	KEGG: hsa04512	CDK4_Melanocyte -> IGFBP5_Melanocyte (SM1)	0.001973613	CDK4_Melanocyte -> IGFBP5_Melanocyte	SM1
DMKN_Melanocyte	IGFBP5_Melanocyte	COL4A1	ITGAV_ITGB8	0.134751338	p < 0.01	COL4A1_ITGAV_ITGB8	COL4A1 - (ITGAV+ITGB8)	COLLAGEN	ECM-Receptor	KEGG: hsa04512	DMKN_Melanocyte -> IGFBP5_Melanocyte (SM1)	0.000598504	DMKN_Melanocyte -> IGFBP5_Melanocyte	SM1
GAB2_Melanocyte	IGFBP5_Melanocyte	COL4A1	ITGAV_ITGB8	0.138821027	p < 0.01	COL4A1_ITGAV_ITGB8	COL4A1 - (ITGAV+ITGB8)	COLLAGEN	ECM-Receptor	KEGG: hsa04512	GAB2_Melanocyte -> IGFBP5_Melanocyte (SM1)	0.000743963	GAB2_Melanocyte -> IGFBP5_Melanocyte	SM1
IGFBP5_Melanocyte	IGFBP5_Melanocyte	COL4A1	ITGAV_ITGB8	0.174793344	p < 0.01	COL4A1_ITGAV_ITGB8	COL4A1 - (ITGAV+ITGB8)	COLLAGEN	ECM-Receptor	KEGG: hsa04512	IGFBP5_Melanocyte -> IGFBP5_Melanocyte (SM1)	0.003276296	IGFBP5_Melanocyte -> IGFBP5_Melanocyte	SM1
PTPRC_Melanocyte	IGFBP5_Melanocyte	COL4A1	ITGAV_ITGB8	0.134598213	p < 0.01	COL4A1_ITGAV_ITGB8	COL4A1 - (ITGAV+ITGB8)	COLLAGEN	ECM-Receptor	KEGG: hsa04512	PTPRC_Melanocyte -> IGFBP5_Melanocyte (SM1)	0.000593473	PTPRC_Melanocyte -> IGFBP5_Melanocyte	SM1
CDK4_Melanocyte	PTPRC_Melanocyte	COL4A1	ITGAV_ITGB8	0.156643915	p < 0.01	COL4A1_ITGAV_ITGB8	COL4A1 - (ITGAV+ITGB8)	COLLAGEN	ECM-Receptor	KEGG: hsa04512	CDK4_Melanocyte -> PTPRC_Melanocyte (SM1)	0.001688515	CDK4_Melanocyte -> PTPRC_Melanocyte	SM1
DMKN_Melanocyte	PTPRC_Melanocyte	COL4A1	ITGAV_ITGB8	0.131973268	p < 0.01	COL4A1_ITGAV_ITGB8	COL4A1 - (ITGAV+ITGB8)	COLLAGEN	ECM-Receptor	KEGG: hsa04512	DMKN_Melanocyte -> PTPRC_Melanocyte (SM1)	0.000511946	DMKN_Melanocyte -> PTPRC_Melanocyte	SM1
GAB2_Melanocyte	PTPRC_Melanocyte	COL4A1	ITGAV_ITGB8	0.135874843	p < 0.01	COL4A1_ITGAV_ITGB8	COL4A1 - (ITGAV+ITGB8)	COLLAGEN	ECM-Receptor	KEGG: hsa04512	GAB2_Melanocyte -> PTPRC_Melanocyte (SM1)	0.00063638	GAB2_Melanocyte -> PTPRC_Melanocyte	SM1
IGFBP5_Melanocyte	PTPRC_Melanocyte	COL4A1	ITGAV_ITGB8	0.170158618	p < 0.01	COL4A1_ITGAV_ITGB8	COL4A1 - (ITGAV+ITGB8)	COLLAGEN	ECM-Receptor	KEGG: hsa04512	IGFBP5_Melanocyte -> PTPRC_Melanocyte (SM1)	0.002803548	IGFBP5_Melanocyte -> PTPRC_Melanocyte	SM1
PTPRC_Melanocyte	PTPRC_Melanocyte	COL4A1	ITGAV_ITGB8	0.131826376	p < 0.01	COL4A1_ITGAV_ITGB8	COL4A1 - (ITGAV+ITGB8)	COLLAGEN	ECM-Receptor	KEGG: hsa04512	PTPRC_Melanocyte -> PTPRC_Melanocyte (SM1)	0.000507641	PTPRC_Melanocyte -> PTPRC_Melanocyte	SM1
GAB2_Melanocyte	CD27+_CD4	COL4A1	CD44	0.182653645	p < 0.01	COL4A1_CD44	COL4A1 - CD44	COLLAGEN	ECM-Receptor	KEGG: hsa04512	GAB2_Melanocyte -> CD27+_CD4 (PM1)	0.004190887	GAB2_Melanocyte -> CD27+_CD4	PM1
GAB2_Melanocyte	CD4_Memory	COL4A1	CD44	0.193941513	p < 0.01	COL4A1_CD44	COL4A1 - CD44	COLLAGEN	ECM-Receptor	KEGG: hsa04512	GAB2_Melanocyte -> CD4_Memory (PM1)	0.005763596	GAB2_Melanocyte -> CD4_Memory	PM1
GAB2_Melanocyte	CD4_Naive	COL4A1	CD44	0.194473846	p < 0.01	COL4A1_CD44	COL4A1 - CD44	COLLAGEN	ECM-Receptor	KEGG: hsa04512	GAB2_Melanocyte -> CD4_Naive (PM1)	0.005845521	GAB2_Melanocyte -> CD4_Naive	PM1
GAB2_Melanocyte	CD8_Cytotoxic	COL4A1	CD44	0.193635065	p < 0.01	COL4A1_CD44	COL4A1 - CD44	COLLAGEN	ECM-Receptor	KEGG: hsa04512	GAB2_Melanocyte -> CD8_Cytotoxic (PM1)	0.005716755	GAB2_Melanocyte -> CD8_Cytotoxic	PM1
GAB2_Melanocyte	CDK4_Melanocyte	COL4A1	CD44	0.202352634	p < 0.01	COL4A1_CD44	COL4A1 - CD44	COLLAGEN	ECM-Receptor	KEGG: hsa04512	GAB2_Melanocyte -> CDK4_Melanocyte (PM1)	0.007141246	GAB2_Melanocyte -> CDK4_Melanocyte	PM1
GAB2_Melanocyte	DMKN_Melanocyte	COL4A1	CD44	0.195054193	p < 0.01	COL4A1_CD44	COL4A1 - CD44	COLLAGEN	ECM-Receptor	KEGG: hsa04512	GAB2_Melanocyte -> DMKN_Melanocyte (PM1)	0.005935641	GAB2_Melanocyte -> DMKN_Melanocyte	PM1
GAB2_Melanocyte	GAB2_Melanocyte	COL4A1	CD44	0.203830147	p < 0.01	COL4A1_CD44	COL4A1 - CD44	COLLAGEN	ECM-Receptor	KEGG: hsa04512	GAB2_Melanocyte -> GAB2_Melanocyte (PM1)	0.0074017	GAB2_Melanocyte -> GAB2_Melanocyte	PM1
GAB2_Melanocyte	gdT	COL4A1	CD44	0.187507399	p < 0.01	COL4A1_CD44	COL4A1 - CD44	COLLAGEN	ECM-Receptor	KEGG: hsa04512	NA	0.004828966	GAB2_Melanocyte -> gdT	PM1
GAB2_Melanocyte	IGFBP5_Melanocyte	COL4A1	CD44	0.196989026	p < 0.01	COL4A1_CD44	COL4A1 - CD44	COLLAGEN	ECM-Receptor	KEGG: hsa04512	GAB2_Melanocyte -> IGFBP5_Melanocyte (PM1)	0.006242186	GAB2_Melanocyte -> IGFBP5_Melanocyte	PM1
GAB2_Melanocyte	NK	COL4A1	CD44	0.194864336	p < 0.01	COL4A1_CD44	COL4A1 - CD44	COLLAGEN	ECM-Receptor	KEGG: hsa04512	GAB2_Melanocyte -> NK (PM1)	0.005906066	GAB2_Melanocyte -> NK	PM1
GAB2_Melanocyte	PTPRC_Melanocyte	COL4A1	CD44	0.186124923	p < 0.01	COL4A1_CD44	COL4A1 - CD44	COLLAGEN	ECM-Receptor	KEGG: hsa04512	GAB2_Melanocyte -> PTPRC_Melanocyte (PM1)	0.004641417	GAB2_Melanocyte -> PTPRC_Melanocyte	PM1
GAB2_Melanocyte	TNF+_CD4	COL4A1	CD44	0.182289051	p < 0.01	COL4A1_CD44	COL4A1 - CD44	COLLAGEN	ECM-Receptor	KEGG: hsa04512	GAB2_Melanocyte -> TNF+_CD4 (PM1)	0.004145247	GAB2_Melanocyte -> TNF+_CD4	PM1
GAB2_Melanocyte	Treg	COL4A1	CD44	0.192718977	p < 0.01	COL4A1_CD44	COL4A1 - CD44	COLLAGEN	ECM-Receptor	KEGG: hsa04512	GAB2_Melanocyte -> Treg (PM1)	0.005578125	GAB2_Melanocyte -> Treg	PM1
CDK4_Melanocyte	CD27+_CD4	COL4A1	CD44	0.28293575	p < 0.01	COL4A1_CD44	COL4A1 - CD44	COLLAGEN	ECM-Receptor	KEGG: hsa04512	CDK4_Melanocyte -> CD27+_CD4 (SM1)	0.029177094	CDK4_Melanocyte -> CD27+_CD4	SM1
DMKN_Melanocyte	CD27+_CD4	COL4A1	CD44	0.212387072	0.01 < p < 0.05	COL4A1_CD44	COL4A1 - CD44	COLLAGEN	ECM-Receptor	KEGG: hsa04512	DMKN_Melanocyte -> CD27+_CD4 (SM1)	0.009019337	DMKN_Melanocyte -> CD27+_CD4	SM1
GAB2_Melanocyte	CD27+_CD4	COL4A1	CD44	0.222574719	p < 0.01	COL4A1_CD44	COL4A1 - CD44	COLLAGEN	ECM-Receptor	KEGG: hsa04512	GAB2_Melanocyte -> CD27+_CD4 (SM1)	0.01118845	GAB2_Melanocyte -> CD27+_CD4	SM1
IGFBP5_Melanocyte	CD27+_CD4	COL4A1	CD44	0.328368959	p < 0.01	COL4A1_CD44	COL4A1 - CD44	COLLAGEN	ECM-Receptor	KEGG: hsa04512	IGFBP5_Melanocyte -> CD27+_CD4 (SM1)	0.047579426	IGFBP5_Melanocyte -> CD27+_CD4	SM1
PTPRC_Melanocyte	CD27+_CD4	COL4A1	CD44	0.212010111	p < 0.01	COL4A1_CD44	COL4A1 - CD44	COLLAGEN	ECM-Receptor	KEGG: hsa04512	PTPRC_Melanocyte -> CD27+_CD4 (SM1)	0.008944145	PTPRC_Melanocyte -> CD27+_CD4	SM1
CDK4_Melanocyte	CD4_Naive	COL4A1	CD44	0.266767815	p < 0.01	COL4A1_CD44	COL4A1 - CD44	COLLAGEN	ECM-Receptor	KEGG: hsa04512	CDK4_Melanocyte -> CD4_Naive (SM1)	0.023551209	CDK4_Melanocyte -> CD4_Naive	SM1
IGFBP5_Melanocyte	CD4_Naive	COL4A1	CD44	0.307134738	p < 0.01	COL4A1_CD44	COL4A1 - CD44	COLLAGEN	ECM-Receptor	KEGG: hsa04512	IGFBP5_Melanocyte -> CD4_Naive (SM1)	0.038546113	IGFBP5_Melanocyte -> CD4_Naive	SM1
CDK4_Melanocyte	CD8_Cytotoxic	COL4A1	CD44	0.280050548	p < 0.01	COL4A1_CD44	COL4A1 - CD44	COLLAGEN	ECM-Receptor	KEGG: hsa04512	CDK4_Melanocyte -> CD8_Cytotoxic (SM1)	0.02813379	CDK4_Melanocyte -> CD8_Cytotoxic	SM1
DMKN_Melanocyte	CD8_Cytotoxic	COL4A1	CD44	0.210724205	0.01 < p < 0.05	COL4A1_CD44	COL4A1 - CD44	COLLAGEN	ECM-Receptor	KEGG: hsa04512	DMKN_Melanocyte -> CD8_Cytotoxic (SM1)	0.008690374	DMKN_Melanocyte -> CD8_Cytotoxic	SM1
GAB2_Melanocyte	CD8_Cytotoxic	COL4A1	CD44	0.220753075	p < 0.01	COL4A1_CD44	COL4A1 - CD44	COLLAGEN	ECM-Receptor	KEGG: hsa04512	GAB2_Melanocyte -> CD8_Cytotoxic (SM1)	0.010781234	GAB2_Melanocyte -> CD8_Cytotoxic	SM1
IGFBP5_Melanocyte	CD8_Cytotoxic	COL4A1	CD44	0.324560523	p < 0.01	COL4A1_CD44	COL4A1 - CD44	COLLAGEN	ECM-Receptor	KEGG: hsa04512	IGFBP5_Melanocyte -> CD8_Cytotoxic (SM1)	0.045909214	IGFBP5_Melanocyte -> CD8_Cytotoxic	SM1
PTPRC_Melanocyte	CD8_Cytotoxic	COL4A1	CD44	0.210352996	0.01 < p < 0.05	COL4A1_CD44	COL4A1 - CD44	COLLAGEN	ECM-Receptor	KEGG: hsa04512	PTPRC_Melanocyte -> CD8_Cytotoxic (SM1)	0.008617901	PTPRC_Melanocyte -> CD8_Cytotoxic	SM1
CDK4_Melanocyte	CDK4_Melanocyte	COL4A1	CD44	0.303571226	p < 0.01	COL4A1_CD44	COL4A1 - CD44	COLLAGEN	ECM-Receptor	KEGG: hsa04512	CDK4_Melanocyte -> CDK4_Melanocyte (SM1)	0.037100685	CDK4_Melanocyte -> CDK4_Melanocyte	SM1
DMKN_Melanocyte	CDK4_Melanocyte	COL4A1	CD44	0.224090724	p < 0.01	COL4A1_CD44	COL4A1 - CD44	COLLAGEN	ECM-Receptor	KEGG: hsa04512	DMKN_Melanocyte -> CDK4_Melanocyte (SM1)	0.011533743	DMKN_Melanocyte -> CDK4_Melanocyte	SM1
GAB2_Melanocyte	CDK4_Melanocyte	COL4A1	CD44	0.235428334	p < 0.01	COL4A1_CD44	COL4A1 - CD44	COLLAGEN	ECM-Receptor	KEGG: hsa04512	GAB2_Melanocyte -> CDK4_Melanocyte (SM1)	0.014298837	GAB2_Melanocyte -> CDK4_Melanocyte	SM1
IGFBP5_Melanocyte	CDK4_Melanocyte	COL4A1	CD44	0.355841764	p < 0.01	COL4A1_CD44	COL4A1 - CD44	COLLAGEN	ECM-Receptor	KEGG: hsa04512	IGFBP5_Melanocyte -> CDK4_Melanocyte (SM1)	0.060190673	IGFBP5_Melanocyte -> CDK4_Melanocyte	SM1
PTPRC_Melanocyte	CDK4_Melanocyte	COL4A1	CD44	0.223672172	p < 0.01	COL4A1_CD44	COL4A1 - CD44	COLLAGEN	ECM-Receptor	KEGG: hsa04512	PTPRC_Melanocyte -> CDK4_Melanocyte (SM1)	0.011437832	PTPRC_Melanocyte -> CDK4_Melanocyte	SM1
CDK4_Melanocyte	DMKN_Melanocyte	COL4A1	CD44	0.297385051	p < 0.01	COL4A1_CD44	COL4A1 - CD44	COLLAGEN	ECM-Receptor	KEGG: hsa04512	CDK4_Melanocyte -> DMKN_Melanocyte (SM1)	0.034643547	CDK4_Melanocyte -> DMKN_Melanocyte	SM1
DMKN_Melanocyte	DMKN_Melanocyte	COL4A1	CD44	0.220616173	p < 0.01	COL4A1_CD44	COL4A1 - CD44	COLLAGEN	ECM-Receptor	KEGG: hsa04512	DMKN_Melanocyte -> DMKN_Melanocyte (SM1)	0.01075097	DMKN_Melanocyte -> DMKN_Melanocyte	SM1
GAB2_Melanocyte	DMKN_Melanocyte	COL4A1	CD44	0.231606497	p < 0.01	COL4A1_CD44	COL4A1 - CD44	COLLAGEN	ECM-Receptor	KEGG: hsa04512	GAB2_Melanocyte -> DMKN_Melanocyte (SM1)	0.013330933	GAB2_Melanocyte -> DMKN_Melanocyte	SM1
IGFBP5_Melanocyte	DMKN_Melanocyte	COL4A1	CD44	0.347563459	p < 0.01	COL4A1_CD44	COL4A1 - CD44	COLLAGEN	ECM-Receptor	KEGG: hsa04512	IGFBP5_Melanocyte -> DMKN_Melanocyte (SM1)	0.056293713	IGFBP5_Melanocyte -> DMKN_Melanocyte	SM1
PTPRC_Melanocyte	DMKN_Melanocyte	COL4A1	CD44	0.220210169	p < 0.01	COL4A1_CD44	COL4A1 - CD44	COLLAGEN	ECM-Receptor	KEGG: hsa04512	PTPRC_Melanocyte -> DMKN_Melanocyte (SM1)	0.010661498	PTPRC_Melanocyte -> DMKN_Melanocyte	SM1
CDK4_Melanocyte	GAB2_Melanocyte	COL4A1	CD44	0.309703192	p < 0.01	COL4A1_CD44	COL4A1 - CD44	COLLAGEN	ECM-Receptor	KEGG: hsa04512	CDK4_Melanocyte -> GAB2_Melanocyte (SM1)	0.039601117	CDK4_Melanocyte -> GAB2_Melanocyte	SM1
DMKN_Melanocyte	GAB2_Melanocyte	COL4A1	CD44	0.227507198	p < 0.01	COL4A1_CD44	COL4A1 - CD44	COLLAGEN	ECM-Receptor	KEGG: hsa04512	DMKN_Melanocyte -> GAB2_Melanocyte (SM1)	0.01233314	DMKN_Melanocyte -> GAB2_Melanocyte	SM1
GAB2_Melanocyte	GAB2_Melanocyte	COL4A1	CD44	0.239191077	p < 0.01	COL4A1_CD44	COL4A1 - CD44	COLLAGEN	ECM-Receptor	KEGG: hsa04512	GAB2_Melanocyte -> GAB2_Melanocyte (SM1)	0.015286916	GAB2_Melanocyte -> GAB2_Melanocyte	SM1
IGFBP5_Melanocyte	GAB2_Melanocyte	COL4A1	CD44	0.364082426	p < 0.01	COL4A1_CD44	COL4A1 - CD44	COLLAGEN	ECM-Receptor	KEGG: hsa04512	IGFBP5_Melanocyte -> GAB2_Melanocyte (SM1)	0.064143611	IGFBP5_Melanocyte -> GAB2_Melanocyte	SM1
PTPRC_Melanocyte	GAB2_Melanocyte	COL4A1	CD44	0.227076145	p < 0.01	COL4A1_CD44	COL4A1 - CD44	COLLAGEN	ECM-Receptor	KEGG: hsa04512	PTPRC_Melanocyte -> GAB2_Melanocyte (SM1)	0.012230663	PTPRC_Melanocyte -> GAB2_Melanocyte	SM1
CDK4_Melanocyte	IGFBP5_Melanocyte	COL4A1	CD44	0.309473012	p < 0.01	COL4A1_CD44	COL4A1 - CD44	COLLAGEN	ECM-Receptor	KEGG: hsa04512	CDK4_Melanocyte -> IGFBP5_Melanocyte (SM1)	0.039506126	CDK4_Melanocyte -> IGFBP5_Melanocyte	SM1
DMKN_Melanocyte	IGFBP5_Melanocyte	COL4A1	CD44	0.227379439	p < 0.01	COL4A1_CD44	COL4A1 - CD44	COLLAGEN	ECM-Receptor	KEGG: hsa04512	DMKN_Melanocyte -> IGFBP5_Melanocyte (SM1)	0.012302719	DMKN_Melanocyte -> IGFBP5_Melanocyte	SM1
GAB2_Melanocyte	IGFBP5_Melanocyte	COL4A1	CD44	0.239050285	p < 0.01	COL4A1_CD44	COL4A1 - CD44	COLLAGEN	ECM-Receptor	KEGG: hsa04512	GAB2_Melanocyte -> IGFBP5_Melanocyte (SM1)	0.015249321	GAB2_Melanocyte -> IGFBP5_Melanocyte	SM1
IGFBP5_Melanocyte	IGFBP5_Melanocyte	COL4A1	CD44	0.36377247	p < 0.01	COL4A1_CD44	COL4A1 - CD44	COLLAGEN	ECM-Receptor	KEGG: hsa04512	IGFBP5_Melanocyte -> IGFBP5_Melanocyte (SM1)	0.063993672	IGFBP5_Melanocyte -> IGFBP5_Melanocyte	SM1
PTPRC_Melanocyte	IGFBP5_Melanocyte	COL4A1	CD44	0.226948857	p < 0.01	COL4A1_CD44	COL4A1 - CD44	COLLAGEN	ECM-Receptor	KEGG: hsa04512	PTPRC_Melanocyte -> IGFBP5_Melanocyte (SM1)	0.012200491	PTPRC_Melanocyte -> IGFBP5_Melanocyte	SM1
CDK4_Melanocyte	NK	COL4A1	CD44	0.269509722	p < 0.01	COL4A1_CD44	COL4A1 - CD44	COLLAGEN	ECM-Receptor	KEGG: hsa04512	CDK4_Melanocyte -> NK (SM1)	0.024466724	CDK4_Melanocyte -> NK	SM1
IGFBP5_Melanocyte	NK	COL4A1	CD44	0.310717264	p < 0.01	COL4A1_CD44	COL4A1 - CD44	COLLAGEN	ECM-Receptor	KEGG: hsa04512	IGFBP5_Melanocyte -> NK (SM1)	0.04002064	IGFBP5_Melanocyte -> NK	SM1
CDK4_Melanocyte	PTPRC_Melanocyte	COL4A1	CD44	0.307708858	p < 0.01	COL4A1_CD44	COL4A1 - CD44	COLLAGEN	ECM-Receptor	KEGG: hsa04512	CDK4_Melanocyte -> PTPRC_Melanocyte (SM1)	0.038780986	CDK4_Melanocyte -> PTPRC_Melanocyte	SM1
DMKN_Melanocyte	PTPRC_Melanocyte	COL4A1	CD44	0.226399012	p < 0.01	COL4A1_CD44	COL4A1 - CD44	COLLAGEN	ECM-Receptor	KEGG: hsa04512	DMKN_Melanocyte -> PTPRC_Melanocyte (SM1)	0.012070626	DMKN_Melanocyte -> PTPRC_Melanocyte	SM1
GAB2_Melanocyte	PTPRC_Melanocyte	COL4A1	CD44	0.237970055	p < 0.01	COL4A1_CD44	COL4A1 - CD44	COLLAGEN	ECM-Receptor	KEGG: hsa04512	GAB2_Melanocyte -> PTPRC_Melanocyte (SM1)	0.014962482	GAB2_Melanocyte -> PTPRC_Melanocyte	SM1
IGFBP5_Melanocyte	PTPRC_Melanocyte	COL4A1	CD44	0.361398496	p < 0.01	COL4A1_CD44	COL4A1 - CD44	COLLAGEN	ECM-Receptor	KEGG: hsa04512	IGFBP5_Melanocyte -> PTPRC_Melanocyte (SM1)	0.062848471	IGFBP5_Melanocyte -> PTPRC_Melanocyte	SM1
PTPRC_Melanocyte	PTPRC_Melanocyte	COL4A1	CD44	0.225972032	p < 0.01	COL4A1_CD44	COL4A1 - CD44	COLLAGEN	ECM-Receptor	KEGG: hsa04512	PTPRC_Melanocyte -> PTPRC_Melanocyte (SM1)	0.011970303	PTPRC_Melanocyte -> PTPRC_Melanocyte	SM1
CDK4_Melanocyte	TNF+_CD4	COL4A1	CD44	0.2887401	p < 0.01	COL4A1_CD44	COL4A1 - CD44	COLLAGEN	ECM-Receptor	KEGG: hsa04512	CDK4_Melanocyte -> TNF+_CD4 (SM1)	0.031325519	CDK4_Melanocyte -> TNF+_CD4	SM1
DMKN_Melanocyte	TNF+_CD4	COL4A1	CD44	0.215712251	p < 0.01	COL4A1_CD44	COL4A1 - CD44	COLLAGEN	ECM-Receptor	KEGG: hsa04512	DMKN_Melanocyte -> TNF+_CD4 (SM1)	0.009698294	DMKN_Melanocyte -> TNF+_CD4	SM1
GAB2_Melanocyte	TNF+_CD4	COL4A1	CD44	0.22622086	p < 0.01	COL4A1_CD44	COL4A1 - CD44	COLLAGEN	ECM-Receptor	KEGG: hsa04512	GAB2_Melanocyte -> TNF+_CD4 (SM1)	0.012028712	GAB2_Melanocyte -> TNF+_CD4	SM1
IGFBP5_Melanocyte	TNF+_CD4	COL4A1	CD44	0.336055322	p < 0.01	COL4A1_CD44	COL4A1 - CD44	COLLAGEN	ECM-Receptor	KEGG: hsa04512	IGFBP5_Melanocyte -> TNF+_CD4 (SM1)	0.051011686	IGFBP5_Melanocyte -> TNF+_CD4	SM1
PTPRC_Melanocyte	TNF+_CD4	COL4A1	CD44	0.215323669	p < 0.01	COL4A1_CD44	COL4A1 - CD44	COLLAGEN	ECM-Receptor	KEGG: hsa04512	PTPRC_Melanocyte -> TNF+_CD4 (SM1)	0.009617497	PTPRC_Melanocyte -> TNF+_CD4	SM1
CDK4_Melanocyte	Treg	COL4A1	CD44	0.281907813	p < 0.01	COL4A1_CD44	COL4A1 - CD44	COLLAGEN	ECM-Receptor	KEGG: hsa04512	CDK4_Melanocyte -> Treg (SM1)	0.028803485	CDK4_Melanocyte -> Treg	SM1
DMKN_Melanocyte	Treg	COL4A1	CD44	0.211795397	0.01 < p < 0.05	COL4A1_CD44	COL4A1 - CD44	COLLAGEN	ECM-Receptor	KEGG: hsa04512	DMKN_Melanocyte -> Treg (SM1)	0.008901478	DMKN_Melanocyte -> Treg	SM1
GAB2_Melanocyte	Treg	COL4A1	CD44	0.221926415	p < 0.01	COL4A1_CD44	COL4A1 - CD44	COLLAGEN	ECM-Receptor	KEGG: hsa04512	GAB2_Melanocyte -> Treg (SM1)	0.011042563	GAB2_Melanocyte -> Treg	SM1
IGFBP5_Melanocyte	Treg	COL4A1	CD44	0.327011152	p < 0.01	COL4A1_CD44	COL4A1 - CD44	COLLAGEN	ECM-Receptor	KEGG: hsa04512	IGFBP5_Melanocyte -> Treg (SM1)	0.046981579	IGFBP5_Melanocyte -> Treg	SM1
PTPRC_Melanocyte	Treg	COL4A1	CD44	0.211420487	p < 0.01	COL4A1_CD44	COL4A1 - CD44	COLLAGEN	ECM-Receptor	KEGG: hsa04512	PTPRC_Melanocyte -> Treg (SM1)	0.00882726	PTPRC_Melanocyte -> Treg	SM1
CDK4_Melanocyte	CDK4_Melanocyte	COL4A1	SDC1	0.116137804	p < 0.01	COL4A1_SDC1	COL4A1 - SDC1	COLLAGEN	ECM-Receptor	KEGG: hsa04512	CDK4_Melanocyte -> CDK4_Melanocyte (PM1)	0.00018219	CDK4_Melanocyte -> CDK4_Melanocyte	PM1
GAB2_Melanocyte	CDK4_Melanocyte	COL4A1	SDC1	0.10914152	p < 0.01	COL4A1_SDC1	COL4A1 - SDC1	COLLAGEN	ECM-Receptor	KEGG: hsa04512	GAB2_Melanocyte -> CDK4_Melanocyte (PM1)	0.000104909	GAB2_Melanocyte -> CDK4_Melanocyte	PM1
CDK4_Melanocyte	CDK4_Melanocyte	COL4A1	SDC4	0.116137804	p < 0.01	COL4A1_SDC4	COL4A1 - SDC4	COLLAGEN	ECM-Receptor	KEGG: hsa04512	CDK4_Melanocyte -> CDK4_Melanocyte (PM1)	0.00018219	CDK4_Melanocyte -> CDK4_Melanocyte	PM1
GAB2_Melanocyte	CDK4_Melanocyte	COL4A1	SDC4	0.10914152	p < 0.01	COL4A1_SDC4	COL4A1 - SDC4	COLLAGEN	ECM-Receptor	KEGG: hsa04512	GAB2_Melanocyte -> CDK4_Melanocyte (PM1)	0.000104909	GAB2_Melanocyte -> CDK4_Melanocyte	PM1
CDK4_Melanocyte	GAB2_Melanocyte	COL4A1	SDC4	0.119574055	p < 0.01	COL4A1_SDC4	COL4A1 - SDC4	COLLAGEN	ECM-Receptor	KEGG: hsa04512	CDK4_Melanocyte -> GAB2_Melanocyte (PM1)	0.000233339	CDK4_Melanocyte -> GAB2_Melanocyte	PM1
GAB2_Melanocyte	GAB2_Melanocyte	COL4A1	SDC4	0.112171107	p < 0.01	COL4A1_SDC4	COL4A1 - SDC4	COLLAGEN	ECM-Receptor	KEGG: hsa04512	GAB2_Melanocyte -> GAB2_Melanocyte (PM1)	0.000134365	GAB2_Melanocyte -> GAB2_Melanocyte	PM1
CDK4_Melanocyte	PTPRC_Melanocyte	COL4A1	SDC4	0.126142913	p < 0.01	COL4A1_SDC4	COL4A1 - SDC4	COLLAGEN	ECM-Receptor	KEGG: hsa04512	CDK4_Melanocyte -> PTPRC_Melanocyte (PM1)	0.000360681	CDK4_Melanocyte -> PTPRC_Melanocyte	PM1
GAB2_Melanocyte	PTPRC_Melanocyte	COL4A1	SDC4	0.117932932	p < 0.01	COL4A1_SDC4	COL4A1 - SDC4	COLLAGEN	ECM-Receptor	KEGG: hsa04512	GAB2_Melanocyte -> PTPRC_Melanocyte (PM1)	0.000207704	GAB2_Melanocyte -> PTPRC_Melanocyte	PM1
CDK4_Melanocyte	CDK4_Melanocyte	COL4A2	ITGA1_ITGB1	0.170482156	p < 0.01	COL4A2_ITGA1_ITGB1	COL4A2 - (ITGA1+ITGB1)	COLLAGEN	ECM-Receptor	KEGG: hsa04512	CDK4_Melanocyte -> CDK4_Melanocyte (PM1)	0.002834991	CDK4_Melanocyte -> CDK4_Melanocyte	PM1
GAB2_Melanocyte	CDK4_Melanocyte	COL4A2	ITGA1_ITGB1	0.165851728	p < 0.01	COL4A2_ITGA1_ITGB1	COL4A2 - (ITGA1+ITGB1)	COLLAGEN	ECM-Receptor	KEGG: hsa04512	GAB2_Melanocyte -> CDK4_Melanocyte (PM1)	0.002406741	GAB2_Melanocyte -> CDK4_Melanocyte	PM1
IGFBP5_Melanocyte	CDK4_Melanocyte	COL4A2	ITGA1_ITGB1	0.160768737	p < 0.01	COL4A2_ITGA1_ITGB1	COL4A2 - (ITGA1+ITGB1)	COLLAGEN	ECM-Receptor	KEGG: hsa04512	IGFBP5_Melanocyte -> CDK4_Melanocyte (PM1)	0.001989017	IGFBP5_Melanocyte -> CDK4_Melanocyte	PM1
CDK4_Melanocyte	GAB2_Melanocyte	COL4A2	ITGA1_ITGB1	0.163505616	p < 0.01	COL4A2_ITGA1_ITGB1	COL4A2 - (ITGA1+ITGB1)	COLLAGEN	ECM-Receptor	KEGG: hsa04512	CDK4_Melanocyte -> GAB2_Melanocyte (PM1)	0.002207272	CDK4_Melanocyte -> GAB2_Melanocyte	PM1
GAB2_Melanocyte	GAB2_Melanocyte	COL4A2	ITGA1_ITGB1	0.159239259	p < 0.01	COL4A2_ITGA1_ITGB1	COL4A2 - (ITGA1+ITGB1)	COLLAGEN	ECM-Receptor	KEGG: hsa04512	GAB2_Melanocyte -> GAB2_Melanocyte (PM1)	0.001873666	GAB2_Melanocyte -> GAB2_Melanocyte	PM1
IGFBP5_Melanocyte	GAB2_Melanocyte	COL4A2	ITGA1_ITGB1	0.154545556	p < 0.01	COL4A2_ITGA1_ITGB1	COL4A2 - (ITGA1+ITGB1)	COLLAGEN	ECM-Receptor	KEGG: hsa04512	IGFBP5_Melanocyte -> GAB2_Melanocyte (PM1)	0.001548321	IGFBP5_Melanocyte -> GAB2_Melanocyte	PM1
CDK4_Melanocyte	CDK4_Melanocyte	COL4A2	ITGA1_ITGB1	0.228674391	p < 0.01	COL4A2_ITGA1_ITGB1	COL4A2 - (ITGA1+ITGB1)	COLLAGEN	ECM-Receptor	KEGG: hsa04512	CDK4_Melanocyte -> CDK4_Melanocyte (SM1)	0.012612964	CDK4_Melanocyte -> CDK4_Melanocyte	SM1
DMKN_Melanocyte	CDK4_Melanocyte	COL4A2	ITGA1_ITGB1	0.175434736	p < 0.01	COL4A2_ITGA1_ITGB1	COL4A2 - (ITGA1+ITGB1)	COLLAGEN	ECM-Receptor	KEGG: hsa04512	DMKN_Melanocyte -> CDK4_Melanocyte (SM1)	0.003345546	DMKN_Melanocyte -> CDK4_Melanocyte	SM1
GAB2_Melanocyte	CDK4_Melanocyte	COL4A2	ITGA1_ITGB1	0.199451095	p < 0.01	COL4A2_ITGA1_ITGB1	COL4A2 - (ITGA1+ITGB1)	COLLAGEN	ECM-Receptor	KEGG: hsa04512	GAB2_Melanocyte -> CDK4_Melanocyte (SM1)	0.006645865	GAB2_Melanocyte -> CDK4_Melanocyte	SM1
IGFBP5_Melanocyte	CDK4_Melanocyte	COL4A2	ITGA1_ITGB1	0.244047039	p < 0.01	COL4A2_ITGA1_ITGB1	COL4A2 - (ITGA1+ITGB1)	COLLAGEN	ECM-Receptor	KEGG: hsa04512	IGFBP5_Melanocyte -> CDK4_Melanocyte (SM1)	0.016612984	IGFBP5_Melanocyte -> CDK4_Melanocyte	SM1
PTPRC_Melanocyte	CDK4_Melanocyte	COL4A2	ITGA1_ITGB1	0.201389983	p < 0.01	COL4A2_ITGA1_ITGB1	COL4A2 - (ITGA1+ITGB1)	COLLAGEN	ECM-Receptor	KEGG: hsa04512	PTPRC_Melanocyte -> CDK4_Melanocyte (SM1)	0.006974531	PTPRC_Melanocyte -> CDK4_Melanocyte	SM1
CDK4_Melanocyte	IGFBP5_Melanocyte	COL4A2	ITGA1_ITGB1	0.244790483	p < 0.01	COL4A2_ITGA1_ITGB1	COL4A2 - (ITGA1+ITGB1)	COLLAGEN	ECM-Receptor	KEGG: hsa04512	CDK4_Melanocyte -> IGFBP5_Melanocyte (SM1)	0.016821017	CDK4_Melanocyte -> IGFBP5_Melanocyte	SM1
DMKN_Melanocyte	IGFBP5_Melanocyte	COL4A2	ITGA1_ITGB1	0.184874146	p < 0.01	COL4A2_ITGA1_ITGB1	COL4A2 - (ITGA1+ITGB1)	COLLAGEN	ECM-Receptor	KEGG: hsa04512	DMKN_Melanocyte -> IGFBP5_Melanocyte (SM1)	0.004475733	DMKN_Melanocyte -> IGFBP5_Melanocyte	SM1
GAB2_Melanocyte	IGFBP5_Melanocyte	COL4A2	ITGA1_ITGB1	0.211692266	p < 0.01	COL4A2_ITGA1_ITGB1	COL4A2 - (ITGA1+ITGB1)	COLLAGEN	ECM-Receptor	KEGG: hsa04512	GAB2_Melanocyte -> IGFBP5_Melanocyte (SM1)	0.008881026	GAB2_Melanocyte -> IGFBP5_Melanocyte	SM1
IGFBP5_Melanocyte	IGFBP5_Melanocyte	COL4A2	ITGA1_ITGB1	0.262397123	p < 0.01	COL4A2_ITGA1_ITGB1	COL4A2 - (ITGA1+ITGB1)	COLLAGEN	ECM-Receptor	KEGG: hsa04512	IGFBP5_Melanocyte -> IGFBP5_Melanocyte (SM1)	0.022125657	IGFBP5_Melanocyte -> IGFBP5_Melanocyte	SM1
PTPRC_Melanocyte	IGFBP5_Melanocyte	COL4A2	ITGA1_ITGB1	0.213872667	p < 0.01	COL4A2_ITGA1_ITGB1	COL4A2 - (ITGA1+ITGB1)	COLLAGEN	ECM-Receptor	KEGG: hsa04512	PTPRC_Melanocyte -> IGFBP5_Melanocyte (SM1)	0.009319193	PTPRC_Melanocyte -> IGFBP5_Melanocyte	SM1
CDK4_Melanocyte	PTPRC_Melanocyte	COL4A2	ITGA1_ITGB1	0.230841853	p < 0.01	COL4A2_ITGA1_ITGB1	COL4A2 - (ITGA1+ITGB1)	COLLAGEN	ECM-Receptor	KEGG: hsa04512	CDK4_Melanocyte -> PTPRC_Melanocyte (SM1)	0.013141632	CDK4_Melanocyte -> PTPRC_Melanocyte	SM1
DMKN_Melanocyte	PTPRC_Melanocyte	COL4A2	ITGA1_ITGB1	0.176719912	p < 0.01	COL4A2_ITGA1_ITGB1	COL4A2 - (ITGA1+ITGB1)	COLLAGEN	ECM-Receptor	KEGG: hsa04512	DMKN_Melanocyte -> PTPRC_Melanocyte (SM1)	0.003487145	DMKN_Melanocyte -> PTPRC_Melanocyte	SM1
GAB2_Melanocyte	PTPRC_Melanocyte	COL4A2	ITGA1_ITGB1	0.201108227	p < 0.01	COL4A2_ITGA1_ITGB1	COL4A2 - (ITGA1+ITGB1)	COLLAGEN	ECM-Receptor	KEGG: hsa04512	GAB2_Melanocyte -> PTPRC_Melanocyte (SM1)	0.006926179	GAB2_Melanocyte -> PTPRC_Melanocyte	SM1
IGFBP5_Melanocyte	PTPRC_Melanocyte	COL4A2	ITGA1_ITGB1	0.246506968	p < 0.01	COL4A2_ITGA1_ITGB1	COL4A2 - (ITGA1+ITGB1)	COLLAGEN	ECM-Receptor	KEGG: hsa04512	IGFBP5_Melanocyte -> PTPRC_Melanocyte (SM1)	0.017306373	IGFBP5_Melanocyte -> PTPRC_Melanocyte	SM1
PTPRC_Melanocyte	PTPRC_Melanocyte	COL4A2	ITGA1_ITGB1	0.203079051	p < 0.01	COL4A2_ITGA1_ITGB1	COL4A2 - (ITGA1+ITGB1)	COLLAGEN	ECM-Receptor	KEGG: hsa04512	PTPRC_Melanocyte -> PTPRC_Melanocyte (SM1)	0.007268605	PTPRC_Melanocyte -> PTPRC_Melanocyte	SM1
CDK4_Melanocyte	GAB2_Melanocyte	COL4A2	ITGA2_ITGB1	0.171943683	p < 0.01	COL4A2_ITGA2_ITGB1	COL4A2 - (ITGA2+ITGB1)	COLLAGEN	ECM-Receptor	KEGG: hsa04512	CDK4_Melanocyte -> GAB2_Melanocyte (PM1)	0.002979923	CDK4_Melanocyte -> GAB2_Melanocyte	PM1
GAB2_Melanocyte	GAB2_Melanocyte	COL4A2	ITGA2_ITGB1	0.167235232	p < 0.01	COL4A2_ITGA2_ITGB1	COL4A2 - (ITGA2+ITGB1)	COLLAGEN	ECM-Receptor	KEGG: hsa04512	GAB2_Melanocyte -> GAB2_Melanocyte (PM1)	0.002529835	GAB2_Melanocyte -> GAB2_Melanocyte	PM1
IGFBP5_Melanocyte	GAB2_Melanocyte	COL4A2	ITGA2_ITGB1	0.162068968	p < 0.01	COL4A2_ITGA2_ITGB1	COL4A2 - (ITGA2+ITGB1)	COLLAGEN	ECM-Receptor	KEGG: hsa04512	IGFBP5_Melanocyte -> GAB2_Melanocyte (PM1)	0.002090791	IGFBP5_Melanocyte -> GAB2_Melanocyte	PM1
CDK4_Melanocyte	CDK4_Melanocyte	COL4A2	ITGA2_ITGB1	0.214707477	p < 0.01	COL4A2_ITGA2_ITGB1	COL4A2 - (ITGA2+ITGB1)	COLLAGEN	ECM-Receptor	KEGG: hsa04512	CDK4_Melanocyte -> CDK4_Melanocyte (SM1)	0.009490162	CDK4_Melanocyte -> CDK4_Melanocyte	SM1
IGFBP5_Melanocyte	CDK4_Melanocyte	COL4A2	ITGA2_ITGB1	0.228256475	p < 0.01	COL4A2_ITGA2_ITGB1	COL4A2 - (ITGA2+ITGB1)	COLLAGEN	ECM-Receptor	KEGG: hsa04512	IGFBP5_Melanocyte -> CDK4_Melanocyte (SM1)	0.01251238	IGFBP5_Melanocyte -> CDK4_Melanocyte	SM1
PTPRC_Melanocyte	CDK4_Melanocyte	COL4A2	ITGA2_ITGB1	0.190426403	p < 0.01	COL4A2_ITGA2_ITGB1	COL4A2 - (ITGA2+ITGB1)	COLLAGEN	ECM-Receptor	KEGG: hsa04512	PTPRC_Melanocyte -> CDK4_Melanocyte (SM1)	0.005240321	PTPRC_Melanocyte -> CDK4_Melanocyte	SM1
CDK4_Melanocyte	CDK4_Melanocyte	COL4A2	ITGA3_ITGB1	0.166903305	p < 0.01	COL4A2_ITGA3_ITGB1	COL4A2 - (ITGA3+ITGB1)	COLLAGEN	ECM-Receptor	KEGG: hsa04512	CDK4_Melanocyte -> CDK4_Melanocyte (PM1)	0.002499929	CDK4_Melanocyte -> CDK4_Melanocyte	PM1
GAB2_Melanocyte	CDK4_Melanocyte	COL4A2	ITGA3_ITGB1	0.162461374	p < 0.01	COL4A2_ITGA3_ITGB1	COL4A2 - (ITGA3+ITGB1)	COLLAGEN	ECM-Receptor	KEGG: hsa04512	GAB2_Melanocyte -> CDK4_Melanocyte (PM1)	0.002122185	GAB2_Melanocyte -> CDK4_Melanocyte	PM1
IGFBP5_Melanocyte	CDK4_Melanocyte	COL4A2	ITGA3_ITGB1	0.157579786	p < 0.01	COL4A2_ITGA3_ITGB1	COL4A2 - (ITGA3+ITGB1)	COLLAGEN	ECM-Receptor	KEGG: hsa04512	IGFBP5_Melanocyte -> CDK4_Melanocyte (PM1)	0.001753763	IGFBP5_Melanocyte -> CDK4_Melanocyte	PM1
CDK4_Melanocyte	GAB2_Melanocyte	COL4A2	ITGA3_ITGB1	0.168134177	p < 0.01	COL4A2_ITGA3_ITGB1	COL4A2 - (ITGA3+ITGB1)	COLLAGEN	ECM-Receptor	KEGG: hsa04512	CDK4_Melanocyte -> GAB2_Melanocyte (PM1)	0.002612022	CDK4_Melanocyte -> GAB2_Melanocyte	PM1
GAB2_Melanocyte	GAB2_Melanocyte	COL4A2	ITGA3_ITGB1	0.163627827	p < 0.01	COL4A2_ITGA3_ITGB1	COL4A2 - (ITGA3+ITGB1)	COLLAGEN	ECM-Receptor	KEGG: hsa04512	GAB2_Melanocyte -> GAB2_Melanocyte (PM1)	0.002217378	GAB2_Melanocyte -> GAB2_Melanocyte	PM1
IGFBP5_Melanocyte	GAB2_Melanocyte	COL4A2	ITGA3_ITGB1	0.158677374	p < 0.01	COL4A2_ITGA3_ITGB1	COL4A2 - (ITGA3+ITGB1)	COLLAGEN	ECM-Receptor	KEGG: hsa04512	IGFBP5_Melanocyte -> GAB2_Melanocyte (PM1)	0.00183246	IGFBP5_Melanocyte -> GAB2_Melanocyte	PM1
CDK4_Melanocyte	CDK4_Melanocyte	COL4A2	ITGA3_ITGB1	0.271403478	p < 0.01	COL4A2_ITGA3_ITGB1	COL4A2 - (ITGA3+ITGB1)	COLLAGEN	ECM-Receptor	KEGG: hsa04512	CDK4_Melanocyte -> CDK4_Melanocyte (SM1)	0.025108442	CDK4_Melanocyte -> CDK4_Melanocyte	SM1
DMKN_Melanocyte	CDK4_Melanocyte	COL4A2	ITGA3_ITGB1	0.199907859	p < 0.01	COL4A2_ITGA3_ITGB1	COL4A2 - (ITGA3+ITGB1)	COLLAGEN	ECM-Receptor	KEGG: hsa04512	DMKN_Melanocyte -> CDK4_Melanocyte (SM1)	0.006722437	DMKN_Melanocyte -> CDK4_Melanocyte	SM1
GAB2_Melanocyte	CDK4_Melanocyte	COL4A2	ITGA3_ITGB1	0.231520261	p < 0.01	COL4A2_ITGA3_ITGB1	COL4A2 - (ITGA3+ITGB1)	COLLAGEN	ECM-Receptor	KEGG: hsa04512	GAB2_Melanocyte -> CDK4_Melanocyte (SM1)	0.013309511	GAB2_Melanocyte -> CDK4_Melanocyte	SM1
IGFBP5_Melanocyte	CDK4_Melanocyte	COL4A2	ITGA3_ITGB1	0.292989028	p < 0.01	COL4A2_ITGA3_ITGB1	COL4A2 - (ITGA3+ITGB1)	COLLAGEN	ECM-Receptor	KEGG: hsa04512	IGFBP5_Melanocyte -> CDK4_Melanocyte (SM1)	0.032939027	IGFBP5_Melanocyte -> CDK4_Melanocyte	SM1
PTPRC_Melanocyte	CDK4_Melanocyte	COL4A2	ITGA3_ITGB1	0.234118679	p < 0.01	COL4A2_ITGA3_ITGB1	COL4A2 - (ITGA3+ITGB1)	COLLAGEN	ECM-Receptor	KEGG: hsa04512	PTPRC_Melanocyte -> CDK4_Melanocyte (SM1)	0.013963089	PTPRC_Melanocyte -> CDK4_Melanocyte	SM1
CDK4_Melanocyte	DMKN_Melanocyte	COL4A2	ITGA3_ITGB1	0.207871322	p < 0.01	COL4A2_ITGA3_ITGB1	COL4A2 - (ITGA3+ITGB1)	COLLAGEN	ECM-Receptor	KEGG: hsa04512	CDK4_Melanocyte -> DMKN_Melanocyte (SM1)	0.008142416	CDK4_Melanocyte -> DMKN_Melanocyte	SM1
IGFBP5_Melanocyte	DMKN_Melanocyte	COL4A2	ITGA3_ITGB1	0.220566889	p < 0.01	COL4A2_ITGA3_ITGB1	COL4A2 - (ITGA3+ITGB1)	COLLAGEN	ECM-Receptor	KEGG: hsa04512	IGFBP5_Melanocyte -> DMKN_Melanocyte (SM1)	0.010740087	IGFBP5_Melanocyte -> DMKN_Melanocyte	SM1
PTPRC_Melanocyte	DMKN_Melanocyte	COL4A2	ITGA3_ITGB1	0.185008725	0.01 < p < 0.05	COL4A2_ITGA3_ITGB1	COL4A2 - (ITGA3+ITGB1)	COLLAGEN	ECM-Receptor	KEGG: hsa04512	PTPRC_Melanocyte -> DMKN_Melanocyte (SM1)	0.004493378	PTPRC_Melanocyte -> DMKN_Melanocyte	SM1
CDK4_Melanocyte	GAB2_Melanocyte	COL4A2	ITGA3_ITGB1	0.22752669	p < 0.01	COL4A2_ITGA3_ITGB1	COL4A2 - (ITGA3+ITGB1)	COLLAGEN	ECM-Receptor	KEGG: hsa04512	CDK4_Melanocyte -> GAB2_Melanocyte (SM1)	0.012337785	CDK4_Melanocyte -> GAB2_Melanocyte	SM1
IGFBP5_Melanocyte	GAB2_Melanocyte	COL4A2	ITGA3_ITGB1	0.242745492	p < 0.01	COL4A2_ITGA3_ITGB1	COL4A2 - (ITGA3+ITGB1)	COLLAGEN	ECM-Receptor	KEGG: hsa04512	IGFBP5_Melanocyte -> GAB2_Melanocyte (SM1)	0.016251973	IGFBP5_Melanocyte -> GAB2_Melanocyte	SM1
PTPRC_Melanocyte	GAB2_Melanocyte	COL4A2	ITGA3_ITGB1	0.200494279	p < 0.01	COL4A2_ITGA3_ITGB1	COL4A2 - (ITGA3+ITGB1)	COLLAGEN	ECM-Receptor	KEGG: hsa04512	PTPRC_Melanocyte -> GAB2_Melanocyte (SM1)	0.006821516	PTPRC_Melanocyte -> GAB2_Melanocyte	SM1
CDK4_Melanocyte	IGFBP5_Melanocyte	COL4A2	ITGA3_ITGB1	0.255935816	p < 0.01	COL4A2_ITGA3_ITGB1	COL4A2 - (ITGA3+ITGB1)	COLLAGEN	ECM-Receptor	KEGG: hsa04512	CDK4_Melanocyte -> IGFBP5_Melanocyte (SM1)	0.020096098	CDK4_Melanocyte -> IGFBP5_Melanocyte	SM1
DMKN_Melanocyte	IGFBP5_Melanocyte	COL4A2	ITGA3_ITGB1	0.191250633	0.01 < p < 0.05	COL4A2_ITGA3_ITGB1	COL4A2 - (ITGA3+ITGB1)	COLLAGEN	ECM-Receptor	KEGG: hsa04512	DMKN_Melanocyte -> IGFBP5_Melanocyte (SM1)	0.00536027	DMKN_Melanocyte -> IGFBP5_Melanocyte	SM1
GAB2_Melanocyte	IGFBP5_Melanocyte	COL4A2	ITGA3_ITGB1	0.220052601	p < 0.01	COL4A2_ITGA3_ITGB1	COL4A2 - (ITGA3+ITGB1)	COLLAGEN	ECM-Receptor	KEGG: hsa04512	GAB2_Melanocyte -> IGFBP5_Melanocyte (SM1)	0.010626887	GAB2_Melanocyte -> IGFBP5_Melanocyte	SM1
IGFBP5_Melanocyte	IGFBP5_Melanocyte	COL4A2	ITGA3_ITGB1	0.275165933	p < 0.01	COL4A2_ITGA3_ITGB1	COL4A2 - (ITGA3+ITGB1)	COLLAGEN	ECM-Receptor	KEGG: hsa04512	IGFBP5_Melanocyte -> IGFBP5_Melanocyte (SM1)	0.026405821	IGFBP5_Melanocyte -> IGFBP5_Melanocyte	SM1
PTPRC_Melanocyte	IGFBP5_Melanocyte	COL4A2	ITGA3_ITGB1	0.222405285	p < 0.01	COL4A2_ITGA3_ITGB1	COL4A2 - (ITGA3+ITGB1)	COLLAGEN	ECM-Receptor	KEGG: hsa04512	PTPRC_Melanocyte -> IGFBP5_Melanocyte (SM1)	0.01115022	PTPRC_Melanocyte -> IGFBP5_Melanocyte	SM1
CDK4_Melanocyte	PTPRC_Melanocyte	COL4A2	ITGA3_ITGB1	0.234685415	p < 0.01	COL4A2_ITGA3_ITGB1	COL4A2 - (ITGA3+ITGB1)	COLLAGEN	ECM-Receptor	KEGG: hsa04512	CDK4_Melanocyte -> PTPRC_Melanocyte (SM1)	0.01410786	CDK4_Melanocyte -> PTPRC_Melanocyte	SM1
GAB2_Melanocyte	PTPRC_Melanocyte	COL4A2	ITGA3_ITGB1	0.204038453	0.01 < p < 0.05	COL4A2_ITGA3_ITGB1	COL4A2 - (ITGA3+ITGB1)	COLLAGEN	ECM-Receptor	KEGG: hsa04512	GAB2_Melanocyte -> PTPRC_Melanocyte (SM1)	0.007438865	GAB2_Melanocyte -> PTPRC_Melanocyte	SM1
IGFBP5_Melanocyte	PTPRC_Melanocyte	COL4A2	ITGA3_ITGB1	0.250875315	p < 0.01	COL4A2_ITGA3_ITGB1	COL4A2 - (ITGA3+ITGB1)	COLLAGEN	ECM-Receptor	KEGG: hsa04512	IGFBP5_Melanocyte -> PTPRC_Melanocyte (SM1)	0.018573047	IGFBP5_Melanocyte -> PTPRC_Melanocyte	SM1
PTPRC_Melanocyte	PTPRC_Melanocyte	COL4A2	ITGA3_ITGB1	0.206066333	p < 0.01	COL4A2_ITGA3_ITGB1	COL4A2 - (ITGA3+ITGB1)	COLLAGEN	ECM-Receptor	KEGG: hsa04512	PTPRC_Melanocyte -> PTPRC_Melanocyte (SM1)	0.00780644	PTPRC_Melanocyte -> PTPRC_Melanocyte	SM1
CDK4_Melanocyte	CDK4_Melanocyte	COL4A2	ITGAV_ITGB8	0.170817667	p < 0.01	COL4A2_ITGAV_ITGB8	COL4A2 - (ITGAV+ITGB8)	COLLAGEN	ECM-Receptor	KEGG: hsa04512	CDK4_Melanocyte -> CDK4_Melanocyte (SM1)	0.002867842	CDK4_Melanocyte -> CDK4_Melanocyte	SM1
DMKN_Melanocyte	CDK4_Melanocyte	COL4A2	ITGAV_ITGB8	0.139110766	p < 0.01	COL4A2_ITGAV_ITGB8	COL4A2 - (ITGAV+ITGB8)	COLLAGEN	ECM-Receptor	KEGG: hsa04512	DMKN_Melanocyte -> CDK4_Melanocyte (SM1)	0.000755209	DMKN_Melanocyte -> CDK4_Melanocyte	SM1
GAB2_Melanocyte	CDK4_Melanocyte	COL4A2	ITGAV_ITGB8	0.153856	p < 0.01	COL4A2_ITGAV_ITGB8	COL4A2 - (ITGAV+ITGB8)	COLLAGEN	ECM-Receptor	KEGG: hsa04512	GAB2_Melanocyte -> CDK4_Melanocyte (SM1)	0.001504065	GAB2_Melanocyte -> CDK4_Melanocyte	SM1
IGFBP5_Melanocyte	CDK4_Melanocyte	COL4A2	ITGAV_ITGB8	0.179352861	p < 0.01	COL4A2_ITGAV_ITGB8	COL4A2 - (ITGAV+ITGB8)	COLLAGEN	ECM-Receptor	KEGG: hsa04512	IGFBP5_Melanocyte -> CDK4_Melanocyte (SM1)	0.003789197	IGFBP5_Melanocyte -> CDK4_Melanocyte	SM1
PTPRC_Melanocyte	CDK4_Melanocyte	COL4A2	ITGAV_ITGB8	0.155013336	p < 0.01	COL4A2_ITGAV_ITGB8	COL4A2 - (ITGAV+ITGB8)	COLLAGEN	ECM-Receptor	KEGG: hsa04512	PTPRC_Melanocyte -> CDK4_Melanocyte (SM1)	0.001578851	PTPRC_Melanocyte -> CDK4_Melanocyte	SM1
CDK4_Melanocyte	IGFBP5_Melanocyte	COL4A2	ITGAV_ITGB8	0.179503338	p < 0.01	COL4A2_ITGAV_ITGB8	COL4A2 - (ITGAV+ITGB8)	COLLAGEN	ECM-Receptor	KEGG: hsa04512	CDK4_Melanocyte -> IGFBP5_Melanocyte (SM1)	0.00380695	CDK4_Melanocyte -> IGFBP5_Melanocyte	SM1
DMKN_Melanocyte	IGFBP5_Melanocyte	COL4A2	ITGAV_ITGB8	0.14483195	p < 0.01	COL4A2_ITGAV_ITGB8	COL4A2 - (ITGAV+ITGB8)	COLLAGEN	ECM-Receptor	KEGG: hsa04512	DMKN_Melanocyte -> IGFBP5_Melanocyte (SM1)	0.001003207	DMKN_Melanocyte -> IGFBP5_Melanocyte	SM1
GAB2_Melanocyte	IGFBP5_Melanocyte	COL4A2	ITGAV_ITGB8	0.160878584	p < 0.01	COL4A2_ITGAV_ITGB8	COL4A2 - (ITGAV+ITGB8)	COLLAGEN	ECM-Receptor	KEGG: hsa04512	GAB2_Melanocyte -> IGFBP5_Melanocyte (SM1)	0.001997482	GAB2_Melanocyte -> IGFBP5_Melanocyte	SM1
IGFBP5_Melanocyte	IGFBP5_Melanocyte	COL4A2	ITGAV_ITGB8	0.188941794	p < 0.01	COL4A2_ITGAV_ITGB8	COL4A2 - (ITGAV+ITGB8)	COLLAGEN	ECM-Receptor	KEGG: hsa04512	IGFBP5_Melanocyte -> IGFBP5_Melanocyte (SM1)	0.005028491	IGFBP5_Melanocyte -> IGFBP5_Melanocyte	SM1
PTPRC_Melanocyte	IGFBP5_Melanocyte	COL4A2	ITGAV_ITGB8	0.162143771	p < 0.01	COL4A2_ITGAV_ITGB8	COL4A2 - (ITGAV+ITGB8)	COLLAGEN	ECM-Receptor	KEGG: hsa04512	PTPRC_Melanocyte -> IGFBP5_Melanocyte (SM1)	0.002096751	PTPRC_Melanocyte -> IGFBP5_Melanocyte	SM1
CDK4_Melanocyte	PTPRC_Melanocyte	COL4A2	ITGAV_ITGB8	0.174621304	p < 0.01	COL4A2_ITGAV_ITGB8	COL4A2 - (ITGAV+ITGB8)	COLLAGEN	ECM-Receptor	KEGG: hsa04512	CDK4_Melanocyte -> PTPRC_Melanocyte (SM1)	0.003257882	CDK4_Melanocyte -> PTPRC_Melanocyte	SM1
DMKN_Melanocyte	PTPRC_Melanocyte	COL4A2	ITGAV_ITGB8	0.1416288	0.01 < p < 0.05	COL4A2_ITGAV_ITGB8	COL4A2 - (ITGAV+ITGB8)	COLLAGEN	ECM-Receptor	KEGG: hsa04512	DMKN_Melanocyte -> PTPRC_Melanocyte (SM1)	0.000858168	DMKN_Melanocyte -> PTPRC_Melanocyte	SM1
GAB2_Melanocyte	PTPRC_Melanocyte	COL4A2	ITGAV_ITGB8	0.156939535	p < 0.01	COL4A2_ITGAV_ITGB8	COL4A2 - (ITGAV+ITGB8)	COLLAGEN	ECM-Receptor	KEGG: hsa04512	GAB2_Melanocyte -> PTPRC_Melanocyte (SM1)	0.001708942	GAB2_Melanocyte -> PTPRC_Melanocyte	SM1
IGFBP5_Melanocyte	PTPRC_Melanocyte	COL4A2	ITGAV_ITGB8	0.183546541	p < 0.01	COL4A2_ITGAV_ITGB8	COL4A2 - (ITGAV+ITGB8)	COLLAGEN	ECM-Receptor	KEGG: hsa04512	IGFBP5_Melanocyte -> PTPRC_Melanocyte (SM1)	0.004304004	IGFBP5_Melanocyte -> PTPRC_Melanocyte	SM1
PTPRC_Melanocyte	PTPRC_Melanocyte	COL4A2	ITGAV_ITGB8	0.158143652	p < 0.01	COL4A2_ITGAV_ITGB8	COL4A2 - (ITGAV+ITGB8)	COLLAGEN	ECM-Receptor	KEGG: hsa04512	PTPRC_Melanocyte -> PTPRC_Melanocyte (SM1)	0.001793897	PTPRC_Melanocyte -> PTPRC_Melanocyte	SM1
CDK4_Melanocyte	CD27+_CD4	COL4A2	CD44	0.245968975	0.01 < p < 0.05	COL4A2_CD44	COL4A2 - CD44	COLLAGEN	ECM-Receptor	KEGG: hsa04512	CDK4_Melanocyte -> CD27+_CD4 (PM1)	0.017153494	CDK4_Melanocyte -> CD27+_CD4	PM1
GAB2_Melanocyte	CD27+_CD4	COL4A2	CD44	0.236566155	p < 0.01	COL4A2_CD44	COL4A2 - CD44	COLLAGEN	ECM-Receptor	KEGG: hsa04512	GAB2_Melanocyte -> CD27+_CD4 (PM1)	0.014593962	GAB2_Melanocyte -> CD27+_CD4	PM1
IGFBP5_Melanocyte	CD27+_CD4	COL4A2	CD44	0.226466835	0.01 < p < 0.05	COL4A2_CD44	COL4A2 - CD44	COLLAGEN	ECM-Receptor	KEGG: hsa04512	IGFBP5_Melanocyte -> CD27+_CD4 (PM1)	0.012086603	IGFBP5_Melanocyte -> CD27+_CD4	PM1
CDK4_Melanocyte	CD4_Memory	COL4A2	CD44	0.266540344	p < 0.01	COL4A2_CD44	COL4A2 - CD44	COLLAGEN	ECM-Receptor	KEGG: hsa04512	CDK4_Melanocyte -> CD4_Memory (PM1)	0.023475986	CDK4_Melanocyte -> CD4_Memory	PM1
GAB2_Melanocyte	CD4_Memory	COL4A2	CD44	0.255596874	p < 0.01	COL4A2_CD44	COL4A2 - CD44	COLLAGEN	ECM-Receptor	KEGG: hsa04512	GAB2_Melanocyte -> CD4_Memory (PM1)	0.019992243	GAB2_Melanocyte -> CD4_Memory	PM1
IGFBP5_Melanocyte	CD4_Memory	COL4A2	CD44	0.243903659	p < 0.01	COL4A2_CD44	COL4A2 - CD44	COLLAGEN	ECM-Receptor	KEGG: hsa04512	IGFBP5_Melanocyte -> CD4_Memory (PM1)	0.016573015	IGFBP5_Melanocyte -> CD4_Memory	PM1
CDK4_Melanocyte	CD4_Naive	COL4A2	CD44	0.267528721	p < 0.01	COL4A2_CD44	COL4A2 - CD44	COLLAGEN	ECM-Receptor	KEGG: hsa04512	CDK4_Melanocyte -> CD4_Naive (PM1)	0.023803648	CDK4_Melanocyte -> CD4_Naive	PM1
GAB2_Melanocyte	CD4_Naive	COL4A2	CD44	0.256508895	p < 0.01	COL4A2_CD44	COL4A2 - CD44	COLLAGEN	ECM-Receptor	KEGG: hsa04512	GAB2_Melanocyte -> CD4_Naive (PM1)	0.020272291	GAB2_Melanocyte -> CD4_Naive	PM1
IGFBP5_Melanocyte	CD4_Naive	COL4A2	CD44	0.244736933	p < 0.01	COL4A2_CD44	COL4A2 - CD44	COLLAGEN	ECM-Receptor	KEGG: hsa04512	IGFBP5_Melanocyte -> CD4_Naive (PM1)	0.016805989	IGFBP5_Melanocyte -> CD4_Naive	PM1
CDK4_Melanocyte	CD8_Cytotoxic	COL4A2	CD44	0.265972111	p < 0.01	COL4A2_CD44	COL4A2 - CD44	COLLAGEN	ECM-Receptor	KEGG: hsa04512	CDK4_Melanocyte -> CD8_Cytotoxic (PM1)	0.023288568	CDK4_Melanocyte -> CD8_Cytotoxic	PM1
GAB2_Melanocyte	CD8_Cytotoxic	COL4A2	CD44	0.255072446	p < 0.01	COL4A2_CD44	COL4A2 - CD44	COLLAGEN	ECM-Receptor	KEGG: hsa04512	GAB2_Melanocyte -> CD8_Cytotoxic (PM1)	0.019832073	GAB2_Melanocyte -> CD8_Cytotoxic	PM1
IGFBP5_Melanocyte	CD8_Cytotoxic	COL4A2	CD44	0.243424415	p < 0.01	COL4A2_CD44	COL4A2 - CD44	COLLAGEN	ECM-Receptor	KEGG: hsa04512	IGFBP5_Melanocyte -> CD8_Cytotoxic (PM1)	0.016439779	IGFBP5_Melanocyte -> CD8_Cytotoxic	PM1
CDK4_Melanocyte	CDK4_Melanocyte	COL4A2	CD44	0.28235022	p < 0.01	COL4A2_CD44	COL4A2 - CD44	COLLAGEN	ECM-Receptor	KEGG: hsa04512	CDK4_Melanocyte -> CDK4_Melanocyte (PM1)	0.028964023	CDK4_Melanocyte -> CDK4_Melanocyte	PM1
GAB2_Melanocyte	CDK4_Melanocyte	COL4A2	CD44	0.270160736	p < 0.01	COL4A2_CD44	COL4A2 - CD44	COLLAGEN	ECM-Receptor	KEGG: hsa04512	GAB2_Melanocyte -> CDK4_Melanocyte (PM1)	0.024686466	GAB2_Melanocyte -> CDK4_Melanocyte	PM1
IGFBP5_Melanocyte	CDK4_Melanocyte	COL4A2	CD44	0.257185165	p < 0.01	COL4A2_CD44	COL4A2 - CD44	COLLAGEN	ECM-Receptor	KEGG: hsa04512	IGFBP5_Melanocyte -> CDK4_Melanocyte (PM1)	0.020481174	IGFBP5_Melanocyte -> CDK4_Melanocyte	PM1
CDK4_Melanocyte	DMKN_Melanocyte	COL4A2	CD44	0.268608125	p < 0.01	COL4A2_CD44	COL4A2 - CD44	COLLAGEN	ECM-Receptor	KEGG: hsa04512	CDK4_Melanocyte -> DMKN_Melanocyte (PM1)	0.024163898	CDK4_Melanocyte -> DMKN_Melanocyte	PM1
GAB2_Melanocyte	DMKN_Melanocyte	COL4A2	CD44	0.257504672	p < 0.01	COL4A2_CD44	COL4A2 - CD44	COLLAGEN	ECM-Receptor	KEGG: hsa04512	GAB2_Melanocyte -> DMKN_Melanocyte (PM1)	0.020580224	GAB2_Melanocyte -> DMKN_Melanocyte	PM1
IGFBP5_Melanocyte	DMKN_Melanocyte	COL4A2	CD44	0.24564649	p < 0.01	COL4A2_CD44	COL4A2 - CD44	COLLAGEN	ECM-Receptor	KEGG: hsa04512	IGFBP5_Melanocyte -> DMKN_Melanocyte (PM1)	0.017062185	IGFBP5_Melanocyte -> DMKN_Melanocyte	PM1
CDK4_Melanocyte	GAB2_Melanocyte	COL4A2	CD44	0.285170037	p < 0.01	COL4A2_CD44	COL4A2 - CD44	COLLAGEN	ECM-Receptor	KEGG: hsa04512	CDK4_Melanocyte -> GAB2_Melanocyte (PM1)	0.029996344	CDK4_Melanocyte -> GAB2_Melanocyte	PM1
GAB2_Melanocyte	GAB2_Melanocyte	COL4A2	CD44	0.272752906	p < 0.01	COL4A2_CD44	COL4A2 - CD44	COLLAGEN	ECM-Receptor	KEGG: hsa04512	GAB2_Melanocyte -> GAB2_Melanocyte (PM1)	0.025570343	GAB2_Melanocyte -> GAB2_Melanocyte	PM1
IGFBP5_Melanocyte	GAB2_Melanocyte	COL4A2	CD44	0.259543633	p < 0.01	COL4A2_CD44	COL4A2 - CD44	COLLAGEN	ECM-Receptor	KEGG: hsa04512	IGFBP5_Melanocyte -> GAB2_Melanocyte (PM1)	0.02121776	IGFBP5_Melanocyte -> GAB2_Melanocyte	PM1
CDK4_Melanocyte	gdT	COL4A2	CD44	0.254724283	0.01 < p < 0.05	COL4A2_CD44	COL4A2 - CD44	COLLAGEN	ECM-Receptor	KEGG: hsa04512	NA	0.019726085	CDK4_Melanocyte -> gdT	PM1
GAB2_Melanocyte	gdT	COL4A2	CD44	0.244677247	p < 0.01	COL4A2_CD44	COL4A2 - CD44	COLLAGEN	ECM-Receptor	KEGG: hsa04512	NA	0.016789246	GAB2_Melanocyte -> gdT	PM1
IGFBP5_Melanocyte	gdT	COL4A2	CD44	0.233910242	0.01 < p < 0.05	COL4A2_CD44	COL4A2 - CD44	COLLAGEN	ECM-Receptor	KEGG: hsa04512	NA	0.013910044	IGFBP5_Melanocyte -> gdT	PM1
CDK4_Melanocyte	IGFBP5_Melanocyte	COL4A2	CD44	0.272220938	p < 0.01	COL4A2_CD44	COL4A2 - CD44	COLLAGEN	ECM-Receptor	KEGG: hsa04512	CDK4_Melanocyte -> IGFBP5_Melanocyte (PM1)	0.025387795	CDK4_Melanocyte -> IGFBP5_Melanocyte	PM1
GAB2_Melanocyte	IGFBP5_Melanocyte	COL4A2	CD44	0.260835783	p < 0.01	COL4A2_CD44	COL4A2 - CD44	COLLAGEN	ECM-Receptor	KEGG: hsa04512	GAB2_Melanocyte -> IGFBP5_Melanocyte (PM1)	0.021626631	GAB2_Melanocyte -> IGFBP5_Melanocyte	PM1
IGFBP5_Melanocyte	IGFBP5_Melanocyte	COL4A2	CD44	0.248687358	p < 0.01	COL4A2_CD44	COL4A2 - CD44	COLLAGEN	ECM-Receptor	KEGG: hsa04512	IGFBP5_Melanocyte -> IGFBP5_Melanocyte (PM1)	0.017932992	IGFBP5_Melanocyte -> IGFBP5_Melanocyte	PM1
CDK4_Melanocyte	NK	COL4A2	CD44	0.268254789	p < 0.01	COL4A2_CD44	COL4A2 - CD44	COLLAGEN	ECM-Receptor	KEGG: hsa04512	CDK4_Melanocyte -> NK (PM1)	0.024045696	CDK4_Melanocyte -> NK	PM1
GAB2_Melanocyte	NK	COL4A2	CD44	0.257178738	p < 0.01	COL4A2_CD44	COL4A2 - CD44	COLLAGEN	ECM-Receptor	KEGG: hsa04512	GAB2_Melanocyte -> NK (PM1)	0.020479184	GAB2_Melanocyte -> NK	PM1
IGFBP5_Melanocyte	NK	COL4A2	CD44	0.245348805	p < 0.01	COL4A2_CD44	COL4A2 - CD44	COLLAGEN	ECM-Receptor	KEGG: hsa04512	IGFBP5_Melanocyte -> NK (PM1)	0.016978118	IGFBP5_Melanocyte -> NK	PM1
CDK4_Melanocyte	PTPRC_Melanocyte	COL4A2	CD44	0.252216697	0.01 < p < 0.05	COL4A2_CD44	COL4A2 - CD44	COLLAGEN	ECM-Receptor	KEGG: hsa04512	CDK4_Melanocyte -> PTPRC_Melanocyte (PM1)	0.018970985	CDK4_Melanocyte -> PTPRC_Melanocyte	PM1
GAB2_Melanocyte	PTPRC_Melanocyte	COL4A2	CD44	0.242355938	p < 0.01	COL4A2_CD44	COL4A2 - CD44	COLLAGEN	ECM-Receptor	KEGG: hsa04512	GAB2_Melanocyte -> PTPRC_Melanocyte (PM1)	0.016144714	GAB2_Melanocyte -> PTPRC_Melanocyte	PM1
IGFBP5_Melanocyte	PTPRC_Melanocyte	COL4A2	CD44	0.231781811	0.01 < p < 0.05	COL4A2_CD44	COL4A2 - CD44	COLLAGEN	ECM-Receptor	KEGG: hsa04512	IGFBP5_Melanocyte -> PTPRC_Melanocyte (PM1)	0.01337454	IGFBP5_Melanocyte -> PTPRC_Melanocyte	PM1
CDK4_Melanocyte	TNF+_CD4	COL4A2	CD44	0.245316792	0.01 < p < 0.05	COL4A2_CD44	COL4A2 - CD44	COLLAGEN	ECM-Receptor	KEGG: hsa04512	CDK4_Melanocyte -> TNF+_CD4 (PM1)	0.01696909	CDK4_Melanocyte -> TNF+_CD4	PM1
GAB2_Melanocyte	TNF+_CD4	COL4A2	CD44	0.235961262	p < 0.01	COL4A2_CD44	COL4A2 - CD44	COLLAGEN	ECM-Receptor	KEGG: hsa04512	GAB2_Melanocyte -> TNF+_CD4 (PM1)	0.01443667	GAB2_Melanocyte -> TNF+_CD4	PM1
IGFBP5_Melanocyte	TNF+_CD4	COL4A2	CD44	0.225911027	0.01 < p < 0.05	COL4A2_CD44	COL4A2 - CD44	COLLAGEN	ECM-Receptor	KEGG: hsa04512	IGFBP5_Melanocyte -> TNF+_CD4 (PM1)	0.011956007	IGFBP5_Melanocyte -> TNF+_CD4	PM1
CDK4_Melanocyte	Treg	COL4A2	CD44	0.264276707	p < 0.01	COL4A2_CD44	COL4A2 - CD44	COLLAGEN	ECM-Receptor	KEGG: hsa04512	CDK4_Melanocyte -> Treg (PM1)	0.022733567	CDK4_Melanocyte -> Treg	PM1
GAB2_Melanocyte	Treg	COL4A2	CD44	0.253507324	p < 0.01	COL4A2_CD44	COL4A2 - CD44	COLLAGEN	ECM-Receptor	KEGG: hsa04512	GAB2_Melanocyte -> Treg (PM1)	0.019357812	GAB2_Melanocyte -> Treg	PM1
IGFBP5_Melanocyte	Treg	COL4A2	CD44	0.241993728	p < 0.01	COL4A2_CD44	COL4A2 - CD44	COLLAGEN	ECM-Receptor	KEGG: hsa04512	IGFBP5_Melanocyte -> Treg (PM1)	0.016045313	IGFBP5_Melanocyte -> Treg	PM1
CDK4_Melanocyte	CD27+_CD4	COL4A2	CD44	0.34454082	p < 0.01	COL4A2_CD44	COL4A2 - CD44	COLLAGEN	ECM-Receptor	KEGG: hsa04512	CDK4_Melanocyte -> CD27+_CD4 (SM1)	0.05489057	CDK4_Melanocyte -> CD27+_CD4	SM1
GAB2_Melanocyte	CD27+_CD4	COL4A2	CD44	0.283874835	0.01 < p < 0.05	COL4A2_CD44	COL4A2 - CD44	COLLAGEN	ECM-Receptor	KEGG: hsa04512	GAB2_Melanocyte -> CD27+_CD4 (SM1)	0.029520236	GAB2_Melanocyte -> CD27+_CD4	SM1
IGFBP5_Melanocyte	CD27+_CD4	COL4A2	CD44	0.37872448	p < 0.01	COL4A2_CD44	COL4A2 - CD44	COLLAGEN	ECM-Receptor	KEGG: hsa04512	IGFBP5_Melanocyte -> CD27+_CD4 (SM1)	0.071329739	IGFBP5_Melanocyte -> CD27+_CD4	SM1
PTPRC_Melanocyte	CD27+_CD4	COL4A2	CD44	0.287724469	p < 0.01	COL4A2_CD44	COL4A2 - CD44	COLLAGEN	ECM-Receptor	KEGG: hsa04512	PTPRC_Melanocyte -> CD27+_CD4 (SM1)	0.030944893	PTPRC_Melanocyte -> CD27+_CD4	SM1
CDK4_Melanocyte	CD4_Naive	COL4A2	CD44	0.321388356	p < 0.01	COL4A2_CD44	COL4A2 - CD44	COLLAGEN	ECM-Receptor	KEGG: hsa04512	CDK4_Melanocyte -> CD4_Naive (SM1)	0.044534086	CDK4_Melanocyte -> CD4_Naive	SM1
IGFBP5_Melanocyte	CD4_Naive	COL4A2	CD44	0.351340539	p < 0.01	COL4A2_CD44	COL4A2 - CD44	COLLAGEN	ECM-Receptor	KEGG: hsa04512	IGFBP5_Melanocyte -> CD4_Naive (SM1)	0.058062142	IGFBP5_Melanocyte -> CD4_Naive	SM1
PTPRC_Melanocyte	CD4_Naive	COL4A2	CD44	0.271046566	0.01 < p < 0.05	COL4A2_CD44	COL4A2 - CD44	COLLAGEN	ECM-Receptor	KEGG: hsa04512	PTPRC_Melanocyte -> CD4_Naive (SM1)	0.024986916	PTPRC_Melanocyte -> CD4_Naive	SM1
CDK4_Melanocyte	CD8_Cytotoxic	COL4A2	CD44	0.340381639	p < 0.01	COL4A2_CD44	COL4A2 - CD44	COLLAGEN	ECM-Receptor	KEGG: hsa04512	CDK4_Melanocyte -> CD8_Cytotoxic (SM1)	0.052977987	CDK4_Melanocyte -> CD8_Cytotoxic	SM1
GAB2_Melanocyte	CD8_Cytotoxic	COL4A2	CD44	0.280971545	0.01 < p < 0.05	COL4A2_CD44	COL4A2 - CD44	COLLAGEN	ECM-Receptor	KEGG: hsa04512	GAB2_Melanocyte -> CD8_Cytotoxic (SM1)	0.028465021	GAB2_Melanocyte -> CD8_Cytotoxic	SM1
IGFBP5_Melanocyte	CD8_Cytotoxic	COL4A2	CD44	0.373789747	p < 0.01	COL4A2_CD44	COL4A2 - CD44	COLLAGEN	ECM-Receptor	KEGG: hsa04512	IGFBP5_Melanocyte -> CD8_Cytotoxic (SM1)	0.068886106	IGFBP5_Melanocyte -> CD8_Cytotoxic	SM1
PTPRC_Melanocyte	CD8_Cytotoxic	COL4A2	CD44	0.28474657	p < 0.01	COL4A2_CD44	COL4A2 - CD44	COLLAGEN	ECM-Receptor	KEGG: hsa04512	PTPRC_Melanocyte -> CD8_Cytotoxic (SM1)	0.029840319	PTPRC_Melanocyte -> CD8_Cytotoxic	SM1
CDK4_Melanocyte	CDK4_Melanocyte	COL4A2	CD44	0.374625935	p < 0.01	COL4A2_CD44	COL4A2 - CD44	COLLAGEN	ECM-Receptor	KEGG: hsa04512	CDK4_Melanocyte -> CDK4_Melanocyte (SM1)	0.069298685	CDK4_Melanocyte -> CDK4_Melanocyte	SM1
DMKN_Melanocyte	CDK4_Melanocyte	COL4A2	CD44	0.252951496	0.01 < p < 0.05	COL4A2_CD44	COL4A2 - CD44	COLLAGEN	ECM-Receptor	KEGG: hsa04512	DMKN_Melanocyte -> CDK4_Melanocyte (SM1)	0.019190746	DMKN_Melanocyte -> CDK4_Melanocyte	SM1
GAB2_Melanocyte	CDK4_Melanocyte	COL4A2	CD44	0.304643641	p < 0.01	COL4A2_CD44	COL4A2 - CD44	COLLAGEN	ECM-Receptor	KEGG: hsa04512	GAB2_Melanocyte -> CDK4_Melanocyte (SM1)	0.03753341	GAB2_Melanocyte -> CDK4_Melanocyte	SM1
IGFBP5_Melanocyte	CDK4_Melanocyte	COL4A2	CD44	0.414608674	p < 0.01	COL4A2_CD44	COL4A2 - CD44	COLLAGEN	ECM-Receptor	KEGG: hsa04512	IGFBP5_Melanocyte -> CDK4_Melanocyte (SM1)	0.089643653	IGFBP5_Melanocyte -> CDK4_Melanocyte	SM1
PTPRC_Melanocyte	CDK4_Melanocyte	COL4A2	CD44	0.309043521	p < 0.01	COL4A2_CD44	COL4A2 - CD44	COLLAGEN	ECM-Receptor	KEGG: hsa04512	PTPRC_Melanocyte -> CDK4_Melanocyte (SM1)	0.039329114	PTPRC_Melanocyte -> CDK4_Melanocyte	SM1
CDK4_Melanocyte	DMKN_Melanocyte	COL4A2	CD44	0.365545675	p < 0.01	COL4A2_CD44	COL4A2 - CD44	COLLAGEN	ECM-Receptor	KEGG: hsa04512	CDK4_Melanocyte -> DMKN_Melanocyte (SM1)	0.064852732	CDK4_Melanocyte -> DMKN_Melanocyte	SM1
DMKN_Melanocyte	DMKN_Melanocyte	COL4A2	CD44	0.248565643	0.01 < p < 0.05	COL4A2_CD44	COL4A2 - CD44	COLLAGEN	ECM-Receptor	KEGG: hsa04512	DMKN_Melanocyte -> DMKN_Melanocyte (SM1)	0.017897716	DMKN_Melanocyte -> DMKN_Melanocyte	SM1
GAB2_Melanocyte	DMKN_Melanocyte	COL4A2	CD44	0.29841678	p < 0.01	COL4A2_CD44	COL4A2 - CD44	COLLAGEN	ECM-Receptor	KEGG: hsa04512	GAB2_Melanocyte -> DMKN_Melanocyte (SM1)	0.035048657	GAB2_Melanocyte -> DMKN_Melanocyte	SM1
IGFBP5_Melanocyte	DMKN_Melanocyte	COL4A2	CD44	0.403744105	p < 0.01	COL4A2_CD44	COL4A2 - CD44	COLLAGEN	ECM-Receptor	KEGG: hsa04512	IGFBP5_Melanocyte -> DMKN_Melanocyte (SM1)	0.084010259	IGFBP5_Melanocyte -> DMKN_Melanocyte	SM1
PTPRC_Melanocyte	DMKN_Melanocyte	COL4A2	CD44	0.3026487	p < 0.01	COL4A2_CD44	COL4A2 - CD44	COLLAGEN	ECM-Receptor	KEGG: hsa04512	PTPRC_Melanocyte -> DMKN_Melanocyte (SM1)	0.036730019	PTPRC_Melanocyte -> DMKN_Melanocyte	SM1
CDK4_Melanocyte	GAB2_Melanocyte	COL4A2	CD44	0.383677069	p < 0.01	COL4A2_CD44	COL4A2 - CD44	COLLAGEN	ECM-Receptor	KEGG: hsa04512	CDK4_Melanocyte -> GAB2_Melanocyte (SM1)	0.073802806	CDK4_Melanocyte -> GAB2_Melanocyte	SM1
DMKN_Melanocyte	GAB2_Melanocyte	COL4A2	CD44	0.257277689	0.01 < p < 0.05	COL4A2_CD44	COL4A2 - CD44	COLLAGEN	ECM-Receptor	KEGG: hsa04512	DMKN_Melanocyte -> GAB2_Melanocyte (SM1)	0.020509833	DMKN_Melanocyte -> GAB2_Melanocyte	SM1
GAB2_Melanocyte	GAB2_Melanocyte	COL4A2	CD44	0.310816522	p < 0.01	COL4A2_CD44	COL4A2 - CD44	COLLAGEN	ECM-Receptor	KEGG: hsa04512	GAB2_Melanocyte -> GAB2_Melanocyte (SM1)	0.040061793	GAB2_Melanocyte -> GAB2_Melanocyte	SM1
IGFBP5_Melanocyte	GAB2_Melanocyte	COL4A2	CD44	0.425466402	p < 0.01	COL4A2_CD44	COL4A2 - CD44	COLLAGEN	ECM-Receptor	KEGG: hsa04512	IGFBP5_Melanocyte -> GAB2_Melanocyte (SM1)	0.095334659	IGFBP5_Melanocyte -> GAB2_Melanocyte	SM1
PTPRC_Melanocyte	GAB2_Melanocyte	COL4A2	CD44	0.315385355	p < 0.01	COL4A2_CD44	COL4A2 - CD44	COLLAGEN	ECM-Receptor	KEGG: hsa04512	PTPRC_Melanocyte -> GAB2_Melanocyte (SM1)	0.041973187	PTPRC_Melanocyte -> GAB2_Melanocyte	SM1
CDK4_Melanocyte	IGFBP5_Melanocyte	COL4A2	CD44	0.383336413	p < 0.01	COL4A2_CD44	COL4A2 - CD44	COLLAGEN	ECM-Receptor	KEGG: hsa04512	CDK4_Melanocyte -> IGFBP5_Melanocyte (SM1)	0.073632064	CDK4_Melanocyte -> IGFBP5_Melanocyte	SM1
DMKN_Melanocyte	IGFBP5_Melanocyte	COL4A2	CD44	0.257115669	0.01 < p < 0.05	COL4A2_CD44	COL4A2 - CD44	COLLAGEN	ECM-Receptor	KEGG: hsa04512	DMKN_Melanocyte -> IGFBP5_Melanocyte (SM1)	0.020459661	DMKN_Melanocyte -> IGFBP5_Melanocyte	SM1
GAB2_Melanocyte	IGFBP5_Melanocyte	COL4A2	CD44	0.310584796	p < 0.01	COL4A2_CD44	COL4A2 - CD44	COLLAGEN	ECM-Receptor	KEGG: hsa04512	GAB2_Melanocyte -> IGFBP5_Melanocyte (SM1)	0.039965743	GAB2_Melanocyte -> IGFBP5_Melanocyte	SM1
IGFBP5_Melanocyte	IGFBP5_Melanocyte	COL4A2	CD44	0.425057256	p < 0.01	COL4A2_CD44	COL4A2 - CD44	COLLAGEN	ECM-Receptor	KEGG: hsa04512	IGFBP5_Melanocyte -> IGFBP5_Melanocyte (SM1)	0.09511922	IGFBP5_Melanocyte -> IGFBP5_Melanocyte	SM1
PTPRC_Melanocyte	IGFBP5_Melanocyte	COL4A2	CD44	0.315147243	p < 0.01	COL4A2_CD44	COL4A2 - CD44	COLLAGEN	ECM-Receptor	KEGG: hsa04512	PTPRC_Melanocyte -> IGFBP5_Melanocyte (SM1)	0.041872753	PTPRC_Melanocyte -> IGFBP5_Melanocyte	SM1
CDK4_Melanocyte	NK	COL4A2	CD44	0.325288032	p < 0.01	COL4A2_CD44	COL4A2 - CD44	COLLAGEN	ECM-Receptor	KEGG: hsa04512	CDK4_Melanocyte -> NK (SM1)	0.046226661	CDK4_Melanocyte -> NK	SM1
IGFBP5_Melanocyte	NK	COL4A2	CD44	0.355938063	p < 0.01	COL4A2_CD44	COL4A2 - CD44	COLLAGEN	ECM-Receptor	KEGG: hsa04512	IGFBP5_Melanocyte -> NK (SM1)	0.060236454	IGFBP5_Melanocyte -> NK	SM1
PTPRC_Melanocyte	NK	COL4A2	CD44	0.273873313	p < 0.01	COL4A2_CD44	COL4A2 - CD44	COLLAGEN	ECM-Receptor	KEGG: hsa04512	PTPRC_Melanocyte -> NK (SM1)	0.025956758	PTPRC_Melanocyte -> NK	SM1
CDK4_Melanocyte	PTPRC_Melanocyte	COL4A2	CD44	0.380727862	p < 0.01	COL4A2_CD44	COL4A2 - CD44	COLLAGEN	ECM-Receptor	KEGG: hsa04512	CDK4_Melanocyte -> PTPRC_Melanocyte (SM1)	0.072327708	CDK4_Melanocyte -> PTPRC_Melanocyte	SM1
DMKN_Melanocyte	PTPRC_Melanocyte	COL4A2	CD44	0.255872944	0.01 < p < 0.05	COL4A2_CD44	COL4A2 - CD44	COLLAGEN	ECM-Receptor	KEGG: hsa04512	DMKN_Melanocyte -> PTPRC_Melanocyte (SM1)	0.020076814	DMKN_Melanocyte -> PTPRC_Melanocyte	SM1
GAB2_Melanocyte	PTPRC_Melanocyte	COL4A2	CD44	0.308808818	p < 0.01	COL4A2_CD44	COL4A2 - CD44	COLLAGEN	ECM-Receptor	KEGG: hsa04512	GAB2_Melanocyte -> PTPRC_Melanocyte (SM1)	0.039232512	GAB2_Melanocyte -> PTPRC_Melanocyte	SM1
IGFBP5_Melanocyte	PTPRC_Melanocyte	COL4A2	CD44	0.421925519	p < 0.01	COL4A2_CD44	COL4A2 - CD44	COLLAGEN	ECM-Receptor	KEGG: hsa04512	IGFBP5_Melanocyte -> PTPRC_Melanocyte (SM1)	0.093472635	IGFBP5_Melanocyte -> PTPRC_Melanocyte	SM1
PTPRC_Melanocyte	PTPRC_Melanocyte	COL4A2	CD44	0.313322435	p < 0.01	COL4A2_CD44	COL4A2 - CD44	COLLAGEN	ECM-Receptor	KEGG: hsa04512	PTPRC_Melanocyte -> PTPRC_Melanocyte (SM1)	0.041106033	PTPRC_Melanocyte -> PTPRC_Melanocyte	SM1
CDK4_Melanocyte	TNF+_CD4	COL4A2	CD44	0.35294371	p < 0.01	COL4A2_CD44	COL4A2 - CD44	COLLAGEN	ECM-Receptor	KEGG: hsa04512	CDK4_Melanocyte -> TNF+_CD4 (SM1)	0.058817668	CDK4_Melanocyte -> TNF+_CD4	SM1
GAB2_Melanocyte	TNF+_CD4	COL4A2	CD44	0.289715992	0.01 < p < 0.05	COL4A2_CD44	COL4A2 - CD44	COLLAGEN	ECM-Receptor	KEGG: hsa04512	GAB2_Melanocyte -> TNF+_CD4 (SM1)	0.031693103	GAB2_Melanocyte -> TNF+_CD4	SM1
IGFBP5_Melanocyte	TNF+_CD4	COL4A2	CD44	0.388714093	p < 0.01	COL4A2_CD44	COL4A2 - CD44	COLLAGEN	ECM-Receptor	KEGG: hsa04512	IGFBP5_Melanocyte -> TNF+_CD4 (SM1)	0.076337965	IGFBP5_Melanocyte -> TNF+_CD4	SM1
PTPRC_Melanocyte	TNF+_CD4	COL4A2	CD44	0.293717477	p < 0.01	COL4A2_CD44	COL4A2 - CD44	COLLAGEN	ECM-Receptor	KEGG: hsa04512	PTPRC_Melanocyte -> TNF+_CD4 (SM1)	0.033219034	PTPRC_Melanocyte -> TNF+_CD4	SM1
CDK4_Melanocyte	Treg	COL4A2	CD44	0.343057635	p < 0.01	COL4A2_CD44	COL4A2 - CD44	COLLAGEN	ECM-Receptor	KEGG: hsa04512	CDK4_Melanocyte -> Treg (SM1)	0.054206086	CDK4_Melanocyte -> Treg	SM1
GAB2_Melanocyte	Treg	COL4A2	CD44	0.282840437	0.01 < p < 0.05	COL4A2_CD44	COL4A2 - CD44	COLLAGEN	ECM-Receptor	KEGG: hsa04512	GAB2_Melanocyte -> Treg (SM1)	0.029142364	GAB2_Melanocyte -> Treg	SM1
IGFBP5_Melanocyte	Treg	COL4A2	CD44	0.376963974	p < 0.01	COL4A2_CD44	COL4A2 - CD44	COLLAGEN	ECM-Receptor	KEGG: hsa04512	IGFBP5_Melanocyte -> Treg (SM1)	0.070455541	IGFBP5_Melanocyte -> Treg	SM1
PTPRC_Melanocyte	Treg	COL4A2	CD44	0.286663423	p < 0.01	COL4A2_CD44	COL4A2 - CD44	COLLAGEN	ECM-Receptor	KEGG: hsa04512	PTPRC_Melanocyte -> Treg (SM1)	0.030549359	PTPRC_Melanocyte -> Treg	SM1
CDK4_Melanocyte	CDK4_Melanocyte	COL4A2	SDC1	0.129193058	p < 0.01	COL4A2_SDC1	COL4A2 - SDC1	COLLAGEN	ECM-Receptor	KEGG: hsa04512	CDK4_Melanocyte -> CDK4_Melanocyte (PM1)	0.000434918	CDK4_Melanocyte -> CDK4_Melanocyte	PM1
GAB2_Melanocyte	CDK4_Melanocyte	COL4A2	SDC1	0.126510489	p < 0.01	COL4A2_SDC1	COL4A2 - SDC1	COLLAGEN	ECM-Receptor	KEGG: hsa04512	GAB2_Melanocyte -> CDK4_Melanocyte (PM1)	0.000369085	GAB2_Melanocyte -> CDK4_Melanocyte	PM1
IGFBP5_Melanocyte	CDK4_Melanocyte	COL4A2	SDC1	0.12352587	p < 0.01	COL4A2_SDC1	COL4A2 - SDC1	COLLAGEN	ECM-Receptor	KEGG: hsa04512	IGFBP5_Melanocyte -> CDK4_Melanocyte (PM1)	0.000304917	IGFBP5_Melanocyte -> CDK4_Melanocyte	PM1
CDK4_Melanocyte	CDK4_Melanocyte	COL4A2	SDC4	0.129193058	p < 0.01	COL4A2_SDC4	COL4A2 - SDC4	COLLAGEN	ECM-Receptor	KEGG: hsa04512	CDK4_Melanocyte -> CDK4_Melanocyte (PM1)	0.000434918	CDK4_Melanocyte -> CDK4_Melanocyte	PM1
GAB2_Melanocyte	CDK4_Melanocyte	COL4A2	SDC4	0.126510489	p < 0.01	COL4A2_SDC4	COL4A2 - SDC4	COLLAGEN	ECM-Receptor	KEGG: hsa04512	GAB2_Melanocyte -> CDK4_Melanocyte (PM1)	0.000369085	GAB2_Melanocyte -> CDK4_Melanocyte	PM1
IGFBP5_Melanocyte	CDK4_Melanocyte	COL4A2	SDC4	0.12352587	p < 0.01	COL4A2_SDC4	COL4A2 - SDC4	COLLAGEN	ECM-Receptor	KEGG: hsa04512	IGFBP5_Melanocyte -> CDK4_Melanocyte (PM1)	0.000304917	IGFBP5_Melanocyte -> CDK4_Melanocyte	PM1
CDK4_Melanocyte	GAB2_Melanocyte	COL4A2	SDC4	0.133458208	p < 0.01	COL4A2_SDC4	COL4A2 - SDC4	COLLAGEN	ECM-Receptor	KEGG: hsa04512	CDK4_Melanocyte -> GAB2_Melanocyte (PM1)	0.000556979	CDK4_Melanocyte -> GAB2_Melanocyte	PM1
GAB2_Melanocyte	GAB2_Melanocyte	COL4A2	SDC4	0.130597868	p < 0.01	COL4A2_SDC4	COL4A2 - SDC4	COLLAGEN	ECM-Receptor	KEGG: hsa04512	GAB2_Melanocyte -> GAB2_Melanocyte (PM1)	0.00047268	GAB2_Melanocyte -> GAB2_Melanocyte	PM1
IGFBP5_Melanocyte	GAB2_Melanocyte	COL4A2	SDC4	0.127419991	p < 0.01	COL4A2_SDC4	COL4A2 - SDC4	COLLAGEN	ECM-Receptor	KEGG: hsa04512	IGFBP5_Melanocyte -> GAB2_Melanocyte (PM1)	0.000390508	IGFBP5_Melanocyte -> GAB2_Melanocyte	PM1
CDK4_Melanocyte	PTPRC_Melanocyte	COL4A2	SDC4	0.14169008	p < 0.01	COL4A2_SDC4	COL4A2 - SDC4	COLLAGEN	ECM-Receptor	KEGG: hsa04512	CDK4_Melanocyte -> PTPRC_Melanocyte (PM1)	0.000860792	CDK4_Melanocyte -> PTPRC_Melanocyte	PM1
GAB2_Melanocyte	PTPRC_Melanocyte	COL4A2	SDC4	0.138471138	p < 0.01	COL4A2_SDC4	COL4A2 - SDC4	COLLAGEN	ECM-Receptor	KEGG: hsa04512	GAB2_Melanocyte -> PTPRC_Melanocyte (PM1)	0.000730544	GAB2_Melanocyte -> PTPRC_Melanocyte	PM1
IGFBP5_Melanocyte	PTPRC_Melanocyte	COL4A2	SDC4	0.134904595	p < 0.01	COL4A2_SDC4	COL4A2 - SDC4	COLLAGEN	ECM-Receptor	KEGG: hsa04512	IGFBP5_Melanocyte -> PTPRC_Melanocyte (PM1)	0.000603572	IGFBP5_Melanocyte -> PTPRC_Melanocyte	PM1
CDK4_Melanocyte	CDK4_Melanocyte	COL6A1	ITGA1_ITGB1	0.168057462	p < 0.01	COL6A1_ITGA1_ITGB1	COL6A1 - (ITGA1+ITGB1)	COLLAGEN	ECM-Receptor	KEGG: hsa04512	CDK4_Melanocyte -> CDK4_Melanocyte (PM1)	0.00260494	CDK4_Melanocyte -> CDK4_Melanocyte	PM1
GAB2_Melanocyte	CDK4_Melanocyte	COL6A1	ITGA1_ITGB1	0.175040799	p < 0.01	COL6A1_ITGA1_ITGB1	COL6A1 - (ITGA1+ITGB1)	COLLAGEN	ECM-Receptor	KEGG: hsa04512	GAB2_Melanocyte -> CDK4_Melanocyte (PM1)	0.003302902	GAB2_Melanocyte -> CDK4_Melanocyte	PM1
IGFBP5_Melanocyte	CDK4_Melanocyte	COL6A1	ITGA1_ITGB1	0.162548573	p < 0.01	COL6A1_ITGA1_ITGB1	COL6A1 - (ITGA1+ITGB1)	COLLAGEN	ECM-Receptor	KEGG: hsa04512	IGFBP5_Melanocyte -> CDK4_Melanocyte (PM1)	0.002129204	IGFBP5_Melanocyte -> CDK4_Melanocyte	PM1
CDK4_Melanocyte	GAB2_Melanocyte	COL6A1	ITGA1_ITGB1	0.161272682	p < 0.01	COL6A1_ITGA1_ITGB1	COL6A1 - (ITGA1+ITGB1)	COLLAGEN	ECM-Receptor	KEGG: hsa04512	CDK4_Melanocyte -> GAB2_Melanocyte (PM1)	0.002028055	CDK4_Melanocyte -> GAB2_Melanocyte	PM1
GAB2_Melanocyte	GAB2_Melanocyte	COL6A1	ITGA1_ITGB1	0.16769713	p < 0.01	COL6A1_ITGA1_ITGB1	COL6A1 - (ITGA1+ITGB1)	COLLAGEN	ECM-Receptor	KEGG: hsa04512	GAB2_Melanocyte -> GAB2_Melanocyte (PM1)	0.002571846	GAB2_Melanocyte -> GAB2_Melanocyte	PM1
IGFBP5_Melanocyte	GAB2_Melanocyte	COL6A1	ITGA1_ITGB1	0.156190322	p < 0.01	COL6A1_ITGA1_ITGB1	COL6A1 - (ITGA1+ITGB1)	COLLAGEN	ECM-Receptor	KEGG: hsa04512	IGFBP5_Melanocyte -> GAB2_Melanocyte (PM1)	0.001657499	IGFBP5_Melanocyte -> GAB2_Melanocyte	PM1
CDK4_Melanocyte	CDK4_Melanocyte	COL6A1	ITGA1_ITGB1	0.148116089	p < 0.01	COL6A1_ITGA1_ITGB1	COL6A1 - (ITGA1+ITGB1)	COLLAGEN	ECM-Receptor	KEGG: hsa04512	CDK4_Melanocyte -> CDK4_Melanocyte (SM1)	0.00116917	CDK4_Melanocyte -> CDK4_Melanocyte	SM1
GAB2_Melanocyte	CDK4_Melanocyte	COL6A1	ITGA1_ITGB1	0.180271235	p < 0.01	COL6A1_ITGA1_ITGB1	COL6A1 - (ITGA1+ITGB1)	COLLAGEN	ECM-Receptor	KEGG: hsa04512	GAB2_Melanocyte -> CDK4_Melanocyte (SM1)	0.00389837	GAB2_Melanocyte -> CDK4_Melanocyte	SM1
IGFBP5_Melanocyte	CDK4_Melanocyte	COL6A1	ITGA1_ITGB1	0.162748986	p < 0.01	COL6A1_ITGA1_ITGB1	COL6A1 - (ITGA1+ITGB1)	COLLAGEN	ECM-Receptor	KEGG: hsa04512	IGFBP5_Melanocyte -> CDK4_Melanocyte (SM1)	0.002145395	IGFBP5_Melanocyte -> CDK4_Melanocyte	SM1
PTPRC_Melanocyte	CDK4_Melanocyte	COL6A1	ITGA1_ITGB1	0.147016397	p < 0.01	COL6A1_ITGA1_ITGB1	COL6A1 - (ITGA1+ITGB1)	COLLAGEN	ECM-Receptor	KEGG: hsa04512	PTPRC_Melanocyte -> CDK4_Melanocyte (SM1)	0.001111592	PTPRC_Melanocyte -> CDK4_Melanocyte	SM1
CDK4_Melanocyte	IGFBP5_Melanocyte	COL6A1	ITGA1_ITGB1	0.154806363	p < 0.01	COL6A1_ITGA1_ITGB1	COL6A1 - (ITGA1+ITGB1)	COLLAGEN	ECM-Receptor	KEGG: hsa04512	CDK4_Melanocyte -> IGFBP5_Melanocyte (SM1)	0.001565292	CDK4_Melanocyte -> IGFBP5_Melanocyte	SM1
GAB2_Melanocyte	IGFBP5_Melanocyte	COL6A1	ITGA1_ITGB1	0.190246308	p < 0.01	COL6A1_ITGA1_ITGB1	COL6A1 - (ITGA1+ITGB1)	COLLAGEN	ECM-Receptor	KEGG: hsa04512	GAB2_Melanocyte -> IGFBP5_Melanocyte (SM1)	0.005214335	GAB2_Melanocyte -> IGFBP5_Melanocyte	SM1
IGFBP5_Melanocyte	IGFBP5_Melanocyte	COL6A1	ITGA1_ITGB1	0.17085301	p < 0.01	COL6A1_ITGA1_ITGB1	COL6A1 - (ITGA1+ITGB1)	COLLAGEN	ECM-Receptor	KEGG: hsa04512	IGFBP5_Melanocyte -> IGFBP5_Melanocyte (SM1)	0.002871317	IGFBP5_Melanocyte -> IGFBP5_Melanocyte	SM1
PTPRC_Melanocyte	IGFBP5_Melanocyte	COL6A1	ITGA1_ITGB1	0.153605947	p < 0.01	COL6A1_ITGA1_ITGB1	COL6A1 - (ITGA1+ITGB1)	COLLAGEN	ECM-Receptor	KEGG: hsa04512	PTPRC_Melanocyte -> IGFBP5_Melanocyte (SM1)	0.001488235	PTPRC_Melanocyte -> IGFBP5_Melanocyte	SM1
CDK4_Melanocyte	PTPRC_Melanocyte	COL6A1	ITGA1_ITGB1	0.149033183	p < 0.01	COL6A1_ITGA1_ITGB1	COL6A1 - (ITGA1+ITGB1)	COLLAGEN	ECM-Receptor	KEGG: hsa04512	CDK4_Melanocyte -> PTPRC_Melanocyte (SM1)	0.001218768	CDK4_Melanocyte -> PTPRC_Melanocyte	SM1
GAB2_Melanocyte	PTPRC_Melanocyte	COL6A1	ITGA1_ITGB1	0.181627748	p < 0.01	COL6A1_ITGA1_ITGB1	COL6A1 - (ITGA1+ITGB1)	COLLAGEN	ECM-Receptor	KEGG: hsa04512	GAB2_Melanocyte -> PTPRC_Melanocyte (SM1)	0.004063272	GAB2_Melanocyte -> PTPRC_Melanocyte	SM1
IGFBP5_Melanocyte	PTPRC_Melanocyte	COL6A1	ITGA1_ITGB1	0.163855801	p < 0.01	COL6A1_ITGA1_ITGB1	COL6A1 - (ITGA1+ITGB1)	COLLAGEN	ECM-Receptor	KEGG: hsa04512	IGFBP5_Melanocyte -> PTPRC_Melanocyte (SM1)	0.002236312	IGFBP5_Melanocyte -> PTPRC_Melanocyte	SM1
PTPRC_Melanocyte	PTPRC_Melanocyte	COL6A1	ITGA1_ITGB1	0.147919936	p < 0.01	COL6A1_ITGA1_ITGB1	COL6A1 - (ITGA1+ITGB1)	COLLAGEN	ECM-Receptor	KEGG: hsa04512	PTPRC_Melanocyte -> PTPRC_Melanocyte (SM1)	0.001158749	PTPRC_Melanocyte -> PTPRC_Melanocyte	SM1
CDK4_Melanocyte	GAB2_Melanocyte	COL6A1	ITGA2_ITGB1	0.169477876	p < 0.01	COL6A1_ITGA2_ITGB1	COL6A1 - (ITGA2+ITGB1)	COLLAGEN	ECM-Receptor	KEGG: hsa04512	CDK4_Melanocyte -> GAB2_Melanocyte (PM1)	0.002738143	CDK4_Melanocyte -> GAB2_Melanocyte	PM1
GAB2_Melanocyte	GAB2_Melanocyte	COL6A1	ITGA2_ITGB1	0.176581137	p < 0.01	COL6A1_ITGA2_ITGB1	COL6A1 - (ITGA2+ITGB1)	COLLAGEN	ECM-Receptor	KEGG: hsa04512	GAB2_Melanocyte -> GAB2_Melanocyte (PM1)	0.003471672	GAB2_Melanocyte -> GAB2_Melanocyte	PM1
IGFBP5_Melanocyte	GAB2_Melanocyte	COL6A1	ITGA2_ITGB1	0.163877678	p < 0.01	COL6A1_ITGA2_ITGB1	COL6A1 - (ITGA2+ITGB1)	COLLAGEN	ECM-Receptor	KEGG: hsa04512	IGFBP5_Melanocyte -> GAB2_Melanocyte (PM1)	0.002238135	IGFBP5_Melanocyte -> GAB2_Melanocyte	PM1
GAB2_Melanocyte	CDK4_Melanocyte	COL6A1	ITGA2_ITGB1	0.171413418	p < 0.01	COL6A1_ITGA2_ITGB1	COL6A1 - (ITGA2+ITGB1)	COLLAGEN	ECM-Receptor	KEGG: hsa04512	GAB2_Melanocyte -> CDK4_Melanocyte (SM1)	0.00292679	GAB2_Melanocyte -> CDK4_Melanocyte	SM1
IGFBP5_Melanocyte	CDK4_Melanocyte	COL6A1	ITGA2_ITGB1	0.155484183	p < 0.01	COL6A1_ITGA2_ITGB1	COL6A1 - (ITGA2+ITGB1)	COLLAGEN	ECM-Receptor	KEGG: hsa04512	IGFBP5_Melanocyte -> CDK4_Melanocyte (SM1)	0.001609998	IGFBP5_Melanocyte -> CDK4_Melanocyte	SM1
CDK4_Melanocyte	CDK4_Melanocyte	COL6A1	ITGA3_ITGB1	0.164577911	p < 0.01	COL6A1_ITGA3_ITGB1	COL6A1 - (ITGA3+ITGB1)	COLLAGEN	ECM-Receptor	KEGG: hsa04512	CDK4_Melanocyte -> CDK4_Melanocyte (PM1)	0.002297004	CDK4_Melanocyte -> CDK4_Melanocyte	PM1
GAB2_Melanocyte	CDK4_Melanocyte	COL6A1	ITGA3_ITGB1	0.171271738	p < 0.01	COL6A1_ITGA3_ITGB1	COL6A1 - (ITGA3+ITGB1)	COLLAGEN	ECM-Receptor	KEGG: hsa04512	GAB2_Melanocyte -> CDK4_Melanocyte (PM1)	0.0029127	GAB2_Melanocyte -> CDK4_Melanocyte	PM1
IGFBP5_Melanocyte	CDK4_Melanocyte	COL6A1	ITGA3_ITGB1	0.159289759	p < 0.01	COL6A1_ITGA3_ITGB1	COL6A1 - (ITGA3+ITGB1)	COLLAGEN	ECM-Receptor	KEGG: hsa04512	IGFBP5_Melanocyte -> CDK4_Melanocyte (PM1)	0.0018774	IGFBP5_Melanocyte -> CDK4_Melanocyte	PM1
CDK4_Melanocyte	GAB2_Melanocyte	COL6A1	ITGA3_ITGB1	0.165774851	p < 0.01	COL6A1_ITGA3_ITGB1	COL6A1 - (ITGA3+ITGB1)	COLLAGEN	ECM-Receptor	KEGG: hsa04512	CDK4_Melanocyte -> GAB2_Melanocyte (PM1)	0.00240002	CDK4_Melanocyte -> GAB2_Melanocyte	PM1
GAB2_Melanocyte	GAB2_Melanocyte	COL6A1	ITGA3_ITGB1	0.172567582	p < 0.01	COL6A1_ITGA3_ITGB1	COL6A1 - (ITGA3+ITGB1)	COLLAGEN	ECM-Receptor	KEGG: hsa04512	GAB2_Melanocyte -> GAB2_Melanocyte (PM1)	0.003043244	GAB2_Melanocyte -> GAB2_Melanocyte	PM1
IGFBP5_Melanocyte	GAB2_Melanocyte	COL6A1	ITGA3_ITGB1	0.160411239	p < 0.01	COL6A1_ITGA3_ITGB1	COL6A1 - (ITGA3+ITGB1)	COLLAGEN	ECM-Receptor	KEGG: hsa04512	IGFBP5_Melanocyte -> GAB2_Melanocyte (PM1)	0.001961635	IGFBP5_Melanocyte -> GAB2_Melanocyte	PM1
CDK4_Melanocyte	CDK4_Melanocyte	COL6A1	ITGA3_ITGB1	0.165250099	p < 0.01	COL6A1_ITGA3_ITGB1	COL6A1 - (ITGA3+ITGB1)	COLLAGEN	ECM-Receptor	KEGG: hsa04512	CDK4_Melanocyte -> CDK4_Melanocyte (SM1)	0.002354484	CDK4_Melanocyte -> CDK4_Melanocyte	SM1
GAB2_Melanocyte	CDK4_Melanocyte	COL6A1	ITGA3_ITGB1	0.206188305	p < 0.01	COL6A1_ITGA3_ITGB1	COL6A1 - (ITGA3+ITGB1)	COLLAGEN	ECM-Receptor	KEGG: hsa04512	GAB2_Melanocyte -> CDK4_Melanocyte (SM1)	0.007828882	GAB2_Melanocyte -> CDK4_Melanocyte	SM1
IGFBP5_Melanocyte	CDK4_Melanocyte	COL6A1	ITGA3_ITGB1	0.183641424	p < 0.01	COL6A1_ITGA3_ITGB1	COL6A1 - (ITGA3+ITGB1)	COLLAGEN	ECM-Receptor	KEGG: hsa04512	IGFBP5_Melanocyte -> CDK4_Melanocyte (SM1)	0.004316137	IGFBP5_Melanocyte -> CDK4_Melanocyte	SM1
PTPRC_Melanocyte	CDK4_Melanocyte	COL6A1	ITGA3_ITGB1	0.163884011	p < 0.01	COL6A1_ITGA3_ITGB1	COL6A1 - (ITGA3+ITGB1)	COLLAGEN	ECM-Receptor	KEGG: hsa04512	PTPRC_Melanocyte -> CDK4_Melanocyte (SM1)	0.002238663	PTPRC_Melanocyte -> CDK4_Melanocyte	SM1
GAB2_Melanocyte	DMKN_Melanocyte	COL6A1	ITGA3_ITGB1	0.167001829	p < 0.01	COL6A1_ITGA3_ITGB1	COL6A1 - (ITGA3+ITGB1)	COLLAGEN	ECM-Receptor	KEGG: hsa04512	GAB2_Melanocyte -> DMKN_Melanocyte (SM1)	0.002508781	GAB2_Melanocyte -> DMKN_Melanocyte	SM1
GAB2_Melanocyte	GAB2_Melanocyte	COL6A1	ITGA3_ITGB1	0.179551011	p < 0.01	COL6A1_ITGA3_ITGB1	COL6A1 - (ITGA3+ITGB1)	COLLAGEN	ECM-Receptor	KEGG: hsa04512	GAB2_Melanocyte -> GAB2_Melanocyte (SM1)	0.003812585	GAB2_Melanocyte -> GAB2_Melanocyte	SM1
IGFBP5_Melanocyte	GAB2_Melanocyte	COL6A1	ITGA3_ITGB1	0.162160721	0.01 < p < 0.05	COL6A1_ITGA3_ITGB1	COL6A1 - (ITGA3+ITGB1)	COLLAGEN	ECM-Receptor	KEGG: hsa04512	IGFBP5_Melanocyte -> GAB2_Melanocyte (SM1)	0.002098103	IGFBP5_Melanocyte -> GAB2_Melanocyte	SM1
CDK4_Melanocyte	IGFBP5_Melanocyte	COL6A1	ITGA3_ITGB1	0.159267102	p < 0.01	COL6A1_ITGA3_ITGB1	COL6A1 - (ITGA3+ITGB1)	COLLAGEN	ECM-Receptor	KEGG: hsa04512	CDK4_Melanocyte -> IGFBP5_Melanocyte (SM1)	0.001875724	CDK4_Melanocyte -> IGFBP5_Melanocyte	SM1
GAB2_Melanocyte	IGFBP5_Melanocyte	COL6A1	ITGA3_ITGB1	0.196999845	p < 0.01	COL6A1_ITGA3_ITGB1	COL6A1 - (ITGA3+ITGB1)	COLLAGEN	ECM-Receptor	KEGG: hsa04512	GAB2_Melanocyte -> IGFBP5_Melanocyte (SM1)	0.006243926	GAB2_Melanocyte -> IGFBP5_Melanocyte	SM1
IGFBP5_Melanocyte	IGFBP5_Melanocyte	COL6A1	ITGA3_ITGB1	0.17629466	p < 0.01	COL6A1_ITGA3_ITGB1	COL6A1 - (ITGA3+ITGB1)	COLLAGEN	ECM-Receptor	KEGG: hsa04512	IGFBP5_Melanocyte -> IGFBP5_Melanocyte (SM1)	0.00343987	IGFBP5_Melanocyte -> IGFBP5_Melanocyte	SM1
GAB2_Melanocyte	PTPRC_Melanocyte	COL6A1	ITGA3_ITGB1	0.184021651	p < 0.01	COL6A1_ITGA3_ITGB1	COL6A1 - (ITGA3+ITGB1)	COLLAGEN	ECM-Receptor	KEGG: hsa04512	GAB2_Melanocyte -> PTPRC_Melanocyte (SM1)	0.004364973	GAB2_Melanocyte -> PTPRC_Melanocyte	SM1
IGFBP5_Melanocyte	PTPRC_Melanocyte	COL6A1	ITGA3_ITGB1	0.165805381	p < 0.01	COL6A1_ITGA3_ITGB1	COL6A1 - (ITGA3+ITGB1)	COLLAGEN	ECM-Receptor	KEGG: hsa04512	IGFBP5_Melanocyte -> PTPRC_Melanocyte (SM1)	0.002402688	IGFBP5_Melanocyte -> PTPRC_Melanocyte	SM1
CDK4_Melanocyte	CDK4_Melanocyte	COL6A1	ITGAV_ITGB8	0.121336529	p < 0.01	COL6A1_ITGAV_ITGB8	COL6A1 - (ITGAV+ITGB8)	COLLAGEN	ECM-Receptor	KEGG: hsa04512	CDK4_Melanocyte -> CDK4_Melanocyte (SM1)	0.000263478	CDK4_Melanocyte -> CDK4_Melanocyte	SM1
GAB2_Melanocyte	CDK4_Melanocyte	COL6A1	ITGAV_ITGB8	0.142143219	p < 0.01	COL6A1_ITGAV_ITGB8	COL6A1 - (ITGAV+ITGB8)	COLLAGEN	ECM-Receptor	KEGG: hsa04512	GAB2_Melanocyte -> CDK4_Melanocyte (SM1)	0.000880379	GAB2_Melanocyte -> CDK4_Melanocyte	SM1
IGFBP5_Melanocyte	CDK4_Melanocyte	COL6A1	ITGAV_ITGB8	0.130997143	p < 0.01	COL6A1_ITGAV_ITGB8	COL6A1 - (ITGAV+ITGB8)	COLLAGEN	ECM-Receptor	KEGG: hsa04512	IGFBP5_Melanocyte -> CDK4_Melanocyte (SM1)	0.000483841	IGFBP5_Melanocyte -> CDK4_Melanocyte	SM1
PTPRC_Melanocyte	CDK4_Melanocyte	COL6A1	ITGAV_ITGB8	0.120596899	p < 0.01	COL6A1_ITGAV_ITGB8	COL6A1 - (ITGAV+ITGB8)	COLLAGEN	ECM-Receptor	KEGG: hsa04512	PTPRC_Melanocyte -> CDK4_Melanocyte (SM1)	0.000250491	PTPRC_Melanocyte -> CDK4_Melanocyte	SM1
CDK4_Melanocyte	IGFBP5_Melanocyte	COL6A1	ITGAV_ITGB8	0.125668917	p < 0.01	COL6A1_ITGAV_ITGB8	COL6A1 - (ITGAV+ITGB8)	COLLAGEN	ECM-Receptor	KEGG: hsa04512	CDK4_Melanocyte -> IGFBP5_Melanocyte (SM1)	0.000350056	CDK4_Melanocyte -> IGFBP5_Melanocyte	SM1
GAB2_Melanocyte	IGFBP5_Melanocyte	COL6A1	ITGAV_ITGB8	0.148121009	p < 0.01	COL6A1_ITGAV_ITGB8	COL6A1 - (ITGAV+ITGB8)	COLLAGEN	ECM-Receptor	KEGG: hsa04512	GAB2_Melanocyte -> IGFBP5_Melanocyte (SM1)	0.001169432	GAB2_Melanocyte -> IGFBP5_Melanocyte	SM1
IGFBP5_Melanocyte	IGFBP5_Melanocyte	COL6A1	ITGAV_ITGB8	0.136059925	p < 0.01	COL6A1_ITGAV_ITGB8	COL6A1 - (ITGAV+ITGB8)	COLLAGEN	ECM-Receptor	KEGG: hsa04512	IGFBP5_Melanocyte -> IGFBP5_Melanocyte (SM1)	0.000642783	IGFBP5_Melanocyte -> IGFBP5_Melanocyte	SM1
PTPRC_Melanocyte	IGFBP5_Melanocyte	COL6A1	ITGAV_ITGB8	0.124875765	0.01 < p < 0.05	COL6A1_ITGAV_ITGB8	COL6A1 - (ITGAV+ITGB8)	COLLAGEN	ECM-Receptor	KEGG: hsa04512	PTPRC_Melanocyte -> IGFBP5_Melanocyte (SM1)	0.000332803	PTPRC_Melanocyte -> IGFBP5_Melanocyte	SM1
GAB2_Melanocyte	PTPRC_Melanocyte	COL6A1	ITGAV_ITGB8	0.144772911	p < 0.01	COL6A1_ITGAV_ITGB8	COL6A1 - (ITGAV+ITGB8)	COLLAGEN	ECM-Receptor	KEGG: hsa04512	GAB2_Melanocyte -> PTPRC_Melanocyte (SM1)	0.001000386	GAB2_Melanocyte -> PTPRC_Melanocyte	SM1
IGFBP5_Melanocyte	PTPRC_Melanocyte	COL6A1	ITGAV_ITGB8	0.133228317	p < 0.01	COL6A1_ITGAV_ITGB8	COL6A1 - (ITGAV+ITGB8)	COLLAGEN	ECM-Receptor	KEGG: hsa04512	IGFBP5_Melanocyte -> PTPRC_Melanocyte (SM1)	0.000549824	IGFBP5_Melanocyte -> PTPRC_Melanocyte	SM1
GAB2_Melanocyte	CD4_Memory	COL6A1	CD44	0.277590776	p < 0.01	COL6A1_CD44	COL6A1 - CD44	COLLAGEN	ECM-Receptor	KEGG: hsa04512	GAB2_Melanocyte -> CD4_Memory (PM1)	0.027257538	GAB2_Melanocyte -> CD4_Memory	PM1
GAB2_Melanocyte	CD4_Naive	COL6A1	CD44	0.278658773	p < 0.01	COL6A1_CD44	COL6A1 - CD44	COLLAGEN	ECM-Receptor	KEGG: hsa04512	GAB2_Melanocyte -> CD4_Naive (PM1)	0.027636487	GAB2_Melanocyte -> CD4_Naive	PM1
GAB2_Melanocyte	CD8_Cytotoxic	COL6A1	CD44	0.276976876	p < 0.01	COL6A1_CD44	COL6A1 - CD44	COLLAGEN	ECM-Receptor	KEGG: hsa04512	GAB2_Melanocyte -> CD8_Cytotoxic (PM1)	0.027040766	GAB2_Melanocyte -> CD8_Cytotoxic	PM1
GAB2_Melanocyte	CDK4_Melanocyte	COL6A1	CD44	0.294702407	p < 0.01	COL6A1_CD44	COL6A1 - CD44	COLLAGEN	ECM-Receptor	KEGG: hsa04512	GAB2_Melanocyte -> CDK4_Melanocyte (PM1)	0.033599181	GAB2_Melanocyte -> CDK4_Melanocyte	PM1
GAB2_Melanocyte	DMKN_Melanocyte	COL6A1	CD44	0.279825403	p < 0.01	COL6A1_CD44	COL6A1 - CD44	COLLAGEN	ECM-Receptor	KEGG: hsa04512	GAB2_Melanocyte -> DMKN_Melanocyte (PM1)	0.028053077	GAB2_Melanocyte -> DMKN_Melanocyte	PM1
GAB2_Melanocyte	GAB2_Melanocyte	COL6A1	CD44	0.297760602	p < 0.01	COL6A1_CD44	COL6A1 - CD44	COLLAGEN	ECM-Receptor	KEGG: hsa04512	GAB2_Melanocyte -> GAB2_Melanocyte (PM1)	0.034790787	GAB2_Melanocyte -> GAB2_Melanocyte	PM1
GAB2_Melanocyte	IGFBP5_Melanocyte	COL6A1	CD44	0.283732217	p < 0.01	COL6A1_CD44	COL6A1 - CD44	COLLAGEN	ECM-Receptor	KEGG: hsa04512	GAB2_Melanocyte -> IGFBP5_Melanocyte (PM1)	0.029468012	GAB2_Melanocyte -> IGFBP5_Melanocyte	PM1
GAB2_Melanocyte	NK	COL6A1	CD44	0.279443483	p < 0.01	COL6A1_CD44	COL6A1 - CD44	COLLAGEN	ECM-Receptor	KEGG: hsa04512	GAB2_Melanocyte -> NK (PM1)	0.027916395	GAB2_Melanocyte -> NK	PM1
GAB2_Melanocyte	Treg	COL6A1	CD44	0.275145689	0.01 < p < 0.05	COL6A1_CD44	COL6A1 - CD44	COLLAGEN	ECM-Receptor	KEGG: hsa04512	GAB2_Melanocyte -> Treg (PM1)	0.026398761	GAB2_Melanocyte -> Treg	PM1
GAB2_Melanocyte	CD27+_CD4	COL6A1	CD44	0.247124085	p < 0.01	COL6A1_CD44	COL6A1 - CD44	COLLAGEN	ECM-Receptor	KEGG: hsa04512	GAB2_Melanocyte -> CD27+_CD4 (SM1)	0.017482583	GAB2_Melanocyte -> CD27+_CD4	SM1
IGFBP5_Melanocyte	CD27+_CD4	COL6A1	CD44	0.215627202	p < 0.01	COL6A1_CD44	COL6A1 - CD44	COLLAGEN	ECM-Receptor	KEGG: hsa04512	IGFBP5_Melanocyte -> CD27+_CD4 (SM1)	0.009680577	IGFBP5_Melanocyte -> CD27+_CD4	SM1
GAB2_Melanocyte	CD4_Naive	COL6A1	CD44	0.234572355	p < 0.01	COL6A1_CD44	COL6A1 - CD44	COLLAGEN	ECM-Receptor	KEGG: hsa04512	GAB2_Melanocyte -> CD4_Naive (SM1)	0.014078915	GAB2_Melanocyte -> CD4_Naive	SM1
IGFBP5_Melanocyte	CD4_Naive	COL6A1	CD44	0.205943301	0.01 < p < 0.05	COL6A1_CD44	COL6A1 - CD44	COLLAGEN	ECM-Receptor	KEGG: hsa04512	IGFBP5_Melanocyte -> CD4_Naive (SM1)	0.007783841	IGFBP5_Melanocyte -> CD4_Naive	SM1
GAB2_Melanocyte	CD8_Cytotoxic	COL6A1	CD44	0.244894356	p < 0.01	COL6A1_CD44	COL6A1 - CD44	COLLAGEN	ECM-Receptor	KEGG: hsa04512	GAB2_Melanocyte -> CD8_Cytotoxic (SM1)	0.016850189	GAB2_Melanocyte -> CD8_Cytotoxic	SM1
IGFBP5_Melanocyte	CD8_Cytotoxic	COL6A1	CD44	0.21391453	p < 0.01	COL6A1_CD44	COL6A1 - CD44	COLLAGEN	ECM-Receptor	KEGG: hsa04512	IGFBP5_Melanocyte -> CD8_Cytotoxic (SM1)	0.009327724	IGFBP5_Melanocyte -> CD8_Cytotoxic	SM1
CDK4_Melanocyte	CDK4_Melanocyte	COL6A1	CD44	0.200229605	p < 0.01	COL6A1_CD44	COL6A1 - CD44	COLLAGEN	ECM-Receptor	KEGG: hsa04512	CDK4_Melanocyte -> CDK4_Melanocyte (SM1)	0.00677669	CDK4_Melanocyte -> CDK4_Melanocyte	SM1
GAB2_Melanocyte	CDK4_Melanocyte	COL6A1	CD44	0.262948782	p < 0.01	COL6A1_CD44	COL6A1 - CD44	COLLAGEN	ECM-Receptor	KEGG: hsa04512	GAB2_Melanocyte -> CDK4_Melanocyte (SM1)	0.02230327	GAB2_Melanocyte -> CDK4_Melanocyte	SM1
IGFBP5_Melanocyte	CDK4_Melanocyte	COL6A1	CD44	0.227691181	p < 0.01	COL6A1_CD44	COL6A1 - CD44	COLLAGEN	ECM-Receptor	KEGG: hsa04512	IGFBP5_Melanocyte -> CDK4_Melanocyte (SM1)	0.012377022	IGFBP5_Melanocyte -> CDK4_Melanocyte	SM1
CDK4_Melanocyte	DMKN_Melanocyte	COL6A1	CD44	0.19743828	p < 0.01	COL6A1_CD44	COL6A1 - CD44	COLLAGEN	ECM-Receptor	KEGG: hsa04512	CDK4_Melanocyte -> DMKN_Melanocyte (SM1)	0.006314707	CDK4_Melanocyte -> DMKN_Melanocyte	SM1
GAB2_Melanocyte	DMKN_Melanocyte	COL6A1	CD44	0.258226901	p < 0.01	COL6A1_CD44	COL6A1 - CD44	COLLAGEN	ECM-Receptor	KEGG: hsa04512	GAB2_Melanocyte -> DMKN_Melanocyte (SM1)	0.020804973	GAB2_Melanocyte -> DMKN_Melanocyte	SM1
IGFBP5_Melanocyte	DMKN_Melanocyte	COL6A1	CD44	0.224107883	p < 0.01	COL6A1_CD44	COL6A1 - CD44	COLLAGEN	ECM-Receptor	KEGG: hsa04512	IGFBP5_Melanocyte -> DMKN_Melanocyte (SM1)	0.011537685	IGFBP5_Melanocyte -> DMKN_Melanocyte	SM1
CDK4_Melanocyte	GAB2_Melanocyte	COL6A1	CD44	0.202966566	p < 0.01	COL6A1_CD44	COL6A1 - CD44	COLLAGEN	ECM-Receptor	KEGG: hsa04512	CDK4_Melanocyte -> GAB2_Melanocyte (SM1)	0.007248796	CDK4_Melanocyte -> GAB2_Melanocyte	SM1
GAB2_Melanocyte	GAB2_Melanocyte	COL6A1	CD44	0.267611238	p < 0.01	COL6A1_CD44	COL6A1 - CD44	COLLAGEN	ECM-Receptor	KEGG: hsa04512	GAB2_Melanocyte -> GAB2_Melanocyte (SM1)	0.0238311	GAB2_Melanocyte -> GAB2_Melanocyte	SM1
IGFBP5_Melanocyte	GAB2_Melanocyte	COL6A1	CD44	0.231216025	p < 0.01	COL6A1_CD44	COL6A1 - CD44	COLLAGEN	ECM-Receptor	KEGG: hsa04512	IGFBP5_Melanocyte -> GAB2_Melanocyte (SM1)	0.013234083	IGFBP5_Melanocyte -> GAB2_Melanocyte	SM1
CDK4_Melanocyte	IGFBP5_Melanocyte	COL6A1	CD44	0.202864354	p < 0.01	COL6A1_CD44	COL6A1 - CD44	COLLAGEN	ECM-Receptor	KEGG: hsa04512	CDK4_Melanocyte -> IGFBP5_Melanocyte (SM1)	0.007230824	CDK4_Melanocyte -> IGFBP5_Melanocyte	SM1
GAB2_Melanocyte	IGFBP5_Melanocyte	COL6A1	CD44	0.26743654	p < 0.01	COL6A1_CD44	COL6A1 - CD44	COLLAGEN	ECM-Receptor	KEGG: hsa04512	GAB2_Melanocyte -> IGFBP5_Melanocyte (SM1)	0.023772999	GAB2_Melanocyte -> IGFBP5_Melanocyte	SM1
IGFBP5_Melanocyte	IGFBP5_Melanocyte	COL6A1	CD44	0.231084188	p < 0.01	COL6A1_CD44	COL6A1 - CD44	COLLAGEN	ECM-Receptor	KEGG: hsa04512	IGFBP5_Melanocyte -> IGFBP5_Melanocyte (SM1)	0.013201469	IGFBP5_Melanocyte -> IGFBP5_Melanocyte	SM1
GAB2_Melanocyte	NK	COL6A1	CD44	0.236710877	p < 0.01	COL6A1_CD44	COL6A1 - CD44	COLLAGEN	ECM-Receptor	KEGG: hsa04512	GAB2_Melanocyte -> NK (SM1)	0.014631728	GAB2_Melanocyte -> NK	SM1
IGFBP5_Melanocyte	NK	COL6A1	CD44	0.207600648	p < 0.01	COL6A1_CD44	COL6A1 - CD44	COLLAGEN	ECM-Receptor	KEGG: hsa04512	IGFBP5_Melanocyte -> NK (SM1)	0.008091504	IGFBP5_Melanocyte -> NK	SM1
CDK4_Melanocyte	PTPRC_Melanocyte	COL6A1	CD44	0.202079622	p < 0.01	COL6A1_CD44	COL6A1 - CD44	COLLAGEN	ECM-Receptor	KEGG: hsa04512	CDK4_Melanocyte -> PTPRC_Melanocyte (SM1)	0.007093726	CDK4_Melanocyte -> PTPRC_Melanocyte	SM1
GAB2_Melanocyte	PTPRC_Melanocyte	COL6A1	CD44	0.266096787	p < 0.01	COL6A1_CD44	COL6A1 - CD44	COLLAGEN	ECM-Receptor	KEGG: hsa04512	GAB2_Melanocyte -> PTPRC_Melanocyte (SM1)	0.023329629	GAB2_Melanocyte -> PTPRC_Melanocyte	SM1
IGFBP5_Melanocyte	PTPRC_Melanocyte	COL6A1	CD44	0.230072532	p < 0.01	COL6A1_CD44	COL6A1 - CD44	COLLAGEN	ECM-Receptor	KEGG: hsa04512	IGFBP5_Melanocyte -> PTPRC_Melanocyte (SM1)	0.012952643	IGFBP5_Melanocyte -> PTPRC_Melanocyte	SM1
GAB2_Melanocyte	TNF+_CD4	COL6A1	CD44	0.251596781	p < 0.01	COL6A1_CD44	COL6A1 - CD44	COLLAGEN	ECM-Receptor	KEGG: hsa04512	GAB2_Melanocyte -> TNF+_CD4 (SM1)	0.018786558	GAB2_Melanocyte -> TNF+_CD4	SM1
IGFBP5_Melanocyte	TNF+_CD4	COL6A1	CD44	0.21905302	p < 0.01	COL6A1_CD44	COL6A1 - CD44	COLLAGEN	ECM-Receptor	KEGG: hsa04512	IGFBP5_Melanocyte -> TNF+_CD4 (SM1)	0.010408788	IGFBP5_Melanocyte -> TNF+_CD4	SM1
GAB2_Melanocyte	Treg	COL6A1	CD44	0.246330175	p < 0.01	COL6A1_CD44	COL6A1 - CD44	COLLAGEN	ECM-Receptor	KEGG: hsa04512	GAB2_Melanocyte -> Treg (SM1)	0.017256059	GAB2_Melanocyte -> Treg	SM1
IGFBP5_Melanocyte	Treg	COL6A1	CD44	0.215017765	p < 0.01	COL6A1_CD44	COL6A1 - CD44	COLLAGEN	ECM-Receptor	KEGG: hsa04512	IGFBP5_Melanocyte -> Treg (SM1)	0.009554161	IGFBP5_Melanocyte -> Treg	SM1
CDK4_Melanocyte	CDK4_Melanocyte	COL6A1	SDC1	0.127792613	p < 0.01	COL6A1_SDC1	COL6A1 - SDC1	COLLAGEN	ECM-Receptor	KEGG: hsa04512	CDK4_Melanocyte -> CDK4_Melanocyte (PM1)	0.000399547	CDK4_Melanocyte -> CDK4_Melanocyte	PM1
GAB2_Melanocyte	CDK4_Melanocyte	COL6A1	SDC1	0.131801034	p < 0.01	COL6A1_SDC1	COL6A1 - SDC1	COLLAGEN	ECM-Receptor	KEGG: hsa04512	GAB2_Melanocyte -> CDK4_Melanocyte (PM1)	0.000506901	GAB2_Melanocyte -> CDK4_Melanocyte	PM1
IGFBP5_Melanocyte	CDK4_Melanocyte	COL6A1	SDC1	0.124575761	p < 0.01	COL6A1_SDC1	COL6A1 - SDC1	COLLAGEN	ECM-Receptor	KEGG: hsa04512	IGFBP5_Melanocyte -> CDK4_Melanocyte (PM1)	0.000326447	IGFBP5_Melanocyte -> CDK4_Melanocyte	PM1
CDK4_Melanocyte	CDK4_Melanocyte	COL6A1	SDC4	0.127792613	p < 0.01	COL6A1_SDC4	COL6A1 - SDC4	COLLAGEN	ECM-Receptor	KEGG: hsa04512	CDK4_Melanocyte -> CDK4_Melanocyte (PM1)	0.000399547	CDK4_Melanocyte -> CDK4_Melanocyte	PM1
GAB2_Melanocyte	CDK4_Melanocyte	COL6A1	SDC4	0.131801034	p < 0.01	COL6A1_SDC4	COL6A1 - SDC4	COLLAGEN	ECM-Receptor	KEGG: hsa04512	GAB2_Melanocyte -> CDK4_Melanocyte (PM1)	0.000506901	GAB2_Melanocyte -> CDK4_Melanocyte	PM1
IGFBP5_Melanocyte	CDK4_Melanocyte	COL6A1	SDC4	0.124575761	p < 0.01	COL6A1_SDC4	COL6A1 - SDC4	COLLAGEN	ECM-Receptor	KEGG: hsa04512	IGFBP5_Melanocyte -> CDK4_Melanocyte (PM1)	0.000326447	IGFBP5_Melanocyte -> CDK4_Melanocyte	PM1
CDK4_Melanocyte	GAB2_Melanocyte	COL6A1	SDC4	0.131964476	p < 0.01	COL6A1_SDC4	COL6A1 - SDC4	COLLAGEN	ECM-Receptor	KEGG: hsa04512	CDK4_Melanocyte -> GAB2_Melanocyte (PM1)	0.000511687	CDK4_Melanocyte -> GAB2_Melanocyte	PM1
GAB2_Melanocyte	GAB2_Melanocyte	COL6A1	SDC4	0.136242705	p < 0.01	COL6A1_SDC4	COL6A1 - SDC4	COLLAGEN	ECM-Receptor	KEGG: hsa04512	GAB2_Melanocyte -> GAB2_Melanocyte (PM1)	0.000649153	GAB2_Melanocyte -> GAB2_Melanocyte	PM1
IGFBP5_Melanocyte	GAB2_Melanocyte	COL6A1	SDC4	0.12853732	p < 0.01	COL6A1_SDC4	COL6A1 - SDC4	COLLAGEN	ECM-Receptor	KEGG: hsa04512	IGFBP5_Melanocyte -> GAB2_Melanocyte (PM1)	0.000418078	IGFBP5_Melanocyte -> GAB2_Melanocyte	PM1
CDK4_Melanocyte	PTPRC_Melanocyte	COL6A1	SDC4	0.14000804	p < 0.01	COL6A1_SDC4	COL6A1 - SDC4	COLLAGEN	ECM-Receptor	KEGG: hsa04512	CDK4_Melanocyte -> PTPRC_Melanocyte (PM1)	0.000790815	CDK4_Melanocyte -> PTPRC_Melanocyte	PM1
GAB2_Melanocyte	PTPRC_Melanocyte	COL6A1	SDC4	0.144831662	p < 0.01	COL6A1_SDC4	COL6A1 - SDC4	COLLAGEN	ECM-Receptor	KEGG: hsa04512	GAB2_Melanocyte -> PTPRC_Melanocyte (PM1)	0.001003193	GAB2_Melanocyte -> PTPRC_Melanocyte	PM1
IGFBP5_Melanocyte	PTPRC_Melanocyte	COL6A1	SDC4	0.136157409	p < 0.01	COL6A1_SDC4	COL6A1 - SDC4	COLLAGEN	ECM-Receptor	KEGG: hsa04512	IGFBP5_Melanocyte -> PTPRC_Melanocyte (PM1)	0.000646175	IGFBP5_Melanocyte -> PTPRC_Melanocyte	PM1
CDK4_Melanocyte	CDK4_Melanocyte	COL6A2	ITGA1_ITGB1	0.139726961	p < 0.01	COL6A2_ITGA1_ITGB1	COL6A2 - (ITGA1+ITGB1)	COLLAGEN	ECM-Receptor	KEGG: hsa04512	CDK4_Melanocyte -> CDK4_Melanocyte (PM1)	0.000779533	CDK4_Melanocyte -> CDK4_Melanocyte	PM1
GAB2_Melanocyte	CDK4_Melanocyte	COL6A2	ITGA1_ITGB1	0.130087277	p < 0.01	COL6A2_ITGA1_ITGB1	COL6A2 - (ITGA1+ITGB1)	COLLAGEN	ECM-Receptor	KEGG: hsa04512	GAB2_Melanocyte -> CDK4_Melanocyte (PM1)	0.000458685	GAB2_Melanocyte -> CDK4_Melanocyte	PM1
CDK4_Melanocyte	GAB2_Melanocyte	COL6A2	ITGA1_ITGB1	0.134997354	p < 0.01	COL6A2_ITGA1_ITGB1	COL6A2 - (ITGA1+ITGB1)	COLLAGEN	ECM-Receptor	KEGG: hsa04512	CDK4_Melanocyte -> GAB2_Melanocyte (PM1)	0.000606654	CDK4_Melanocyte -> GAB2_Melanocyte	PM1
GAB2_Melanocyte	GAB2_Melanocyte	COL6A2	ITGA1_ITGB1	0.125977019	p < 0.01	COL6A2_ITGA1_ITGB1	COL6A2 - (ITGA1+ITGB1)	COLLAGEN	ECM-Receptor	KEGG: hsa04512	GAB2_Melanocyte -> GAB2_Melanocyte (PM1)	0.000356935	GAB2_Melanocyte -> GAB2_Melanocyte	PM1
CDK4_Melanocyte	CDK4_Melanocyte	COL6A2	ITGA1_ITGB1	0.137447552	p < 0.01	COL6A2_ITGA1_ITGB1	COL6A2 - (ITGA1+ITGB1)	COLLAGEN	ECM-Receptor	KEGG: hsa04512	CDK4_Melanocyte -> CDK4_Melanocyte (SM1)	0.000692292	CDK4_Melanocyte -> CDK4_Melanocyte	SM1
DMKN_Melanocyte	CDK4_Melanocyte	COL6A2	ITGA1_ITGB1	0.177905278	p < 0.01	COL6A2_ITGA1_ITGB1	COL6A2 - (ITGA1+ITGB1)	COLLAGEN	ECM-Receptor	KEGG: hsa04512	DMKN_Melanocyte -> CDK4_Melanocyte (SM1)	0.003621132	DMKN_Melanocyte -> CDK4_Melanocyte	SM1
GAB2_Melanocyte	CDK4_Melanocyte	COL6A2	ITGA1_ITGB1	0.195477223	p < 0.01	COL6A2_ITGA1_ITGB1	COL6A2 - (ITGA1+ITGB1)	COLLAGEN	ECM-Receptor	KEGG: hsa04512	GAB2_Melanocyte -> CDK4_Melanocyte (SM1)	0.006001862	GAB2_Melanocyte -> CDK4_Melanocyte	SM1
CDK4_Melanocyte	IGFBP5_Melanocyte	COL6A2	ITGA1_ITGB1	0.143193393	p < 0.01	COL6A2_ITGA1_ITGB1	COL6A2 - (ITGA1+ITGB1)	COLLAGEN	ECM-Receptor	KEGG: hsa04512	CDK4_Melanocyte -> IGFBP5_Melanocyte (SM1)	0.000926995	CDK4_Melanocyte -> IGFBP5_Melanocyte	SM1
DMKN_Melanocyte	IGFBP5_Melanocyte	COL6A2	ITGA1_ITGB1	0.187616492	p < 0.01	COL6A2_ITGA1_ITGB1	COL6A2 - (ITGA1+ITGB1)	COLLAGEN	ECM-Receptor	KEGG: hsa04512	DMKN_Melanocyte -> IGFBP5_Melanocyte (SM1)	0.004843964	DMKN_Melanocyte -> IGFBP5_Melanocyte	SM1
GAB2_Melanocyte	IGFBP5_Melanocyte	COL6A2	ITGA1_ITGB1	0.20723047	p < 0.01	COL6A2_ITGA1_ITGB1	COL6A2 - (ITGA1+ITGB1)	COLLAGEN	ECM-Receptor	KEGG: hsa04512	GAB2_Melanocyte -> IGFBP5_Melanocyte (SM1)	0.008022179	GAB2_Melanocyte -> IGFBP5_Melanocyte	SM1
CDK4_Melanocyte	PTPRC_Melanocyte	COL6A2	ITGA1_ITGB1	0.138237326	p < 0.01	COL6A2_ITGA1_ITGB1	COL6A2 - (ITGA1+ITGB1)	COLLAGEN	ECM-Receptor	KEGG: hsa04512	CDK4_Melanocyte -> PTPRC_Melanocyte (SM1)	0.000721675	CDK4_Melanocyte -> PTPRC_Melanocyte	SM1
DMKN_Melanocyte	PTPRC_Melanocyte	COL6A2	ITGA1_ITGB1	0.179226666	p < 0.01	COL6A2_ITGA1_ITGB1	COL6A2 - (ITGA1+ITGB1)	COLLAGEN	ECM-Receptor	KEGG: hsa04512	DMKN_Melanocyte -> PTPRC_Melanocyte (SM1)	0.003774351	DMKN_Melanocyte -> PTPRC_Melanocyte	SM1
GAB2_Melanocyte	PTPRC_Melanocyte	COL6A2	ITGA1_ITGB1	0.197069778	p < 0.01	COL6A2_ITGA1_ITGB1	COL6A2 - (ITGA1+ITGB1)	COLLAGEN	ECM-Receptor	KEGG: hsa04512	GAB2_Melanocyte -> PTPRC_Melanocyte (SM1)	0.006255184	GAB2_Melanocyte -> PTPRC_Melanocyte	SM1
CDK4_Melanocyte	GAB2_Melanocyte	COL6A2	ITGA2_ITGB1	0.140709301	p < 0.01	COL6A2_ITGA2_ITGB1	COL6A2 - (ITGA2+ITGB1)	COLLAGEN	ECM-Receptor	KEGG: hsa04512	CDK4_Melanocyte -> GAB2_Melanocyte (PM1)	0.000819472	CDK4_Melanocyte -> GAB2_Melanocyte	PM1
GAB2_Melanocyte	GAB2_Melanocyte	COL6A2	ITGA2_ITGB1	0.130938619	p < 0.01	COL6A2_ITGA2_ITGB1	COL6A2 - (ITGA2+ITGB1)	COLLAGEN	ECM-Receptor	KEGG: hsa04512	GAB2_Melanocyte -> GAB2_Melanocyte (PM1)	0.000482193	GAB2_Melanocyte -> GAB2_Melanocyte	PM1
DMKN_Melanocyte	CDK4_Melanocyte	COL6A2	ITGA2_ITGB1	0.169270888	p < 0.01	COL6A2_ITGA2_ITGB1	COL6A2 - (ITGA2+ITGB1)	COLLAGEN	ECM-Receptor	KEGG: hsa04512	DMKN_Melanocyte -> CDK4_Melanocyte (SM1)	0.002718458	DMKN_Melanocyte -> CDK4_Melanocyte	SM1
GAB2_Melanocyte	CDK4_Melanocyte	COL6A2	ITGA2_ITGB1	0.185123087	p < 0.01	COL6A2_ITGA2_ITGB1	COL6A2 - (ITGA2+ITGB1)	COLLAGEN	ECM-Receptor	KEGG: hsa04512	GAB2_Melanocyte -> CDK4_Melanocyte (SM1)	0.004508407	GAB2_Melanocyte -> CDK4_Melanocyte	SM1
CDK4_Melanocyte	CDK4_Melanocyte	COL6A2	ITGA3_ITGB1	0.137309165	p < 0.01	COL6A2_ITGA3_ITGB1	COL6A2 - (ITGA3+ITGB1)	COLLAGEN	ECM-Receptor	KEGG: hsa04512	CDK4_Melanocyte -> CDK4_Melanocyte (PM1)	0.000687234	CDK4_Melanocyte -> CDK4_Melanocyte	PM1
GAB2_Melanocyte	CDK4_Melanocyte	COL6A2	ITGA3_ITGB1	0.12798845	p < 0.01	COL6A2_ITGA3_ITGB1	COL6A2 - (ITGA3+ITGB1)	COLLAGEN	ECM-Receptor	KEGG: hsa04512	GAB2_Melanocyte -> CDK4_Melanocyte (PM1)	0.00040436	GAB2_Melanocyte -> CDK4_Melanocyte	PM1
CDK4_Melanocyte	GAB2_Melanocyte	COL6A2	ITGA3_ITGB1	0.138142703	p < 0.01	COL6A2_ITGA3_ITGB1	COL6A2 - (ITGA3+ITGB1)	COLLAGEN	ECM-Receptor	KEGG: hsa04512	CDK4_Melanocyte -> GAB2_Melanocyte (PM1)	0.000718108	CDK4_Melanocyte -> GAB2_Melanocyte	PM1
GAB2_Melanocyte	GAB2_Melanocyte	COL6A2	ITGA3_ITGB1	0.128712578	p < 0.01	COL6A2_ITGA3_ITGB1	COL6A2 - (ITGA3+ITGB1)	COLLAGEN	ECM-Receptor	KEGG: hsa04512	GAB2_Melanocyte -> GAB2_Melanocyte (PM1)	0.000422531	GAB2_Melanocyte -> GAB2_Melanocyte	PM1
CDK4_Melanocyte	CDK4_Melanocyte	COL6A2	ITGA3_ITGB1	0.152091466	p < 0.01	COL6A2_ITGA3_ITGB1	COL6A2 - (ITGA3+ITGB1)	COLLAGEN	ECM-Receptor	KEGG: hsa04512	CDK4_Melanocyte -> CDK4_Melanocyte (SM1)	0.001394819	CDK4_Melanocyte -> CDK4_Melanocyte	SM1
DMKN_Melanocyte	CDK4_Melanocyte	COL6A2	ITGA3_ITGB1	0.20311056	p < 0.01	COL6A2_ITGA3_ITGB1	COL6A2 - (ITGA3+ITGB1)	COLLAGEN	ECM-Receptor	KEGG: hsa04512	DMKN_Melanocyte -> CDK4_Melanocyte (SM1)	0.00727416	DMKN_Melanocyte -> CDK4_Melanocyte	SM1
GAB2_Melanocyte	CDK4_Melanocyte	COL6A2	ITGA3_ITGB1	0.22621613	p < 0.01	COL6A2_ITGA3_ITGB1	COL6A2 - (ITGA3+ITGB1)	COLLAGEN	ECM-Receptor	KEGG: hsa04512	GAB2_Melanocyte -> CDK4_Melanocyte (SM1)	0.0120276	GAB2_Melanocyte -> CDK4_Melanocyte	SM1
DMKN_Melanocyte	DMKN_Melanocyte	COL6A2	ITGA3_ITGB1	0.164966697	p < 0.01	COL6A2_ITGA3_ITGB1	COL6A2 - (ITGA3+ITGB1)	COLLAGEN	ECM-Receptor	KEGG: hsa04512	DMKN_Melanocyte -> DMKN_Melanocyte (SM1)	0.002330134	DMKN_Melanocyte -> DMKN_Melanocyte	SM1
GAB2_Melanocyte	DMKN_Melanocyte	COL6A2	ITGA3_ITGB1	0.17999551	p < 0.01	COL6A2_ITGA3_ITGB1	COL6A2 - (ITGA3+ITGB1)	COLLAGEN	ECM-Receptor	KEGG: hsa04512	GAB2_Melanocyte -> DMKN_Melanocyte (SM1)	0.003865384	GAB2_Melanocyte -> DMKN_Melanocyte	SM1
DMKN_Melanocyte	GAB2_Melanocyte	COL6A2	ITGA3_ITGB1	0.177203606	p < 0.01	COL6A2_ITGA3_ITGB1	COL6A2 - (ITGA3+ITGB1)	COLLAGEN	ECM-Receptor	KEGG: hsa04512	DMKN_Melanocyte -> GAB2_Melanocyte (SM1)	0.003541425	DMKN_Melanocyte -> GAB2_Melanocyte	SM1
GAB2_Melanocyte	GAB2_Melanocyte	COL6A2	ITGA3_ITGB1	0.194632418	p < 0.01	COL6A2_ITGA3_ITGB1	COL6A2 - (ITGA3+ITGB1)	COLLAGEN	ECM-Receptor	KEGG: hsa04512	GAB2_Melanocyte -> GAB2_Melanocyte (SM1)	0.005870061	GAB2_Melanocyte -> GAB2_Melanocyte	SM1
CDK4_Melanocyte	IGFBP5_Melanocyte	COL6A2	ITGA3_ITGB1	0.147004488	p < 0.01	COL6A2_ITGA3_ITGB1	COL6A2 - (ITGA3+ITGB1)	COLLAGEN	ECM-Receptor	KEGG: hsa04512	CDK4_Melanocyte -> IGFBP5_Melanocyte (SM1)	0.001110979	CDK4_Melanocyte -> IGFBP5_Melanocyte	SM1
DMKN_Melanocyte	IGFBP5_Melanocyte	COL6A2	ITGA3_ITGB1	0.194184159	p < 0.01	COL6A2_ITGA3_ITGB1	COL6A2 - (ITGA3+ITGB1)	COLLAGEN	ECM-Receptor	KEGG: hsa04512	DMKN_Melanocyte -> IGFBP5_Melanocyte (SM1)	0.005800851	DMKN_Melanocyte -> IGFBP5_Melanocyte	SM1
GAB2_Melanocyte	IGFBP5_Melanocyte	COL6A2	ITGA3_ITGB1	0.215243331	p < 0.01	COL6A2_ITGA3_ITGB1	COL6A2 - (ITGA3+ITGB1)	COLLAGEN	ECM-Receptor	KEGG: hsa04512	GAB2_Melanocyte -> IGFBP5_Melanocyte (SM1)	0.00960084	GAB2_Melanocyte -> IGFBP5_Melanocyte	SM1
DMKN_Melanocyte	PTPRC_Melanocyte	COL6A2	ITGA3_ITGB1	0.181557997	p < 0.01	COL6A2_ITGA3_ITGB1	COL6A2 - (ITGA3+ITGB1)	COLLAGEN	ECM-Receptor	KEGG: hsa04512	DMKN_Melanocyte -> PTPRC_Melanocyte (SM1)	0.004054687	DMKN_Melanocyte -> PTPRC_Melanocyte	SM1
GAB2_Melanocyte	PTPRC_Melanocyte	COL6A2	ITGA3_ITGB1	0.199884678	p < 0.01	COL6A2_ITGA3_ITGB1	COL6A2 - (ITGA3+ITGB1)	COLLAGEN	ECM-Receptor	KEGG: hsa04512	GAB2_Melanocyte -> PTPRC_Melanocyte (SM1)	0.006718538	GAB2_Melanocyte -> PTPRC_Melanocyte	SM1
CDK4_Melanocyte	CDK4_Melanocyte	COL6A2	ITGAV_ITGB8	0.114077736	p < 0.01	COL6A2_ITGAV_ITGB8	COL6A2 - (ITGAV+ITGB8)	COLLAGEN	ECM-Receptor	KEGG: hsa04512	CDK4_Melanocyte -> CDK4_Melanocyte (SM1)	0.000155954	CDK4_Melanocyte -> CDK4_Melanocyte	SM1
DMKN_Melanocyte	CDK4_Melanocyte	COL6A2	ITGAV_ITGB8	0.140663883	p < 0.01	COL6A2_ITGAV_ITGB8	COL6A2 - (ITGAV+ITGB8)	COLLAGEN	ECM-Receptor	KEGG: hsa04512	DMKN_Melanocyte -> CDK4_Melanocyte (SM1)	0.000817593	DMKN_Melanocyte -> CDK4_Melanocyte	SM1
GAB2_Melanocyte	CDK4_Melanocyte	COL6A2	ITGAV_ITGB8	0.151469008	p < 0.01	COL6A2_ITGAV_ITGB8	COL6A2 - (ITGAV+ITGB8)	COLLAGEN	ECM-Receptor	KEGG: hsa04512	GAB2_Melanocyte -> CDK4_Melanocyte (SM1)	0.001357636	GAB2_Melanocyte -> CDK4_Melanocyte	SM1
CDK4_Melanocyte	IGFBP5_Melanocyte	COL6A2	ITGAV_ITGB8	0.1178996	p < 0.01	COL6A2_ITGAV_ITGB8	COL6A2 - (ITGAV+ITGB8)	COLLAGEN	ECM-Receptor	KEGG: hsa04512	CDK4_Melanocyte -> IGFBP5_Melanocyte (SM1)	0.000207207	CDK4_Melanocyte -> IGFBP5_Melanocyte	SM1
DMKN_Melanocyte	IGFBP5_Melanocyte	COL6A2	ITGAV_ITGB8	0.146515777	p < 0.01	COL6A2_ITGAV_ITGB8	COL6A2 - (ITGAV+ITGB8)	COLLAGEN	ECM-Receptor	KEGG: hsa04512	DMKN_Melanocyte -> IGFBP5_Melanocyte (SM1)	0.001086055	DMKN_Melanocyte -> IGFBP5_Melanocyte	SM1
GAB2_Melanocyte	IGFBP5_Melanocyte	COL6A2	ITGAV_ITGB8	0.158271769	p < 0.01	COL6A2_ITGAV_ITGB8	COL6A2 - (ITGAV+ITGB8)	COLLAGEN	ECM-Receptor	KEGG: hsa04512	GAB2_Melanocyte -> IGFBP5_Melanocyte (SM1)	0.001803103	GAB2_Melanocyte -> IGFBP5_Melanocyte	SM1
CDK4_Melanocyte	PTPRC_Melanocyte	COL6A2	ITGAV_ITGB8	0.115766666	p < 0.01	COL6A2_ITGAV_ITGB8	COL6A2 - (ITGAV+ITGB8)	COLLAGEN	ECM-Receptor	KEGG: hsa04512	CDK4_Melanocyte -> PTPRC_Melanocyte (SM1)	0.000177229	CDK4_Melanocyte -> PTPRC_Melanocyte	SM1
DMKN_Melanocyte	PTPRC_Melanocyte	COL6A2	ITGAV_ITGB8	0.143238803	p < 0.01	COL6A2_ITGAV_ITGB8	COL6A2 - (ITGAV+ITGB8)	COLLAGEN	ECM-Receptor	KEGG: hsa04512	DMKN_Melanocyte -> PTPRC_Melanocyte (SM1)	0.00092905	DMKN_Melanocyte -> PTPRC_Melanocyte	SM1
GAB2_Melanocyte	PTPRC_Melanocyte	COL6A2	ITGAV_ITGB8	0.154457155	p < 0.01	COL6A2_ITGAV_ITGB8	COL6A2 - (ITGAV+ITGB8)	COLLAGEN	ECM-Receptor	KEGG: hsa04512	GAB2_Melanocyte -> PTPRC_Melanocyte (SM1)	0.001542598	GAB2_Melanocyte -> PTPRC_Melanocyte	SM1
CDK4_Melanocyte	CD27+_CD4	COL6A2	CD44	0.173503367	0.01 < p < 0.05	COL6A2_CD44	COL6A2 - CD44	COLLAGEN	ECM-Receptor	KEGG: hsa04512	CDK4_Melanocyte -> CD27+_CD4 (SM1)	0.003139861	CDK4_Melanocyte -> CD27+_CD4	SM1
DMKN_Melanocyte	CD27+_CD4	COL6A2	CD44	0.242756638	p < 0.01	COL6A2_CD44	COL6A2 - CD44	COLLAGEN	ECM-Receptor	KEGG: hsa04512	DMKN_Melanocyte -> CD27+_CD4 (SM1)	0.016255047	DMKN_Melanocyte -> CD27+_CD4	SM1
GAB2_Melanocyte	CD27+_CD4	COL6A2	CD44	0.276062319	p < 0.01	COL6A2_CD44	COL6A2 - CD44	COLLAGEN	ECM-Receptor	KEGG: hsa04512	GAB2_Melanocyte -> CD27+_CD4 (SM1)	0.026719264	GAB2_Melanocyte -> CD27+_CD4	SM1
DMKN_Melanocyte	CD4_Naive	COL6A2	CD44	0.230620825	p < 0.01	COL6A2_CD44	COL6A2 - CD44	COLLAGEN	ECM-Receptor	KEGG: hsa04512	DMKN_Melanocyte -> CD4_Naive (SM1)	0.013087184	DMKN_Melanocyte -> CD4_Naive	SM1
GAB2_Melanocyte	CD4_Naive	COL6A2	CD44	0.260615837	p < 0.01	COL6A2_CD44	COL6A2 - CD44	COLLAGEN	ECM-Receptor	KEGG: hsa04512	GAB2_Melanocyte -> CD4_Naive (SM1)	0.02155677	GAB2_Melanocyte -> CD4_Naive	SM1
DMKN_Melanocyte	CD8_Cytotoxic	COL6A2	CD44	0.240602066	p < 0.01	COL6A2_CD44	COL6A2 - CD44	COLLAGEN	ECM-Receptor	KEGG: hsa04512	DMKN_Melanocyte -> CD8_Cytotoxic (SM1)	0.015666348	DMKN_Melanocyte -> CD8_Cytotoxic	SM1
GAB2_Melanocyte	CD8_Cytotoxic	COL6A2	CD44	0.273308154	p < 0.01	COL6A2_CD44	COL6A2 - CD44	COLLAGEN	ECM-Receptor	KEGG: hsa04512	GAB2_Melanocyte -> CD8_Cytotoxic (SM1)	0.025761513	GAB2_Melanocyte -> CD8_Cytotoxic	SM1
CDK4_Melanocyte	CDK4_Melanocyte	COL6A2	CD44	0.181290285	p < 0.01	COL6A2_CD44	COL6A2 - CD44	COLLAGEN	ECM-Receptor	KEGG: hsa04512	CDK4_Melanocyte -> CDK4_Melanocyte (SM1)	0.004021842	CDK4_Melanocyte -> CDK4_Melanocyte	SM1
DMKN_Melanocyte	CDK4_Melanocyte	COL6A2	CD44	0.258032612	p < 0.01	COL6A2_CD44	COL6A2 - CD44	COLLAGEN	ECM-Receptor	KEGG: hsa04512	DMKN_Melanocyte -> CDK4_Melanocyte (SM1)	0.020744396	DMKN_Melanocyte -> CDK4_Melanocyte	SM1
GAB2_Melanocyte	CDK4_Melanocyte	COL6A2	CD44	0.29573276	p < 0.01	COL6A2_CD44	COL6A2 - CD44	COLLAGEN	ECM-Receptor	KEGG: hsa04512	GAB2_Melanocyte -> CDK4_Melanocyte (SM1)	0.033998759	GAB2_Melanocyte -> CDK4_Melanocyte	SM1
CDK4_Melanocyte	DMKN_Melanocyte	COL6A2	CD44	0.178992959	p < 0.01	COL6A2_CD44	COL6A2 - CD44	COLLAGEN	ECM-Receptor	KEGG: hsa04512	CDK4_Melanocyte -> DMKN_Melanocyte (SM1)	0.003746954	CDK4_Melanocyte -> DMKN_Melanocyte	SM1
DMKN_Melanocyte	DMKN_Melanocyte	COL6A2	CD44	0.253477235	p < 0.01	COL6A2_CD44	COL6A2 - CD44	COLLAGEN	ECM-Receptor	KEGG: hsa04512	DMKN_Melanocyte -> DMKN_Melanocyte (SM1)	0.01934875	DMKN_Melanocyte -> DMKN_Melanocyte	SM1
GAB2_Melanocyte	DMKN_Melanocyte	COL6A2	CD44	0.289840912	p < 0.01	COL6A2_CD44	COL6A2 - CD44	COLLAGEN	ECM-Receptor	KEGG: hsa04512	GAB2_Melanocyte -> DMKN_Melanocyte (SM1)	0.031740286	GAB2_Melanocyte -> DMKN_Melanocyte	SM1
CDK4_Melanocyte	GAB2_Melanocyte	COL6A2	CD44	0.183537578	p < 0.01	COL6A2_CD44	COL6A2 - CD44	COLLAGEN	ECM-Receptor	KEGG: hsa04512	CDK4_Melanocyte -> GAB2_Melanocyte (SM1)	0.004302859	CDK4_Melanocyte -> GAB2_Melanocyte	SM1
DMKN_Melanocyte	GAB2_Melanocyte	COL6A2	CD44	0.262528397	p < 0.01	COL6A2_CD44	COL6A2 - CD44	COLLAGEN	ECM-Receptor	KEGG: hsa04512	DMKN_Melanocyte -> GAB2_Melanocyte (SM1)	0.022167861	DMKN_Melanocyte -> GAB2_Melanocyte	SM1
GAB2_Melanocyte	GAB2_Melanocyte	COL6A2	CD44	0.301568862	p < 0.01	COL6A2_CD44	COL6A2 - CD44	COLLAGEN	ECM-Receptor	KEGG: hsa04512	GAB2_Melanocyte -> GAB2_Melanocyte (SM1)	0.036298015	GAB2_Melanocyte -> GAB2_Melanocyte	SM1
CDK4_Melanocyte	IGFBP5_Melanocyte	COL6A2	CD44	0.183453747	p < 0.01	COL6A2_CD44	COL6A2 - CD44	COLLAGEN	ECM-Receptor	KEGG: hsa04512	CDK4_Melanocyte -> IGFBP5_Melanocyte (SM1)	0.00429216	CDK4_Melanocyte -> IGFBP5_Melanocyte	SM1
DMKN_Melanocyte	IGFBP5_Melanocyte	COL6A2	CD44	0.262359984	p < 0.01	COL6A2_CD44	COL6A2 - CD44	COLLAGEN	ECM-Receptor	KEGG: hsa04512	DMKN_Melanocyte -> IGFBP5_Melanocyte (SM1)	0.022113724	DMKN_Melanocyte -> IGFBP5_Melanocyte	SM1
GAB2_Melanocyte	IGFBP5_Melanocyte	COL6A2	CD44	0.301349861	p < 0.01	COL6A2_CD44	COL6A2 - CD44	COLLAGEN	ECM-Receptor	KEGG: hsa04512	GAB2_Melanocyte -> IGFBP5_Melanocyte (SM1)	0.036210648	GAB2_Melanocyte -> IGFBP5_Melanocyte	SM1
DMKN_Melanocyte	NK	COL6A2	CD44	0.232689726	p < 0.01	COL6A2_CD44	COL6A2 - CD44	COLLAGEN	ECM-Receptor	KEGG: hsa04512	DMKN_Melanocyte -> NK (SM1)	0.013601593	DMKN_Melanocyte -> NK	SM1
GAB2_Melanocyte	NK	COL6A2	CD44	0.263237621	p < 0.01	COL6A2_CD44	COL6A2 - CD44	COLLAGEN	ECM-Receptor	KEGG: hsa04512	GAB2_Melanocyte -> NK (SM1)	0.022396533	GAB2_Melanocyte -> NK	SM1
CDK4_Melanocyte	PTPRC_Melanocyte	COL6A2	CD44	0.182809888	p < 0.01	COL6A2_CD44	COL6A2 - CD44	COLLAGEN	ECM-Receptor	KEGG: hsa04512	CDK4_Melanocyte -> PTPRC_Melanocyte (SM1)	0.004210543	CDK4_Melanocyte -> PTPRC_Melanocyte	SM1
DMKN_Melanocyte	PTPRC_Melanocyte	COL6A2	CD44	0.261068328	p < 0.01	COL6A2_CD44	COL6A2 - CD44	COLLAGEN	ECM-Receptor	KEGG: hsa04512	DMKN_Melanocyte -> PTPRC_Melanocyte (SM1)	0.021700611	DMKN_Melanocyte -> PTPRC_Melanocyte	SM1
GAB2_Melanocyte	PTPRC_Melanocyte	COL6A2	CD44	0.299671198	p < 0.01	COL6A2_CD44	COL6A2 - CD44	COLLAGEN	ECM-Receptor	KEGG: hsa04512	GAB2_Melanocyte -> PTPRC_Melanocyte (SM1)	0.035543759	GAB2_Melanocyte -> PTPRC_Melanocyte	SM1
CDK4_Melanocyte	TNF+_CD4	COL6A2	CD44	0.175729907	0.01 < p < 0.05	COL6A2_CD44	COL6A2 - CD44	COLLAGEN	ECM-Receptor	KEGG: hsa04512	CDK4_Melanocyte -> TNF+_CD4 (SM1)	0.003377731	CDK4_Melanocyte -> TNF+_CD4	SM1
DMKN_Melanocyte	TNF+_CD4	COL6A2	CD44	0.247076947	p < 0.01	COL6A2_CD44	COL6A2 - CD44	COLLAGEN	ECM-Receptor	KEGG: hsa04512	DMKN_Melanocyte -> TNF+_CD4 (SM1)	0.017469092	DMKN_Melanocyte -> TNF+_CD4	SM1
GAB2_Melanocyte	TNF+_CD4	COL6A2	CD44	0.281600112	p < 0.01	COL6A2_CD44	COL6A2 - CD44	COLLAGEN	ECM-Receptor	KEGG: hsa04512	GAB2_Melanocyte -> TNF+_CD4 (SM1)	0.028692057	GAB2_Melanocyte -> TNF+_CD4	SM1
CDK4_Melanocyte	Treg	COL6A2	CD44	0.173105983	0.01 < p < 0.05	COL6A2_CD44	COL6A2 - CD44	COLLAGEN	ECM-Receptor	KEGG: hsa04512	CDK4_Melanocyte -> Treg (SM1)	0.003098591	CDK4_Melanocyte -> Treg	SM1
DMKN_Melanocyte	Treg	COL6A2	CD44	0.24198955	p < 0.01	COL6A2_CD44	COL6A2 - CD44	COLLAGEN	ECM-Receptor	KEGG: hsa04512	DMKN_Melanocyte -> Treg (SM1)	0.016044168	DMKN_Melanocyte -> Treg	SM1
GAB2_Melanocyte	Treg	COL6A2	CD44	0.27508118	p < 0.01	COL6A2_CD44	COL6A2 - CD44	COLLAGEN	ECM-Receptor	KEGG: hsa04512	GAB2_Melanocyte -> Treg (SM1)	0.026376271	GAB2_Melanocyte -> Treg	SM1
CDK4_Melanocyte	CDK4_Melanocyte	COL6A2	SDC1	0.110702791	p < 0.01	COL6A2_SDC1	COL6A2 - SDC1	COLLAGEN	ECM-Receptor	KEGG: hsa04512	CDK4_Melanocyte -> CDK4_Melanocyte (PM1)	0.00011938	CDK4_Melanocyte -> CDK4_Melanocyte	PM1
GAB2_Melanocyte	CDK4_Melanocyte	COL6A2	SDC1	0.104560952	p < 0.01	COL6A2_SDC1	COL6A2 - SDC1	COLLAGEN	ECM-Receptor	KEGG: hsa04512	GAB2_Melanocyte -> CDK4_Melanocyte (PM1)	7.02E-05	GAB2_Melanocyte -> CDK4_Melanocyte	PM1
CDK4_Melanocyte	CDK4_Melanocyte	COL6A2	SDC4	0.110702791	p < 0.01	COL6A2_SDC4	COL6A2 - SDC4	COLLAGEN	ECM-Receptor	KEGG: hsa04512	CDK4_Melanocyte -> CDK4_Melanocyte (PM1)	0.00011938	CDK4_Melanocyte -> CDK4_Melanocyte	PM1
GAB2_Melanocyte	CDK4_Melanocyte	COL6A2	SDC4	0.104560952	p < 0.01	COL6A2_SDC4	COL6A2 - SDC4	COLLAGEN	ECM-Receptor	KEGG: hsa04512	GAB2_Melanocyte -> CDK4_Melanocyte (PM1)	7.02E-05	GAB2_Melanocyte -> CDK4_Melanocyte	PM1
CDK4_Melanocyte	GAB2_Melanocyte	COL6A2	SDC4	0.113820861	p < 0.01	COL6A2_SDC4	COL6A2 - SDC4	COLLAGEN	ECM-Receptor	KEGG: hsa04512	CDK4_Melanocyte -> GAB2_Melanocyte (PM1)	0.000152899	CDK4_Melanocyte -> GAB2_Melanocyte	PM1
GAB2_Melanocyte	GAB2_Melanocyte	COL6A2	SDC4	0.107338454	p < 0.01	COL6A2_SDC4	COL6A2 - SDC4	COLLAGEN	ECM-Receptor	KEGG: hsa04512	GAB2_Melanocyte -> GAB2_Melanocyte (PM1)	8.99E-05	GAB2_Melanocyte -> GAB2_Melanocyte	PM1
CDK4_Melanocyte	PTPRC_Melanocyte	COL6A2	SDC4	0.119757756	p < 0.01	COL6A2_SDC4	COL6A2 - SDC4	COLLAGEN	ECM-Receptor	KEGG: hsa04512	CDK4_Melanocyte -> PTPRC_Melanocyte (PM1)	0.000236352	CDK4_Melanocyte -> PTPRC_Melanocyte	PM1
GAB2_Melanocyte	PTPRC_Melanocyte	COL6A2	SDC4	0.112603159	p < 0.01	COL6A2_SDC4	COL6A2 - SDC4	COLLAGEN	ECM-Receptor	KEGG: hsa04512	GAB2_Melanocyte -> PTPRC_Melanocyte (PM1)	0.00013904	GAB2_Melanocyte -> PTPRC_Melanocyte	PM1
GAB2_Melanocyte	CDK4_Melanocyte	COL6A3	ITGA1_ITGB1	0.14956338	p < 0.01	COL6A3_ITGA1_ITGB1	COL6A3 - (ITGA1+ITGB1)	COLLAGEN	ECM-Receptor	KEGG: hsa04512	GAB2_Melanocyte -> CDK4_Melanocyte (SM1)	0.001248105	GAB2_Melanocyte -> CDK4_Melanocyte	SM1
GAB2_Melanocyte	IGFBP5_Melanocyte	COL6A3	ITGA1_ITGB1	0.156387396	p < 0.01	COL6A3_ITGA1_ITGB1	COL6A3 - (ITGA1+ITGB1)	COLLAGEN	ECM-Receptor	KEGG: hsa04512	GAB2_Melanocyte -> IGFBP5_Melanocyte (SM1)	0.001670926	GAB2_Melanocyte -> IGFBP5_Melanocyte	SM1
GAB2_Melanocyte	PTPRC_Melanocyte	COL6A3	ITGA1_ITGB1	0.150498465	p < 0.01	COL6A3_ITGA1_ITGB1	COL6A3 - (ITGA1+ITGB1)	COLLAGEN	ECM-Receptor	KEGG: hsa04512	GAB2_Melanocyte -> PTPRC_Melanocyte (SM1)	0.001301047	GAB2_Melanocyte -> PTPRC_Melanocyte	SM1
GAB2_Melanocyte	CDK4_Melanocyte	COL6A3	ITGA2_ITGB1	0.143401169	p < 0.01	COL6A3_ITGA2_ITGB1	COL6A3 - (ITGA2+ITGB1)	COLLAGEN	ECM-Receptor	KEGG: hsa04512	GAB2_Melanocyte -> CDK4_Melanocyte (SM1)	0.000936422	GAB2_Melanocyte -> CDK4_Melanocyte	SM1
GAB2_Melanocyte	CDK4_Melanocyte	COL6A3	ITGA3_ITGB1	0.167051404	p < 0.01	COL6A3_ITGA3_ITGB1	COL6A3 - (ITGA3+ITGB1)	COLLAGEN	ECM-Receptor	KEGG: hsa04512	GAB2_Melanocyte -> CDK4_Melanocyte (SM1)	0.002513243	GAB2_Melanocyte -> CDK4_Melanocyte	SM1
GAB2_Melanocyte	DMKN_Melanocyte	COL6A3	ITGA3_ITGB1	0.140294991	p < 0.01	COL6A3_ITGA3_ITGB1	COL6A3 - (ITGA3+ITGB1)	COLLAGEN	ECM-Receptor	KEGG: hsa04512	GAB2_Melanocyte -> DMKN_Melanocyte (SM1)	0.000802452	GAB2_Melanocyte -> DMKN_Melanocyte	SM1
GAB2_Melanocyte	GAB2_Melanocyte	COL6A3	ITGA3_ITGB1	0.149065989	p < 0.01	COL6A3_ITGA3_ITGB1	COL6A3 - (ITGA3+ITGB1)	COLLAGEN	ECM-Receptor	KEGG: hsa04512	GAB2_Melanocyte -> GAB2_Melanocyte (SM1)	0.001220569	GAB2_Melanocyte -> GAB2_Melanocyte	SM1
GAB2_Melanocyte	IGFBP5_Melanocyte	COL6A3	ITGA3_ITGB1	0.160940512	p < 0.01	COL6A3_ITGA3_ITGB1	COL6A3 - (ITGA3+ITGB1)	COLLAGEN	ECM-Receptor	KEGG: hsa04512	GAB2_Melanocyte -> IGFBP5_Melanocyte (SM1)	0.002002266	GAB2_Melanocyte -> IGFBP5_Melanocyte	SM1
GAB2_Melanocyte	PTPRC_Melanocyte	COL6A3	ITGA3_ITGB1	0.152143166	p < 0.01	COL6A3_ITGA3_ITGB1	COL6A3 - (ITGA3+ITGB1)	COLLAGEN	ECM-Receptor	KEGG: hsa04512	GAB2_Melanocyte -> PTPRC_Melanocyte (SM1)	0.001397939	GAB2_Melanocyte -> PTPRC_Melanocyte	SM1
GAB2_Melanocyte	CDK4_Melanocyte	COL6A3	ITGAV_ITGB8	0.12230699	p < 0.01	COL6A3_ITGAV_ITGB8	COL6A3 - (ITGAV+ITGB8)	COLLAGEN	ECM-Receptor	KEGG: hsa04512	GAB2_Melanocyte -> CDK4_Melanocyte (SM1)	0.000281283	GAB2_Melanocyte -> CDK4_Melanocyte	SM1
GAB2_Melanocyte	IGFBP5_Melanocyte	COL6A3	ITGAV_ITGB8	0.12671012	p < 0.01	COL6A3_ITGAV_ITGB8	COL6A3 - (ITGAV+ITGB8)	COLLAGEN	ECM-Receptor	KEGG: hsa04512	GAB2_Melanocyte -> IGFBP5_Melanocyte (SM1)	0.00037371	GAB2_Melanocyte -> IGFBP5_Melanocyte	SM1
GAB2_Melanocyte	PTPRC_Melanocyte	COL6A3	ITGAV_ITGB8	0.12425019	p < 0.01	COL6A3_ITGAV_ITGB8	COL6A3 - (ITGAV+ITGB8)	COLLAGEN	ECM-Receptor	KEGG: hsa04512	GAB2_Melanocyte -> PTPRC_Melanocyte (SM1)	0.000319652	GAB2_Melanocyte -> PTPRC_Melanocyte	SM1
GAB2_Melanocyte	CD27+_CD4	COL6A3	CD44	0.193193126	p < 0.01	COL6A3_CD44	COL6A3 - CD44	COLLAGEN	ECM-Receptor	KEGG: hsa04512	GAB2_Melanocyte -> CD27+_CD4 (SM1)	0.005649616	GAB2_Melanocyte -> CD27+_CD4	SM1
GAB2_Melanocyte	CD4_Naive	COL6A3	CD44	0.18535556	p < 0.01	COL6A3_CD44	COL6A3 - CD44	COLLAGEN	ECM-Receptor	KEGG: hsa04512	GAB2_Melanocyte -> CD4_Naive (SM1)	0.004539055	GAB2_Melanocyte -> CD4_Naive	SM1
GAB2_Melanocyte	CD8_Cytotoxic	COL6A3	CD44	0.191811695	p < 0.01	COL6A3_CD44	COL6A3 - CD44	COLLAGEN	ECM-Receptor	KEGG: hsa04512	GAB2_Melanocyte -> CD8_Cytotoxic (SM1)	0.005442883	GAB2_Melanocyte -> CD8_Cytotoxic	SM1
GAB2_Melanocyte	CDK4_Melanocyte	COL6A3	CD44	0.202868025	p < 0.01	COL6A3_CD44	COL6A3 - CD44	COLLAGEN	ECM-Receptor	KEGG: hsa04512	GAB2_Melanocyte -> CDK4_Melanocyte (SM1)	0.007231469	GAB2_Melanocyte -> CDK4_Melanocyte	SM1
GAB2_Melanocyte	DMKN_Melanocyte	COL6A3	CD44	0.200004427	p < 0.01	COL6A3_CD44	COL6A3 - CD44	COLLAGEN	ECM-Receptor	KEGG: hsa04512	GAB2_Melanocyte -> DMKN_Melanocyte (SM1)	0.006738693	GAB2_Melanocyte -> DMKN_Melanocyte	SM1
GAB2_Melanocyte	GAB2_Melanocyte	COL6A3	CD44	0.205676747	p < 0.01	COL6A3_CD44	COL6A3 - CD44	COLLAGEN	ECM-Receptor	KEGG: hsa04512	GAB2_Melanocyte -> GAB2_Melanocyte (SM1)	0.007735011	GAB2_Melanocyte -> GAB2_Melanocyte	SM1
GAB2_Melanocyte	IGFBP5_Melanocyte	COL6A3	CD44	0.20557184	p < 0.01	COL6A3_CD44	COL6A3 - CD44	COLLAGEN	ECM-Receptor	KEGG: hsa04512	GAB2_Melanocyte -> IGFBP5_Melanocyte (SM1)	0.007715843	GAB2_Melanocyte -> IGFBP5_Melanocyte	SM1
GAB2_Melanocyte	NK	COL6A3	CD44	0.186701533	p < 0.01	COL6A3_CD44	COL6A3 - CD44	COLLAGEN	ECM-Receptor	KEGG: hsa04512	GAB2_Melanocyte -> NK (SM1)	0.004719075	GAB2_Melanocyte -> NK	SM1
GAB2_Melanocyte	PTPRC_Melanocyte	COL6A3	CD44	0.204766452	p < 0.01	COL6A3_CD44	COL6A3 - CD44	COLLAGEN	ECM-Receptor	KEGG: hsa04512	GAB2_Melanocyte -> PTPRC_Melanocyte (SM1)	0.007569619	GAB2_Melanocyte -> PTPRC_Melanocyte	SM1
GAB2_Melanocyte	TNF+_CD4	COL6A3	CD44	0.195950394	p < 0.01	COL6A3_CD44	COL6A3 - CD44	COLLAGEN	ECM-Receptor	KEGG: hsa04512	GAB2_Melanocyte -> TNF+_CD4 (SM1)	0.006076463	GAB2_Melanocyte -> TNF+_CD4	SM1
GAB2_Melanocyte	Treg	COL6A3	CD44	0.192701787	p < 0.01	COL6A3_CD44	COL6A3 - CD44	COLLAGEN	ECM-Receptor	KEGG: hsa04512	GAB2_Melanocyte -> Treg (SM1)	0.005575544	GAB2_Melanocyte -> Treg	SM1
CDK4_Melanocyte	CDK4_Melanocyte	COL9A1	ITGA1_ITGB1	0.159018488	p < 0.01	COL9A1_ITGA1_ITGB1	COL9A1 - (ITGA1+ITGB1)	COLLAGEN	ECM-Receptor	KEGG: hsa04512	CDK4_Melanocyte -> CDK4_Melanocyte (PM1)	0.001857401	CDK4_Melanocyte -> CDK4_Melanocyte	PM1
GAB2_Melanocyte	CDK4_Melanocyte	COL9A1	ITGA1_ITGB1	0.128197871	p < 0.01	COL9A1_ITGA1_ITGB1	COL9A1 - (ITGA1+ITGB1)	COLLAGEN	ECM-Receptor	KEGG: hsa04512	GAB2_Melanocyte -> CDK4_Melanocyte (PM1)	0.000409554	GAB2_Melanocyte -> CDK4_Melanocyte	PM1
CDK4_Melanocyte	GAB2_Melanocyte	COL9A1	ITGA1_ITGB1	0.15292682	p < 0.01	COL9A1_ITGA1_ITGB1	COL9A1 - (ITGA1+ITGB1)	COLLAGEN	ECM-Receptor	KEGG: hsa04512	CDK4_Melanocyte -> GAB2_Melanocyte (PM1)	0.001445825	CDK4_Melanocyte -> GAB2_Melanocyte	PM1
GAB2_Melanocyte	GAB2_Melanocyte	COL9A1	ITGA1_ITGB1	0.124204141	p < 0.01	COL9A1_ITGA1_ITGB1	COL9A1 - (ITGA1+ITGB1)	COLLAGEN	ECM-Receptor	KEGG: hsa04512	GAB2_Melanocyte -> GAB2_Melanocyte (PM1)	0.0003187	GAB2_Melanocyte -> GAB2_Melanocyte	PM1
CDK4_Melanocyte	GAB2_Melanocyte	COL9A1	ITGA2_ITGB1	0.160290624	p < 0.01	COL9A1_ITGA2_ITGB1	COL9A1 - (ITGA2+ITGB1)	COLLAGEN	ECM-Receptor	KEGG: hsa04512	CDK4_Melanocyte -> GAB2_Melanocyte (PM1)	0.001952454	CDK4_Melanocyte -> GAB2_Melanocyte	PM1
GAB2_Melanocyte	GAB2_Melanocyte	COL9A1	ITGA2_ITGB1	0.129024625	p < 0.01	COL9A1_ITGA2_ITGB1	COL9A1 - (ITGA2+ITGB1)	COLLAGEN	ECM-Receptor	KEGG: hsa04512	GAB2_Melanocyte -> GAB2_Melanocyte (PM1)	0.000430545	GAB2_Melanocyte -> GAB2_Melanocyte	PM1
CDK4_Melanocyte	CDK4_Melanocyte	COL9A1	ITGA3_ITGB1	0.15589754	p < 0.01	COL9A1_ITGA3_ITGB1	COL9A1 - (ITGA3+ITGB1)	COLLAGEN	ECM-Receptor	KEGG: hsa04512	CDK4_Melanocyte -> CDK4_Melanocyte (PM1)	0.001637689	CDK4_Melanocyte -> CDK4_Melanocyte	PM1
GAB2_Melanocyte	CDK4_Melanocyte	COL9A1	ITGA3_ITGB1	0.126158998	p < 0.01	COL9A1_ITGA3_ITGB1	COL9A1 - (ITGA3+ITGB1)	COLLAGEN	ECM-Receptor	KEGG: hsa04512	GAB2_Melanocyte -> CDK4_Melanocyte (PM1)	0.000361046	GAB2_Melanocyte -> CDK4_Melanocyte	PM1
CDK4_Melanocyte	GAB2_Melanocyte	COL9A1	ITGA3_ITGB1	0.156971867	p < 0.01	COL9A1_ITGA3_ITGB1	COL9A1 - (ITGA3+ITGB1)	COLLAGEN	ECM-Receptor	KEGG: hsa04512	CDK4_Melanocyte -> GAB2_Melanocyte (PM1)	0.001711187	CDK4_Melanocyte -> GAB2_Melanocyte	PM1
GAB2_Melanocyte	GAB2_Melanocyte	COL9A1	ITGA3_ITGB1	0.126862547	p < 0.01	COL9A1_ITGA3_ITGB1	COL9A1 - (ITGA3+ITGB1)	COLLAGEN	ECM-Receptor	KEGG: hsa04512	GAB2_Melanocyte -> GAB2_Melanocyte (PM1)	0.000377271	GAB2_Melanocyte -> GAB2_Melanocyte	PM1
CDK4_Melanocyte	CD27+_CD4	COL9A1	CD44	0.223042521	p < 0.01	COL9A1_CD44	COL9A1 - CD44	COLLAGEN	ECM-Receptor	KEGG: hsa04512	CDK4_Melanocyte -> CD27+_CD4 (PM1)	0.01129438	CDK4_Melanocyte -> CD27+_CD4	PM1
GAB2_Melanocyte	CD27+_CD4	COL9A1	CD44	0.167002967	p < 0.01	COL9A1_CD44	COL9A1 - CD44	COLLAGEN	ECM-Receptor	KEGG: hsa04512	GAB2_Melanocyte -> CD27+_CD4 (PM1)	0.002508883	GAB2_Melanocyte -> CD27+_CD4	PM1
CDK4_Melanocyte	CD4_Memory	COL9A1	CD44	0.239953494	p < 0.01	COL9A1_CD44	COL9A1 - CD44	COLLAGEN	ECM-Receptor	KEGG: hsa04512	CDK4_Melanocyte -> CD4_Memory (PM1)	0.015491338	CDK4_Melanocyte -> CD4_Memory	PM1
GAB2_Melanocyte	CD4_Memory	COL9A1	CD44	0.176409333	p < 0.01	COL9A1_CD44	COL9A1 - CD44	COLLAGEN	ECM-Receptor	KEGG: hsa04512	GAB2_Melanocyte -> CD4_Memory (PM1)	0.003452577	GAB2_Melanocyte -> CD4_Memory	PM1
CDK4_Melanocyte	CD4_Naive	COL9A1	CD44	0.240760847	p < 0.01	COL9A1_CD44	COL9A1 - CD44	COLLAGEN	ECM-Receptor	KEGG: hsa04512	CDK4_Melanocyte -> CD4_Naive (PM1)	0.015709349	CDK4_Melanocyte -> CD4_Naive	PM1
GAB2_Melanocyte	CD4_Naive	COL9A1	CD44	0.176850695	p < 0.01	COL9A1_CD44	COL9A1 - CD44	COLLAGEN	ECM-Receptor	KEGG: hsa04512	GAB2_Melanocyte -> CD4_Naive (PM1)	0.003501768	GAB2_Melanocyte -> CD4_Naive	PM1
CDK4_Melanocyte	CD8_Cytotoxic	COL9A1	CD44	0.239489125	p < 0.01	COL9A1_CD44	COL9A1 - CD44	COLLAGEN	ECM-Receptor	KEGG: hsa04512	CDK4_Melanocyte -> CD8_Cytotoxic (PM1)	0.015366662	CDK4_Melanocyte -> CD8_Cytotoxic	PM1
GAB2_Melanocyte	CD8_Cytotoxic	COL9A1	CD44	0.176155163	p < 0.01	COL9A1_CD44	COL9A1 - CD44	COLLAGEN	ECM-Receptor	KEGG: hsa04512	GAB2_Melanocyte -> CD8_Cytotoxic (PM1)	0.003424453	GAB2_Melanocyte -> CD8_Cytotoxic	PM1
CDK4_Melanocyte	CDK4_Melanocyte	COL9A1	CD44	0.252813531	p < 0.01	COL9A1_CD44	COL9A1 - CD44	COLLAGEN	ECM-Receptor	KEGG: hsa04512	CDK4_Melanocyte -> CDK4_Melanocyte (PM1)	0.019149389	CDK4_Melanocyte -> CDK4_Melanocyte	PM1
GAB2_Melanocyte	CDK4_Melanocyte	COL9A1	CD44	0.183359976	p < 0.01	COL9A1_CD44	COL9A1 - CD44	COLLAGEN	ECM-Receptor	KEGG: hsa04512	GAB2_Melanocyte -> CDK4_Melanocyte (PM1)	0.004280211	GAB2_Melanocyte -> CDK4_Melanocyte	PM1
CDK4_Melanocyte	DMKN_Melanocyte	COL9A1	CD44	0.24164203	p < 0.01	COL9A1_CD44	COL9A1 - CD44	COLLAGEN	ECM-Receptor	KEGG: hsa04512	CDK4_Melanocyte -> DMKN_Melanocyte (PM1)	0.015949099	CDK4_Melanocyte -> DMKN_Melanocyte	PM1
GAB2_Melanocyte	DMKN_Melanocyte	COL9A1	CD44	0.17733164	p < 0.01	COL9A1_CD44	COL9A1 - CD44	COLLAGEN	ECM-Receptor	KEGG: hsa04512	GAB2_Melanocyte -> DMKN_Melanocyte (PM1)	0.003555884	GAB2_Melanocyte -> DMKN_Melanocyte	PM1
CDK4_Melanocyte	GAB2_Melanocyte	COL9A1	CD44	0.255095329	p < 0.01	COL9A1_CD44	COL9A1 - CD44	COLLAGEN	ECM-Receptor	KEGG: hsa04512	CDK4_Melanocyte -> GAB2_Melanocyte (PM1)	0.019839049	CDK4_Melanocyte -> GAB2_Melanocyte	PM1
GAB2_Melanocyte	GAB2_Melanocyte	COL9A1	CD44	0.184575899	p < 0.01	COL9A1_CD44	COL9A1 - CD44	COLLAGEN	ECM-Receptor	KEGG: hsa04512	GAB2_Melanocyte -> GAB2_Melanocyte (PM1)	0.004436784	GAB2_Melanocyte -> GAB2_Melanocyte	PM1
CDK4_Melanocyte	gdT	COL9A1	CD44	0.230265361	p < 0.01	COL9A1_CD44	COL9A1 - CD44	COLLAGEN	ECM-Receptor	KEGG: hsa04512	NA	0.012999874	CDK4_Melanocyte -> gdT	PM1
GAB2_Melanocyte	gdT	COL9A1	CD44	0.171058877	p < 0.01	COL9A1_CD44	COL9A1 - CD44	COLLAGEN	ECM-Receptor	KEGG: hsa04512	NA	0.002891614	GAB2_Melanocyte -> gdT	PM1
CDK4_Melanocyte	IGFBP5_Melanocyte	COL9A1	CD44	0.244587427	p < 0.01	COL9A1_CD44	COL9A1 - CD44	COLLAGEN	ECM-Receptor	KEGG: hsa04512	CDK4_Melanocyte -> IGFBP5_Melanocyte (PM1)	0.016764066	CDK4_Melanocyte -> IGFBP5_Melanocyte	PM1
GAB2_Melanocyte	IGFBP5_Melanocyte	COL9A1	CD44	0.178933368	p < 0.01	COL9A1_CD44	COL9A1 - CD44	COLLAGEN	ECM-Receptor	KEGG: hsa04512	GAB2_Melanocyte -> IGFBP5_Melanocyte (PM1)	0.003739989	GAB2_Melanocyte -> IGFBP5_Melanocyte	PM1
CDK4_Melanocyte	NK	COL9A1	CD44	0.241353641	p < 0.01	COL9A1_CD44	COL9A1 - CD44	COLLAGEN	ECM-Receptor	KEGG: hsa04512	CDK4_Melanocyte -> NK (PM1)	0.015870428	CDK4_Melanocyte -> NK	PM1
GAB2_Melanocyte	NK	COL9A1	CD44	0.177174327	p < 0.01	COL9A1_CD44	COL9A1 - CD44	COLLAGEN	ECM-Receptor	KEGG: hsa04512	GAB2_Melanocyte -> NK (PM1)	0.003538124	GAB2_Melanocyte -> NK	PM1
CDK4_Melanocyte	PTPRC_Melanocyte	COL9A1	CD44	0.228200602	p < 0.01	COL9A1_CD44	COL9A1 - CD44	COLLAGEN	ECM-Receptor	KEGG: hsa04512	CDK4_Melanocyte -> PTPRC_Melanocyte (PM1)	0.012498966	CDK4_Melanocyte -> PTPRC_Melanocyte	PM1
GAB2_Melanocyte	PTPRC_Melanocyte	COL9A1	CD44	0.169905382	p < 0.01	COL9A1_CD44	COL9A1 - CD44	COLLAGEN	ECM-Receptor	KEGG: hsa04512	GAB2_Melanocyte -> PTPRC_Melanocyte (PM1)	0.002779098	GAB2_Melanocyte -> PTPRC_Melanocyte	PM1
CDK4_Melanocyte	TNF+_CD4	COL9A1	CD44	0.222502945	p < 0.01	COL9A1_CD44	COL9A1 - CD44	COLLAGEN	ECM-Receptor	KEGG: hsa04512	CDK4_Melanocyte -> TNF+_CD4 (PM1)	0.011172247	CDK4_Melanocyte -> TNF+_CD4	PM1
GAB2_Melanocyte	TNF+_CD4	COL9A1	CD44	0.166697613	p < 0.01	COL9A1_CD44	COL9A1 - CD44	COLLAGEN	ECM-Receptor	KEGG: hsa04512	GAB2_Melanocyte -> TNF+_CD4 (PM1)	0.002481515	GAB2_Melanocyte -> TNF+_CD4	PM1
CDK4_Melanocyte	Treg	COL9A1	CD44	0.238102707	p < 0.01	COL9A1_CD44	COL9A1 - CD44	COLLAGEN	ECM-Receptor	KEGG: hsa04512	CDK4_Melanocyte -> Treg (PM1)	0.014997553	CDK4_Melanocyte -> Treg	PM1
GAB2_Melanocyte	Treg	COL9A1	CD44	0.175394962	p < 0.01	COL9A1_CD44	COL9A1 - CD44	COLLAGEN	ECM-Receptor	KEGG: hsa04512	GAB2_Melanocyte -> Treg (PM1)	0.003341224	GAB2_Melanocyte -> Treg	PM1
CDK4_Melanocyte	CDK4_Melanocyte	COL9A1	SDC1	0.122488316	p < 0.01	COL9A1_SDC1	COL9A1 - SDC1	COLLAGEN	ECM-Receptor	KEGG: hsa04512	CDK4_Melanocyte -> CDK4_Melanocyte (PM1)	0.000284709	CDK4_Melanocyte -> CDK4_Melanocyte	PM1
GAB2_Melanocyte	CDK4_Melanocyte	COL9A1	SDC1	0.103336358	p < 0.01	COL9A1_SDC1	COL9A1 - SDC1	COLLAGEN	ECM-Receptor	KEGG: hsa04512	GAB2_Melanocyte -> CDK4_Melanocyte (PM1)	6.27E-05	GAB2_Melanocyte -> CDK4_Melanocyte	PM1
CDK4_Melanocyte	CDK4_Melanocyte	COL9A1	SDC4	0.122488316	p < 0.01	COL9A1_SDC4	COL9A1 - SDC4	COLLAGEN	ECM-Receptor	KEGG: hsa04512	CDK4_Melanocyte -> CDK4_Melanocyte (PM1)	0.000284709	CDK4_Melanocyte -> CDK4_Melanocyte	PM1
GAB2_Melanocyte	CDK4_Melanocyte	COL9A1	SDC4	0.103336358	p < 0.01	COL9A1_SDC4	COL9A1 - SDC4	COLLAGEN	ECM-Receptor	KEGG: hsa04512	GAB2_Melanocyte -> CDK4_Melanocyte (PM1)	6.27E-05	GAB2_Melanocyte -> CDK4_Melanocyte	PM1
CDK4_Melanocyte	GAB2_Melanocyte	COL9A1	SDC4	0.12631637	p < 0.01	COL9A1_SDC4	COL9A1 - SDC4	COLLAGEN	ECM-Receptor	KEGG: hsa04512	CDK4_Melanocyte -> GAB2_Melanocyte (PM1)	0.000364629	CDK4_Melanocyte -> GAB2_Melanocyte	PM1
GAB2_Melanocyte	GAB2_Melanocyte	COL9A1	SDC4	0.106048362	p < 0.01	COL9A1_SDC4	COL9A1 - SDC4	COLLAGEN	ECM-Receptor	KEGG: hsa04512	GAB2_Melanocyte -> GAB2_Melanocyte (PM1)	8.03E-05	GAB2_Melanocyte -> GAB2_Melanocyte	PM1
CDK4_Melanocyte	PTPRC_Melanocyte	COL9A1	SDC4	0.133668396	p < 0.01	COL9A1_SDC4	COL9A1 - SDC4	COLLAGEN	ECM-Receptor	KEGG: hsa04512	CDK4_Melanocyte -> PTPRC_Melanocyte (PM1)	0.000563581	CDK4_Melanocyte -> PTPRC_Melanocyte	PM1
GAB2_Melanocyte	PTPRC_Melanocyte	COL9A1	SDC4	0.111184313	p < 0.01	COL9A1_SDC4	COL9A1 - SDC4	COLLAGEN	ECM-Receptor	KEGG: hsa04512	GAB2_Melanocyte -> PTPRC_Melanocyte (PM1)	0.000124143	GAB2_Melanocyte -> PTPRC_Melanocyte	PM1
CDK4_Melanocyte	CDK4_Melanocyte	COL9A3	ITGA1_ITGB1	0.142586947	p < 0.01	COL9A3_ITGA1_ITGB1	COL9A3 - (ITGA1+ITGB1)	COLLAGEN	ECM-Receptor	KEGG: hsa04512	CDK4_Melanocyte -> CDK4_Melanocyte (SM1)	0.000899866	CDK4_Melanocyte -> CDK4_Melanocyte	SM1
CDK4_Melanocyte	IGFBP5_Melanocyte	COL9A3	ITGA1_ITGB1	0.148778636	p < 0.01	COL9A3_ITGA1_ITGB1	COL9A3 - (ITGA1+ITGB1)	COLLAGEN	ECM-Receptor	KEGG: hsa04512	CDK4_Melanocyte -> IGFBP5_Melanocyte (SM1)	0.001204856	CDK4_Melanocyte -> IGFBP5_Melanocyte	SM1
CDK4_Melanocyte	PTPRC_Melanocyte	COL9A3	ITGA1_ITGB1	0.143436888	p < 0.01	COL9A3_ITGA1_ITGB1	COL9A3 - (ITGA1+ITGB1)	COLLAGEN	ECM-Receptor	KEGG: hsa04512	CDK4_Melanocyte -> PTPRC_Melanocyte (SM1)	0.00093805	CDK4_Melanocyte -> PTPRC_Melanocyte	SM1
CDK4_Melanocyte	CDK4_Melanocyte	COL9A3	ITGA2_ITGB1	0.136973787	p < 0.01	COL9A3_ITGA2_ITGB1	COL9A3 - (ITGA2+ITGB1)	COLLAGEN	ECM-Receptor	KEGG: hsa04512	CDK4_Melanocyte -> CDK4_Melanocyte (SM1)	0.000675088	CDK4_Melanocyte -> CDK4_Melanocyte	SM1
CDK4_Melanocyte	CDK4_Melanocyte	COL9A3	ITGA3_ITGB1	0.1584042	p < 0.01	COL9A3_ITGA3_ITGB1	COL9A3 - (ITGA3+ITGB1)	COLLAGEN	ECM-Receptor	KEGG: hsa04512	CDK4_Melanocyte -> CDK4_Melanocyte (SM1)	0.001812653	CDK4_Melanocyte -> CDK4_Melanocyte	SM1
CDK4_Melanocyte	DMKN_Melanocyte	COL9A3	ITGA3_ITGB1	0.134136385	p < 0.01	COL9A3_ITGA3_ITGB1	COL9A3 - (ITGA3+ITGB1)	COLLAGEN	ECM-Receptor	KEGG: hsa04512	CDK4_Melanocyte -> DMKN_Melanocyte (SM1)	0.000578485	CDK4_Melanocyte -> DMKN_Melanocyte	SM1
CDK4_Melanocyte	GAB2_Melanocyte	COL9A3	ITGA3_ITGB1	0.142134649	p < 0.01	COL9A3_ITGA3_ITGB1	COL9A3 - (ITGA3+ITGB1)	COLLAGEN	ECM-Receptor	KEGG: hsa04512	CDK4_Melanocyte -> GAB2_Melanocyte (SM1)	0.000880006	CDK4_Melanocyte -> GAB2_Melanocyte	SM1
CDK4_Melanocyte	IGFBP5_Melanocyte	COL9A3	ITGA3_ITGB1	0.152895817	p < 0.01	COL9A3_ITGA3_ITGB1	COL9A3 - (ITGA3+ITGB1)	COLLAGEN	ECM-Receptor	KEGG: hsa04512	CDK4_Melanocyte -> IGFBP5_Melanocyte (SM1)	0.001443909	CDK4_Melanocyte -> IGFBP5_Melanocyte	SM1
CDK4_Melanocyte	PTPRC_Melanocyte	COL9A3	ITGA3_ITGB1	0.14493067	p < 0.01	COL9A3_ITGA3_ITGB1	COL9A3 - (ITGA3+ITGB1)	COLLAGEN	ECM-Receptor	KEGG: hsa04512	CDK4_Melanocyte -> PTPRC_Melanocyte (SM1)	0.001007936	CDK4_Melanocyte -> PTPRC_Melanocyte	SM1
CDK4_Melanocyte	CDK4_Melanocyte	COL9A3	ITGAV_ITGB8	0.117597893	p < 0.01	COL9A3_ITGAV_ITGB8	COL9A3 - (ITGAV+ITGB8)	COLLAGEN	ECM-Receptor	KEGG: hsa04512	CDK4_Melanocyte -> CDK4_Melanocyte (SM1)	0.000202747	CDK4_Melanocyte -> CDK4_Melanocyte	SM1
CDK4_Melanocyte	IGFBP5_Melanocyte	COL9A3	ITGAV_ITGB8	0.121663238	p < 0.01	COL9A3_ITGAV_ITGB8	COL9A3 - (ITGAV+ITGB8)	COLLAGEN	ECM-Receptor	KEGG: hsa04512	CDK4_Melanocyte -> IGFBP5_Melanocyte (SM1)	0.000269374	CDK4_Melanocyte -> IGFBP5_Melanocyte	SM1
CDK4_Melanocyte	PTPRC_Melanocyte	COL9A3	ITGAV_ITGB8	0.119393393	p < 0.01	COL9A3_ITGAV_ITGB8	COL9A3 - (ITGAV+ITGB8)	COLLAGEN	ECM-Receptor	KEGG: hsa04512	CDK4_Melanocyte -> PTPRC_Melanocyte (SM1)	0.000230405	CDK4_Melanocyte -> PTPRC_Melanocyte	SM1
CDK4_Melanocyte	CD27+_CD4	COL9A3	CD44	0.181749669	p < 0.01	COL9A3_CD44	COL9A3 - CD44	COLLAGEN	ECM-Receptor	KEGG: hsa04512	CDK4_Melanocyte -> CD27+_CD4 (SM1)	0.004078307	CDK4_Melanocyte -> CD27+_CD4	SM1
CDK4_Melanocyte	CD4_Naive	COL9A3	CD44	0.174786896	p < 0.01	COL9A3_CD44	COL9A3 - CD44	COLLAGEN	ECM-Receptor	KEGG: hsa04512	CDK4_Melanocyte -> CD4_Naive (SM1)	0.003275605	CDK4_Melanocyte -> CD4_Naive	SM1
CDK4_Melanocyte	CD8_Cytotoxic	COL9A3	CD44	0.180524643	p < 0.01	COL9A3_CD44	COL9A3 - CD44	COLLAGEN	ECM-Receptor	KEGG: hsa04512	CDK4_Melanocyte -> CD8_Cytotoxic (SM1)	0.003928844	CDK4_Melanocyte -> CD8_Cytotoxic	SM1
CDK4_Melanocyte	CDK4_Melanocyte	COL9A3	CD44	0.190303063	p < 0.01	COL9A3_CD44	COL9A3 - CD44	COLLAGEN	ECM-Receptor	KEGG: hsa04512	CDK4_Melanocyte -> CDK4_Melanocyte (SM1)	0.005222515	CDK4_Melanocyte -> CDK4_Melanocyte	SM1
CDK4_Melanocyte	DMKN_Melanocyte	COL9A3	CD44	0.187776137	p < 0.01	COL9A3_CD44	COL9A3 - CD44	COLLAGEN	ECM-Receptor	KEGG: hsa04512	CDK4_Melanocyte -> DMKN_Melanocyte (SM1)	0.004865965	CDK4_Melanocyte -> DMKN_Melanocyte	SM1
CDK4_Melanocyte	GAB2_Melanocyte	COL9A3	CD44	0.192777754	p < 0.01	COL9A3_CD44	COL9A3 - CD44	COLLAGEN	ECM-Receptor	KEGG: hsa04512	CDK4_Melanocyte -> GAB2_Melanocyte (SM1)	0.005586957	CDK4_Melanocyte -> GAB2_Melanocyte	SM1
CDK4_Melanocyte	IGFBP5_Melanocyte	COL9A3	CD44	0.19268539	p < 0.01	COL9A3_CD44	COL9A3 - CD44	COLLAGEN	ECM-Receptor	KEGG: hsa04512	CDK4_Melanocyte -> IGFBP5_Melanocyte (SM1)	0.005573082	CDK4_Melanocyte -> IGFBP5_Melanocyte	SM1
CDK4_Melanocyte	NK	COL9A3	CD44	0.175984819	p < 0.01	COL9A3_CD44	COL9A3 - CD44	COLLAGEN	ECM-Receptor	KEGG: hsa04512	CDK4_Melanocyte -> NK (SM1)	0.003405688	CDK4_Melanocyte -> NK	SM1
CDK4_Melanocyte	PTPRC_Melanocyte	COL9A3	CD44	0.191976128	p < 0.01	COL9A3_CD44	COL9A3 - CD44	COLLAGEN	ECM-Receptor	KEGG: hsa04512	CDK4_Melanocyte -> PTPRC_Melanocyte (SM1)	0.005467242	CDK4_Melanocyte -> PTPRC_Melanocyte	SM1
CDK4_Melanocyte	TNF+_CD4	COL9A3	CD44	0.184191957	p < 0.01	COL9A3_CD44	COL9A3 - CD44	COLLAGEN	ECM-Receptor	KEGG: hsa04512	CDK4_Melanocyte -> TNF+_CD4 (SM1)	0.00438696	CDK4_Melanocyte -> TNF+_CD4	SM1
CDK4_Melanocyte	Treg	COL9A3	CD44	0.181314067	p < 0.01	COL9A3_CD44	COL9A3 - CD44	COLLAGEN	ECM-Receptor	KEGG: hsa04512	CDK4_Melanocyte -> Treg (SM1)	0.004024752	CDK4_Melanocyte -> Treg	SM1
CDK4_Melanocyte	CDK4_Melanocyte	CSPG4	ITGA3_ITGB1	0.201710251	p < 0.01	CSPG4_ITGA2_ITGB1	CSPG4 - (ITGA2+ITGB1)	CSPG4	Cell-Cell Contact	PMID: 30213051	CDK4_Melanocyte -> CDK4_Melanocyte (SM1)	0.007029735	CDK4_Melanocyte -> CDK4_Melanocyte	SM1
IGFBP5_Melanocyte	CDK4_Melanocyte	CSPG4	ITGA3_ITGB1	0.162252866	p < 0.01	CSPG4_ITGA2_ITGB1	CSPG4 - (ITGA2+ITGB1)	CSPG4	Cell-Cell Contact	PMID: 30213051	IGFBP5_Melanocyte -> CDK4_Melanocyte (SM1)	0.002105464	IGFBP5_Melanocyte -> CDK4_Melanocyte	SM1
CDK4_Melanocyte	DMKN_Melanocyte	CSPG4	ITGA3_ITGB1	0.164037253	p < 0.01	CSPG4_ITGA2_ITGB1	CSPG4 - (ITGA2+ITGB1)	CSPG4	Cell-Cell Contact	PMID: 30213051	CDK4_Melanocyte -> DMKN_Melanocyte (SM1)	0.00225146	CDK4_Melanocyte -> DMKN_Melanocyte	SM1
CDK4_Melanocyte	GAB2_Melanocyte	CSPG4	ITGA3_ITGB1	0.176132879	p < 0.01	CSPG4_ITGA2_ITGB1	CSPG4 - (ITGA2+ITGB1)	CSPG4	Cell-Cell Contact	PMID: 30213051	CDK4_Melanocyte -> GAB2_Melanocyte (SM1)	0.003421995	CDK4_Melanocyte -> GAB2_Melanocyte	SM1
CDK4_Melanocyte	IGFBP5_Melanocyte	CSPG4	ITGA3_ITGB1	0.192901985	p < 0.01	CSPG4_ITGA2_ITGB1	CSPG4 - (ITGA2+ITGB1)	CSPG4	Cell-Cell Contact	PMID: 30213051	CDK4_Melanocyte -> IGFBP5_Melanocyte (SM1)	0.005605652	CDK4_Melanocyte -> IGFBP5_Melanocyte	SM1
IGFBP5_Melanocyte	IGFBP5_Melanocyte	CSPG4	ITGA3_ITGB1	0.156479902	p < 0.01	CSPG4_ITGA2_ITGB1	CSPG4 - (ITGA2+ITGB1)	CSPG4	Cell-Cell Contact	PMID: 30213051	IGFBP5_Melanocyte -> IGFBP5_Melanocyte (SM1)	0.001677255	IGFBP5_Melanocyte -> IGFBP5_Melanocyte	SM1
CDK4_Melanocyte	PTPRC_Melanocyte	CSPG4	ITGA3_ITGB1	0.180434734	p < 0.01	CSPG4_ITGA2_ITGB1	CSPG4 - (ITGA2+ITGB1)	CSPG4	Cell-Cell Contact	PMID: 30213051	CDK4_Melanocyte -> PTPRC_Melanocyte (SM1)	0.003918015	CDK4_Melanocyte -> PTPRC_Melanocyte	SM1
IGFBP5_Melanocyte	PTPRC_Melanocyte	CSPG4	ITGA3_ITGB1	0.148148675	p < 0.01	CSPG4_ITGA2_ITGB1	CSPG4 - (ITGA2+ITGB1)	CSPG4	Cell-Cell Contact	PMID: 30213051	IGFBP5_Melanocyte -> PTPRC_Melanocyte (SM1)	0.001170908	IGFBP5_Melanocyte -> PTPRC_Melanocyte	SM1
GAB2_Melanocyte	CD27+_CD4	CXCL12	CXCR4	0.131622832	p < 0.01	CXCL12_CXCR4	CXCL12 - CXCR4	CXCL	Secreted Signaling	KEGG: hsa04060	GAB2_Melanocyte -> CD27+_CD4 (SM1)	0.000501721	GAB2_Melanocyte -> CD27+_CD4	SM1
GAB2_Melanocyte	CD4_Naive	CXCL12	CXCR4	0.157044965	p < 0.01	CXCL12_CXCR4	CXCL12 - CXCR4	CXCL	Secreted Signaling	KEGG: hsa04060	GAB2_Melanocyte -> CD4_Naive (SM1)	0.001716268	GAB2_Melanocyte -> CD4_Naive	SM1
GAB2_Melanocyte	CD8_Cytotoxic	CXCL12	CXCR4	0.13454646	p < 0.01	CXCL12_CXCR4	CXCL12 - CXCR4	CXCL	Secreted Signaling	KEGG: hsa04060	GAB2_Melanocyte -> CD8_Cytotoxic (SM1)	0.000591779	GAB2_Melanocyte -> CD8_Cytotoxic	SM1
GAB2_Melanocyte	NK	CXCL12	CXCR4	0.129429518	p < 0.01	CXCL12_CXCR4	CXCL12 - CXCR4	CXCL	Secreted Signaling	KEGG: hsa04060	GAB2_Melanocyte -> NK (SM1)	0.000441112	GAB2_Melanocyte -> NK	SM1
GAB2_Melanocyte	TNF+_CD4	CXCL12	CXCR4	0.13270119	p < 0.01	CXCL12_CXCR4	CXCL12 - CXCR4	CXCL	Secreted Signaling	KEGG: hsa04060	GAB2_Melanocyte -> TNF+_CD4 (SM1)	0.000533673	GAB2_Melanocyte -> TNF+_CD4	SM1
GAB2_Melanocyte	Treg	CXCL12	CXCR4	0.125953715	p < 0.01	CXCL12_CXCR4	CXCL12 - CXCR4	CXCL	Secreted Signaling	KEGG: hsa04060	GAB2_Melanocyte -> Treg (SM1)	0.000356412	GAB2_Melanocyte -> Treg	SM1
GAB2_Melanocyte	CDK4_Melanocyte	DLL3	NOTCH1	0.117444787	p < 0.01	DLL3_NOTCH1	DLL3 - NOTCH1	NOTCH	Cell-Cell Contact	PMID: 22353464	GAB2_Melanocyte -> CDK4_Melanocyte (PM1)	0.000200511	GAB2_Melanocyte -> CDK4_Melanocyte	PM1
GAB2_Melanocyte	GAB2_Melanocyte	DLL3	NOTCH1	0.105460932	p < 0.01	DLL3_NOTCH1	DLL3 - NOTCH1	NOTCH	Cell-Cell Contact	PMID: 22353464	GAB2_Melanocyte -> GAB2_Melanocyte (PM1)	7.62E-05	GAB2_Melanocyte -> GAB2_Melanocyte	PM1
GAB2_Melanocyte	PTPRC_Melanocyte	DLL3	NOTCH1	0.113327571	p < 0.01	DLL3_NOTCH1	DLL3 - NOTCH1	NOTCH	Cell-Cell Contact	PMID: 22353464	GAB2_Melanocyte -> PTPRC_Melanocyte (PM1)	0.000147162	GAB2_Melanocyte -> PTPRC_Melanocyte	PM1
GAB2_Melanocyte	CDK4_Melanocyte	DLL3	NOTCH2	0.12939509	p < 0.01	DLL3_NOTCH2	DLL3 - NOTCH2	NOTCH	Cell-Cell Contact	PMID: 22353464	GAB2_Melanocyte -> CDK4_Melanocyte (PM1)	0.000440206	GAB2_Melanocyte -> CDK4_Melanocyte	PM1
GAB2_Melanocyte	GAB2_Melanocyte	DLL3	NOTCH2	0.128367276	p < 0.01	DLL3_NOTCH2	DLL3 - NOTCH2	NOTCH	Cell-Cell Contact	PMID: 22353464	GAB2_Melanocyte -> GAB2_Melanocyte (PM1)	0.000413792	GAB2_Melanocyte -> GAB2_Melanocyte	PM1
GAB2_Melanocyte	IGFBP5_Melanocyte	DLL3	NOTCH2	0.118275609	p < 0.01	DLL3_NOTCH2	DLL3 - NOTCH2	NOTCH	Cell-Cell Contact	PMID: 22353464	GAB2_Melanocyte -> IGFBP5_Melanocyte (PM1)	0.00021287	GAB2_Melanocyte -> IGFBP5_Melanocyte	PM1
GAB2_Melanocyte	CDK4_Melanocyte	DLL3	NOTCH4	0.098021148	p < 0.01	DLL3_NOTCH4	DLL3 - NOTCH4	NOTCH	Cell-Cell Contact	PMID: 22353464	GAB2_Melanocyte -> CDK4_Melanocyte (PM1)	3.71E-05	GAB2_Melanocyte -> CDK4_Melanocyte	PM1
CDK4_Melanocyte	DMKN_Melanocyte	DSG2	DSC3	0.172106879	p < 0.01	DSG2_DSC3	DSG2 - DSC3	DESMOSOME	Cell-Cell Contact	PMID: 27298358	CDK4_Melanocyte -> DMKN_Melanocyte (SM1)	0.002996402	CDK4_Melanocyte -> DMKN_Melanocyte	SM1
CDK4_Melanocyte	CDK4_Melanocyte	EFNB1	EPHB4	0.116025186	p < 0.01	EFNB1_EPHB4	EFNB1 - EPHB4	EPHB	Cell-Cell Contact	PMID: 15114347	CDK4_Melanocyte -> CDK4_Melanocyte (PM1)	0.000180674	CDK4_Melanocyte -> CDK4_Melanocyte	PM1
CDK4_Melanocyte	GAB2_Melanocyte	EFNB1	EPHB4	0.116403258	p < 0.01	EFNB1_EPHB4	EFNB1 - EPHB4	EPHB	Cell-Cell Contact	PMID: 15114347	CDK4_Melanocyte -> GAB2_Melanocyte (PM1)	0.000185803	CDK4_Melanocyte -> GAB2_Melanocyte	PM1
CDK4_Melanocyte	CDK4_Melanocyte	ENTPD1	ADORA2B	0.127079827	p < 0.01	ENTPD1_ADORA2B	ENTPD1 - ADORA2B	CD39	Cell-Cell Contact	PMID: 21677139	CDK4_Melanocyte -> CDK4_Melanocyte (PM1)	0.00038239	CDK4_Melanocyte -> CDK4_Melanocyte	PM1
GAB2_Melanocyte	CDK4_Melanocyte	ENTPD1	ADORA2B	0.128663658	p < 0.01	ENTPD1_ADORA2B	ENTPD1 - ADORA2B	CD39	Cell-Cell Contact	PMID: 21677139	GAB2_Melanocyte -> CDK4_Melanocyte (PM1)	0.000421284	GAB2_Melanocyte -> CDK4_Melanocyte	PM1
PTPRC_Melanocyte	CDK4_Melanocyte	ENTPD1	ADORA2B	0.115661705	p < 0.01	ENTPD1_ADORA2B	ENTPD1 - ADORA2B	CD39	Cell-Cell Contact	PMID: 21677139	PTPRC_Melanocyte -> CDK4_Melanocyte (PM1)	0.000175846	PTPRC_Melanocyte -> CDK4_Melanocyte	PM1
Treg	CDK4_Melanocyte	ENTPD1	ADORA2B	0.117594504	p < 0.01	ENTPD1_ADORA2B	ENTPD1 - ADORA2B	CD39	Cell-Cell Contact	PMID: 21677139	Treg -> CDK4_Melanocyte (PM1)	0.000202697	Treg -> CDK4_Melanocyte	PM1
CDK4_Melanocyte	GAB2_Melanocyte	ENTPD1	ADORA2B	0.129714893	p < 0.01	ENTPD1_ADORA2B	ENTPD1 - ADORA2B	CD39	Cell-Cell Contact	PMID: 21677139	CDK4_Melanocyte -> GAB2_Melanocyte (PM1)	0.000448674	CDK4_Melanocyte -> GAB2_Melanocyte	PM1
GAB2_Melanocyte	GAB2_Melanocyte	ENTPD1	ADORA2B	0.131365398	p < 0.01	ENTPD1_ADORA2B	ENTPD1 - ADORA2B	CD39	Cell-Cell Contact	PMID: 21677139	GAB2_Melanocyte -> GAB2_Melanocyte (PM1)	0.000494307	GAB2_Melanocyte -> GAB2_Melanocyte	PM1
PTPRC_Melanocyte	GAB2_Melanocyte	ENTPD1	ADORA2B	0.117840961	p < 0.01	ENTPD1_ADORA2B	ENTPD1 - ADORA2B	CD39	Cell-Cell Contact	PMID: 21677139	PTPRC_Melanocyte -> GAB2_Melanocyte (PM1)	0.000206334	PTPRC_Melanocyte -> GAB2_Melanocyte	PM1
Treg	GAB2_Melanocyte	ENTPD1	ADORA2B	0.119847845	p < 0.01	ENTPD1_ADORA2B	ENTPD1 - ADORA2B	CD39	Cell-Cell Contact	PMID: 21677139	Treg -> GAB2_Melanocyte (PM1)	0.00023784	Treg -> GAB2_Melanocyte	PM1
CDK4_Melanocyte	CDK4_Melanocyte	FN1	ITGA3_ITGB1	0.204432585	p < 0.01	FN1_ITGA3_ITGB1	FN1 - (ITGA3+ITGB1)	FN1	ECM-Receptor	KEGG: hsa04512	CDK4_Melanocyte -> CDK4_Melanocyte (PM1)	0.007509487	CDK4_Melanocyte -> CDK4_Melanocyte	PM1
GAB2_Melanocyte	CDK4_Melanocyte	FN1	ITGA3_ITGB1	0.213638893	p < 0.01	FN1_ITGA3_ITGB1	FN1 - (ITGA3+ITGB1)	FN1	ECM-Receptor	KEGG: hsa04512	GAB2_Melanocyte -> CDK4_Melanocyte (PM1)	0.009271634	GAB2_Melanocyte -> CDK4_Melanocyte	PM1
IGFBP5_Melanocyte	CDK4_Melanocyte	FN1	ITGA3_ITGB1	0.200755223	p < 0.01	FN1_ITGA3_ITGB1	FN1 - (ITGA3+ITGB1)	FN1	ECM-Receptor	KEGG: hsa04512	IGFBP5_Melanocyte -> CDK4_Melanocyte (PM1)	0.006865884	IGFBP5_Melanocyte -> CDK4_Melanocyte	PM1
CDK4_Melanocyte	GAB2_Melanocyte	FN1	ITGA3_ITGB1	0.206272716	p < 0.01	FN1_ITGA3_ITGB1	FN1 - (ITGA3+ITGB1)	FN1	ECM-Receptor	KEGG: hsa04512	CDK4_Melanocyte -> GAB2_Melanocyte (PM1)	0.007844435	CDK4_Melanocyte -> GAB2_Melanocyte	PM1
GAB2_Melanocyte	GAB2_Melanocyte	FN1	ITGA3_ITGB1	0.215645622	p < 0.01	FN1_ITGA3_ITGB1	FN1 - (ITGA3+ITGB1)	FN1	ECM-Receptor	KEGG: hsa04512	GAB2_Melanocyte -> GAB2_Melanocyte (PM1)	0.009684412	GAB2_Melanocyte -> GAB2_Melanocyte	PM1
IGFBP5_Melanocyte	GAB2_Melanocyte	FN1	ITGA3_ITGB1	0.202530647	p < 0.01	FN1_ITGA3_ITGB1	FN1 - (ITGA3+ITGB1)	FN1	ECM-Receptor	KEGG: hsa04512	IGFBP5_Melanocyte -> GAB2_Melanocyte (PM1)	0.007172333	IGFBP5_Melanocyte -> GAB2_Melanocyte	PM1
CDK4_Melanocyte	CDK4_Melanocyte	FN1	ITGA3_ITGB1	0.234975437	p < 0.01	FN1_ITGA3_ITGB1	FN1 - (ITGA3+ITGB1)	FN1	ECM-Receptor	KEGG: hsa04512	CDK4_Melanocyte -> CDK4_Melanocyte (SM1)	0.014182252	CDK4_Melanocyte -> CDK4_Melanocyte	SM1
DMKN_Melanocyte	CDK4_Melanocyte	FN1	ITGA3_ITGB1	0.192088716	p < 0.01	FN1_ITGA3_ITGB1	FN1 - (ITGA3+ITGB1)	FN1	ECM-Receptor	KEGG: hsa04512	DMKN_Melanocyte -> CDK4_Melanocyte (SM1)	0.00548396	DMKN_Melanocyte -> CDK4_Melanocyte	SM1
GAB2_Melanocyte	CDK4_Melanocyte	FN1	ITGA3_ITGB1	0.250442787	p < 0.01	FN1_ITGA3_ITGB1	FN1 - (ITGA3+ITGB1)	FN1	ECM-Receptor	KEGG: hsa04512	GAB2_Melanocyte -> CDK4_Melanocyte (SM1)	0.018445628	GAB2_Melanocyte -> CDK4_Melanocyte	SM1
IGFBP5_Melanocyte	CDK4_Melanocyte	FN1	ITGA3_ITGB1	0.258035294	p < 0.01	FN1_ITGA3_ITGB1	FN1 - (ITGA3+ITGB1)	FN1	ECM-Receptor	KEGG: hsa04512	IGFBP5_Melanocyte -> CDK4_Melanocyte (SM1)	0.020745232	IGFBP5_Melanocyte -> CDK4_Melanocyte	SM1
PTPRC_Melanocyte	CDK4_Melanocyte	FN1	ITGA3_ITGB1	0.242628269	p < 0.01	FN1_ITGA3_ITGB1	FN1 - (ITGA3+ITGB1)	FN1	ECM-Receptor	KEGG: hsa04512	PTPRC_Melanocyte -> CDK4_Melanocyte (SM1)	0.016219659	PTPRC_Melanocyte -> CDK4_Melanocyte	SM1
CDK4_Melanocyte	DMKN_Melanocyte	FN1	ITGA3_ITGB1	0.185548525	p < 0.01	FN1_ITGA3_ITGB1	FN1 - (ITGA3+ITGB1)	FN1	ECM-Receptor	KEGG: hsa04512	CDK4_Melanocyte -> DMKN_Melanocyte (SM1)	0.004564594	CDK4_Melanocyte -> DMKN_Melanocyte	SM1
GAB2_Melanocyte	DMKN_Melanocyte	FN1	ITGA3_ITGB1	0.195173263	p < 0.01	FN1_ITGA3_ITGB1	FN1 - (ITGA3+ITGB1)	FN1	ECM-Receptor	KEGG: hsa04512	GAB2_Melanocyte -> DMKN_Melanocyte (SM1)	0.005954235	GAB2_Melanocyte -> DMKN_Melanocyte	SM1
IGFBP5_Melanocyte	DMKN_Melanocyte	FN1	ITGA3_ITGB1	0.199817139	p < 0.01	FN1_ITGA3_ITGB1	FN1 - (ITGA3+ITGB1)	FN1	ECM-Receptor	KEGG: hsa04512	IGFBP5_Melanocyte -> DMKN_Melanocyte (SM1)	0.006707187	IGFBP5_Melanocyte -> DMKN_Melanocyte	SM1
PTPRC_Melanocyte	DMKN_Melanocyte	FN1	ITGA3_ITGB1	0.190338764	p < 0.01	FN1_ITGA3_ITGB1	FN1 - (ITGA3+ITGB1)	FN1	ECM-Receptor	KEGG: hsa04512	PTPRC_Melanocyte -> DMKN_Melanocyte (SM1)	0.005227665	PTPRC_Melanocyte -> DMKN_Melanocyte	SM1
CDK4_Melanocyte	GAB2_Melanocyte	FN1	ITGA3_ITGB1	0.201126881	p < 0.01	FN1_ITGA3_ITGB1	FN1 - (ITGA3+ITGB1)	FN1	ECM-Receptor	KEGG: hsa04512	CDK4_Melanocyte -> GAB2_Melanocyte (SM1)	0.006929374	CDK4_Melanocyte -> GAB2_Melanocyte	SM1
GAB2_Melanocyte	GAB2_Melanocyte	FN1	ITGA3_ITGB1	0.212452448	p < 0.01	FN1_ITGA3_ITGB1	FN1 - (ITGA3+ITGB1)	FN1	ECM-Receptor	KEGG: hsa04512	GAB2_Melanocyte -> GAB2_Melanocyte (SM1)	0.009032414	GAB2_Melanocyte -> GAB2_Melanocyte	SM1
IGFBP5_Melanocyte	GAB2_Melanocyte	FN1	ITGA3_ITGB1	0.217948008	p < 0.01	FN1_ITGA3_ITGB1	FN1 - (ITGA3+ITGB1)	FN1	ECM-Receptor	KEGG: hsa04512	IGFBP5_Melanocyte -> GAB2_Melanocyte (SM1)	0.010170639	IGFBP5_Melanocyte -> GAB2_Melanocyte	SM1
PTPRC_Melanocyte	GAB2_Melanocyte	FN1	ITGA3_ITGB1	0.206752725	p < 0.01	FN1_ITGA3_ITGB1	FN1 - (ITGA3+ITGB1)	FN1	ECM-Receptor	KEGG: hsa04512	PTPRC_Melanocyte -> GAB2_Melanocyte (SM1)	0.007933225	PTPRC_Melanocyte -> GAB2_Melanocyte	SM1
CDK4_Melanocyte	IGFBP5_Melanocyte	FN1	ITGA3_ITGB1	0.223180546	p < 0.01	FN1_ITGA3_ITGB1	FN1 - (ITGA3+ITGB1)	FN1	ECM-Receptor	KEGG: hsa04512	CDK4_Melanocyte -> IGFBP5_Melanocyte (SM1)	0.01132574	CDK4_Melanocyte -> IGFBP5_Melanocyte	SM1
DMKN_Melanocyte	IGFBP5_Melanocyte	FN1	ITGA3_ITGB1	0.184073356	p < 0.01	FN1_ITGA3_ITGB1	FN1 - (ITGA3+ITGB1)	FN1	ECM-Receptor	KEGG: hsa04512	DMKN_Melanocyte -> IGFBP5_Melanocyte (SM1)	0.004371641	DMKN_Melanocyte -> IGFBP5_Melanocyte	SM1
GAB2_Melanocyte	IGFBP5_Melanocyte	FN1	ITGA3_ITGB1	0.237137103	p < 0.01	FN1_ITGA3_ITGB1	FN1 - (ITGA3+ITGB1)	FN1	ECM-Receptor	KEGG: hsa04512	GAB2_Melanocyte -> IGFBP5_Melanocyte (SM1)	0.014743252	GAB2_Melanocyte -> IGFBP5_Melanocyte	SM1
IGFBP5_Melanocyte	IGFBP5_Melanocyte	FN1	ITGA3_ITGB1	0.243961326	p < 0.01	FN1_ITGA3_ITGB1	FN1 - (ITGA3+ITGB1)	FN1	ECM-Receptor	KEGG: hsa04512	IGFBP5_Melanocyte -> IGFBP5_Melanocyte (SM1)	0.016589085	IGFBP5_Melanocyte -> IGFBP5_Melanocyte	SM1
PTPRC_Melanocyte	IGFBP5_Melanocyte	FN1	ITGA3_ITGB1	0.230095146	p < 0.01	FN1_ITGA3_ITGB1	FN1 - (ITGA3+ITGB1)	FN1	ECM-Receptor	KEGG: hsa04512	PTPRC_Melanocyte -> IGFBP5_Melanocyte (SM1)	0.012958177	PTPRC_Melanocyte -> IGFBP5_Melanocyte	SM1
CDK4_Melanocyte	PTPRC_Melanocyte	FN1	ITGA3_ITGB1	0.206733974	p < 0.01	FN1_ITGA3_ITGB1	FN1 - (ITGA3+ITGB1)	FN1	ECM-Receptor	KEGG: hsa04512	CDK4_Melanocyte -> PTPRC_Melanocyte (SM1)	0.007929746	CDK4_Melanocyte -> PTPRC_Melanocyte	SM1
GAB2_Melanocyte	PTPRC_Melanocyte	FN1	ITGA3_ITGB1	0.218704013	p < 0.01	FN1_ITGA3_ITGB1	FN1 - (ITGA3+ITGB1)	FN1	ECM-Receptor	KEGG: hsa04512	GAB2_Melanocyte -> PTPRC_Melanocyte (SM1)	0.010333236	GAB2_Melanocyte -> PTPRC_Melanocyte	SM1
IGFBP5_Melanocyte	PTPRC_Melanocyte	FN1	ITGA3_ITGB1	0.22452385	p < 0.01	FN1_ITGA3_ITGB1	FN1 - (ITGA3+ITGB1)	FN1	ECM-Receptor	KEGG: hsa04512	IGFBP5_Melanocyte -> PTPRC_Melanocyte (SM1)	0.01163346	IGFBP5_Melanocyte -> PTPRC_Melanocyte	SM1
PTPRC_Melanocyte	PTPRC_Melanocyte	FN1	ITGA3_ITGB1	0.212675907	p < 0.01	FN1_ITGA3_ITGB1	FN1 - (ITGA3+ITGB1)	FN1	ECM-Receptor	KEGG: hsa04512	PTPRC_Melanocyte -> PTPRC_Melanocyte (SM1)	0.009077195	PTPRC_Melanocyte -> PTPRC_Melanocyte	SM1
CDK4_Melanocyte	CD27+_CD4	FN1	ITGA4_ITGB1	0.226759961	p < 0.01	FN1_ITGA4_ITGB1	FN1 - (ITGA4+ITGB1)	FN1	ECM-Receptor	KEGG: hsa04512	CDK4_Melanocyte -> CD27+_CD4 (PM1)	0.012155791	CDK4_Melanocyte -> CD27+_CD4	PM1
GAB2_Melanocyte	CD27+_CD4	FN1	ITGA4_ITGB1	0.238080778	p < 0.01	FN1_ITGA4_ITGB1	FN1 - (ITGA4+ITGB1)	FN1	ECM-Receptor	KEGG: hsa04512	GAB2_Melanocyte -> CD27+_CD4 (PM1)	0.014991752	GAB2_Melanocyte -> CD27+_CD4	PM1
IGFBP5_Melanocyte	CD27+_CD4	FN1	ITGA4_ITGB1	0.222264173	p < 0.01	FN1_ITGA4_ITGB1	FN1 - (ITGA4+ITGB1)	FN1	ECM-Receptor	KEGG: hsa04512	IGFBP5_Melanocyte -> CD27+_CD4 (PM1)	0.011118436	IGFBP5_Melanocyte -> CD27+_CD4	PM1
CDK4_Melanocyte	CD8_Cytotoxic	FN1	ITGA4_ITGB1	0.226460886	p < 0.01	FN1_ITGA4_ITGB1	FN1 - (ITGA4+ITGB1)	FN1	ECM-Receptor	KEGG: hsa04512	CDK4_Melanocyte -> CD8_Cytotoxic (PM1)	0.012085201	CDK4_Melanocyte -> CD8_Cytotoxic	PM1
GAB2_Melanocyte	CD8_Cytotoxic	FN1	ITGA4_ITGB1	0.237752059	p < 0.01	FN1_ITGA4_ITGB1	FN1 - (ITGA4+ITGB1)	FN1	ECM-Receptor	KEGG: hsa04512	GAB2_Melanocyte -> CD8_Cytotoxic (PM1)	0.014904942	GAB2_Melanocyte -> CD8_Cytotoxic	PM1
IGFBP5_Melanocyte	CD8_Cytotoxic	FN1	ITGA4_ITGB1	0.221976531	p < 0.01	FN1_ITGA4_ITGB1	FN1 - (ITGA4+ITGB1)	FN1	ECM-Receptor	KEGG: hsa04512	IGFBP5_Melanocyte -> CD8_Cytotoxic (PM1)	0.011053803	IGFBP5_Melanocyte -> CD8_Cytotoxic	PM1
CDK4_Melanocyte	NK	FN1	ITGA4_ITGB1	0.300419592	p < 0.01	FN1_ITGA4_ITGB1	FN1 - (ITGA4+ITGB1)	FN1	ECM-Receptor	KEGG: hsa04512	CDK4_Melanocyte -> NK (PM1)	0.035840465	CDK4_Melanocyte -> NK	PM1
GAB2_Melanocyte	NK	FN1	ITGA4_ITGB1	0.320044932	p < 0.01	FN1_ITGA4_ITGB1	FN1 - (ITGA4+ITGB1)	FN1	ECM-Receptor	KEGG: hsa04512	GAB2_Melanocyte -> NK (PM1)	0.043956214	GAB2_Melanocyte -> NK	PM1
IGFBP5_Melanocyte	NK	FN1	ITGA4_ITGB1	0.292754566	p < 0.01	FN1_ITGA4_ITGB1	FN1 - (ITGA4+ITGB1)	FN1	ECM-Receptor	KEGG: hsa04512	IGFBP5_Melanocyte -> NK (PM1)	0.032849111	IGFBP5_Melanocyte -> NK	PM1
CDK4_Melanocyte	PTPRC_Melanocyte	FN1	ITGA4_ITGB1	0.227308306	p < 0.01	FN1_ITGA4_ITGB1	FN1 - (ITGA4+ITGB1)	FN1	ECM-Receptor	KEGG: hsa04512	CDK4_Melanocyte -> PTPRC_Melanocyte (PM1)	0.012285798	CDK4_Melanocyte -> PTPRC_Melanocyte	PM1
GAB2_Melanocyte	PTPRC_Melanocyte	FN1	ITGA4_ITGB1	0.238683565	p < 0.01	FN1_ITGA4_ITGB1	FN1 - (ITGA4+ITGB1)	FN1	ECM-Receptor	KEGG: hsa04512	GAB2_Melanocyte -> PTPRC_Melanocyte (PM1)	0.015151625	GAB2_Melanocyte -> PTPRC_Melanocyte	PM1
IGFBP5_Melanocyte	PTPRC_Melanocyte	FN1	ITGA4_ITGB1	0.222791523	p < 0.01	FN1_ITGA4_ITGB1	FN1 - (ITGA4+ITGB1)	FN1	ECM-Receptor	KEGG: hsa04512	IGFBP5_Melanocyte -> PTPRC_Melanocyte (PM1)	0.011237475	IGFBP5_Melanocyte -> PTPRC_Melanocyte	PM1
CDK4_Melanocyte	CD8_Cytotoxic	FN1	ITGA4_ITGB1	0.213965718	p < 0.01	FN1_ITGA4_ITGB1	FN1 - (ITGA4+ITGB1)	FN1	ECM-Receptor	KEGG: hsa04512	CDK4_Melanocyte -> CD8_Cytotoxic (SM1)	0.009338161	CDK4_Melanocyte -> CD8_Cytotoxic	SM1
DMKN_Melanocyte	CD8_Cytotoxic	FN1	ITGA4_ITGB1	0.177720307	p < 0.01	FN1_ITGA4_ITGB1	FN1 - (ITGA4+ITGB1)	FN1	ECM-Receptor	KEGG: hsa04512	DMKN_Melanocyte -> CD8_Cytotoxic (SM1)	0.003600009	DMKN_Melanocyte -> CD8_Cytotoxic	SM1
GAB2_Melanocyte	CD8_Cytotoxic	FN1	ITGA4_ITGB1	0.226791743	p < 0.01	FN1_ITGA4_ITGB1	FN1 - (ITGA4+ITGB1)	FN1	ECM-Receptor	KEGG: hsa04512	GAB2_Melanocyte -> CD8_Cytotoxic (SM1)	0.012163305	GAB2_Melanocyte -> CD8_Cytotoxic	SM1
IGFBP5_Melanocyte	CD8_Cytotoxic	FN1	ITGA4_ITGB1	0.233043506	p < 0.01	FN1_ITGA4_ITGB1	FN1 - (ITGA4+ITGB1)	FN1	ECM-Receptor	KEGG: hsa04512	IGFBP5_Melanocyte -> CD8_Cytotoxic (SM1)	0.013690621	IGFBP5_Melanocyte -> CD8_Cytotoxic	SM1
PTPRC_Melanocyte	CD8_Cytotoxic	FN1	ITGA4_ITGB1	0.220327064	p < 0.01	FN1_ITGA4_ITGB1	FN1 - (ITGA4+ITGB1)	FN1	ECM-Receptor	KEGG: hsa04512	PTPRC_Melanocyte -> CD8_Cytotoxic (SM1)	0.010687216	PTPRC_Melanocyte -> CD8_Cytotoxic	SM1
CDK4_Melanocyte	CDK4_Melanocyte	FN1	ITGA4_ITGB1	0.199931487	p < 0.01	FN1_ITGA4_ITGB1	FN1 - (ITGA4+ITGB1)	FN1	ECM-Receptor	KEGG: hsa04512	CDK4_Melanocyte -> CDK4_Melanocyte (SM1)	0.006726412	CDK4_Melanocyte -> CDK4_Melanocyte	SM1
DMKN_Melanocyte	CDK4_Melanocyte	FN1	ITGA4_ITGB1	0.167883678	p < 0.01	FN1_ITGA4_ITGB1	FN1 - (ITGA4+ITGB1)	FN1	ECM-Receptor	KEGG: hsa04512	DMKN_Melanocyte -> CDK4_Melanocyte (SM1)	0.002588944	DMKN_Melanocyte -> CDK4_Melanocyte	SM1
GAB2_Melanocyte	CDK4_Melanocyte	FN1	ITGA4_ITGB1	0.211121848	p < 0.01	FN1_ITGA4_ITGB1	FN1 - (ITGA4+ITGB1)	FN1	ECM-Receptor	KEGG: hsa04512	GAB2_Melanocyte -> CDK4_Melanocyte (SM1)	0.008768398	GAB2_Melanocyte -> CDK4_Melanocyte	SM1
IGFBP5_Melanocyte	CDK4_Melanocyte	FN1	ITGA4_ITGB1	0.216549481	p < 0.01	FN1_ITGA4_ITGB1	FN1 - (ITGA4+ITGB1)	FN1	ECM-Receptor	KEGG: hsa04512	IGFBP5_Melanocyte -> CDK4_Melanocyte (SM1)	0.009873684	IGFBP5_Melanocyte -> CDK4_Melanocyte	SM1
PTPRC_Melanocyte	CDK4_Melanocyte	FN1	ITGA4_ITGB1	0.205490981	p < 0.01	FN1_ITGA4_ITGB1	FN1 - (ITGA4+ITGB1)	FN1	ECM-Receptor	KEGG: hsa04512	PTPRC_Melanocyte -> CDK4_Melanocyte (SM1)	0.007701088	PTPRC_Melanocyte -> CDK4_Melanocyte	SM1
CDK4_Melanocyte	NK	FN1	ITGA4_ITGB1	0.232673103	p < 0.01	FN1_ITGA4_ITGB1	FN1 - (ITGA4+ITGB1)	FN1	ECM-Receptor	KEGG: hsa04512	CDK4_Melanocyte -> NK (SM1)	0.013597418	CDK4_Melanocyte -> NK	SM1
DMKN_Melanocyte	NK	FN1	ITGA4_ITGB1	0.190534147	p < 0.01	FN1_ITGA4_ITGB1	FN1 - (ITGA4+ITGB1)	FN1	ECM-Receptor	KEGG: hsa04512	DMKN_Melanocyte -> NK (SM1)	0.005255905	DMKN_Melanocyte -> NK	SM1
GAB2_Melanocyte	NK	FN1	ITGA4_ITGB1	0.247840014	p < 0.01	FN1_ITGA4_ITGB1	FN1 - (ITGA4+ITGB1)	FN1	ECM-Receptor	KEGG: hsa04512	GAB2_Melanocyte -> NK (SM1)	0.017688139	GAB2_Melanocyte -> NK	SM1
IGFBP5_Melanocyte	NK	FN1	ITGA4_ITGB1	0.255279456	p < 0.01	FN1_ITGA4_ITGB1	FN1 - (ITGA4+ITGB1)	FN1	ECM-Receptor	KEGG: hsa04512	IGFBP5_Melanocyte -> NK (SM1)	0.019895222	IGFBP5_Melanocyte -> NK	SM1
PTPRC_Melanocyte	NK	FN1	ITGA4_ITGB1	0.240179224	p < 0.01	FN1_ITGA4_ITGB1	FN1 - (ITGA4+ITGB1)	FN1	ECM-Receptor	KEGG: hsa04512	PTPRC_Melanocyte -> NK (SM1)	0.015552133	PTPRC_Melanocyte -> NK	SM1
CDK4_Melanocyte	PTPRC_Melanocyte	FN1	ITGA4_ITGB1	0.203368435	p < 0.01	FN1_ITGA4_ITGB1	FN1 - (ITGA4+ITGB1)	FN1	ECM-Receptor	KEGG: hsa04512	CDK4_Melanocyte -> PTPRC_Melanocyte (SM1)	0.007319715	CDK4_Melanocyte -> PTPRC_Melanocyte	SM1
DMKN_Melanocyte	PTPRC_Melanocyte	FN1	ITGA4_ITGB1	0.17031109	p < 0.01	FN1_ITGA4_ITGB1	FN1 - (ITGA4+ITGB1)	FN1	ECM-Receptor	KEGG: hsa04512	DMKN_Melanocyte -> PTPRC_Melanocyte (SM1)	0.002818337	DMKN_Melanocyte -> PTPRC_Melanocyte	SM1
GAB2_Melanocyte	PTPRC_Melanocyte	FN1	ITGA4_ITGB1	0.214949615	p < 0.01	FN1_ITGA4_ITGB1	FN1 - (ITGA4+ITGB1)	FN1	ECM-Receptor	KEGG: hsa04512	GAB2_Melanocyte -> PTPRC_Melanocyte (SM1)	0.009540084	GAB2_Melanocyte -> PTPRC_Melanocyte	SM1
IGFBP5_Melanocyte	PTPRC_Melanocyte	FN1	ITGA4_ITGB1	0.220573694	p < 0.01	FN1_ITGA4_ITGB1	FN1 - (ITGA4+ITGB1)	FN1	ECM-Receptor	KEGG: hsa04512	IGFBP5_Melanocyte -> PTPRC_Melanocyte (SM1)	0.01074159	IGFBP5_Melanocyte -> PTPRC_Melanocyte	SM1
PTPRC_Melanocyte	PTPRC_Melanocyte	FN1	ITGA4_ITGB1	0.209119681	p < 0.01	FN1_ITGA4_ITGB1	FN1 - (ITGA4+ITGB1)	FN1	ECM-Receptor	KEGG: hsa04512	PTPRC_Melanocyte -> PTPRC_Melanocyte (SM1)	0.008379637	PTPRC_Melanocyte -> PTPRC_Melanocyte	SM1
CDK4_Melanocyte	NK	FN1	ITGA4_ITGB7	0.202424406	p < 0.01	FN1_ITGA4_ITGB7	FN1 - (ITGA4+ITGB7)	FN1	ECM-Receptor	KEGG: hsa04512	CDK4_Melanocyte -> NK (SM1)	0.00715377	CDK4_Melanocyte -> NK	SM1
DMKN_Melanocyte	NK	FN1	ITGA4_ITGB7	0.169645562	p < 0.01	FN1_ITGA4_ITGB7	FN1 - (ITGA4+ITGB7)	FN1	ECM-Receptor	KEGG: hsa04512	DMKN_Melanocyte -> NK (SM1)	0.00275416	DMKN_Melanocyte -> NK	SM1
GAB2_Melanocyte	NK	FN1	ITGA4_ITGB7	0.213897605	p < 0.01	FN1_ITGA4_ITGB7	FN1 - (ITGA4+ITGB7)	FN1	ECM-Receptor	KEGG: hsa04512	GAB2_Melanocyte -> NK (SM1)	0.009324274	GAB2_Melanocyte -> NK	SM1
IGFBP5_Melanocyte	NK	FN1	ITGA4_ITGB7	0.219467376	p < 0.01	FN1_ITGA4_ITGB7	FN1 - (ITGA4+ITGB7)	FN1	ECM-Receptor	KEGG: hsa04512	IGFBP5_Melanocyte -> NK (SM1)	0.010498889	IGFBP5_Melanocyte -> NK	SM1
PTPRC_Melanocyte	NK	FN1	ITGA4_ITGB7	0.208122682	p < 0.01	FN1_ITGA4_ITGB7	FN1 - (ITGA4+ITGB7)	FN1	ECM-Receptor	KEGG: hsa04512	PTPRC_Melanocyte -> NK (SM1)	0.008189861	PTPRC_Melanocyte -> NK	SM1
CDK4_Melanocyte	NK	FN1	ITGA5_ITGB1	0.25197713	p < 0.01	FN1_ITGA5_ITGB1	FN1 - (ITGA5+ITGB1)	FN1	ECM-Receptor	KEGG: hsa04512	CDK4_Melanocyte -> NK (PM1)	0.018899607	CDK4_Melanocyte -> NK	PM1
GAB2_Melanocyte	NK	FN1	ITGA5_ITGB1	0.265921303	p < 0.01	FN1_ITGA5_ITGB1	FN1 - (ITGA5+ITGB1)	FN1	ECM-Receptor	KEGG: hsa04512	GAB2_Melanocyte -> NK (PM1)	0.023271844	GAB2_Melanocyte -> NK	PM1
IGFBP5_Melanocyte	NK	FN1	ITGA5_ITGB1	0.246473432	p < 0.01	FN1_ITGA5_ITGB1	FN1 - (ITGA5+ITGB1)	FN1	ECM-Receptor	KEGG: hsa04512	IGFBP5_Melanocyte -> NK (PM1)	0.017296823	IGFBP5_Melanocyte -> NK	PM1
CDK4_Melanocyte	CDK4_Melanocyte	FN1	ITGAV_ITGB1	0.251836035	p < 0.01	FN1_ITGAV_ITGB1	FN1 - (ITGAV+ITGB1)	FN1	ECM-Receptor	KEGG: hsa04512	CDK4_Melanocyte -> CDK4_Melanocyte (PM1)	0.018857631	CDK4_Melanocyte -> CDK4_Melanocyte	PM1
GAB2_Melanocyte	CDK4_Melanocyte	FN1	ITGAV_ITGB1	0.265764864	p < 0.01	FN1_ITGAV_ITGB1	FN1 - (ITGAV+ITGB1)	FN1	ECM-Receptor	KEGG: hsa04512	GAB2_Melanocyte -> CDK4_Melanocyte (PM1)	0.023220387	GAB2_Melanocyte -> CDK4_Melanocyte	PM1
IGFBP5_Melanocyte	CDK4_Melanocyte	FN1	ITGAV_ITGB1	0.246338211	p < 0.01	FN1_ITGAV_ITGB1	FN1 - (ITGAV+ITGB1)	FN1	ECM-Receptor	KEGG: hsa04512	IGFBP5_Melanocyte -> CDK4_Melanocyte (PM1)	0.017258344	IGFBP5_Melanocyte -> CDK4_Melanocyte	PM1
CDK4_Melanocyte	GAB2_Melanocyte	FN1	ITGAV_ITGB1	0.247523162	p < 0.01	FN1_ITGAV_ITGB1	FN1 - (ITGAV+ITGB1)	FN1	ECM-Receptor	KEGG: hsa04512	CDK4_Melanocyte -> GAB2_Melanocyte (PM1)	0.017597016	CDK4_Melanocyte -> GAB2_Melanocyte	PM1
GAB2_Melanocyte	GAB2_Melanocyte	FN1	ITGAV_ITGB1	0.260986509	p < 0.01	FN1_ITGAV_ITGB1	FN1 - (ITGAV+ITGB1)	FN1	ECM-Receptor	KEGG: hsa04512	GAB2_Melanocyte -> GAB2_Melanocyte (PM1)	0.021674568	GAB2_Melanocyte -> GAB2_Melanocyte	PM1
IGFBP5_Melanocyte	GAB2_Melanocyte	FN1	ITGAV_ITGB1	0.242203656	p < 0.01	FN1_ITGAV_ITGB1	FN1 - (ITGAV+ITGB1)	FN1	ECM-Receptor	KEGG: hsa04512	IGFBP5_Melanocyte -> GAB2_Melanocyte (PM1)	0.016102885	IGFBP5_Melanocyte -> GAB2_Melanocyte	PM1
CDK4_Melanocyte	IGFBP5_Melanocyte	FN1	ITGAV_ITGB1	0.20366451	0.01 < p < 0.05	FN1_ITGAV_ITGB1	FN1 - (ITGAV+ITGB1)	FN1	ECM-Receptor	KEGG: hsa04512	CDK4_Melanocyte -> IGFBP5_Melanocyte (PM1)	0.007372226	CDK4_Melanocyte -> IGFBP5_Melanocyte	PM1
GAB2_Melanocyte	IGFBP5_Melanocyte	FN1	ITGAV_ITGB1	0.212801693	p < 0.01	FN1_ITGAV_ITGB1	FN1 - (ITGAV+ITGB1)	FN1	ECM-Receptor	KEGG: hsa04512	GAB2_Melanocyte -> IGFBP5_Melanocyte (PM1)	0.009102459	GAB2_Melanocyte -> IGFBP5_Melanocyte	PM1
IGFBP5_Melanocyte	IGFBP5_Melanocyte	FN1	ITGAV_ITGB1	0.200014008	p < 0.01	FN1_ITGAV_ITGB1	FN1 - (ITGAV+ITGB1)	FN1	ECM-Receptor	KEGG: hsa04512	IGFBP5_Melanocyte -> IGFBP5_Melanocyte (PM1)	0.006740307	IGFBP5_Melanocyte -> IGFBP5_Melanocyte	PM1
CDK4_Melanocyte	CDK4_Melanocyte	FN1	ITGAV_ITGB1	0.204987702	p < 0.01	FN1_ITGAV_ITGB1	FN1 - (ITGAV+ITGB1)	FN1	ECM-Receptor	KEGG: hsa04512	CDK4_Melanocyte -> CDK4_Melanocyte (SM1)	0.007609625	CDK4_Melanocyte -> CDK4_Melanocyte	SM1
DMKN_Melanocyte	CDK4_Melanocyte	FN1	ITGAV_ITGB1	0.171450533	p < 0.01	FN1_ITGAV_ITGB1	FN1 - (ITGAV+ITGB1)	FN1	ECM-Receptor	KEGG: hsa04512	DMKN_Melanocyte -> CDK4_Melanocyte (SM1)	0.002930489	DMKN_Melanocyte -> CDK4_Melanocyte	SM1
GAB2_Melanocyte	CDK4_Melanocyte	FN1	ITGAV_ITGB1	0.216755216	p < 0.01	FN1_ITGAV_ITGB1	FN1 - (ITGAV+ITGB1)	FN1	ECM-Receptor	KEGG: hsa04512	GAB2_Melanocyte -> CDK4_Melanocyte (SM1)	0.009917056	GAB2_Melanocyte -> CDK4_Melanocyte	SM1
IGFBP5_Melanocyte	CDK4_Melanocyte	FN1	ITGAV_ITGB1	0.222473062	p < 0.01	FN1_ITGAV_ITGB1	FN1 - (ITGAV+ITGB1)	FN1	ECM-Receptor	KEGG: hsa04512	IGFBP5_Melanocyte -> CDK4_Melanocyte (SM1)	0.011165504	IGFBP5_Melanocyte -> CDK4_Melanocyte	SM1
PTPRC_Melanocyte	CDK4_Melanocyte	FN1	ITGAV_ITGB1	0.210830334	p < 0.01	FN1_ITGAV_ITGB1	FN1 - (ITGAV+ITGB1)	FN1	ECM-Receptor	KEGG: hsa04512	PTPRC_Melanocyte -> CDK4_Melanocyte (SM1)	0.008711159	PTPRC_Melanocyte -> CDK4_Melanocyte	SM1
CDK4_Melanocyte	GAB2_Melanocyte	FN1	ITGAV_ITGB1	0.217406383	p < 0.01	FN1_ITGAV_ITGB1	FN1 - (ITGAV+ITGB1)	FN1	ECM-Receptor	KEGG: hsa04512	CDK4_Melanocyte -> GAB2_Melanocyte (SM1)	0.010055043	CDK4_Melanocyte -> GAB2_Melanocyte	SM1
DMKN_Melanocyte	GAB2_Melanocyte	FN1	ITGAV_ITGB1	0.180101997	p < 0.01	FN1_ITGAV_ITGB1	FN1 - (ITGAV+ITGB1)	FN1	ECM-Receptor	KEGG: hsa04512	DMKN_Melanocyte -> GAB2_Melanocyte (SM1)	0.003878103	DMKN_Melanocyte -> GAB2_Melanocyte	SM1
GAB2_Melanocyte	GAB2_Melanocyte	FN1	ITGAV_ITGB1	0.230649352	p < 0.01	FN1_ITGAV_ITGB1	FN1 - (ITGAV+ITGB1)	FN1	ECM-Receptor	KEGG: hsa04512	GAB2_Melanocyte -> GAB2_Melanocyte (SM1)	0.013094204	GAB2_Melanocyte -> GAB2_Melanocyte	SM1
IGFBP5_Melanocyte	GAB2_Melanocyte	FN1	ITGAV_ITGB1	0.237111983	p < 0.01	FN1_ITGAV_ITGB1	FN1 - (ITGAV+ITGB1)	FN1	ECM-Receptor	KEGG: hsa04512	IGFBP5_Melanocyte -> GAB2_Melanocyte (SM1)	0.014736667	IGFBP5_Melanocyte -> GAB2_Melanocyte	SM1
PTPRC_Melanocyte	GAB2_Melanocyte	FN1	ITGAV_ITGB1	0.223971859	p < 0.01	FN1_ITGAV_ITGB1	FN1 - (ITGAV+ITGB1)	FN1	ECM-Receptor	KEGG: hsa04512	PTPRC_Melanocyte -> GAB2_Melanocyte (SM1)	0.01150646	PTPRC_Melanocyte -> GAB2_Melanocyte	SM1
CDK4_Melanocyte	IGFBP5_Melanocyte	FN1	ITGAV_ITGB1	0.210214838	p < 0.01	FN1_ITGAV_ITGB1	FN1 - (ITGAV+ITGB1)	FN1	ECM-Receptor	KEGG: hsa04512	CDK4_Melanocyte -> IGFBP5_Melanocyte (SM1)	0.008591017	CDK4_Melanocyte -> IGFBP5_Melanocyte	SM1
DMKN_Melanocyte	IGFBP5_Melanocyte	FN1	ITGAV_ITGB1	0.175110661	p < 0.01	FN1_ITGAV_ITGB1	FN1 - (ITGAV+ITGB1)	FN1	ECM-Receptor	KEGG: hsa04512	DMKN_Melanocyte -> IGFBP5_Melanocyte (SM1)	0.003310439	DMKN_Melanocyte -> IGFBP5_Melanocyte	SM1
GAB2_Melanocyte	IGFBP5_Melanocyte	FN1	ITGAV_ITGB1	0.222593426	p < 0.01	FN1_ITGAV_ITGB1	FN1 - (ITGAV+ITGB1)	FN1	ECM-Receptor	KEGG: hsa04512	GAB2_Melanocyte -> IGFBP5_Melanocyte (SM1)	0.011192676	GAB2_Melanocyte -> IGFBP5_Melanocyte	SM1
IGFBP5_Melanocyte	IGFBP5_Melanocyte	FN1	ITGAV_ITGB1	0.228619247	p < 0.01	FN1_ITGAV_ITGB1	FN1 - (ITGAV+ITGB1)	FN1	ECM-Receptor	KEGG: hsa04512	IGFBP5_Melanocyte -> IGFBP5_Melanocyte (SM1)	0.012599667	IGFBP5_Melanocyte -> IGFBP5_Melanocyte	SM1
PTPRC_Melanocyte	IGFBP5_Melanocyte	FN1	ITGAV_ITGB1	0.216357008	p < 0.01	FN1_ITGAV_ITGB1	FN1 - (ITGAV+ITGB1)	FN1	ECM-Receptor	KEGG: hsa04512	PTPRC_Melanocyte -> IGFBP5_Melanocyte (SM1)	0.009833205	PTPRC_Melanocyte -> IGFBP5_Melanocyte	SM1
CDK4_Melanocyte	PTPRC_Melanocyte	FN1	ITGAV_ITGB1	0.205121454	p < 0.01	FN1_ITGAV_ITGB1	FN1 - (ITGAV+ITGB1)	FN1	ECM-Receptor	KEGG: hsa04512	CDK4_Melanocyte -> PTPRC_Melanocyte (SM1)	0.007633869	CDK4_Melanocyte -> PTPRC_Melanocyte	SM1
DMKN_Melanocyte	PTPRC_Melanocyte	FN1	ITGAV_ITGB1	0.171544532	p < 0.01	FN1_ITGAV_ITGB1	FN1 - (ITGAV+ITGB1)	FN1	ECM-Receptor	KEGG: hsa04512	DMKN_Melanocyte -> PTPRC_Melanocyte (SM1)	0.002939869	DMKN_Melanocyte -> PTPRC_Melanocyte	SM1
GAB2_Melanocyte	PTPRC_Melanocyte	FN1	ITGAV_ITGB1	0.216904422	p < 0.01	FN1_ITGAV_ITGB1	FN1 - (ITGAV+ITGB1)	FN1	ECM-Receptor	KEGG: hsa04512	GAB2_Melanocyte -> PTPRC_Melanocyte (SM1)	0.009948579	GAB2_Melanocyte -> PTPRC_Melanocyte	SM1
IGFBP5_Melanocyte	PTPRC_Melanocyte	FN1	ITGAV_ITGB1	0.222630048	p < 0.01	FN1_ITGAV_ITGB1	FN1 - (ITGAV+ITGB1)	FN1	ECM-Receptor	KEGG: hsa04512	IGFBP5_Melanocyte -> PTPRC_Melanocyte (SM1)	0.01120095	IGFBP5_Melanocyte -> PTPRC_Melanocyte	SM1
PTPRC_Melanocyte	PTPRC_Melanocyte	FN1	ITGAV_ITGB1	0.210971664	p < 0.01	FN1_ITGAV_ITGB1	FN1 - (ITGAV+ITGB1)	FN1	ECM-Receptor	KEGG: hsa04512	PTPRC_Melanocyte -> PTPRC_Melanocyte (SM1)	0.008738882	PTPRC_Melanocyte -> PTPRC_Melanocyte	SM1
CDK4_Melanocyte	CDK4_Melanocyte	FN1	ITGAV_ITGB8	0.155393231	p < 0.01	FN1_ITGAV_ITGB8	FN1 - (ITGAV+ITGB8)	FN1	ECM-Receptor	KEGG: hsa04512	CDK4_Melanocyte -> CDK4_Melanocyte (SM1)	0.001603949	CDK4_Melanocyte -> CDK4_Melanocyte	SM1
DMKN_Melanocyte	CDK4_Melanocyte	FN1	ITGAV_ITGB8	0.135258591	p < 0.01	FN1_ITGAV_ITGB8	FN1 - (ITGAV+ITGB8)	FN1	ECM-Receptor	KEGG: hsa04512	DMKN_Melanocyte -> CDK4_Melanocyte (SM1)	0.000615395	DMKN_Melanocyte -> CDK4_Melanocyte	SM1
GAB2_Melanocyte	CDK4_Melanocyte	FN1	ITGAV_ITGB8	0.162111135	p < 0.01	FN1_ITGAV_ITGB8	FN1 - (ITGAV+ITGB8)	FN1	ECM-Receptor	KEGG: hsa04512	GAB2_Melanocyte -> CDK4_Melanocyte (SM1)	0.00209415	GAB2_Melanocyte -> CDK4_Melanocyte	SM1
IGFBP5_Melanocyte	CDK4_Melanocyte	FN1	ITGAV_ITGB8	0.165315499	p < 0.01	FN1_ITGAV_ITGB8	FN1 - (ITGAV+ITGB8)	FN1	ECM-Receptor	KEGG: hsa04512	IGFBP5_Melanocyte -> CDK4_Melanocyte (SM1)	0.002360128	IGFBP5_Melanocyte -> CDK4_Melanocyte	SM1
PTPRC_Melanocyte	CDK4_Melanocyte	FN1	ITGAV_ITGB8	0.158749829	p < 0.01	FN1_ITGAV_ITGB8	FN1 - (ITGAV+ITGB8)	FN1	ECM-Receptor	KEGG: hsa04512	PTPRC_Melanocyte -> CDK4_Melanocyte (SM1)	0.001837739	PTPRC_Melanocyte -> CDK4_Melanocyte	SM1
CDK4_Melanocyte	IGFBP5_Melanocyte	FN1	ITGAV_ITGB8	0.162559248	p < 0.01	FN1_ITGAV_ITGB8	FN1 - (ITGAV+ITGB8)	FN1	ECM-Receptor	KEGG: hsa04512	CDK4_Melanocyte -> IGFBP5_Melanocyte (SM1)	0.002130064	CDK4_Melanocyte -> IGFBP5_Melanocyte	SM1
DMKN_Melanocyte	IGFBP5_Melanocyte	FN1	ITGAV_ITGB8	0.140662063	p < 0.01	FN1_ITGAV_ITGB8	FN1 - (ITGAV+ITGB8)	FN1	ECM-Receptor	KEGG: hsa04512	DMKN_Melanocyte -> IGFBP5_Melanocyte (SM1)	0.000817518	DMKN_Melanocyte -> IGFBP5_Melanocyte	SM1
GAB2_Melanocyte	IGFBP5_Melanocyte	FN1	ITGAV_ITGB8	0.169921073	p < 0.01	FN1_ITGAV_ITGB8	FN1 - (ITGAV+ITGB8)	FN1	ECM-Receptor	KEGG: hsa04512	GAB2_Melanocyte -> IGFBP5_Melanocyte (SM1)	0.002780609	GAB2_Melanocyte -> IGFBP5_Melanocyte	SM1
IGFBP5_Melanocyte	IGFBP5_Melanocyte	FN1	ITGAV_ITGB8	0.17344235	p < 0.01	FN1_ITGAV_ITGB8	FN1 - (ITGAV+ITGB8)	FN1	ECM-Receptor	KEGG: hsa04512	IGFBP5_Melanocyte -> IGFBP5_Melanocyte (SM1)	0.0031335	IGFBP5_Melanocyte -> IGFBP5_Melanocyte	SM1
PTPRC_Melanocyte	IGFBP5_Melanocyte	FN1	ITGAV_ITGB8	0.166234106	p < 0.01	FN1_ITGAV_ITGB8	FN1 - (ITGAV+ITGB8)	FN1	ECM-Receptor	KEGG: hsa04512	PTPRC_Melanocyte -> IGFBP5_Melanocyte (SM1)	0.002440353	PTPRC_Melanocyte -> IGFBP5_Melanocyte	SM1
CDK4_Melanocyte	PTPRC_Melanocyte	FN1	ITGAV_ITGB8	0.158538979	p < 0.01	FN1_ITGAV_ITGB8	FN1 - (ITGAV+ITGB8)	FN1	ECM-Receptor	KEGG: hsa04512	CDK4_Melanocyte -> PTPRC_Melanocyte (SM1)	0.001822407	CDK4_Melanocyte -> PTPRC_Melanocyte	SM1
DMKN_Melanocyte	PTPRC_Melanocyte	FN1	ITGAV_ITGB8	0.13763827	p < 0.01	FN1_ITGAV_ITGB8	FN1 - (ITGAV+ITGB8)	FN1	ECM-Receptor	KEGG: hsa04512	DMKN_Melanocyte -> PTPRC_Melanocyte (SM1)	0.000699307	DMKN_Melanocyte -> PTPRC_Melanocyte	SM1
GAB2_Melanocyte	PTPRC_Melanocyte	FN1	ITGAV_ITGB8	0.165535921	p < 0.01	FN1_ITGAV_ITGB8	FN1 - (ITGAV+ITGB8)	FN1	ECM-Receptor	KEGG: hsa04512	GAB2_Melanocyte -> PTPRC_Melanocyte (SM1)	0.002379214	GAB2_Melanocyte -> PTPRC_Melanocyte	SM1
IGFBP5_Melanocyte	PTPRC_Melanocyte	FN1	ITGAV_ITGB8	0.168877467	p < 0.01	FN1_ITGAV_ITGB8	FN1 - (ITGAV+ITGB8)	FN1	ECM-Receptor	KEGG: hsa04512	IGFBP5_Melanocyte -> PTPRC_Melanocyte (SM1)	0.002681301	IGFBP5_Melanocyte -> PTPRC_Melanocyte	SM1
PTPRC_Melanocyte	PTPRC_Melanocyte	FN1	ITGAV_ITGB8	0.162033544	p < 0.01	FN1_ITGAV_ITGB8	FN1 - (ITGAV+ITGB8)	FN1	ECM-Receptor	KEGG: hsa04512	PTPRC_Melanocyte -> PTPRC_Melanocyte (SM1)	0.002087973	PTPRC_Melanocyte -> PTPRC_Melanocyte	SM1
CDK4_Melanocyte	CD27+_CD4	FN1	CD44	0.333927611	p < 0.01	FN1_CD44	FN1 - CD44	FN1	ECM-Receptor	KEGG: hsa04512	CDK4_Melanocyte -> CD27+_CD4 (PM1)	0.050053592	CDK4_Melanocyte -> CD27+_CD4	PM1
GAB2_Melanocyte	CD27+_CD4	FN1	CD44	0.357925552	p < 0.01	FN1_CD44	FN1 - CD44	FN1	ECM-Receptor	KEGG: hsa04512	GAB2_Melanocyte -> CD27+_CD4 (PM1)	0.06118354	GAB2_Melanocyte -> CD27+_CD4	PM1
IGFBP5_Melanocyte	CD27+_CD4	FN1	CD44	0.324613905	p < 0.01	FN1_CD44	FN1 - CD44	FN1	ECM-Receptor	KEGG: hsa04512	IGFBP5_Melanocyte -> CD27+_CD4 (PM1)	0.045932481	IGFBP5_Melanocyte -> CD27+_CD4	PM1
CDK4_Melanocyte	CD4_Memory	FN1	CD44	0.371312754	p < 0.01	FN1_CD44	FN1 - CD44	FN1	ECM-Receptor	KEGG: hsa04512	CDK4_Melanocyte -> CD4_Memory (PM1)	0.067667623	CDK4_Melanocyte -> CD4_Memory	PM1
GAB2_Melanocyte	CD4_Memory	FN1	CD44	0.4005643	p < 0.01	FN1_CD44	FN1 - CD44	FN1	ECM-Receptor	KEGG: hsa04512	GAB2_Melanocyte -> CD4_Memory (PM1)	0.082374604	GAB2_Melanocyte -> CD4_Memory	PM1
IGFBP5_Melanocyte	CD4_Memory	FN1	CD44	0.360030639	p < 0.01	FN1_CD44	FN1 - CD44	FN1	ECM-Receptor	KEGG: hsa04512	IGFBP5_Melanocyte -> CD4_Memory (PM1)	0.062191224	IGFBP5_Melanocyte -> CD4_Memory	PM1
CDK4_Melanocyte	CD4_Naive	FN1	CD44	0.373145738	p < 0.01	FN1_CD44	FN1 - CD44	FN1	ECM-Receptor	KEGG: hsa04512	CDK4_Melanocyte -> CD4_Naive (PM1)	0.068568773	CDK4_Melanocyte -> CD4_Naive	PM1
GAB2_Melanocyte	CD4_Naive	FN1	CD44	0.40266423	p < 0.01	FN1_CD44	FN1 - CD44	FN1	ECM-Receptor	KEGG: hsa04512	GAB2_Melanocyte -> CD4_Naive (PM1)	0.08345408	GAB2_Melanocyte -> CD4_Naive	PM1
IGFBP5_Melanocyte	CD4_Naive	FN1	CD44	0.361763905	p < 0.01	FN1_CD44	FN1 - CD44	FN1	ECM-Receptor	KEGG: hsa04512	IGFBP5_Melanocyte -> CD4_Naive (PM1)	0.063024373	IGFBP5_Melanocyte -> CD4_Naive	PM1
CDK4_Melanocyte	CD8_Cytotoxic	FN1	CD44	0.370260452	p < 0.01	FN1_CD44	FN1 - CD44	FN1	ECM-Receptor	KEGG: hsa04512	CDK4_Melanocyte -> CD8_Cytotoxic (PM1)	0.067151666	CDK4_Melanocyte -> CD8_Cytotoxic	PM1
GAB2_Melanocyte	CD8_Cytotoxic	FN1	CD44	0.399359125	p < 0.01	FN1_CD44	FN1 - CD44	FN1	ECM-Receptor	KEGG: hsa04512	GAB2_Melanocyte -> CD8_Cytotoxic (PM1)	0.081756342	GAB2_Melanocyte -> CD8_Cytotoxic	PM1
IGFBP5_Melanocyte	CD8_Cytotoxic	FN1	CD44	0.359035453	p < 0.01	FN1_CD44	FN1 - CD44	FN1	ECM-Receptor	KEGG: hsa04512	IGFBP5_Melanocyte -> CD8_Cytotoxic (PM1)	0.06171426	IGFBP5_Melanocyte -> CD8_Cytotoxic	PM1
CDK4_Melanocyte	CDK4_Melanocyte	FN1	CD44	0.401027501	p < 0.01	FN1_CD44	FN1 - CD44	FN1	ECM-Receptor	KEGG: hsa04512	CDK4_Melanocyte -> CDK4_Melanocyte (PM1)	0.082612476	CDK4_Melanocyte -> CDK4_Melanocyte	PM1
GAB2_Melanocyte	CDK4_Melanocyte	FN1	CD44	0.434706434	p < 0.01	FN1_CD44	FN1 - CD44	FN1	ECM-Receptor	KEGG: hsa04512	GAB2_Melanocyte -> CDK4_Melanocyte (PM1)	0.100218444	GAB2_Melanocyte -> CDK4_Melanocyte	PM1
IGFBP5_Melanocyte	CDK4_Melanocyte	FN1	CD44	0.388094747	p < 0.01	FN1_CD44	FN1 - CD44	FN1	ECM-Receptor	KEGG: hsa04512	IGFBP5_Melanocyte -> CDK4_Melanocyte (PM1)	0.076025203	IGFBP5_Melanocyte -> CDK4_Melanocyte	PM1
CDK4_Melanocyte	DMKN_Melanocyte	FN1	CD44	0.375151332	p < 0.01	FN1_CD44	FN1 - CD44	FN1	ECM-Receptor	KEGG: hsa04512	CDK4_Melanocyte -> DMKN_Melanocyte (PM1)	0.069558235	CDK4_Melanocyte -> DMKN_Melanocyte	PM1
GAB2_Melanocyte	DMKN_Melanocyte	FN1	CD44	0.404962864	p < 0.01	FN1_CD44	FN1 - CD44	FN1	ECM-Receptor	KEGG: hsa04512	GAB2_Melanocyte -> DMKN_Melanocyte (PM1)	0.084638822	GAB2_Melanocyte -> DMKN_Melanocyte	PM1
IGFBP5_Melanocyte	DMKN_Melanocyte	FN1	CD44	0.363660066	p < 0.01	FN1_CD44	FN1 - CD44	FN1	ECM-Receptor	KEGG: hsa04512	IGFBP5_Melanocyte -> DMKN_Melanocyte (PM1)	0.06393932	IGFBP5_Melanocyte -> DMKN_Melanocyte	PM1
CDK4_Melanocyte	GAB2_Melanocyte	FN1	CD44	0.406414729	p < 0.01	FN1_CD44	FN1 - CD44	FN1	ECM-Receptor	KEGG: hsa04512	CDK4_Melanocyte -> GAB2_Melanocyte (PM1)	0.085388765	CDK4_Melanocyte -> GAB2_Melanocyte	PM1
GAB2_Melanocyte	GAB2_Melanocyte	FN1	CD44	0.440918284	p < 0.01	FN1_CD44	FN1 - CD44	FN1	ECM-Receptor	KEGG: hsa04512	GAB2_Melanocyte -> GAB2_Melanocyte (PM1)	0.103519637	GAB2_Melanocyte -> GAB2_Melanocyte	PM1
IGFBP5_Melanocyte	GAB2_Melanocyte	FN1	CD44	0.393175231	p < 0.01	FN1_CD44	FN1 - CD44	FN1	ECM-Receptor	KEGG: hsa04512	IGFBP5_Melanocyte -> GAB2_Melanocyte (PM1)	0.078599086	IGFBP5_Melanocyte -> GAB2_Melanocyte	PM1
CDK4_Melanocyte	gdT	FN1	CD44	0.34965906	p < 0.01	FN1_CD44	FN1 - CD44	FN1	ECM-Receptor	KEGG: hsa04512	NA	0.057272841	CDK4_Melanocyte -> gdT	PM1
GAB2_Melanocyte	gdT	FN1	CD44	0.375822121	p < 0.01	FN1_CD44	FN1 - CD44	FN1	ECM-Receptor	KEGG: hsa04512	NA	0.069889961	GAB2_Melanocyte -> gdT	PM1
IGFBP5_Melanocyte	gdT	FN1	CD44	0.33953268	p < 0.01	FN1_CD44	FN1 - CD44	FN1	ECM-Receptor	KEGG: hsa04512	NA	0.052590247	IGFBP5_Melanocyte -> gdT	PM1
CDK4_Melanocyte	IGFBP5_Melanocyte	FN1	CD44	0.381892857	p < 0.01	FN1_CD44	FN1 - CD44	FN1	ECM-Receptor	KEGG: hsa04512	CDK4_Melanocyte -> IGFBP5_Melanocyte (PM1)	0.072909562	CDK4_Melanocyte -> IGFBP5_Melanocyte	PM1
GAB2_Melanocyte	IGFBP5_Melanocyte	FN1	CD44	0.412696635	p < 0.01	FN1_CD44	FN1 - CD44	FN1	ECM-Receptor	KEGG: hsa04512	GAB2_Melanocyte -> IGFBP5_Melanocyte (PM1)	0.088647508	GAB2_Melanocyte -> IGFBP5_Melanocyte	PM1
IGFBP5_Melanocyte	IGFBP5_Melanocyte	FN1	CD44	0.370031272	p < 0.01	FN1_CD44	FN1 - CD44	FN1	ECM-Receptor	KEGG: hsa04512	IGFBP5_Melanocyte -> IGFBP5_Melanocyte (PM1)	0.067039432	IGFBP5_Melanocyte -> IGFBP5_Melanocyte	PM1
CDK4_Melanocyte	NK	FN1	CD44	0.374494378	p < 0.01	FN1_CD44	FN1 - CD44	FN1	ECM-Receptor	KEGG: hsa04512	CDK4_Melanocyte -> NK (PM1)	0.069233734	CDK4_Melanocyte -> NK	PM1
GAB2_Melanocyte	NK	FN1	CD44	0.404209812	p < 0.01	FN1_CD44	FN1 - CD44	FN1	ECM-Receptor	KEGG: hsa04512	GAB2_Melanocyte -> NK (PM1)	0.084250337	GAB2_Melanocyte -> NK	PM1
IGFBP5_Melanocyte	NK	FN1	CD44	0.363038996	p < 0.01	FN1_CD44	FN1 - CD44	FN1	ECM-Receptor	KEGG: hsa04512	IGFBP5_Melanocyte -> NK (PM1)	0.063639239	IGFBP5_Melanocyte -> NK	PM1
CDK4_Melanocyte	PTPRC_Melanocyte	FN1	CD44	0.345125981	p < 0.01	FN1_CD44	FN1 - CD44	FN1	ECM-Receptor	KEGG: hsa04512	CDK4_Melanocyte -> PTPRC_Melanocyte (PM1)	0.055161355	CDK4_Melanocyte -> PTPRC_Melanocyte	PM1
GAB2_Melanocyte	PTPRC_Melanocyte	FN1	CD44	0.370658161	p < 0.01	FN1_CD44	FN1 - CD44	FN1	ECM-Receptor	KEGG: hsa04512	GAB2_Melanocyte -> PTPRC_Melanocyte (PM1)	0.067346548	GAB2_Melanocyte -> PTPRC_Melanocyte	PM1
IGFBP5_Melanocyte	PTPRC_Melanocyte	FN1	CD44	0.335236177	p < 0.01	FN1_CD44	FN1 - CD44	FN1	ECM-Receptor	KEGG: hsa04512	IGFBP5_Melanocyte -> PTPRC_Melanocyte (PM1)	0.050642121	IGFBP5_Melanocyte -> PTPRC_Melanocyte	PM1
CDK4_Melanocyte	TNF+_CD4	FN1	CD44	0.332766576	p < 0.01	FN1_CD44	FN1 - CD44	FN1	ECM-Receptor	KEGG: hsa04512	CDK4_Melanocyte -> TNF+_CD4 (PM1)	0.04953333	CDK4_Melanocyte -> TNF+_CD4	PM1
GAB2_Melanocyte	TNF+_CD4	FN1	CD44	0.356607464	p < 0.01	FN1_CD44	FN1 - CD44	FN1	ECM-Receptor	KEGG: hsa04512	GAB2_Melanocyte -> TNF+_CD4 (PM1)	0.060554967	GAB2_Melanocyte -> TNF+_CD4	PM1
IGFBP5_Melanocyte	TNF+_CD4	FN1	CD44	0.323511907	p < 0.01	FN1_CD44	FN1 - CD44	FN1	ECM-Receptor	KEGG: hsa04512	IGFBP5_Melanocyte -> TNF+_CD4 (PM1)	0.045453005	IGFBP5_Melanocyte -> TNF+_CD4	PM1
CDK4_Melanocyte	Treg	FN1	CD44	0.367127308	p < 0.01	FN1_CD44	FN1 - CD44	FN1	ECM-Receptor	KEGG: hsa04512	CDK4_Melanocyte -> Treg (PM1)	0.065621574	CDK4_Melanocyte -> Treg	PM1
GAB2_Melanocyte	Treg	FN1	CD44	0.395772465	p < 0.01	FN1_CD44	FN1 - CD44	FN1	ECM-Receptor	KEGG: hsa04512	GAB2_Melanocyte -> Treg (PM1)	0.079921983	GAB2_Melanocyte -> Treg	PM1
IGFBP5_Melanocyte	Treg	FN1	CD44	0.356071807	p < 0.01	FN1_CD44	FN1 - CD44	FN1	ECM-Receptor	KEGG: hsa04512	IGFBP5_Melanocyte -> Treg (PM1)	0.060300053	IGFBP5_Melanocyte -> Treg	PM1
CDK4_Melanocyte	CD27+_CD4	FN1	CD44	0.288996994	p < 0.01	FN1_CD44	FN1 - CD44	FN1	ECM-Receptor	KEGG: hsa04512	CDK4_Melanocyte -> CD27+_CD4 (SM1)	0.031422107	CDK4_Melanocyte -> CD27+_CD4	SM1
DMKN_Melanocyte	CD27+_CD4	FN1	CD44	0.227292158	0.01 < p < 0.05	FN1_CD44	FN1 - CD44	FN1	ECM-Receptor	KEGG: hsa04512	DMKN_Melanocyte -> CD27+_CD4 (SM1)	0.012281959	DMKN_Melanocyte -> CD27+_CD4	SM1
GAB2_Melanocyte	CD27+_CD4	FN1	CD44	0.31224134	p < 0.01	FN1_CD44	FN1 - CD44	FN1	ECM-Receptor	KEGG: hsa04512	GAB2_Melanocyte -> CD27+_CD4 (SM1)	0.040654292	GAB2_Melanocyte -> CD27+_CD4	SM1
IGFBP5_Melanocyte	CD27+_CD4	FN1	CD44	0.323836444	p < 0.01	FN1_CD44	FN1 - CD44	FN1	ECM-Receptor	KEGG: hsa04512	IGFBP5_Melanocyte -> CD27+_CD4 (SM1)	0.045594026	IGFBP5_Melanocyte -> CD27+_CD4	SM1
PTPRC_Melanocyte	CD27+_CD4	FN1	CD44	0.300433822	p < 0.01	FN1_CD44	FN1 - CD44	FN1	ECM-Receptor	KEGG: hsa04512	PTPRC_Melanocyte -> CD27+_CD4 (SM1)	0.035846116	PTPRC_Melanocyte -> CD27+_CD4	SM1
CDK4_Melanocyte	CD4_Naive	FN1	CD44	0.272182578	p < 0.01	FN1_CD44	FN1 - CD44	FN1	ECM-Receptor	KEGG: hsa04512	CDK4_Melanocyte -> CD4_Naive (SM1)	0.025374655	CDK4_Melanocyte -> CD4_Naive	SM1
GAB2_Melanocyte	CD4_Naive	FN1	CD44	0.292862167	p < 0.01	FN1_CD44	FN1 - CD44	FN1	ECM-Receptor	KEGG: hsa04512	GAB2_Melanocyte -> CD4_Naive (SM1)	0.032890363	GAB2_Melanocyte -> CD4_Naive	SM1
IGFBP5_Melanocyte	CD4_Naive	FN1	CD44	0.30312956	p < 0.01	FN1_CD44	FN1 - CD44	FN1	ECM-Receptor	KEGG: hsa04512	IGFBP5_Melanocyte -> CD4_Naive (SM1)	0.036923043	IGFBP5_Melanocyte -> CD4_Naive	SM1
PTPRC_Melanocyte	CD4_Naive	FN1	CD44	0.282374088	p < 0.01	FN1_CD44	FN1 - CD44	FN1	ECM-Receptor	KEGG: hsa04512	PTPRC_Melanocyte -> CD4_Naive (SM1)	0.028972695	PTPRC_Melanocyte -> CD4_Naive	SM1
CDK4_Melanocyte	CD8_Cytotoxic	FN1	CD44	0.285994271	p < 0.01	FN1_CD44	FN1 - CD44	FN1	ECM-Receptor	KEGG: hsa04512	CDK4_Melanocyte -> CD8_Cytotoxic (SM1)	0.030301031	CDK4_Melanocyte -> CD8_Cytotoxic	SM1
DMKN_Melanocyte	CD8_Cytotoxic	FN1	CD44	0.225394851	0.01 < p < 0.05	FN1_CD44	FN1 - CD44	FN1	ECM-Receptor	KEGG: hsa04512	DMKN_Melanocyte -> CD8_Cytotoxic (SM1)	0.01183542	DMKN_Melanocyte -> CD8_Cytotoxic	SM1
GAB2_Melanocyte	CD8_Cytotoxic	FN1	CD44	0.308771519	p < 0.01	FN1_CD44	FN1 - CD44	FN1	ECM-Receptor	KEGG: hsa04512	GAB2_Melanocyte -> CD8_Cytotoxic (SM1)	0.039217168	GAB2_Melanocyte -> CD8_Cytotoxic	SM1
IGFBP5_Melanocyte	CD8_Cytotoxic	FN1	CD44	0.320124327	p < 0.01	FN1_CD44	FN1 - CD44	FN1	ECM-Receptor	KEGG: hsa04512	IGFBP5_Melanocyte -> CD8_Cytotoxic (SM1)	0.04399029	IGFBP5_Melanocyte -> CD8_Cytotoxic	SM1
PTPRC_Melanocyte	CD8_Cytotoxic	FN1	CD44	0.297204465	p < 0.01	FN1_CD44	FN1 - CD44	FN1	ECM-Receptor	KEGG: hsa04512	PTPRC_Melanocyte -> CD8_Cytotoxic (SM1)	0.034572836	PTPRC_Melanocyte -> CD8_Cytotoxic	SM1
CDK4_Melanocyte	CDK4_Melanocyte	FN1	CD44	0.310499227	p < 0.01	FN1_CD44	FN1 - CD44	FN1	ECM-Receptor	KEGG: hsa04512	CDK4_Melanocyte -> CDK4_Melanocyte (SM1)	0.039930296	CDK4_Melanocyte -> CDK4_Melanocyte	SM1
DMKN_Melanocyte	CDK4_Melanocyte	FN1	CD44	0.240695025	p < 0.01	FN1_CD44	FN1 - CD44	FN1	ECM-Receptor	KEGG: hsa04512	DMKN_Melanocyte -> CDK4_Melanocyte (SM1)	0.015691516	DMKN_Melanocyte -> CDK4_Melanocyte	SM1
GAB2_Melanocyte	CDK4_Melanocyte	FN1	CD44	0.337199348	p < 0.01	FN1_CD44	FN1 - CD44	FN1	ECM-Receptor	KEGG: hsa04512	GAB2_Melanocyte -> CDK4_Melanocyte (SM1)	0.051529296	GAB2_Melanocyte -> CDK4_Melanocyte	SM1
IGFBP5_Melanocyte	CDK4_Melanocyte	FN1	CD44	0.350593162	p < 0.01	FN1_CD44	FN1 - CD44	FN1	ECM-Receptor	KEGG: hsa04512	IGFBP5_Melanocyte -> CDK4_Melanocyte (SM1)	0.057710917	IGFBP5_Melanocyte -> CDK4_Melanocyte	SM1
PTPRC_Melanocyte	CDK4_Melanocyte	FN1	CD44	0.323610733	p < 0.01	FN1_CD44	FN1 - CD44	FN1	ECM-Receptor	KEGG: hsa04512	PTPRC_Melanocyte -> CDK4_Melanocyte (SM1)	0.045495932	PTPRC_Melanocyte -> CDK4_Melanocyte	SM1
CDK4_Melanocyte	DMKN_Melanocyte	FN1	CD44	0.304048473	p < 0.01	FN1_CD44	FN1 - CD44	FN1	ECM-Receptor	KEGG: hsa04512	CDK4_Melanocyte -> DMKN_Melanocyte (SM1)	0.037293014	CDK4_Melanocyte -> DMKN_Melanocyte	SM1
DMKN_Melanocyte	DMKN_Melanocyte	FN1	CD44	0.236707091	p < 0.01	FN1_CD44	FN1 - CD44	FN1	ECM-Receptor	KEGG: hsa04512	DMKN_Melanocyte -> DMKN_Melanocyte (SM1)	0.014630739	DMKN_Melanocyte -> DMKN_Melanocyte	SM1
GAB2_Melanocyte	DMKN_Melanocyte	FN1	CD44	0.329691795	p < 0.01	FN1_CD44	FN1 - CD44	FN1	ECM-Receptor	KEGG: hsa04512	GAB2_Melanocyte -> DMKN_Melanocyte (SM1)	0.048164365	GAB2_Melanocyte -> DMKN_Melanocyte	SM1
IGFBP5_Melanocyte	DMKN_Melanocyte	FN1	CD44	0.342534461	p < 0.01	FN1_CD44	FN1 - CD44	FN1	ECM-Receptor	KEGG: hsa04512	IGFBP5_Melanocyte -> DMKN_Melanocyte (SM1)	0.053965286	IGFBP5_Melanocyte -> DMKN_Melanocyte	SM1
PTPRC_Melanocyte	DMKN_Melanocyte	FN1	CD44	0.316648217	p < 0.01	FN1_CD44	FN1 - CD44	FN1	ECM-Receptor	KEGG: hsa04512	PTPRC_Melanocyte -> DMKN_Melanocyte (SM1)	0.042507331	PTPRC_Melanocyte -> DMKN_Melanocyte	SM1
CDK4_Melanocyte	GAB2_Melanocyte	FN1	CD44	0.31689734	p < 0.01	FN1_CD44	FN1 - CD44	FN1	ECM-Receptor	KEGG: hsa04512	CDK4_Melanocyte -> GAB2_Melanocyte (SM1)	0.042612993	CDK4_Melanocyte -> GAB2_Melanocyte	SM1
DMKN_Melanocyte	GAB2_Melanocyte	FN1	CD44	0.244623566	p < 0.01	FN1_CD44	FN1 - CD44	FN1	ECM-Receptor	KEGG: hsa04512	DMKN_Melanocyte -> GAB2_Melanocyte (SM1)	0.016774195	DMKN_Melanocyte -> GAB2_Melanocyte	SM1
GAB2_Melanocyte	GAB2_Melanocyte	FN1	CD44	0.344662117	p < 0.01	FN1_CD44	FN1 - CD44	FN1	ECM-Receptor	KEGG: hsa04512	GAB2_Melanocyte -> GAB2_Melanocyte (SM1)	0.054946666	GAB2_Melanocyte -> GAB2_Melanocyte	SM1
IGFBP5_Melanocyte	GAB2_Melanocyte	FN1	CD44	0.358612073	p < 0.01	FN1_CD44	FN1 - CD44	FN1	ECM-Receptor	KEGG: hsa04512	IGFBP5_Melanocyte -> GAB2_Melanocyte (SM1)	0.06151166	IGFBP5_Melanocyte -> GAB2_Melanocyte	SM1
PTPRC_Melanocyte	GAB2_Melanocyte	FN1	CD44	0.33052411	p < 0.01	FN1_CD44	FN1 - CD44	FN1	ECM-Receptor	KEGG: hsa04512	PTPRC_Melanocyte -> GAB2_Melanocyte (SM1)	0.04853365	PTPRC_Melanocyte -> GAB2_Melanocyte	SM1
CDK4_Melanocyte	IGFBP5_Melanocyte	FN1	CD44	0.316657101	p < 0.01	FN1_CD44	FN1 - CD44	FN1	ECM-Receptor	KEGG: hsa04512	CDK4_Melanocyte -> IGFBP5_Melanocyte (SM1)	0.042511097	CDK4_Melanocyte -> IGFBP5_Melanocyte	SM1
DMKN_Melanocyte	IGFBP5_Melanocyte	FN1	CD44	0.24447653	p < 0.01	FN1_CD44	FN1 - CD44	FN1	ECM-Receptor	KEGG: hsa04512	DMKN_Melanocyte -> IGFBP5_Melanocyte (SM1)	0.016733004	DMKN_Melanocyte -> IGFBP5_Melanocyte	SM1
GAB2_Melanocyte	IGFBP5_Melanocyte	FN1	CD44	0.344381608	p < 0.01	FN1_CD44	FN1 - CD44	FN1	ECM-Receptor	KEGG: hsa04512	GAB2_Melanocyte -> IGFBP5_Melanocyte (SM1)	0.054816966	GAB2_Melanocyte -> IGFBP5_Melanocyte	SM1
IGFBP5_Melanocyte	IGFBP5_Melanocyte	FN1	CD44	0.358310514	p < 0.01	FN1_CD44	FN1 - CD44	FN1	ECM-Receptor	KEGG: hsa04512	IGFBP5_Melanocyte -> IGFBP5_Melanocyte (SM1)	0.061367469	IGFBP5_Melanocyte -> IGFBP5_Melanocyte	SM1
PTPRC_Melanocyte	IGFBP5_Melanocyte	FN1	CD44	0.330264387	p < 0.01	FN1_CD44	FN1 - CD44	FN1	ECM-Receptor	KEGG: hsa04512	PTPRC_Melanocyte -> IGFBP5_Melanocyte (SM1)	0.048418312	PTPRC_Melanocyte -> IGFBP5_Melanocyte	SM1
CDK4_Melanocyte	NK	FN1	CD44	0.275032028	p < 0.01	FN1_CD44	FN1 - CD44	FN1	ECM-Receptor	KEGG: hsa04512	CDK4_Melanocyte -> NK (SM1)	0.02635914	CDK4_Melanocyte -> NK	SM1
GAB2_Melanocyte	NK	FN1	CD44	0.296137439	p < 0.01	FN1_CD44	FN1 - CD44	FN1	ECM-Receptor	KEGG: hsa04512	GAB2_Melanocyte -> NK (SM1)	0.034156224	GAB2_Melanocyte -> NK	SM1
IGFBP5_Melanocyte	NK	FN1	CD44	0.3066248	p < 0.01	FN1_CD44	FN1 - CD44	FN1	ECM-Receptor	KEGG: hsa04512	IGFBP5_Melanocyte -> NK (SM1)	0.038337958	IGFBP5_Melanocyte -> NK	SM1
PTPRC_Melanocyte	NK	FN1	CD44	0.285430454	p < 0.01	FN1_CD44	FN1 - CD44	FN1	ECM-Receptor	KEGG: hsa04512	PTPRC_Melanocyte -> NK (SM1)	0.030092467	PTPRC_Melanocyte -> NK	SM1
CDK4_Melanocyte	PTPRC_Melanocyte	FN1	CD44	0.314816026	p < 0.01	FN1_CD44	FN1 - CD44	FN1	ECM-Receptor	KEGG: hsa04512	CDK4_Melanocyte -> PTPRC_Melanocyte (SM1)	0.041733197	CDK4_Melanocyte -> PTPRC_Melanocyte	SM1
DMKN_Melanocyte	PTPRC_Melanocyte	FN1	CD44	0.243348497	p < 0.01	FN1_CD44	FN1 - CD44	FN1	ECM-Receptor	KEGG: hsa04512	DMKN_Melanocyte -> PTPRC_Melanocyte (SM1)	0.016418723	DMKN_Melanocyte -> PTPRC_Melanocyte	SM1
GAB2_Melanocyte	PTPRC_Melanocyte	FN1	CD44	0.342232689	p < 0.01	FN1_CD44	FN1 - CD44	FN1	ECM-Receptor	KEGG: hsa04512	GAB2_Melanocyte -> PTPRC_Melanocyte (SM1)	0.053826544	GAB2_Melanocyte -> PTPRC_Melanocyte	SM1
IGFBP5_Melanocyte	PTPRC_Melanocyte	FN1	CD44	0.356000705	p < 0.01	FN1_CD44	FN1 - CD44	FN1	ECM-Receptor	KEGG: hsa04512	IGFBP5_Melanocyte -> PTPRC_Melanocyte (SM1)	0.06026624	IGFBP5_Melanocyte -> PTPRC_Melanocyte	SM1
PTPRC_Melanocyte	PTPRC_Melanocyte	FN1	CD44	0.328274351	p < 0.01	FN1_CD44	FN1 - CD44	FN1	ECM-Receptor	KEGG: hsa04512	PTPRC_Melanocyte -> PTPRC_Melanocyte (SM1)	0.047537685	PTPRC_Melanocyte -> PTPRC_Melanocyte	SM1
CDK4_Melanocyte	TNF+_CD4	FN1	CD44	0.295040537	p < 0.01	FN1_CD44	FN1 - CD44	FN1	ECM-Receptor	KEGG: hsa04512	CDK4_Melanocyte -> TNF+_CD4 (SM1)	0.033730097	CDK4_Melanocyte -> TNF+_CD4	SM1
DMKN_Melanocyte	TNF+_CD4	FN1	CD44	0.231091382	p < 0.01	FN1_CD44	FN1 - CD44	FN1	ECM-Receptor	KEGG: hsa04512	DMKN_Melanocyte -> TNF+_CD4 (SM1)	0.013203247	DMKN_Melanocyte -> TNF+_CD4	SM1
GAB2_Melanocyte	TNF+_CD4	FN1	CD44	0.319236703	p < 0.01	FN1_CD44	FN1 - CD44	FN1	ECM-Receptor	KEGG: hsa04512	GAB2_Melanocyte -> TNF+_CD4 (SM1)	0.043609865	GAB2_Melanocyte -> TNF+_CD4	SM1
IGFBP5_Melanocyte	TNF+_CD4	FN1	CD44	0.331326173	p < 0.01	FN1_CD44	FN1 - CD44	FN1	ECM-Receptor	KEGG: hsa04512	IGFBP5_Melanocyte -> TNF+_CD4 (SM1)	0.048890417	IGFBP5_Melanocyte -> TNF+_CD4	SM1
PTPRC_Melanocyte	TNF+_CD4	FN1	CD44	0.306938972	p < 0.01	FN1_CD44	FN1 - CD44	FN1	ECM-Receptor	KEGG: hsa04512	PTPRC_Melanocyte -> TNF+_CD4 (SM1)	0.03846615	PTPRC_Melanocyte -> TNF+_CD4	SM1
CDK4_Melanocyte	Treg	FN1	CD44	0.287927081	p < 0.01	FN1_CD44	FN1 - CD44	FN1	ECM-Receptor	KEGG: hsa04512	CDK4_Melanocyte -> Treg (SM1)	0.031020668	CDK4_Melanocyte -> Treg	SM1
GAB2_Melanocyte	Treg	FN1	CD44	0.311004547	p < 0.01	FN1_CD44	FN1 - CD44	FN1	ECM-Receptor	KEGG: hsa04512	GAB2_Melanocyte -> Treg (SM1)	0.040139794	GAB2_Melanocyte -> Treg	SM1
IGFBP5_Melanocyte	Treg	FN1	CD44	0.322513062	p < 0.01	FN1_CD44	FN1 - CD44	FN1	ECM-Receptor	KEGG: hsa04512	IGFBP5_Melanocyte -> Treg (SM1)	0.045019948	IGFBP5_Melanocyte -> Treg	SM1
PTPRC_Melanocyte	Treg	FN1	CD44	0.299282948	p < 0.01	FN1_CD44	FN1 - CD44	FN1	ECM-Receptor	KEGG: hsa04512	PTPRC_Melanocyte -> Treg (SM1)	0.035390224	PTPRC_Melanocyte -> Treg	SM1
CDK4_Melanocyte	CDK4_Melanocyte	FN1	SDC1	0.15068656	p < 0.01	FN1_SDC1	FN1 - SDC1	FN1	ECM-Receptor	KEGG: hsa04512	CDK4_Melanocyte -> CDK4_Melanocyte (PM1)	0.001311883	CDK4_Melanocyte -> CDK4_Melanocyte	PM1
GAB2_Melanocyte	CDK4_Melanocyte	FN1	SDC1	0.15566545	p < 0.01	FN1_SDC1	FN1 - SDC1	FN1	ECM-Receptor	KEGG: hsa04512	GAB2_Melanocyte -> CDK4_Melanocyte (PM1)	0.001622101	GAB2_Melanocyte -> CDK4_Melanocyte	PM1
IGFBP5_Melanocyte	CDK4_Melanocyte	FN1	SDC1	0.148667287	p < 0.01	FN1_SDC1	FN1 - SDC1	FN1	ECM-Receptor	KEGG: hsa04512	IGFBP5_Melanocyte -> CDK4_Melanocyte (PM1)	0.001198806	IGFBP5_Melanocyte -> CDK4_Melanocyte	PM1
CDK4_Melanocyte	CDK4_Melanocyte	FN1	SDC4	0.15068656	p < 0.01	FN1_SDC4	FN1 - SDC4	FN1	ECM-Receptor	KEGG: hsa04512	CDK4_Melanocyte -> CDK4_Melanocyte (PM1)	0.001311883	CDK4_Melanocyte -> CDK4_Melanocyte	PM1
GAB2_Melanocyte	CDK4_Melanocyte	FN1	SDC4	0.15566545	p < 0.01	FN1_SDC4	FN1 - SDC4	FN1	ECM-Receptor	KEGG: hsa04512	GAB2_Melanocyte -> CDK4_Melanocyte (PM1)	0.001622101	GAB2_Melanocyte -> CDK4_Melanocyte	PM1
IGFBP5_Melanocyte	CDK4_Melanocyte	FN1	SDC4	0.148667287	p < 0.01	FN1_SDC4	FN1 - SDC4	FN1	ECM-Receptor	KEGG: hsa04512	IGFBP5_Melanocyte -> CDK4_Melanocyte (PM1)	0.001198806	IGFBP5_Melanocyte -> CDK4_Melanocyte	PM1
CDK4_Melanocyte	GAB2_Melanocyte	FN1	SDC4	0.156514937	p < 0.01	FN1_SDC4	FN1 - SDC4	FN1	ECM-Receptor	KEGG: hsa04512	CDK4_Melanocyte -> GAB2_Melanocyte (PM1)	0.001679656	CDK4_Melanocyte -> GAB2_Melanocyte	PM1
GAB2_Melanocyte	GAB2_Melanocyte	FN1	SDC4	0.161891022	p < 0.01	FN1_SDC4	FN1 - SDC4	FN1	ECM-Receptor	KEGG: hsa04512	GAB2_Melanocyte -> GAB2_Melanocyte (PM1)	0.002076659	GAB2_Melanocyte -> GAB2_Melanocyte	PM1
IGFBP5_Melanocyte	GAB2_Melanocyte	FN1	SDC4	0.154338322	p < 0.01	FN1_SDC4	FN1 - SDC4	FN1	ECM-Receptor	KEGG: hsa04512	IGFBP5_Melanocyte -> GAB2_Melanocyte (PM1)	0.001534927	IGFBP5_Melanocyte -> GAB2_Melanocyte	PM1
CDK4_Melanocyte	PTPRC_Melanocyte	FN1	SDC4	0.167941516	p < 0.01	FN1_SDC4	FN1 - SDC4	FN1	ECM-Receptor	KEGG: hsa04512	CDK4_Melanocyte -> PTPRC_Melanocyte (PM1)	0.00259426	CDK4_Melanocyte -> PTPRC_Melanocyte	PM1
GAB2_Melanocyte	PTPRC_Melanocyte	FN1	SDC4	0.174140226	p < 0.01	FN1_SDC4	FN1 - SDC4	FN1	ECM-Receptor	KEGG: hsa04512	GAB2_Melanocyte -> PTPRC_Melanocyte (PM1)	0.003206746	GAB2_Melanocyte -> PTPRC_Melanocyte	PM1
IGFBP5_Melanocyte	PTPRC_Melanocyte	FN1	SDC4	0.165440189	p < 0.01	FN1_SDC4	FN1 - SDC4	FN1	ECM-Receptor	KEGG: hsa04512	IGFBP5_Melanocyte -> PTPRC_Melanocyte (PM1)	0.002370912	IGFBP5_Melanocyte -> PTPRC_Melanocyte	PM1
CDK4_Melanocyte	CDK4_Melanocyte	GAS6	TYRO3	0.115630403	p < 0.01	GAS6_TYRO3	GAS6 - TYRO3	GAS	Secreted Signaling	PMID: 27801848	CDK4_Melanocyte -> CDK4_Melanocyte (PM1)	0.000175435	CDK4_Melanocyte -> CDK4_Melanocyte	PM1
GAB2_Melanocyte	CDK4_Melanocyte	GAS6	TYRO3	0.119191845	p < 0.01	GAS6_TYRO3	GAS6 - TYRO3	GAS	Secreted Signaling	PMID: 27801848	GAB2_Melanocyte -> CDK4_Melanocyte (PM1)	0.000227165	GAB2_Melanocyte -> CDK4_Melanocyte	PM1
CDK4_Melanocyte	GAB2_Melanocyte	GAS6	TYRO3	0.10654389	p < 0.01	GAS6_TYRO3	GAS6 - TYRO3	GAS	Secreted Signaling	PMID: 27801848	CDK4_Melanocyte -> GAB2_Melanocyte (PM1)	8.39E-05	CDK4_Melanocyte -> GAB2_Melanocyte	PM1
GAB2_Melanocyte	GAB2_Melanocyte	GAS6	TYRO3	0.109560615	p < 0.01	GAS6_TYRO3	GAS6 - TYRO3	GAS	Secreted Signaling	PMID: 27801848	GAB2_Melanocyte -> GAB2_Melanocyte (PM1)	0.000108651	GAB2_Melanocyte -> GAB2_Melanocyte	PM1
GAB2_Melanocyte	CDK4_Melanocyte	GAS6	TYRO3	0.120138422	p < 0.01	GAS6_TYRO3	GAS6 - TYRO3	GAS	Secreted Signaling	PMID: 27801848	GAB2_Melanocyte -> CDK4_Melanocyte (SM1)	0.000242689	GAB2_Melanocyte -> CDK4_Melanocyte	SM1
CDK4_Melanocyte	CDK4_Melanocyte	GDF11	ACVR1B_ACVR2B	0.130041646	p < 0.01	GDF11_ACVR1B_ACVR2B	GDF11 - (ACVR1B+ACVR2B)	GDF	Secreted Signaling	KEGG: hsa04350	CDK4_Melanocyte -> CDK4_Melanocyte (PM1)	0.000457449	CDK4_Melanocyte -> CDK4_Melanocyte	PM1
GAB2_Melanocyte	CDK4_Melanocyte	GDF11	ACVR1B_ACVR2B	0.131120248	p < 0.01	GDF11_ACVR1B_ACVR2B	GDF11 - (ACVR1B+ACVR2B)	GDF	Secreted Signaling	KEGG: hsa04350	GAB2_Melanocyte -> CDK4_Melanocyte (PM1)	0.000487321	GAB2_Melanocyte -> CDK4_Melanocyte	PM1
IGFBP5_Melanocyte	CDK4_Melanocyte	GDF11	ACVR1B_ACVR2B	0.128484491	p < 0.01	GDF11_ACVR1B_ACVR2B	GDF11 - (ACVR1B+ACVR2B)	GDF	Secreted Signaling	KEGG: hsa04350	IGFBP5_Melanocyte -> CDK4_Melanocyte (PM1)	0.000416743	IGFBP5_Melanocyte -> CDK4_Melanocyte	PM1
CDK4_Melanocyte	GAB2_Melanocyte	GDF11	ACVR1B_ACVR2B	0.120875741	p < 0.01	GDF11_ACVR1B_ACVR2B	GDF11 - (ACVR1B+ACVR2B)	GDF	Secreted Signaling	KEGG: hsa04350	CDK4_Melanocyte -> GAB2_Melanocyte (PM1)	0.000255329	CDK4_Melanocyte -> GAB2_Melanocyte	PM1
GAB2_Melanocyte	GAB2_Melanocyte	GDF11	ACVR1B_ACVR2B	0.121807304	p < 0.01	GDF11_ACVR1B_ACVR2B	GDF11 - (ACVR1B+ACVR2B)	GDF	Secreted Signaling	KEGG: hsa04350	GAB2_Melanocyte -> GAB2_Melanocyte (PM1)	0.000272005	GAB2_Melanocyte -> GAB2_Melanocyte	PM1
IGFBP5_Melanocyte	GAB2_Melanocyte	GDF11	ACVR1B_ACVR2B	0.119528967	p < 0.01	GDF11_ACVR1B_ACVR2B	GDF11 - (ACVR1B+ACVR2B)	GDF	Secreted Signaling	KEGG: hsa04350	IGFBP5_Melanocyte -> GAB2_Melanocyte (PM1)	0.000232604	IGFBP5_Melanocyte -> GAB2_Melanocyte	PM1
CDK4_Melanocyte	CDK4_Melanocyte	GDF11	TGFBR1_ACVR2A	0.150368024	p < 0.01	GDF11_TGFBR1_ACVR2A	GDF11 - (TGFBR1+ACVR2A)	GDF	Secreted Signaling	KEGG: hsa04350	CDK4_Melanocyte -> CDK4_Melanocyte (PM1)	0.001293569	CDK4_Melanocyte -> CDK4_Melanocyte	PM1
GAB2_Melanocyte	CDK4_Melanocyte	GDF11	TGFBR1_ACVR2A	0.151810776	p < 0.01	GDF11_TGFBR1_ACVR2A	GDF11 - (TGFBR1+ACVR2A)	GDF	Secreted Signaling	KEGG: hsa04350	GAB2_Melanocyte -> CDK4_Melanocyte (PM1)	0.001377965	GAB2_Melanocyte -> CDK4_Melanocyte	PM1
IGFBP5_Melanocyte	CDK4_Melanocyte	GDF11	TGFBR1_ACVR2A	0.148291564	p < 0.01	GDF11_TGFBR1_ACVR2A	GDF11 - (TGFBR1+ACVR2A)	GDF	Secreted Signaling	KEGG: hsa04350	IGFBP5_Melanocyte -> CDK4_Melanocyte (PM1)	0.001178548	IGFBP5_Melanocyte -> CDK4_Melanocyte	PM1
CDK4_Melanocyte	GAB2_Melanocyte	GDF11	TGFBR1_ACVR2A	0.136416501	p < 0.01	GDF11_TGFBR1_ACVR2A	GDF11 - (TGFBR1+ACVR2A)	GDF	Secreted Signaling	KEGG: hsa04350	CDK4_Melanocyte -> GAB2_Melanocyte (PM1)	0.000655251	CDK4_Melanocyte -> GAB2_Melanocyte	PM1
GAB2_Melanocyte	GAB2_Melanocyte	GDF11	TGFBR1_ACVR2A	0.137603682	p < 0.01	GDF11_TGFBR1_ACVR2A	GDF11 - (TGFBR1+ACVR2A)	GDF	Secreted Signaling	KEGG: hsa04350	GAB2_Melanocyte -> GAB2_Melanocyte (PM1)	0.000698031	GAB2_Melanocyte -> GAB2_Melanocyte	PM1
IGFBP5_Melanocyte	GAB2_Melanocyte	GDF11	TGFBR1_ACVR2A	0.13470426	p < 0.01	GDF11_TGFBR1_ACVR2A	GDF11 - (TGFBR1+ACVR2A)	GDF	Secreted Signaling	KEGG: hsa04350	IGFBP5_Melanocyte -> GAB2_Melanocyte (PM1)	0.000596954	IGFBP5_Melanocyte -> GAB2_Melanocyte	PM1
CDK4_Melanocyte	CDK4_Melanocyte	GDF11	TGFBR1_ACVR2B	0.150891196	p < 0.01	GDF11_TGFBR1_ACVR2B	GDF11 - (TGFBR1+ACVR2B)	GDF	Secreted Signaling	KEGG: hsa04350	CDK4_Melanocyte -> CDK4_Melanocyte (PM1)	0.001323743	CDK4_Melanocyte -> CDK4_Melanocyte	PM1
GAB2_Melanocyte	CDK4_Melanocyte	GDF11	TGFBR1_ACVR2B	0.152344009	p < 0.01	GDF11_TGFBR1_ACVR2B	GDF11 - (TGFBR1+ACVR2B)	GDF	Secreted Signaling	KEGG: hsa04350	GAB2_Melanocyte -> CDK4_Melanocyte (PM1)	0.001410105	GAB2_Melanocyte -> CDK4_Melanocyte	PM1
IGFBP5_Melanocyte	CDK4_Melanocyte	GDF11	TGFBR1_ACVR2B	0.148800423	p < 0.01	GDF11_TGFBR1_ACVR2B	GDF11 - (TGFBR1+ACVR2B)	GDF	Secreted Signaling	KEGG: hsa04350	IGFBP5_Melanocyte -> CDK4_Melanocyte (PM1)	0.001206042	IGFBP5_Melanocyte -> CDK4_Melanocyte	PM1
CDK4_Melanocyte	GAB2_Melanocyte	GDF11	TGFBR1_ACVR2B	0.141506284	p < 0.01	GDF11_TGFBR1_ACVR2B	GDF11 - (TGFBR1+ACVR2B)	GDF	Secreted Signaling	KEGG: hsa04350	CDK4_Melanocyte -> GAB2_Melanocyte (PM1)	0.000852938	CDK4_Melanocyte -> GAB2_Melanocyte	PM1
GAB2_Melanocyte	GAB2_Melanocyte	GDF11	TGFBR1_ACVR2B	0.142783859	p < 0.01	GDF11_TGFBR1_ACVR2B	GDF11 - (TGFBR1+ACVR2B)	GDF	Secreted Signaling	KEGG: hsa04350	GAB2_Melanocyte -> GAB2_Melanocyte (PM1)	0.000908612	GAB2_Melanocyte -> GAB2_Melanocyte	PM1
IGFBP5_Melanocyte	GAB2_Melanocyte	GDF11	TGFBR1_ACVR2B	0.139665096	p < 0.01	GDF11_TGFBR1_ACVR2B	GDF11 - (TGFBR1+ACVR2B)	GDF	Secreted Signaling	KEGG: hsa04350	IGFBP5_Melanocyte -> GAB2_Melanocyte (PM1)	0.000777066	IGFBP5_Melanocyte -> GAB2_Melanocyte	PM1
CDK4_Melanocyte	CD4_Memory	GDF15	TGFBR2	0.119871675	p < 0.01	GDF15_TGFBR2	GDF15 - TGFBR2	GDF	Secreted Signaling	KEGG: hsa04350	CDK4_Melanocyte -> CD4_Memory (PM1)	0.000238235	CDK4_Melanocyte -> CD4_Memory	PM1
CDK4_Melanocyte	CD4_Naive	GDF15	TGFBR2	0.118365771	p < 0.01	GDF15_TGFBR2	GDF15 - TGFBR2	GDF	Secreted Signaling	KEGG: hsa04350	CDK4_Melanocyte -> CD4_Naive (PM1)	0.000214245	CDK4_Melanocyte -> CD4_Naive	PM1
CDK4_Melanocyte	CD8_Cytotoxic	GDF15	TGFBR2	0.12246482	p < 0.01	GDF15_TGFBR2	GDF15 - TGFBR2	GDF	Secreted Signaling	KEGG: hsa04350	CDK4_Melanocyte -> CD8_Cytotoxic (PM1)	0.000284263	CDK4_Melanocyte -> CD8_Cytotoxic	PM1
CDK4_Melanocyte	CDK4_Melanocyte	GDF15	TGFBR2	0.113019082	p < 0.01	GDF15_TGFBR2	GDF15 - TGFBR2	GDF	Secreted Signaling	KEGG: hsa04350	CDK4_Melanocyte -> CDK4_Melanocyte (PM1)	0.00014366	CDK4_Melanocyte -> CDK4_Melanocyte	PM1
CDK4_Melanocyte	GAB2_Melanocyte	GDF15	TGFBR2	0.113275874	p < 0.01	GDF15_TGFBR2	GDF15 - TGFBR2	GDF	Secreted Signaling	KEGG: hsa04350	CDK4_Melanocyte -> GAB2_Melanocyte (PM1)	0.00014657	CDK4_Melanocyte -> GAB2_Melanocyte	PM1
CDK4_Melanocyte	NK	GDF15	TGFBR2	0.114544821	p < 0.01	GDF15_TGFBR2	GDF15 - TGFBR2	GDF	Secreted Signaling	KEGG: hsa04350	CDK4_Melanocyte -> NK (PM1)	0.000161629	CDK4_Melanocyte -> NK	PM1
CDK4_Melanocyte	PTPRC_Melanocyte	GDF15	TGFBR2	0.113990755	p < 0.01	GDF15_TGFBR2	GDF15 - TGFBR2	GDF	Secreted Signaling	KEGG: hsa04350	CDK4_Melanocyte -> PTPRC_Melanocyte (PM1)	0.000154914	CDK4_Melanocyte -> PTPRC_Melanocyte	PM1
CDK4_Melanocyte	CDK4_Melanocyte	GDF15	TGFBR2	0.221783844	p < 0.01	GDF15_TGFBR2	GDF15 - TGFBR2	GDF	Secreted Signaling	KEGG: hsa04350	CDK4_Melanocyte -> CDK4_Melanocyte (SM1)	0.011010624	CDK4_Melanocyte -> CDK4_Melanocyte	SM1
DMKN_Melanocyte	CDK4_Melanocyte	GDF15	TGFBR2	0.179660529	p < 0.01	GDF15_TGFBR2	GDF15 - TGFBR2	GDF	Secreted Signaling	KEGG: hsa04350	DMKN_Melanocyte -> CDK4_Melanocyte (SM1)	0.003825551	DMKN_Melanocyte -> CDK4_Melanocyte	SM1
GAB2_Melanocyte	CDK4_Melanocyte	GDF15	TGFBR2	0.151634991	p < 0.01	GDF15_TGFBR2	GDF15 - TGFBR2	GDF	Secreted Signaling	KEGG: hsa04350	GAB2_Melanocyte -> CDK4_Melanocyte (SM1)	0.001367482	GAB2_Melanocyte -> CDK4_Melanocyte	SM1
IGFBP5_Melanocyte	CDK4_Melanocyte	GDF15	TGFBR2	0.149371284	p < 0.01	GDF15_TGFBR2	GDF15 - TGFBR2	GDF	Secreted Signaling	KEGG: hsa04350	IGFBP5_Melanocyte -> CDK4_Melanocyte (SM1)	0.001237419	IGFBP5_Melanocyte -> CDK4_Melanocyte	SM1
PTPRC_Melanocyte	CDK4_Melanocyte	GDF15	TGFBR2	0.166216695	p < 0.01	GDF15_TGFBR2	GDF15 - TGFBR2	GDF	Secreted Signaling	KEGG: hsa04350	PTPRC_Melanocyte -> CDK4_Melanocyte (SM1)	0.002438815	PTPRC_Melanocyte -> CDK4_Melanocyte	SM1
CDK4_Melanocyte	DMKN_Melanocyte	GDF15	TGFBR2	0.15301097	p < 0.01	GDF15_TGFBR2	GDF15 - TGFBR2	GDF	Secreted Signaling	KEGG: hsa04350	CDK4_Melanocyte -> DMKN_Melanocyte (SM1)	0.001451034	CDK4_Melanocyte -> DMKN_Melanocyte	SM1
CDK4_Melanocyte	GAB2_Melanocyte	GDF15	TGFBR2	0.219508394	p < 0.01	GDF15_TGFBR2	GDF15 - TGFBR2	GDF	Secreted Signaling	KEGG: hsa04350	CDK4_Melanocyte -> GAB2_Melanocyte (SM1)	0.010507832	CDK4_Melanocyte -> GAB2_Melanocyte	SM1
DMKN_Melanocyte	GAB2_Melanocyte	GDF15	TGFBR2	0.178153903	p < 0.01	GDF15_TGFBR2	GDF15 - TGFBR2	GDF	Secreted Signaling	KEGG: hsa04350	DMKN_Melanocyte -> GAB2_Melanocyte (SM1)	0.003649649	DMKN_Melanocyte -> GAB2_Melanocyte	SM1
PTPRC_Melanocyte	GAB2_Melanocyte	GDF15	TGFBR2	0.164924561	p < 0.01	GDF15_TGFBR2	GDF15 - TGFBR2	GDF	Secreted Signaling	KEGG: hsa04350	PTPRC_Melanocyte -> GAB2_Melanocyte (SM1)	0.002326528	PTPRC_Melanocyte -> GAB2_Melanocyte	SM1
CDK4_Melanocyte	IGFBP5_Melanocyte	GDF15	TGFBR2	0.237980274	p < 0.01	GDF15_TGFBR2	GDF15 - TGFBR2	GDF	Secreted Signaling	KEGG: hsa04350	CDK4_Melanocyte -> IGFBP5_Melanocyte (SM1)	0.014965182	CDK4_Melanocyte -> IGFBP5_Melanocyte	SM1
DMKN_Melanocyte	IGFBP5_Melanocyte	GDF15	TGFBR2	0.190237963	p < 0.01	GDF15_TGFBR2	GDF15 - TGFBR2	GDF	Secreted Signaling	KEGG: hsa04350	DMKN_Melanocyte -> IGFBP5_Melanocyte (SM1)	0.005213132	DMKN_Melanocyte -> IGFBP5_Melanocyte	SM1
GAB2_Melanocyte	IGFBP5_Melanocyte	GDF15	TGFBR2	0.159123926	0.01 < p < 0.05	GDF15_TGFBR2	GDF15 - TGFBR2	GDF	Secreted Signaling	KEGG: hsa04350	GAB2_Melanocyte -> IGFBP5_Melanocyte (SM1)	0.001865157	GAB2_Melanocyte -> IGFBP5_Melanocyte	SM1
IGFBP5_Melanocyte	IGFBP5_Melanocyte	GDF15	TGFBR2	0.156634098	0.01 < p < 0.05	GDF15_TGFBR2	GDF15 - TGFBR2	GDF	Secreted Signaling	KEGG: hsa04350	IGFBP5_Melanocyte -> IGFBP5_Melanocyte (SM1)	0.00168784	IGFBP5_Melanocyte -> IGFBP5_Melanocyte	SM1
PTPRC_Melanocyte	IGFBP5_Melanocyte	GDF15	TGFBR2	0.175246154	p < 0.01	GDF15_TGFBR2	GDF15 - TGFBR2	GDF	Secreted Signaling	KEGG: hsa04350	PTPRC_Melanocyte -> IGFBP5_Melanocyte (SM1)	0.003325087	PTPRC_Melanocyte -> IGFBP5_Melanocyte	SM1
CDK4_Melanocyte	PTPRC_Melanocyte	GDF15	TGFBR2	0.184201356	p < 0.01	GDF15_TGFBR2	GDF15 - TGFBR2	GDF	Secreted Signaling	KEGG: hsa04350	CDK4_Melanocyte -> PTPRC_Melanocyte (SM1)	0.004388176	CDK4_Melanocyte -> PTPRC_Melanocyte	SM1
DMKN_Melanocyte	PTPRC_Melanocyte	GDF15	TGFBR2	0.154074659	p < 0.01	GDF15_TGFBR2	GDF15 - TGFBR2	GDF	Secreted Signaling	KEGG: hsa04350	DMKN_Melanocyte -> PTPRC_Melanocyte (SM1)	0.001518002	DMKN_Melanocyte -> PTPRC_Melanocyte	SM1
CDK4_Melanocyte	CDK4_Melanocyte	GRN	SORT1	0.225664193	p < 0.01	GRN_SORT1	GRN - SORT1	GRN	Secreted Signaling	PMID: 29555433	CDK4_Melanocyte -> CDK4_Melanocyte (PM1)	0.011898259	CDK4_Melanocyte -> CDK4_Melanocyte	PM1
DMKN_Melanocyte	CDK4_Melanocyte	GRN	SORT1	0.180725193	p < 0.01	GRN_SORT1	GRN - SORT1	GRN	Secreted Signaling	PMID: 29555433	DMKN_Melanocyte -> CDK4_Melanocyte (PM1)	0.00395307	DMKN_Melanocyte -> CDK4_Melanocyte	PM1
GAB2_Melanocyte	CDK4_Melanocyte	GRN	SORT1	0.23845541	p < 0.01	GRN_SORT1	GRN - SORT1	GRN	Secreted Signaling	PMID: 29555433	GAB2_Melanocyte -> CDK4_Melanocyte (PM1)	0.015091009	GAB2_Melanocyte -> CDK4_Melanocyte	PM1
IGFBP5_Melanocyte	CDK4_Melanocyte	GRN	SORT1	0.134537813	p < 0.01	GRN_SORT1	GRN - SORT1	GRN	Secreted Signaling	PMID: 29555433	IGFBP5_Melanocyte -> CDK4_Melanocyte (PM1)	0.000591497	IGFBP5_Melanocyte -> CDK4_Melanocyte	PM1
PTPRC_Melanocyte	CDK4_Melanocyte	GRN	SORT1	0.145829138	p < 0.01	GRN_SORT1	GRN - SORT1	GRN	Secreted Signaling	PMID: 29555433	PTPRC_Melanocyte -> CDK4_Melanocyte (PM1)	0.001051708	PTPRC_Melanocyte -> CDK4_Melanocyte	PM1
CDK4_Melanocyte	GAB2_Melanocyte	GRN	SORT1	0.196440529	p < 0.01	GRN_SORT1	GRN - SORT1	GRN	Secreted Signaling	PMID: 29555433	CDK4_Melanocyte -> GAB2_Melanocyte (PM1)	0.006154331	CDK4_Melanocyte -> GAB2_Melanocyte	PM1
DMKN_Melanocyte	GAB2_Melanocyte	GRN	SORT1	0.161384729	p < 0.01	GRN_SORT1	GRN - SORT1	GRN	Secreted Signaling	PMID: 29555433	DMKN_Melanocyte -> GAB2_Melanocyte (PM1)	0.002036804	DMKN_Melanocyte -> GAB2_Melanocyte	PM1
GAB2_Melanocyte	GAB2_Melanocyte	GRN	SORT1	0.206128995	p < 0.01	GRN_SORT1	GRN - SORT1	GRN	Secreted Signaling	PMID: 29555433	GAB2_Melanocyte -> GAB2_Melanocyte (PM1)	0.007817964	GAB2_Melanocyte -> GAB2_Melanocyte	PM1
IGFBP5_Melanocyte	GAB2_Melanocyte	GRN	SORT1	0.123493388	p < 0.01	GRN_SORT1	GRN - SORT1	GRN	Secreted Signaling	PMID: 29555433	IGFBP5_Melanocyte -> GAB2_Melanocyte (PM1)	0.000304269	IGFBP5_Melanocyte -> GAB2_Melanocyte	PM1
PTPRC_Melanocyte	GAB2_Melanocyte	GRN	SORT1	0.132945816	p < 0.01	GRN_SORT1	GRN - SORT1	GRN	Secreted Signaling	PMID: 29555433	PTPRC_Melanocyte -> GAB2_Melanocyte (PM1)	0.000541124	PTPRC_Melanocyte -> GAB2_Melanocyte	PM1
CDK4_Melanocyte	CDK4_Melanocyte	GRN	SORT1	0.231358791	p < 0.01	GRN_SORT1	GRN - SORT1	GRN	Secreted Signaling	PMID: 29555433	CDK4_Melanocyte -> CDK4_Melanocyte (SM1)	0.013269449	CDK4_Melanocyte -> CDK4_Melanocyte	SM1
DMKN_Melanocyte	CDK4_Melanocyte	GRN	SORT1	0.218461561	p < 0.01	GRN_SORT1	GRN - SORT1	GRN	Secreted Signaling	PMID: 29555433	DMKN_Melanocyte -> CDK4_Melanocyte (SM1)	0.010280932	DMKN_Melanocyte -> CDK4_Melanocyte	SM1
GAB2_Melanocyte	CDK4_Melanocyte	GRN	SORT1	0.242137255	p < 0.01	GRN_SORT1	GRN - SORT1	GRN	Secreted Signaling	PMID: 29555433	GAB2_Melanocyte -> CDK4_Melanocyte (SM1)	0.016084663	GAB2_Melanocyte -> CDK4_Melanocyte	SM1
IGFBP5_Melanocyte	CDK4_Melanocyte	GRN	SORT1	0.219518368	p < 0.01	GRN_SORT1	GRN - SORT1	GRN	Secreted Signaling	PMID: 29555433	IGFBP5_Melanocyte -> CDK4_Melanocyte (SM1)	0.010510007	IGFBP5_Melanocyte -> CDK4_Melanocyte	SM1
PTPRC_Melanocyte	CDK4_Melanocyte	GRN	SORT1	0.229654375	p < 0.01	GRN_SORT1	GRN - SORT1	GRN	Secreted Signaling	PMID: 29555433	PTPRC_Melanocyte -> CDK4_Melanocyte (SM1)	0.01285054	PTPRC_Melanocyte -> CDK4_Melanocyte	SM1
CDK4_Melanocyte	GAB2_Melanocyte	GRN	SORT1	0.20415565	p < 0.01	GRN_SORT1	GRN - SORT1	GRN	Secreted Signaling	PMID: 29555433	CDK4_Melanocyte -> GAB2_Melanocyte (SM1)	0.007459824	CDK4_Melanocyte -> GAB2_Melanocyte	SM1
DMKN_Melanocyte	GAB2_Melanocyte	GRN	SORT1	0.193996881	p < 0.01	GRN_SORT1	GRN - SORT1	GRN	Secreted Signaling	PMID: 29555433	DMKN_Melanocyte -> GAB2_Melanocyte (SM1)	0.005772084	DMKN_Melanocyte -> GAB2_Melanocyte	SM1
GAB2_Melanocyte	GAB2_Melanocyte	GRN	SORT1	0.2125592	p < 0.01	GRN_SORT1	GRN - SORT1	GRN	Secreted Signaling	PMID: 29555433	GAB2_Melanocyte -> GAB2_Melanocyte (SM1)	0.009053791	GAB2_Melanocyte -> GAB2_Melanocyte	SM1
IGFBP5_Melanocyte	GAB2_Melanocyte	GRN	SORT1	0.194833648	p < 0.01	GRN_SORT1	GRN - SORT1	GRN	Secreted Signaling	PMID: 29555433	IGFBP5_Melanocyte -> GAB2_Melanocyte (SM1)	0.005901294	IGFBP5_Melanocyte -> GAB2_Melanocyte	SM1
PTPRC_Melanocyte	GAB2_Melanocyte	GRN	SORT1	0.202819684	p < 0.01	GRN_SORT1	GRN - SORT1	GRN	Secreted Signaling	PMID: 29555433	PTPRC_Melanocyte -> GAB2_Melanocyte (SM1)	0.007222978	PTPRC_Melanocyte -> GAB2_Melanocyte	SM1
CDK4_Melanocyte	IGFBP5_Melanocyte	GRN	SORT1	0.194668822	p < 0.01	GRN_SORT1	GRN - SORT1	GRN	Secreted Signaling	PMID: 29555433	CDK4_Melanocyte -> IGFBP5_Melanocyte (SM1)	0.005875704	CDK4_Melanocyte -> IGFBP5_Melanocyte	SM1
DMKN_Melanocyte	IGFBP5_Melanocyte	GRN	SORT1	0.185398428	p < 0.01	GRN_SORT1	GRN - SORT1	GRN	Secreted Signaling	PMID: 29555433	DMKN_Melanocyte -> IGFBP5_Melanocyte (SM1)	0.004544721	DMKN_Melanocyte -> IGFBP5_Melanocyte	SM1
GAB2_Melanocyte	IGFBP5_Melanocyte	GRN	SORT1	0.202308888	p < 0.01	GRN_SORT1	GRN - SORT1	GRN	Secreted Signaling	PMID: 29555433	GAB2_Melanocyte -> IGFBP5_Melanocyte (SM1)	0.007133619	GAB2_Melanocyte -> IGFBP5_Melanocyte	SM1
IGFBP5_Melanocyte	IGFBP5_Melanocyte	GRN	SORT1	0.186163475	p < 0.01	GRN_SORT1	GRN - SORT1	GRN	Secreted Signaling	PMID: 29555433	IGFBP5_Melanocyte -> IGFBP5_Melanocyte (SM1)	0.004646584	IGFBP5_Melanocyte -> IGFBP5_Melanocyte	SM1
PTPRC_Melanocyte	IGFBP5_Melanocyte	GRN	SORT1	0.193451867	p < 0.01	GRN_SORT1	GRN - SORT1	GRN	Secreted Signaling	PMID: 29555433	PTPRC_Melanocyte -> IGFBP5_Melanocyte (SM1)	0.005688865	PTPRC_Melanocyte -> IGFBP5_Melanocyte	SM1
CDK4_Melanocyte	PTPRC_Melanocyte	GRN	SORT1	0.193407607	p < 0.01	GRN_SORT1	GRN - SORT1	GRN	Secreted Signaling	PMID: 29555433	CDK4_Melanocyte -> PTPRC_Melanocyte (SM1)	0.005682139	CDK4_Melanocyte -> PTPRC_Melanocyte	SM1
DMKN_Melanocyte	PTPRC_Melanocyte	GRN	SORT1	0.184252623	p < 0.01	GRN_SORT1	GRN - SORT1	GRN	Secreted Signaling	PMID: 29555433	DMKN_Melanocyte -> PTPRC_Melanocyte (SM1)	0.004394809	DMKN_Melanocyte -> PTPRC_Melanocyte	SM1
GAB2_Melanocyte	PTPRC_Melanocyte	GRN	SORT1	0.200948763	p < 0.01	GRN_SORT1	GRN - SORT1	GRN	Secreted Signaling	PMID: 29555433	GAB2_Melanocyte -> PTPRC_Melanocyte (SM1)	0.006898903	GAB2_Melanocyte -> PTPRC_Melanocyte	SM1
IGFBP5_Melanocyte	PTPRC_Melanocyte	GRN	SORT1	0.18500834	p < 0.01	GRN_SORT1	GRN - SORT1	GRN	Secreted Signaling	PMID: 29555433	IGFBP5_Melanocyte -> PTPRC_Melanocyte (SM1)	0.004493328	IGFBP5_Melanocyte -> PTPRC_Melanocyte	SM1
PTPRC_Melanocyte	PTPRC_Melanocyte	GRN	SORT1	0.192206092	p < 0.01	GRN_SORT1	GRN - SORT1	GRN	Secreted Signaling	PMID: 29555433	PTPRC_Melanocyte -> PTPRC_Melanocyte (SM1)	0.005501422	PTPRC_Melanocyte -> PTPRC_Melanocyte	SM1
CD27+_CD4	CDK4_Melanocyte	GZMA	F2R	0.303958864	p < 0.01	GZMA_F2R	GZMA - F2R	PARs	Secreted Signaling	KEGG: hsa04080	CD27+_CD4 -> CDK4_Melanocyte (PM1)	0.037256872	CD27+_CD4 -> CDK4_Melanocyte	PM1
CD8_Cytotoxic	CDK4_Melanocyte	GZMA	F2R	0.31334605	p < 0.01	GZMA_F2R	GZMA - F2R	PARs	Secreted Signaling	KEGG: hsa04080	CD8_Cytotoxic -> CDK4_Melanocyte (PM1)	0.041115922	CD8_Cytotoxic -> CDK4_Melanocyte	PM1
NK	CDK4_Melanocyte	GZMA	F2R	0.308804867	p < 0.01	GZMA_F2R	GZMA - F2R	PARs	Secreted Signaling	KEGG: hsa04080	NK -> CDK4_Melanocyte (PM1)	0.039230886	NK -> CDK4_Melanocyte	PM1
CD27+_CD4	DMKN_Melanocyte	GZMA	F2R	0.185575167	p < 0.01	GZMA_F2R	GZMA - F2R	PARs	Secreted Signaling	KEGG: hsa04080	CD27+_CD4 -> DMKN_Melanocyte (PM1)	0.004568127	CD27+_CD4 -> DMKN_Melanocyte	PM1
CD8_Cytotoxic	DMKN_Melanocyte	GZMA	F2R	0.18915857	p < 0.01	GZMA_F2R	GZMA - F2R	PARs	Secreted Signaling	KEGG: hsa04080	CD8_Cytotoxic -> DMKN_Melanocyte (PM1)	0.005059084	CD8_Cytotoxic -> DMKN_Melanocyte	PM1
NK	DMKN_Melanocyte	GZMA	F2R	0.187433573	p < 0.01	GZMA_F2R	GZMA - F2R	PARs	Secreted Signaling	KEGG: hsa04080	NK -> DMKN_Melanocyte (PM1)	0.004818833	NK -> DMKN_Melanocyte	PM1
CD27+_CD4	GAB2_Melanocyte	GZMA	F2R	0.3184961	p < 0.01	GZMA_F2R	GZMA - F2R	PARs	Secreted Signaling	KEGG: hsa04080	CD27+_CD4 -> GAB2_Melanocyte (PM1)	0.043293366	CD27+_CD4 -> GAB2_Melanocyte	PM1
CD8_Cytotoxic	GAB2_Melanocyte	GZMA	F2R	0.32874773	p < 0.01	GZMA_F2R	GZMA - F2R	PARs	Secreted Signaling	KEGG: hsa04080	CD8_Cytotoxic -> GAB2_Melanocyte (PM1)	0.047746663	CD8_Cytotoxic -> GAB2_Melanocyte	PM1
NK	GAB2_Melanocyte	GZMA	F2R	0.323785954	p < 0.01	GZMA_F2R	GZMA - F2R	PARs	Secreted Signaling	KEGG: hsa04080	NK -> GAB2_Melanocyte (PM1)	0.045572077	NK -> GAB2_Melanocyte	PM1
CD27+_CD4	IGFBP5_Melanocyte	GZMA	F2R	0.230768411	p < 0.01	GZMA_F2R	GZMA - F2R	PARs	Secreted Signaling	KEGG: hsa04080	CD27+_CD4 -> IGFBP5_Melanocyte (PM1)	0.013123527	CD27+_CD4 -> IGFBP5_Melanocyte	PM1
CD8_Cytotoxic	IGFBP5_Melanocyte	GZMA	F2R	0.236284295	p < 0.01	GZMA_F2R	GZMA - F2R	PARs	Secreted Signaling	KEGG: hsa04080	CD8_Cytotoxic -> IGFBP5_Melanocyte (PM1)	0.014520558	CD8_Cytotoxic -> IGFBP5_Melanocyte	PM1
NK	IGFBP5_Melanocyte	GZMA	F2R	0.233623476	p < 0.01	GZMA_F2R	GZMA - F2R	PARs	Secreted Signaling	KEGG: hsa04080	NK -> IGFBP5_Melanocyte (PM1)	0.01383724	NK -> IGFBP5_Melanocyte	PM1
CD27+_CD4	CDK4_Melanocyte	GZMA	F2R	0.201116116	p < 0.01	GZMA_F2R	GZMA - F2R	PARs	Secreted Signaling	KEGG: hsa04080	CD27+_CD4 -> CDK4_Melanocyte (SM1)	0.00692753	CD27+_CD4 -> CDK4_Melanocyte	SM1
CD8_Cytotoxic	CDK4_Melanocyte	GZMA	F2R	0.306634322	p < 0.01	GZMA_F2R	GZMA - F2R	PARs	Secreted Signaling	KEGG: hsa04080	CD8_Cytotoxic -> CDK4_Melanocyte (SM1)	0.038341841	CD8_Cytotoxic -> CDK4_Melanocyte	SM1
NK	CDK4_Melanocyte	GZMA	F2R	0.263309907	p < 0.01	GZMA_F2R	GZMA - F2R	PARs	Secreted Signaling	KEGG: hsa04080	NK -> CDK4_Melanocyte (SM1)	0.022419902	NK -> CDK4_Melanocyte	SM1
CD27+_CD4	DMKN_Melanocyte	GZMA	F2R	0.165445334	p < 0.01	GZMA_F2R	GZMA - F2R	PARs	Secreted Signaling	KEGG: hsa04080	CD27+_CD4 -> DMKN_Melanocyte (SM1)	0.002371358	CD27+_CD4 -> DMKN_Melanocyte	SM1
CD8_Cytotoxic	DMKN_Melanocyte	GZMA	F2R	0.231898596	p < 0.01	GZMA_F2R	GZMA - F2R	PARs	Secreted Signaling	KEGG: hsa04080	CD8_Cytotoxic -> DMKN_Melanocyte (SM1)	0.013403631	CD8_Cytotoxic -> DMKN_Melanocyte	SM1
NK	DMKN_Melanocyte	GZMA	F2R	0.205781067	p < 0.01	GZMA_F2R	GZMA - F2R	PARs	Secreted Signaling	KEGG: hsa04080	NK -> DMKN_Melanocyte (SM1)	0.0077541	NK -> DMKN_Melanocyte	SM1
CD27+_CD4	IGFBP5_Melanocyte	GZMA	F2R	0.170913887	p < 0.01	GZMA_F2R	GZMA - F2R	PARs	Secreted Signaling	KEGG: hsa04080	CD27+_CD4 -> IGFBP5_Melanocyte (SM1)	0.002877309	CD27+_CD4 -> IGFBP5_Melanocyte	SM1
CD8_Cytotoxic	IGFBP5_Melanocyte	GZMA	F2R	0.242648162	p < 0.01	GZMA_F2R	GZMA - F2R	PARs	Secreted Signaling	KEGG: hsa04080	CD8_Cytotoxic -> IGFBP5_Melanocyte (SM1)	0.01622514	CD8_Cytotoxic -> IGFBP5_Melanocyte	SM1
NK	IGFBP5_Melanocyte	GZMA	F2R	0.214257042	p < 0.01	GZMA_F2R	GZMA - F2R	PARs	Secreted Signaling	KEGG: hsa04080	NK -> IGFBP5_Melanocyte (SM1)	0.009397692	NK -> IGFBP5_Melanocyte	SM1
CD27+_CD4	PTPRC_Melanocyte	GZMA	F2R	0.163470356	p < 0.01	GZMA_F2R	GZMA - F2R	PARs	Secreted Signaling	KEGG: hsa04080	CD27+_CD4 -> PTPRC_Melanocyte (SM1)	0.002204362	CD27+_CD4 -> PTPRC_Melanocyte	SM1
CD8_Cytotoxic	PTPRC_Melanocyte	GZMA	F2R	0.228077474	p < 0.01	GZMA_F2R	GZMA - F2R	PARs	Secreted Signaling	KEGG: hsa04080	CD8_Cytotoxic -> PTPRC_Melanocyte (SM1)	0.012469432	CD8_Cytotoxic -> PTPRC_Melanocyte	SM1
NK	PTPRC_Melanocyte	GZMA	F2R	0.202750184	p < 0.01	GZMA_F2R	GZMA - F2R	PARs	Secreted Signaling	KEGG: hsa04080	NK -> PTPRC_Melanocyte (SM1)	0.007210781	NK -> PTPRC_Melanocyte	SM1
CD27+_CD4	CDK4_Melanocyte	GZMA	PARD3	0.219695567	p < 0.01	GZMA_PARD3	GZMA - PARD3	PARs	Secreted Signaling	KEGG: hsa04080	CD27+_CD4 -> CDK4_Melanocyte (PM1)	0.010548694	CD27+_CD4 -> CDK4_Melanocyte	PM1
CD8_Cytotoxic	CDK4_Melanocyte	GZMA	PARD3	0.224703116	p < 0.01	GZMA_PARD3	GZMA - PARD3	PARs	Secreted Signaling	KEGG: hsa04080	CD8_Cytotoxic -> CDK4_Melanocyte (PM1)	0.011674871	CD8_Cytotoxic -> CDK4_Melanocyte	PM1
NK	CDK4_Melanocyte	GZMA	PARD3	0.222288695	p < 0.01	GZMA_PARD3	GZMA - PARD3	PARs	Secreted Signaling	KEGG: hsa04080	NK -> CDK4_Melanocyte (PM1)	0.011123956	NK -> CDK4_Melanocyte	PM1
CD27+_CD4	GAB2_Melanocyte	GZMA	PARD3	0.217887894	p < 0.01	GZMA_PARD3	GZMA - PARD3	PARs	Secreted Signaling	KEGG: hsa04080	CD27+_CD4 -> GAB2_Melanocyte (PM1)	0.010157772	CD27+_CD4 -> GAB2_Melanocyte	PM1
CD8_Cytotoxic	GAB2_Melanocyte	GZMA	PARD3	0.222814548	p < 0.01	GZMA_PARD3	GZMA - PARD3	PARs	Secreted Signaling	KEGG: hsa04080	CD8_Cytotoxic -> GAB2_Melanocyte (PM1)	0.011242688	CD8_Cytotoxic -> GAB2_Melanocyte	PM1
NK	GAB2_Melanocyte	GZMA	PARD3	0.220439324	p < 0.01	GZMA_PARD3	GZMA - PARD3	PARs	Secreted Signaling	KEGG: hsa04080	NK -> GAB2_Melanocyte (PM1)	0.010711946	NK -> GAB2_Melanocyte	PM1
CD27+_CD4	IGFBP5_Melanocyte	GZMA	PARD3	0.150111216	p < 0.01	GZMA_PARD3	GZMA - PARD3	PARs	Secreted Signaling	KEGG: hsa04080	CD27+_CD4 -> IGFBP5_Melanocyte (PM1)	0.001278935	CD27+_CD4 -> IGFBP5_Melanocyte	PM1
CD8_Cytotoxic	IGFBP5_Melanocyte	GZMA	PARD3	0.152455523	p < 0.01	GZMA_PARD3	GZMA - PARD3	PARs	Secreted Signaling	KEGG: hsa04080	CD8_Cytotoxic -> IGFBP5_Melanocyte (PM1)	0.001416891	CD8_Cytotoxic -> IGFBP5_Melanocyte	PM1
NK	IGFBP5_Melanocyte	GZMA	PARD3	0.151329028	p < 0.01	GZMA_PARD3	GZMA - PARD3	PARs	Secreted Signaling	KEGG: hsa04080	NK -> IGFBP5_Melanocyte (PM1)	0.00134937	NK -> IGFBP5_Melanocyte	PM1
CD27+_CD4	CDK4_Melanocyte	GZMA	PARD3	0.152172563	p < 0.01	GZMA_PARD3	GZMA - PARD3	PARs	Secreted Signaling	KEGG: hsa04080	CD27+_CD4 -> CDK4_Melanocyte (SM1)	0.001399715	CD27+_CD4 -> CDK4_Melanocyte	SM1
CD8_Cytotoxic	CDK4_Melanocyte	GZMA	PARD3	0.206830257	p < 0.01	GZMA_PARD3	GZMA - PARD3	PARs	Secreted Signaling	KEGG: hsa04080	CD8_Cytotoxic -> CDK4_Melanocyte (SM1)	0.007947622	CD8_Cytotoxic -> CDK4_Melanocyte	SM1
NK	CDK4_Melanocyte	GZMA	PARD3	0.18571776	p < 0.01	GZMA_PARD3	GZMA - PARD3	PARs	Secreted Signaling	KEGG: hsa04080	NK -> CDK4_Melanocyte (SM1)	0.004587066	NK -> CDK4_Melanocyte	SM1
CD27+_CD4	CD8_Cytotoxic	HLA-A	CD8A	0.285713416	p < 0.01	HLA-A_CD8A	HLA-A - CD8A	MHC-I	Cell-Cell Contact	KEGG: hsa04514	CD27+_CD4 -> CD8_Cytotoxic (PM1)	0.030197062	CD27+_CD4 -> CD8_Cytotoxic	PM1
CD4_Memory	CD8_Cytotoxic	HLA-A	CD8A	0.297282487	p < 0.01	HLA-A_CD8A	HLA-A - CD8A	MHC-I	Cell-Cell Contact	KEGG: hsa04514	CD4_Memory -> CD8_Cytotoxic (PM1)	0.034603379	CD4_Memory -> CD8_Cytotoxic	PM1
CD4_Naive	CD8_Cytotoxic	HLA-A	CD8A	0.296418788	p < 0.01	HLA-A_CD8A	HLA-A - CD8A	MHC-I	Cell-Cell Contact	KEGG: hsa04514	CD4_Naive -> CD8_Cytotoxic (PM1)	0.034265875	CD4_Naive -> CD8_Cytotoxic	PM1
CD8_Cytotoxic	CD8_Cytotoxic	HLA-A	CD8A	0.29770521	p < 0.01	HLA-A_CD8A	HLA-A - CD8A	MHC-I	Cell-Cell Contact	KEGG: hsa04514	CD8_Cytotoxic -> CD8_Cytotoxic (PM1)	0.034769054	CD8_Cytotoxic -> CD8_Cytotoxic	PM1
CDK4_Melanocyte	CD8_Cytotoxic	HLA-A	CD8A	0.270770346	p < 0.01	HLA-A_CD8A	HLA-A - CD8A	MHC-I	Cell-Cell Contact	KEGG: hsa04514	CDK4_Melanocyte -> CD8_Cytotoxic (PM1)	0.024893051	CDK4_Melanocyte -> CD8_Cytotoxic	PM1
DMKN_Melanocyte	CD8_Cytotoxic	HLA-A	CD8A	0.254495587	p < 0.01	HLA-A_CD8A	HLA-A - CD8A	MHC-I	Cell-Cell Contact	KEGG: hsa04514	DMKN_Melanocyte -> CD8_Cytotoxic (PM1)	0.019656618	DMKN_Melanocyte -> CD8_Cytotoxic	PM1
GAB2_Melanocyte	CD8_Cytotoxic	HLA-A	CD8A	0.274180933	p < 0.01	HLA-A_CD8A	HLA-A - CD8A	MHC-I	Cell-Cell Contact	KEGG: hsa04514	GAB2_Melanocyte -> CD8_Cytotoxic (PM1)	0.026063312	GAB2_Melanocyte -> CD8_Cytotoxic	PM1
gdT	CD8_Cytotoxic	HLA-A	CD8A	0.295356101	p < 0.01	HLA-A_CD8A	HLA-A - CD8A	MHC-I	Cell-Cell Contact	KEGG: hsa04514	NA	0.033852464	gdT -> CD8_Cytotoxic	PM1
IGFBP5_Melanocyte	CD8_Cytotoxic	HLA-A	CD8A	0.213253979	p < 0.01	HLA-A_CD8A	HLA-A - CD8A	MHC-I	Cell-Cell Contact	KEGG: hsa04514	IGFBP5_Melanocyte -> CD8_Cytotoxic (PM1)	0.009193631	IGFBP5_Melanocyte -> CD8_Cytotoxic	PM1
NK	CD8_Cytotoxic	HLA-A	CD8A	0.301221634	p < 0.01	HLA-A_CD8A	HLA-A - CD8A	MHC-I	Cell-Cell Contact	KEGG: hsa04514	NK -> CD8_Cytotoxic (PM1)	0.036159533	NK -> CD8_Cytotoxic	PM1
PTPRC_Melanocyte	CD8_Cytotoxic	HLA-A	CD8A	0.298128362	p < 0.01	HLA-A_CD8A	HLA-A - CD8A	MHC-I	Cell-Cell Contact	KEGG: hsa04514	PTPRC_Melanocyte -> CD8_Cytotoxic (PM1)	0.034935217	PTPRC_Melanocyte -> CD8_Cytotoxic	PM1
TNF+_CD4	CD8_Cytotoxic	HLA-A	CD8A	0.27900641	p < 0.01	HLA-A_CD8A	HLA-A - CD8A	MHC-I	Cell-Cell Contact	KEGG: hsa04514	TNF+_CD4 -> CD8_Cytotoxic (PM1)	0.027760336	TNF+_CD4 -> CD8_Cytotoxic	PM1
Treg	CD8_Cytotoxic	HLA-A	CD8A	0.305846299	p < 0.01	HLA-A_CD8A	HLA-A - CD8A	MHC-I	Cell-Cell Contact	KEGG: hsa04514	Treg -> CD8_Cytotoxic (PM1)	0.038021018	Treg -> CD8_Cytotoxic	PM1
CD27+_CD4	CD8_Cytotoxic	HLA-A	CD8A	0.345119154	p < 0.01	HLA-A_CD8A	HLA-A - CD8A	MHC-I	Cell-Cell Contact	KEGG: hsa04514	CD27+_CD4 -> CD8_Cytotoxic (SM1)	0.055158193	CD27+_CD4 -> CD8_Cytotoxic	SM1
CD4_Naive	CD8_Cytotoxic	HLA-A	CD8A	0.338710649	p < 0.01	HLA-A_CD8A	HLA-A - CD8A	MHC-I	Cell-Cell Contact	KEGG: hsa04514	CD4_Naive -> CD8_Cytotoxic (SM1)	0.052215678	CD4_Naive -> CD8_Cytotoxic	SM1
CD8_Cytotoxic	CD8_Cytotoxic	HLA-A	CD8A	0.354561135	p < 0.01	HLA-A_CD8A	HLA-A - CD8A	MHC-I	Cell-Cell Contact	KEGG: hsa04514	CD8_Cytotoxic -> CD8_Cytotoxic (SM1)	0.059582815	CD8_Cytotoxic -> CD8_Cytotoxic	SM1
CDK4_Melanocyte	CD8_Cytotoxic	HLA-A	CD8A	0.224025445	p < 0.01	HLA-A_CD8A	HLA-A - CD8A	MHC-I	Cell-Cell Contact	KEGG: hsa04514	CDK4_Melanocyte -> CD8_Cytotoxic (SM1)	0.011518756	CDK4_Melanocyte -> CD8_Cytotoxic	SM1
DMKN_Melanocyte	CD8_Cytotoxic	HLA-A	CD8A	0.246622158	p < 0.01	HLA-A_CD8A	HLA-A - CD8A	MHC-I	Cell-Cell Contact	KEGG: hsa04514	DMKN_Melanocyte -> CD8_Cytotoxic (SM1)	0.017339196	DMKN_Melanocyte -> CD8_Cytotoxic	SM1
GAB2_Melanocyte	CD8_Cytotoxic	HLA-A	CD8A	0.277891299	p < 0.01	HLA-A_CD8A	HLA-A - CD8A	MHC-I	Cell-Cell Contact	KEGG: hsa04514	GAB2_Melanocyte -> CD8_Cytotoxic (SM1)	0.027363935	GAB2_Melanocyte -> CD8_Cytotoxic	SM1
IGFBP5_Melanocyte	CD8_Cytotoxic	HLA-A	CD8A	0.21624803	p < 0.01	HLA-A_CD8A	HLA-A - CD8A	MHC-I	Cell-Cell Contact	KEGG: hsa04514	IGFBP5_Melanocyte -> CD8_Cytotoxic (SM1)	0.009810328	IGFBP5_Melanocyte -> CD8_Cytotoxic	SM1
NK	CD8_Cytotoxic	HLA-A	CD8A	0.352164523	p < 0.01	HLA-A_CD8A	HLA-A - CD8A	MHC-I	Cell-Cell Contact	KEGG: hsa04514	NK -> CD8_Cytotoxic (SM1)	0.0584501	NK -> CD8_Cytotoxic	SM1
PTPRC_Melanocyte	CD8_Cytotoxic	HLA-A	CD8A	0.221912928	p < 0.01	HLA-A_CD8A	HLA-A - CD8A	MHC-I	Cell-Cell Contact	KEGG: hsa04514	PTPRC_Melanocyte -> CD8_Cytotoxic (SM1)	0.01103954	PTPRC_Melanocyte -> CD8_Cytotoxic	SM1
TNF+_CD4	CD8_Cytotoxic	HLA-A	CD8A	0.330235554	p < 0.01	HLA-A_CD8A	HLA-A - CD8A	MHC-I	Cell-Cell Contact	KEGG: hsa04514	TNF+_CD4 -> CD8_Cytotoxic (SM1)	0.048405514	TNF+_CD4 -> CD8_Cytotoxic	SM1
Treg	CD8_Cytotoxic	HLA-A	CD8A	0.364435346	p < 0.01	HLA-A_CD8A	HLA-A - CD8A	MHC-I	Cell-Cell Contact	KEGG: hsa04514	Treg -> CD8_Cytotoxic (SM1)	0.06431445	Treg -> CD8_Cytotoxic	SM1
CD27+_CD4	CD8_Cytotoxic	HLA-A	CD8B	0.265497094	p < 0.01	HLA-A_CD8B	HLA-A - CD8B	MHC-I	Cell-Cell Contact	KEGG: hsa04514	CD27+_CD4 -> CD8_Cytotoxic (PM1)	0.023132434	CD27+_CD4 -> CD8_Cytotoxic	PM1
CD4_Memory	CD8_Cytotoxic	HLA-A	CD8B	0.275539074	p < 0.01	HLA-A_CD8B	HLA-A - CD8B	MHC-I	Cell-Cell Contact	KEGG: hsa04514	CD4_Memory -> CD8_Cytotoxic (PM1)	0.026536097	CD4_Memory -> CD8_Cytotoxic	PM1
CD4_Naive	CD8_Cytotoxic	HLA-A	CD8B	0.274790786	p < 0.01	HLA-A_CD8B	HLA-A - CD8B	MHC-I	Cell-Cell Contact	KEGG: hsa04514	CD4_Naive -> CD8_Cytotoxic (PM1)	0.026275135	CD4_Naive -> CD8_Cytotoxic	PM1
CD8_Cytotoxic	CD8_Cytotoxic	HLA-A	CD8B	0.27590523	p < 0.01	HLA-A_CD8B	HLA-A - CD8B	MHC-I	Cell-Cell Contact	KEGG: hsa04514	CD8_Cytotoxic -> CD8_Cytotoxic (PM1)	0.026664214	CD8_Cytotoxic -> CD8_Cytotoxic	PM1
CDK4_Melanocyte	CD8_Cytotoxic	HLA-A	CD8B	0.252464418	p < 0.01	HLA-A_CD8B	HLA-A - CD8B	MHC-I	Cell-Cell Contact	KEGG: hsa04514	CDK4_Melanocyte -> CD8_Cytotoxic (PM1)	0.019044933	CDK4_Melanocyte -> CD8_Cytotoxic	PM1
DMKN_Melanocyte	CD8_Cytotoxic	HLA-A	CD8B	0.238186564	p < 0.01	HLA-A_CD8B	HLA-A - CD8B	MHC-I	Cell-Cell Contact	KEGG: hsa04514	DMKN_Melanocyte -> CD8_Cytotoxic (PM1)	0.015019745	DMKN_Melanocyte -> CD8_Cytotoxic	PM1
GAB2_Melanocyte	CD8_Cytotoxic	HLA-A	CD8B	0.255445312	p < 0.01	HLA-A_CD8B	HLA-A - CD8B	MHC-I	Cell-Cell Contact	KEGG: hsa04514	GAB2_Melanocyte -> CD8_Cytotoxic (PM1)	0.019945888	GAB2_Melanocyte -> CD8_Cytotoxic	PM1
gdT	CD8_Cytotoxic	HLA-A	CD8B	0.273869791	p < 0.01	HLA-A_CD8B	HLA-A - CD8B	MHC-I	Cell-Cell Contact	KEGG: hsa04514	NA	0.02595554	gdT -> CD8_Cytotoxic	PM1
IGFBP5_Melanocyte	CD8_Cytotoxic	HLA-A	CD8B	0.201580099	p < 0.01	HLA-A_CD8B	HLA-A - CD8B	MHC-I	Cell-Cell Contact	KEGG: hsa04514	IGFBP5_Melanocyte -> CD8_Cytotoxic (PM1)	0.007007269	IGFBP5_Melanocyte -> CD8_Cytotoxic	PM1
NK	CD8_Cytotoxic	HLA-A	CD8B	0.278949039	p < 0.01	HLA-A_CD8B	HLA-A - CD8B	MHC-I	Cell-Cell Contact	KEGG: hsa04514	NK -> CD8_Cytotoxic (PM1)	0.02773988	NK -> CD8_Cytotoxic	PM1
PTPRC_Melanocyte	CD8_Cytotoxic	HLA-A	CD8B	0.276271704	p < 0.01	HLA-A_CD8B	HLA-A - CD8B	MHC-I	Cell-Cell Contact	KEGG: hsa04514	PTPRC_Melanocyte -> CD8_Cytotoxic (PM1)	0.026792719	PTPRC_Melanocyte -> CD8_Cytotoxic	PM1
TNF+_CD4	CD8_Cytotoxic	HLA-A	CD8B	0.259656386	p < 0.01	HLA-A_CD8B	HLA-A - CD8B	MHC-I	Cell-Cell Contact	KEGG: hsa04514	TNF+_CD4 -> CD8_Cytotoxic (PM1)	0.021253289	TNF+_CD4 -> CD8_Cytotoxic	PM1
Treg	CD8_Cytotoxic	HLA-A	CD8B	0.282946593	p < 0.01	HLA-A_CD8B	HLA-A - CD8B	MHC-I	Cell-Cell Contact	KEGG: hsa04514	Treg -> CD8_Cytotoxic (PM1)	0.029181046	Treg -> CD8_Cytotoxic	PM1
CD27+_CD4	CD8_Cytotoxic	HLA-A	CD8B	0.346798593	p < 0.01	HLA-A_CD8B	HLA-A - CD8B	MHC-I	Cell-Cell Contact	KEGG: hsa04514	CD27+_CD4 -> CD8_Cytotoxic (SM1)	0.055937625	CD27+_CD4 -> CD8_Cytotoxic	SM1
CD4_Naive	CD8_Cytotoxic	HLA-A	CD8B	0.340333247	p < 0.01	HLA-A_CD8B	HLA-A - CD8B	MHC-I	Cell-Cell Contact	KEGG: hsa04514	CD4_Naive -> CD8_Cytotoxic (SM1)	0.05295586	CD4_Naive -> CD8_Cytotoxic	SM1
CD8_Cytotoxic	CD8_Cytotoxic	HLA-A	CD8B	0.356325559	p < 0.01	HLA-A_CD8B	HLA-A - CD8B	MHC-I	Cell-Cell Contact	KEGG: hsa04514	CD8_Cytotoxic -> CD8_Cytotoxic (SM1)	0.060420773	CD8_Cytotoxic -> CD8_Cytotoxic	SM1
CDK4_Melanocyte	CD8_Cytotoxic	HLA-A	CD8B	0.22476487	p < 0.01	HLA-A_CD8B	HLA-A - CD8B	MHC-I	Cell-Cell Contact	KEGG: hsa04514	CDK4_Melanocyte -> CD8_Cytotoxic (SM1)	0.011689154	CDK4_Melanocyte -> CD8_Cytotoxic	SM1
DMKN_Melanocyte	CD8_Cytotoxic	HLA-A	CD8B	0.247513235	p < 0.01	HLA-A_CD8B	HLA-A - CD8B	MHC-I	Cell-Cell Contact	KEGG: hsa04514	DMKN_Melanocyte -> CD8_Cytotoxic (SM1)	0.017594165	DMKN_Melanocyte -> CD8_Cytotoxic	SM1
GAB2_Melanocyte	CD8_Cytotoxic	HLA-A	CD8B	0.2790115	p < 0.01	HLA-A_CD8B	HLA-A - CD8B	MHC-I	Cell-Cell Contact	KEGG: hsa04514	GAB2_Melanocyte -> CD8_Cytotoxic (SM1)	0.027762151	GAB2_Melanocyte -> CD8_Cytotoxic	SM1
IGFBP5_Melanocyte	CD8_Cytotoxic	HLA-A	CD8B	0.216938129	p < 0.01	HLA-A_CD8B	HLA-A - CD8B	MHC-I	Cell-Cell Contact	KEGG: hsa04514	IGFBP5_Melanocyte -> CD8_Cytotoxic (SM1)	0.009955708	IGFBP5_Melanocyte -> CD8_Cytotoxic	SM1
NK	CD8_Cytotoxic	HLA-A	CD8B	0.353907238	p < 0.01	HLA-A_CD8B	HLA-A - CD8B	MHC-I	Cell-Cell Contact	KEGG: hsa04514	NK -> CD8_Cytotoxic (SM1)	0.059273131	NK -> CD8_Cytotoxic	SM1
PTPRC_Melanocyte	CD8_Cytotoxic	HLA-A	CD8B	0.222638807	p < 0.01	HLA-A_CD8B	HLA-A - CD8B	MHC-I	Cell-Cell Contact	KEGG: hsa04514	PTPRC_Melanocyte -> CD8_Cytotoxic (SM1)	0.01120293	PTPRC_Melanocyte -> CD8_Cytotoxic	SM1
TNF+_CD4	CD8_Cytotoxic	HLA-A	CD8B	0.331784056	p < 0.01	HLA-A_CD8B	HLA-A - CD8B	MHC-I	Cell-Cell Contact	KEGG: hsa04514	TNF+_CD4 -> CD8_Cytotoxic (SM1)	0.049094483	TNF+_CD4 -> CD8_Cytotoxic	SM1
Treg	CD8_Cytotoxic	HLA-A	CD8B	0.366290178	p < 0.01	HLA-A_CD8B	HLA-A - CD8B	MHC-I	Cell-Cell Contact	KEGG: hsa04514	Treg -> CD8_Cytotoxic (SM1)	0.065214338	Treg -> CD8_Cytotoxic	SM1
CD27+_CD4	CD8_Cytotoxic	HLA-B	CD8A	0.282586175	p < 0.01	HLA-B_CD8A	HLA-B - CD8A	MHC-I	Cell-Cell Contact	KEGG: hsa04514	CD27+_CD4 -> CD8_Cytotoxic (PM1)	0.029049804	CD27+_CD4 -> CD8_Cytotoxic	PM1
CD4_Memory	CD8_Cytotoxic	HLA-B	CD8A	0.297614705	p < 0.01	HLA-B_CD8A	HLA-B - CD8A	MHC-I	Cell-Cell Contact	KEGG: hsa04514	CD4_Memory -> CD8_Cytotoxic (PM1)	0.034733556	CD4_Memory -> CD8_Cytotoxic	PM1
CD4_Naive	CD8_Cytotoxic	HLA-B	CD8A	0.295313812	p < 0.01	HLA-B_CD8A	HLA-B - CD8A	MHC-I	Cell-Cell Contact	KEGG: hsa04514	CD4_Naive -> CD8_Cytotoxic (PM1)	0.033836055	CD4_Naive -> CD8_Cytotoxic	PM1
CD8_Cytotoxic	CD8_Cytotoxic	HLA-B	CD8A	0.298917379	p < 0.01	HLA-B_CD8A	HLA-B - CD8A	MHC-I	Cell-Cell Contact	KEGG: hsa04514	CD8_Cytotoxic -> CD8_Cytotoxic (PM1)	0.035245902	CD8_Cytotoxic -> CD8_Cytotoxic	PM1
CDK4_Melanocyte	CD8_Cytotoxic	HLA-B	CD8A	0.159323359	p < 0.01	HLA-B_CD8A	HLA-B - CD8A	MHC-I	Cell-Cell Contact	KEGG: hsa04514	CDK4_Melanocyte -> CD8_Cytotoxic (PM1)	0.001879887	CDK4_Melanocyte -> CD8_Cytotoxic	PM1
GAB2_Melanocyte	CD8_Cytotoxic	HLA-B	CD8A	0.185954877	p < 0.01	HLA-B_CD8A	HLA-B - CD8A	MHC-I	Cell-Cell Contact	KEGG: hsa04514	GAB2_Melanocyte -> CD8_Cytotoxic (PM1)	0.004618669	GAB2_Melanocyte -> CD8_Cytotoxic	PM1
gdT	CD8_Cytotoxic	HLA-B	CD8A	0.287309881	p < 0.01	HLA-B_CD8A	HLA-B - CD8A	MHC-I	Cell-Cell Contact	KEGG: hsa04514	NA	0.030790086	gdT -> CD8_Cytotoxic	PM1
IGFBP5_Melanocyte	CD8_Cytotoxic	HLA-B	CD8A	0.16376438	p < 0.01	HLA-B_CD8A	HLA-B - CD8A	MHC-I	Cell-Cell Contact	KEGG: hsa04514	IGFBP5_Melanocyte -> CD8_Cytotoxic (PM1)	0.002228706	IGFBP5_Melanocyte -> CD8_Cytotoxic	PM1
NK	CD8_Cytotoxic	HLA-B	CD8A	0.301015029	p < 0.01	HLA-B_CD8A	HLA-B - CD8A	MHC-I	Cell-Cell Contact	KEGG: hsa04514	NK -> CD8_Cytotoxic (PM1)	0.036077233	NK -> CD8_Cytotoxic	PM1
PTPRC_Melanocyte	CD8_Cytotoxic	HLA-B	CD8A	0.292637767	p < 0.01	HLA-B_CD8A	HLA-B - CD8A	MHC-I	Cell-Cell Contact	KEGG: hsa04514	PTPRC_Melanocyte -> CD8_Cytotoxic (PM1)	0.032804357	PTPRC_Melanocyte -> CD8_Cytotoxic	PM1
TNF+_CD4	CD8_Cytotoxic	HLA-B	CD8A	0.281545462	p < 0.01	HLA-B_CD8A	HLA-B - CD8A	MHC-I	Cell-Cell Contact	KEGG: hsa04514	TNF+_CD4 -> CD8_Cytotoxic (PM1)	0.028672286	TNF+_CD4 -> CD8_Cytotoxic	PM1
Treg	CD8_Cytotoxic	HLA-B	CD8A	0.297992916	p < 0.01	HLA-B_CD8A	HLA-B - CD8A	MHC-I	Cell-Cell Contact	KEGG: hsa04514	Treg -> CD8_Cytotoxic (PM1)	0.034881996	Treg -> CD8_Cytotoxic	PM1
CD27+_CD4	CD8_Cytotoxic	HLA-B	CD8A	0.356706783	p < 0.01	HLA-B_CD8A	HLA-B - CD8A	MHC-I	Cell-Cell Contact	KEGG: hsa04514	CD27+_CD4 -> CD8_Cytotoxic (SM1)	0.060602265	CD27+_CD4 -> CD8_Cytotoxic	SM1
CD4_Naive	CD8_Cytotoxic	HLA-B	CD8A	0.354200377	p < 0.01	HLA-B_CD8A	HLA-B - CD8A	MHC-I	Cell-Cell Contact	KEGG: hsa04514	CD4_Naive -> CD8_Cytotoxic (SM1)	0.059411903	CD4_Naive -> CD8_Cytotoxic	SM1
CD8_Cytotoxic	CD8_Cytotoxic	HLA-B	CD8A	0.363173086	p < 0.01	HLA-B_CD8A	HLA-B - CD8A	MHC-I	Cell-Cell Contact	KEGG: hsa04514	CD8_Cytotoxic -> CD8_Cytotoxic (SM1)	0.063703995	CD8_Cytotoxic -> CD8_Cytotoxic	SM1
CDK4_Melanocyte	CD8_Cytotoxic	HLA-B	CD8A	0.159460032	p < 0.01	HLA-B_CD8A	HLA-B - CD8A	MHC-I	Cell-Cell Contact	KEGG: hsa04514	CDK4_Melanocyte -> CD8_Cytotoxic (SM1)	0.001890027	CDK4_Melanocyte -> CD8_Cytotoxic	SM1
DMKN_Melanocyte	CD8_Cytotoxic	HLA-B	CD8A	0.253306949	p < 0.01	HLA-B_CD8A	HLA-B - CD8A	MHC-I	Cell-Cell Contact	KEGG: hsa04514	DMKN_Melanocyte -> CD8_Cytotoxic (SM1)	0.019297503	DMKN_Melanocyte -> CD8_Cytotoxic	SM1
GAB2_Melanocyte	CD8_Cytotoxic	HLA-B	CD8A	0.273720013	p < 0.01	HLA-B_CD8A	HLA-B - CD8A	MHC-I	Cell-Cell Contact	KEGG: hsa04514	GAB2_Melanocyte -> CD8_Cytotoxic (SM1)	0.025903732	GAB2_Melanocyte -> CD8_Cytotoxic	SM1
IGFBP5_Melanocyte	CD8_Cytotoxic	HLA-B	CD8A	0.167812205	p < 0.01	HLA-B_CD8A	HLA-B - CD8A	MHC-I	Cell-Cell Contact	KEGG: hsa04514	IGFBP5_Melanocyte -> CD8_Cytotoxic (SM1)	0.002582384	IGFBP5_Melanocyte -> CD8_Cytotoxic	SM1
NK	CD8_Cytotoxic	HLA-B	CD8A	0.370671044	p < 0.01	HLA-B_CD8A	HLA-B - CD8A	MHC-I	Cell-Cell Contact	KEGG: hsa04514	NK -> CD8_Cytotoxic (SM1)	0.067352863	NK -> CD8_Cytotoxic	SM1
PTPRC_Melanocyte	CD8_Cytotoxic	HLA-B	CD8A	0.172487262	p < 0.01	HLA-B_CD8A	HLA-B - CD8A	MHC-I	Cell-Cell Contact	KEGG: hsa04514	PTPRC_Melanocyte -> CD8_Cytotoxic (SM1)	0.003035043	PTPRC_Melanocyte -> CD8_Cytotoxic	SM1
TNF+_CD4	CD8_Cytotoxic	HLA-B	CD8A	0.350384972	p < 0.01	HLA-B_CD8A	HLA-B - CD8A	MHC-I	Cell-Cell Contact	KEGG: hsa04514	TNF+_CD4 -> CD8_Cytotoxic (SM1)	0.057613193	TNF+_CD4 -> CD8_Cytotoxic	SM1
Treg	CD8_Cytotoxic	HLA-B	CD8A	0.369820013	p < 0.01	HLA-B_CD8A	HLA-B - CD8A	MHC-I	Cell-Cell Contact	KEGG: hsa04514	Treg -> CD8_Cytotoxic (SM1)	0.066936018	Treg -> CD8_Cytotoxic	SM1
CD27+_CD4	CD8_Cytotoxic	HLA-B	CD8B	0.262775544	p < 0.01	HLA-B_CD8B	HLA-B - CD8B	MHC-I	Cell-Cell Contact	KEGG: hsa04514	CD27+_CD4 -> CD8_Cytotoxic (PM1)	0.022247421	CD27+_CD4 -> CD8_Cytotoxic	PM1
CD4_Memory	CD8_Cytotoxic	HLA-B	CD8B	0.275826841	p < 0.01	HLA-B_CD8B	HLA-B - CD8B	MHC-I	Cell-Cell Contact	KEGG: hsa04514	CD4_Memory -> CD8_Cytotoxic (PM1)	0.026636762	CD4_Memory -> CD8_Cytotoxic	PM1
CD4_Naive	CD8_Cytotoxic	HLA-B	CD8B	0.273833134	p < 0.01	HLA-B_CD8B	HLA-B - CD8B	MHC-I	Cell-Cell Contact	KEGG: hsa04514	CD4_Naive -> CD8_Cytotoxic (PM1)	0.025942856	CD4_Naive -> CD8_Cytotoxic	PM1
CD8_Cytotoxic	CD8_Cytotoxic	HLA-B	CD8B	0.276954895	p < 0.01	HLA-B_CD8B	HLA-B - CD8B	MHC-I	Cell-Cell Contact	KEGG: hsa04514	CD8_Cytotoxic -> CD8_Cytotoxic (PM1)	0.027033019	CD8_Cytotoxic -> CD8_Cytotoxic	PM1
CDK4_Melanocyte	CD8_Cytotoxic	HLA-B	CD8B	0.152675011	p < 0.01	HLA-B_CD8B	HLA-B - CD8B	MHC-I	Cell-Cell Contact	KEGG: hsa04514	CDK4_Melanocyte -> CD8_Cytotoxic (PM1)	0.001430315	CDK4_Melanocyte -> CD8_Cytotoxic	PM1
GAB2_Melanocyte	CD8_Cytotoxic	HLA-B	CD8B	0.176981469	p < 0.01	HLA-B_CD8B	HLA-B - CD8B	MHC-I	Cell-Cell Contact	KEGG: hsa04514	GAB2_Melanocyte -> CD8_Cytotoxic (PM1)	0.00351643	GAB2_Melanocyte -> CD8_Cytotoxic	PM1
gdT	CD8_Cytotoxic	HLA-B	CD8B	0.266885273	p < 0.01	HLA-B_CD8B	HLA-B - CD8B	MHC-I	Cell-Cell Contact	KEGG: hsa04514	NA	0.023590095	gdT -> CD8_Cytotoxic	PM1
IGFBP5_Melanocyte	CD8_Cytotoxic	HLA-B	CD8B	0.156750446	p < 0.01	HLA-B_CD8B	HLA-B - CD8B	MHC-I	Cell-Cell Contact	KEGG: hsa04514	IGFBP5_Melanocyte -> CD8_Cytotoxic (PM1)	0.001695857	IGFBP5_Melanocyte -> CD8_Cytotoxic	PM1
NK	CD8_Cytotoxic	HLA-B	CD8B	0.278770303	p < 0.01	HLA-B_CD8B	HLA-B - CD8B	MHC-I	Cell-Cell Contact	KEGG: hsa04514	NK -> CD8_Cytotoxic (PM1)	0.027676194	NK -> CD8_Cytotoxic	PM1
PTPRC_Melanocyte	CD8_Cytotoxic	HLA-B	CD8B	0.271512353	p < 0.01	HLA-B_CD8B	HLA-B - CD8B	MHC-I	Cell-Cell Contact	KEGG: hsa04514	PTPRC_Melanocyte -> CD8_Cytotoxic (PM1)	0.025145567	PTPRC_Melanocyte -> CD8_Cytotoxic	PM1
TNF+_CD4	CD8_Cytotoxic	HLA-B	CD8B	0.261869159	p < 0.01	HLA-B_CD8B	HLA-B - CD8B	MHC-I	Cell-Cell Contact	KEGG: hsa04514	TNF+_CD4 -> CD8_Cytotoxic (PM1)	0.021956305	TNF+_CD4 -> CD8_Cytotoxic	PM1
Treg	CD8_Cytotoxic	HLA-B	CD8B	0.276154406	p < 0.01	HLA-B_CD8B	HLA-B - CD8B	MHC-I	Cell-Cell Contact	KEGG: hsa04514	Treg -> CD8_Cytotoxic (PM1)	0.026751558	Treg -> CD8_Cytotoxic	PM1
CD27+_CD4	CD8_Cytotoxic	HLA-B	CD8B	0.358490721	p < 0.01	HLA-B_CD8B	HLA-B - CD8B	MHC-I	Cell-Cell Contact	KEGG: hsa04514	CD27+_CD4 -> CD8_Cytotoxic (SM1)	0.061453623	CD27+_CD4 -> CD8_Cytotoxic	SM1
CD4_Naive	CD8_Cytotoxic	HLA-B	CD8B	0.355961527	p < 0.01	HLA-B_CD8B	HLA-B - CD8B	MHC-I	Cell-Cell Contact	KEGG: hsa04514	CD4_Naive -> CD8_Cytotoxic (SM1)	0.060247611	CD4_Naive -> CD8_Cytotoxic	SM1
CD8_Cytotoxic	CD8_Cytotoxic	HLA-B	CD8B	0.365016275	p < 0.01	HLA-B_CD8B	HLA-B - CD8B	MHC-I	Cell-Cell Contact	KEGG: hsa04514	CD8_Cytotoxic -> CD8_Cytotoxic (SM1)	0.06459593	CD8_Cytotoxic -> CD8_Cytotoxic	SM1
CDK4_Melanocyte	CD8_Cytotoxic	HLA-B	CD8B	0.159837988	p < 0.01	HLA-B_CD8B	HLA-B - CD8B	MHC-I	Cell-Cell Contact	KEGG: hsa04514	CDK4_Melanocyte -> CD8_Cytotoxic (SM1)	0.001918263	CDK4_Melanocyte -> CD8_Cytotoxic	SM1
DMKN_Melanocyte	CD8_Cytotoxic	HLA-B	CD8B	0.254245185	p < 0.01	HLA-B_CD8B	HLA-B - CD8B	MHC-I	Cell-Cell Contact	KEGG: hsa04514	DMKN_Melanocyte -> CD8_Cytotoxic (SM1)	0.019580695	DMKN_Melanocyte -> CD8_Cytotoxic	SM1
GAB2_Melanocyte	CD8_Cytotoxic	HLA-B	CD8B	0.274808421	p < 0.01	HLA-B_CD8B	HLA-B - CD8B	MHC-I	Cell-Cell Contact	KEGG: hsa04514	GAB2_Melanocyte -> CD8_Cytotoxic (SM1)	0.026281272	GAB2_Melanocyte -> CD8_Cytotoxic	SM1
IGFBP5_Melanocyte	CD8_Cytotoxic	HLA-B	CD8B	0.16823055	p < 0.01	HLA-B_CD8B	HLA-B - CD8B	MHC-I	Cell-Cell Contact	KEGG: hsa04514	IGFBP5_Melanocyte -> CD8_Cytotoxic (SM1)	0.002620937	IGFBP5_Melanocyte -> CD8_Cytotoxic	SM1
NK	CD8_Cytotoxic	HLA-B	CD8B	0.372583753	p < 0.01	HLA-B_CD8B	HLA-B - CD8B	MHC-I	Cell-Cell Contact	KEGG: hsa04514	NK -> CD8_Cytotoxic (SM1)	0.068292161	NK -> CD8_Cytotoxic	SM1
PTPRC_Melanocyte	CD8_Cytotoxic	HLA-B	CD8B	0.172929069	p < 0.01	HLA-B_CD8B	HLA-B - CD8B	MHC-I	Cell-Cell Contact	KEGG: hsa04514	PTPRC_Melanocyte -> CD8_Cytotoxic (SM1)	0.003080332	PTPRC_Melanocyte -> CD8_Cytotoxic	SM1
TNF+_CD4	CD8_Cytotoxic	HLA-B	CD8B	0.352111627	p < 0.01	HLA-B_CD8B	HLA-B - CD8B	MHC-I	Cell-Cell Contact	KEGG: hsa04514	TNF+_CD4 -> CD8_Cytotoxic (SM1)	0.058425172	TNF+_CD4 -> CD8_Cytotoxic	SM1
Treg	CD8_Cytotoxic	HLA-B	CD8B	0.371724789	p < 0.01	HLA-B_CD8B	HLA-B - CD8B	MHC-I	Cell-Cell Contact	KEGG: hsa04514	Treg -> CD8_Cytotoxic (SM1)	0.067869926	Treg -> CD8_Cytotoxic	SM1
CD27+_CD4	CD8_Cytotoxic	HLA-C	CD8A	0.279417444	p < 0.01	HLA-C_CD8A	HLA-C - CD8A	MHC-I	Cell-Cell Contact	KEGG: hsa04514	CD27+_CD4 -> CD8_Cytotoxic (PM1)	0.027907086	CD27+_CD4 -> CD8_Cytotoxic	PM1
CD4_Memory	CD8_Cytotoxic	HLA-C	CD8A	0.287453468	p < 0.01	HLA-C_CD8A	HLA-C - CD8A	MHC-I	Cell-Cell Contact	KEGG: hsa04514	CD4_Memory -> CD8_Cytotoxic (PM1)	0.030843664	CD4_Memory -> CD8_Cytotoxic	PM1
CD4_Naive	CD8_Cytotoxic	HLA-C	CD8A	0.285352868	p < 0.01	HLA-C_CD8A	HLA-C - CD8A	MHC-I	Cell-Cell Contact	KEGG: hsa04514	CD4_Naive -> CD8_Cytotoxic (PM1)	0.030063815	CD4_Naive -> CD8_Cytotoxic	PM1
CD8_Cytotoxic	CD8_Cytotoxic	HLA-C	CD8A	0.291455157	p < 0.01	HLA-C_CD8A	HLA-C - CD8A	MHC-I	Cell-Cell Contact	KEGG: hsa04514	CD8_Cytotoxic -> CD8_Cytotoxic (PM1)	0.032352643	CD8_Cytotoxic -> CD8_Cytotoxic	PM1
CDK4_Melanocyte	CD8_Cytotoxic	HLA-C	CD8A	0.211274783	p < 0.01	HLA-C_CD8A	HLA-C - CD8A	MHC-I	Cell-Cell Contact	KEGG: hsa04514	CDK4_Melanocyte -> CD8_Cytotoxic (PM1)	0.008798513	CDK4_Melanocyte -> CD8_Cytotoxic	PM1
DMKN_Melanocyte	CD8_Cytotoxic	HLA-C	CD8A	0.183835735	p < 0.01	HLA-C_CD8A	HLA-C - CD8A	MHC-I	Cell-Cell Contact	KEGG: hsa04514	DMKN_Melanocyte -> CD8_Cytotoxic (PM1)	0.004341051	DMKN_Melanocyte -> CD8_Cytotoxic	PM1
GAB2_Melanocyte	CD8_Cytotoxic	HLA-C	CD8A	0.234422656	p < 0.01	HLA-C_CD8A	HLA-C - CD8A	MHC-I	Cell-Cell Contact	KEGG: hsa04514	GAB2_Melanocyte -> CD8_Cytotoxic (PM1)	0.01404064	GAB2_Melanocyte -> CD8_Cytotoxic	PM1
gdT	CD8_Cytotoxic	HLA-C	CD8A	0.283222262	p < 0.01	HLA-C_CD8A	HLA-C - CD8A	MHC-I	Cell-Cell Contact	KEGG: hsa04514	NA	0.029281601	gdT -> CD8_Cytotoxic	PM1
IGFBP5_Melanocyte	CD8_Cytotoxic	HLA-C	CD8A	0.175741073	p < 0.01	HLA-C_CD8A	HLA-C - CD8A	MHC-I	Cell-Cell Contact	KEGG: hsa04514	IGFBP5_Melanocyte -> CD8_Cytotoxic (PM1)	0.003378953	IGFBP5_Melanocyte -> CD8_Cytotoxic	PM1
NK	CD8_Cytotoxic	HLA-C	CD8A	0.296157196	p < 0.01	HLA-C_CD8A	HLA-C - CD8A	MHC-I	Cell-Cell Contact	KEGG: hsa04514	NK -> CD8_Cytotoxic (PM1)	0.034163919	NK -> CD8_Cytotoxic	PM1
PTPRC_Melanocyte	CD8_Cytotoxic	HLA-C	CD8A	0.285137311	p < 0.01	HLA-C_CD8A	HLA-C - CD8A	MHC-I	Cell-Cell Contact	KEGG: hsa04514	PTPRC_Melanocyte -> CD8_Cytotoxic (PM1)	0.029984274	PTPRC_Melanocyte -> CD8_Cytotoxic	PM1
TNF+_CD4	CD8_Cytotoxic	HLA-C	CD8A	0.271810157	p < 0.01	HLA-C_CD8A	HLA-C - CD8A	MHC-I	Cell-Cell Contact	KEGG: hsa04514	TNF+_CD4 -> CD8_Cytotoxic (PM1)	0.025247241	TNF+_CD4 -> CD8_Cytotoxic	PM1
Treg	CD8_Cytotoxic	HLA-C	CD8A	0.291382447	p < 0.01	HLA-C_CD8A	HLA-C - CD8A	MHC-I	Cell-Cell Contact	KEGG: hsa04514	Treg -> CD8_Cytotoxic (PM1)	0.032324956	Treg -> CD8_Cytotoxic	PM1
CD27+_CD4	CD8_Cytotoxic	HLA-C	CD8A	0.347645552	p < 0.01	HLA-C_CD8A	HLA-C - CD8A	MHC-I	Cell-Cell Contact	KEGG: hsa04514	CD27+_CD4 -> CD8_Cytotoxic (SM1)	0.056331973	CD27+_CD4 -> CD8_Cytotoxic	SM1
CD4_Naive	CD8_Cytotoxic	HLA-C	CD8A	0.338822751	p < 0.01	HLA-C_CD8A	HLA-C - CD8A	MHC-I	Cell-Cell Contact	KEGG: hsa04514	CD4_Naive -> CD8_Cytotoxic (SM1)	0.052266708	CD4_Naive -> CD8_Cytotoxic	SM1
CD8_Cytotoxic	CD8_Cytotoxic	HLA-C	CD8A	0.353501663	p < 0.01	HLA-C_CD8A	HLA-C - CD8A	MHC-I	Cell-Cell Contact	KEGG: hsa04514	CD8_Cytotoxic -> CD8_Cytotoxic (SM1)	0.059081289	CD8_Cytotoxic -> CD8_Cytotoxic	SM1
CDK4_Melanocyte	CD8_Cytotoxic	HLA-C	CD8A	0.22430079	p < 0.01	HLA-C_CD8A	HLA-C - CD8A	MHC-I	Cell-Cell Contact	KEGG: hsa04514	CDK4_Melanocyte -> CD8_Cytotoxic (SM1)	0.011582047	CDK4_Melanocyte -> CD8_Cytotoxic	SM1
DMKN_Melanocyte	CD8_Cytotoxic	HLA-C	CD8A	0.251836259	p < 0.01	HLA-C_CD8A	HLA-C - CD8A	MHC-I	Cell-Cell Contact	KEGG: hsa04514	DMKN_Melanocyte -> CD8_Cytotoxic (SM1)	0.018857698	DMKN_Melanocyte -> CD8_Cytotoxic	SM1
GAB2_Melanocyte	CD8_Cytotoxic	HLA-C	CD8A	0.268225649	p < 0.01	HLA-C_CD8A	HLA-C - CD8A	MHC-I	Cell-Cell Contact	KEGG: hsa04514	GAB2_Melanocyte -> CD8_Cytotoxic (SM1)	0.02403596	GAB2_Melanocyte -> CD8_Cytotoxic	SM1
IGFBP5_Melanocyte	CD8_Cytotoxic	HLA-C	CD8A	0.207108193	p < 0.01	HLA-C_CD8A	HLA-C - CD8A	MHC-I	Cell-Cell Contact	KEGG: hsa04514	IGFBP5_Melanocyte -> CD8_Cytotoxic (SM1)	0.007999356	IGFBP5_Melanocyte -> CD8_Cytotoxic	SM1
NK	CD8_Cytotoxic	HLA-C	CD8A	0.355591552	p < 0.01	HLA-C_CD8A	HLA-C - CD8A	MHC-I	Cell-Cell Contact	KEGG: hsa04514	NK -> CD8_Cytotoxic (SM1)	0.060071769	NK -> CD8_Cytotoxic	SM1
PTPRC_Melanocyte	CD8_Cytotoxic	HLA-C	CD8A	0.227477698	p < 0.01	HLA-C_CD8A	HLA-C - CD8A	MHC-I	Cell-Cell Contact	KEGG: hsa04514	PTPRC_Melanocyte -> CD8_Cytotoxic (SM1)	0.012326112	PTPRC_Melanocyte -> CD8_Cytotoxic	SM1
TNF+_CD4	CD8_Cytotoxic	HLA-C	CD8A	0.332869377	p < 0.01	HLA-C_CD8A	HLA-C - CD8A	MHC-I	Cell-Cell Contact	KEGG: hsa04514	TNF+_CD4 -> CD8_Cytotoxic (SM1)	0.049579322	TNF+_CD4 -> CD8_Cytotoxic	SM1
Treg	CD8_Cytotoxic	HLA-C	CD8A	0.355335432	p < 0.01	HLA-C_CD8A	HLA-C - CD8A	MHC-I	Cell-Cell Contact	KEGG: hsa04514	Treg -> CD8_Cytotoxic (SM1)	0.059950126	Treg -> CD8_Cytotoxic	SM1
CD27+_CD4	CD8_Cytotoxic	HLA-C	CD8B	0.26001474	p < 0.01	HLA-C_CD8B	HLA-C - CD8B	MHC-I	Cell-Cell Contact	KEGG: hsa04514	CD27+_CD4 -> CD8_Cytotoxic (PM1)	0.021366397	CD27+_CD4 -> CD8_Cytotoxic	PM1
CD4_Memory	CD8_Cytotoxic	HLA-C	CD8B	0.267010088	p < 0.01	HLA-C_CD8B	HLA-C - CD8B	MHC-I	Cell-Cell Contact	KEGG: hsa04514	CD4_Memory -> CD8_Cytotoxic (PM1)	0.02363145	CD4_Memory -> CD8_Cytotoxic	PM1
CD4_Naive	CD8_Cytotoxic	HLA-C	CD8B	0.265183475	p < 0.01	HLA-C_CD8B	HLA-C - CD8B	MHC-I	Cell-Cell Contact	KEGG: hsa04514	CD4_Naive -> CD8_Cytotoxic (PM1)	0.023029621	CD4_Naive -> CD8_Cytotoxic	PM1
CD8_Cytotoxic	CD8_Cytotoxic	HLA-C	CD8B	0.27048605	p < 0.01	HLA-C_CD8B	HLA-C - CD8B	MHC-I	Cell-Cell Contact	KEGG: hsa04514	CD8_Cytotoxic -> CD8_Cytotoxic (PM1)	0.02479661	CD8_Cytotoxic -> CD8_Cytotoxic	PM1
CDK4_Melanocyte	CD8_Cytotoxic	HLA-C	CD8B	0.199806976	p < 0.01	HLA-C_CD8B	HLA-C - CD8B	MHC-I	Cell-Cell Contact	KEGG: hsa04514	CDK4_Melanocyte -> CD8_Cytotoxic (PM1)	0.006705479	CDK4_Melanocyte -> CD8_Cytotoxic	PM1
DMKN_Melanocyte	CD8_Cytotoxic	HLA-C	CD8B	0.175058818	p < 0.01	HLA-C_CD8B	HLA-C - CD8B	MHC-I	Cell-Cell Contact	KEGG: hsa04514	DMKN_Melanocyte -> CD8_Cytotoxic (PM1)	0.003304845	DMKN_Melanocyte -> CD8_Cytotoxic	PM1
GAB2_Melanocyte	CD8_Cytotoxic	HLA-C	CD8B	0.220448924	p < 0.01	HLA-C_CD8B	HLA-C - CD8B	MHC-I	Cell-Cell Contact	KEGG: hsa04514	GAB2_Melanocyte -> CD8_Cytotoxic (PM1)	0.010714063	GAB2_Melanocyte -> CD8_Cytotoxic	PM1
gdT	CD8_Cytotoxic	HLA-C	CD8B	0.263329362	p < 0.01	HLA-C_CD8B	HLA-C - CD8B	MHC-I	Cell-Cell Contact	KEGG: hsa04514	NA	0.022426194	gdT -> CD8_Cytotoxic	PM1
IGFBP5_Melanocyte	CD8_Cytotoxic	HLA-C	CD8B	0.167696687	p < 0.01	HLA-C_CD8B	HLA-C - CD8B	MHC-I	Cell-Cell Contact	KEGG: hsa04514	IGFBP5_Melanocyte -> CD8_Cytotoxic (PM1)	0.002571806	IGFBP5_Melanocyte -> CD8_Cytotoxic	PM1
NK	CD8_Cytotoxic	HLA-C	CD8B	0.274564104	p < 0.01	HLA-C_CD8B	HLA-C - CD8B	MHC-I	Cell-Cell Contact	KEGG: hsa04514	NK -> CD8_Cytotoxic (PM1)	0.026196311	NK -> CD8_Cytotoxic	PM1
PTPRC_Melanocyte	CD8_Cytotoxic	HLA-C	CD8B	0.264995957	p < 0.01	HLA-C_CD8B	HLA-C - CD8B	MHC-I	Cell-Cell Contact	KEGG: hsa04514	PTPRC_Melanocyte -> CD8_Cytotoxic (PM1)	0.022968249	PTPRC_Melanocyte -> CD8_Cytotoxic	PM1
TNF+_CD4	CD8_Cytotoxic	HLA-C	CD8B	0.253373628	p < 0.01	HLA-C_CD8B	HLA-C - CD8B	MHC-I	Cell-Cell Contact	KEGG: hsa04514	TNF+_CD4 -> CD8_Cytotoxic (PM1)	0.019317562	TNF+_CD4 -> CD8_Cytotoxic	PM1
Treg	CD8_Cytotoxic	HLA-C	CD8B	0.270422936	p < 0.01	HLA-C_CD8B	HLA-C - CD8B	MHC-I	Cell-Cell Contact	KEGG: hsa04514	Treg -> CD8_Cytotoxic (PM1)	0.024775223	Treg -> CD8_Cytotoxic	PM1
CD27+_CD4	CD8_Cytotoxic	HLA-C	CD8B	0.349347587	p < 0.01	HLA-C_CD8B	HLA-C - CD8B	MHC-I	Cell-Cell Contact	KEGG: hsa04514	CD27+_CD4 -> CD8_Cytotoxic (SM1)	0.057126988	CD27+_CD4 -> CD8_Cytotoxic	SM1
CD4_Naive	CD8_Cytotoxic	HLA-C	CD8B	0.340446337	p < 0.01	HLA-C_CD8B	HLA-C - CD8B	MHC-I	Cell-Cell Contact	KEGG: hsa04514	CD4_Naive -> CD8_Cytotoxic (SM1)	0.053007573	CD4_Naive -> CD8_Cytotoxic	SM1
CD8_Cytotoxic	CD8_Cytotoxic	HLA-C	CD8B	0.355256478	p < 0.01	HLA-C_CD8B	HLA-C - CD8B	MHC-I	Cell-Cell Contact	KEGG: hsa04514	CD8_Cytotoxic -> CD8_Cytotoxic (SM1)	0.059912642	CD8_Cytotoxic -> CD8_Cytotoxic	SM1
CDK4_Melanocyte	CD8_Cytotoxic	HLA-C	CD8B	0.225041989	p < 0.01	HLA-C_CD8B	HLA-C - CD8B	MHC-I	Cell-Cell Contact	KEGG: hsa04514	CDK4_Melanocyte -> CD8_Cytotoxic (SM1)	0.011753371	CDK4_Melanocyte -> CD8_Cytotoxic	SM1
DMKN_Melanocyte	CD8_Cytotoxic	HLA-C	CD8B	0.252764032	p < 0.01	HLA-C_CD8B	HLA-C - CD8B	MHC-I	Cell-Cell Contact	KEGG: hsa04514	DMKN_Melanocyte -> CD8_Cytotoxic (SM1)	0.019134561	DMKN_Melanocyte -> CD8_Cytotoxic	SM1
GAB2_Melanocyte	CD8_Cytotoxic	HLA-C	CD8B	0.269272744	p < 0.01	HLA-C_CD8B	HLA-C - CD8B	MHC-I	Cell-Cell Contact	KEGG: hsa04514	GAB2_Melanocyte -> CD8_Cytotoxic (SM1)	0.02438696	GAB2_Melanocyte -> CD8_Cytotoxic	SM1
IGFBP5_Melanocyte	CD8_Cytotoxic	HLA-C	CD8B	0.207742275	p < 0.01	HLA-C_CD8B	HLA-C - CD8B	MHC-I	Cell-Cell Contact	KEGG: hsa04514	IGFBP5_Melanocyte -> CD8_Cytotoxic (SM1)	0.00811812	IGFBP5_Melanocyte -> CD8_Cytotoxic	SM1
NK	CD8_Cytotoxic	HLA-C	CD8B	0.357365338	p < 0.01	HLA-C_CD8B	HLA-C - CD8B	MHC-I	Cell-Cell Contact	KEGG: hsa04514	NK -> CD8_Cytotoxic (SM1)	0.060916157	NK -> CD8_Cytotoxic	SM1
PTPRC_Melanocyte	CD8_Cytotoxic	HLA-C	CD8B	0.228239498	p < 0.01	HLA-C_CD8B	HLA-C - CD8B	MHC-I	Cell-Cell Contact	KEGG: hsa04514	PTPRC_Melanocyte -> CD8_Cytotoxic (SM1)	0.012508303	PTPRC_Melanocyte -> CD8_Cytotoxic	SM1
TNF+_CD4	CD8_Cytotoxic	HLA-C	CD8B	0.334440772	p < 0.01	HLA-C_CD8B	HLA-C - CD8B	MHC-I	Cell-Cell Contact	KEGG: hsa04514	TNF+_CD4 -> CD8_Cytotoxic (SM1)	0.050284115	TNF+_CD4 -> CD8_Cytotoxic	SM1
Treg	CD8_Cytotoxic	HLA-C	CD8B	0.357106889	p < 0.01	HLA-C_CD8B	HLA-C - CD8B	MHC-I	Cell-Cell Contact	KEGG: hsa04514	Treg -> CD8_Cytotoxic (SM1)	0.060792915	Treg -> CD8_Cytotoxic	SM1
CDK4_Melanocyte	CD4_Memory	HLA-DMA	CD4	0.118366879	p < 0.01	HLA-DMA_CD4	HLA-DMA - CD4	MHC-II	Cell-Cell Contact	KEGG: hsa04514	CDK4_Melanocyte -> CD4_Memory (PM1)	0.000214262	CDK4_Melanocyte -> CD4_Memory	PM1
GAB2_Melanocyte	CD4_Memory	HLA-DMA	CD4	0.133341282	p < 0.01	HLA-DMA_CD4	HLA-DMA - CD4	MHC-II	Cell-Cell Contact	KEGG: hsa04514	GAB2_Melanocyte -> CD4_Memory (PM1)	0.000553332	GAB2_Melanocyte -> CD4_Memory	PM1
CDK4_Melanocyte	CD4_Naive	HLA-DMA	CD4	0.118839676	p < 0.01	HLA-DMA_CD4	HLA-DMA - CD4	MHC-II	Cell-Cell Contact	KEGG: hsa04514	CDK4_Melanocyte -> CD4_Naive (PM1)	0.000221586	CDK4_Melanocyte -> CD4_Naive	PM1
GAB2_Melanocyte	CD4_Naive	HLA-DMA	CD4	0.133941366	p < 0.01	HLA-DMA_CD4	HLA-DMA - CD4	MHC-II	Cell-Cell Contact	KEGG: hsa04514	GAB2_Melanocyte -> CD4_Naive (PM1)	0.000572239	GAB2_Melanocyte -> CD4_Naive	PM1
CDK4_Melanocyte	PTPRC_Melanocyte	HLA-DMA	CD4	0.114219398	p < 0.01	HLA-DMA_CD4	HLA-DMA - CD4	MHC-II	Cell-Cell Contact	KEGG: hsa04514	CDK4_Melanocyte -> PTPRC_Melanocyte (PM1)	0.000157658	CDK4_Melanocyte -> PTPRC_Melanocyte	PM1
GAB2_Melanocyte	PTPRC_Melanocyte	HLA-DMA	CD4	0.128102739	p < 0.01	HLA-DMA_CD4	HLA-DMA - CD4	MHC-II	Cell-Cell Contact	KEGG: hsa04514	GAB2_Melanocyte -> PTPRC_Melanocyte (PM1)	0.000407188	GAB2_Melanocyte -> PTPRC_Melanocyte	PM1
CDK4_Melanocyte	Treg	HLA-DMA	CD4	0.121038431	p < 0.01	HLA-DMA_CD4	HLA-DMA - CD4	MHC-II	Cell-Cell Contact	KEGG: hsa04514	CDK4_Melanocyte -> Treg (PM1)	0.000258184	CDK4_Melanocyte -> Treg	PM1
GAB2_Melanocyte	Treg	HLA-DMA	CD4	0.136739947	p < 0.01	HLA-DMA_CD4	HLA-DMA - CD4	MHC-II	Cell-Cell Contact	KEGG: hsa04514	GAB2_Melanocyte -> Treg (PM1)	0.000666712	GAB2_Melanocyte -> Treg	PM1
CD8_Cytotoxic	Treg	HLA-DMA	CD4	0.180854303	p < 0.01	HLA-DMA_CD4	HLA-DMA - CD4	MHC-II	Cell-Cell Contact	KEGG: hsa04514	CD8_Cytotoxic -> Treg (SM1)	0.003968716	CD8_Cytotoxic -> Treg	SM1
CDK4_Melanocyte	Treg	HLA-DMA	CD4	0.12728935	p < 0.01	HLA-DMA_CD4	HLA-DMA - CD4	MHC-II	Cell-Cell Contact	KEGG: hsa04514	CDK4_Melanocyte -> Treg (SM1)	0.000387375	CDK4_Melanocyte -> Treg	SM1
PTPRC_Melanocyte	Treg	HLA-DMA	CD4	0.139269404	p < 0.01	HLA-DMA_CD4	HLA-DMA - CD4	MHC-II	Cell-Cell Contact	KEGG: hsa04514	PTPRC_Melanocyte -> Treg (SM1)	0.000761418	PTPRC_Melanocyte -> Treg	SM1
Treg	Treg	HLA-DMA	CD4	0.178436949	p < 0.01	HLA-DMA_CD4	HLA-DMA - CD4	MHC-II	Cell-Cell Contact	KEGG: hsa04514	Treg -> Treg (SM1)	0.00368229	Treg -> Treg	SM1
CD27+_CD4	CD4_Memory	HLA-DPA1	CD4	0.145701683	p < 0.01	HLA-DPA1_CD4	HLA-DPA1 - CD4	MHC-II	Cell-Cell Contact	KEGG: hsa04514	CD27+_CD4 -> CD4_Memory (PM1)	0.001045418	CD27+_CD4 -> CD4_Memory	PM1
CD8_Cytotoxic	CD4_Memory	HLA-DPA1	CD4	0.164628941	p < 0.01	HLA-DPA1_CD4	HLA-DPA1 - CD4	MHC-II	Cell-Cell Contact	KEGG: hsa04514	CD8_Cytotoxic -> CD4_Memory (PM1)	0.002301334	CD8_Cytotoxic -> CD4_Memory	PM1
CDK4_Melanocyte	CD4_Memory	HLA-DPA1	CD4	0.132051119	p < 0.01	HLA-DPA1_CD4	HLA-DPA1 - CD4	MHC-II	Cell-Cell Contact	KEGG: hsa04514	CDK4_Melanocyte -> CD4_Memory (PM1)	0.000514238	CDK4_Melanocyte -> CD4_Memory	PM1
GAB2_Melanocyte	CD4_Memory	HLA-DPA1	CD4	0.162289075	p < 0.01	HLA-DPA1_CD4	HLA-DPA1 - CD4	MHC-II	Cell-Cell Contact	KEGG: hsa04514	GAB2_Melanocyte -> CD4_Memory (PM1)	0.002108361	GAB2_Melanocyte -> CD4_Memory	PM1
NK	CD4_Memory	HLA-DPA1	CD4	0.155552223	p < 0.01	HLA-DPA1_CD4	HLA-DPA1 - CD4	MHC-II	Cell-Cell Contact	KEGG: hsa04514	NK -> CD4_Memory (PM1)	0.001614534	NK -> CD4_Memory	PM1
PTPRC_Melanocyte	CD4_Memory	HLA-DPA1	CD4	0.153057397	p < 0.01	HLA-DPA1_CD4	HLA-DPA1 - CD4	MHC-II	Cell-Cell Contact	KEGG: hsa04514	PTPRC_Melanocyte -> CD4_Memory (PM1)	0.001453913	PTPRC_Melanocyte -> CD4_Memory	PM1
Treg	CD4_Memory	HLA-DPA1	CD4	0.152119709	p < 0.01	HLA-DPA1_CD4	HLA-DPA1 - CD4	MHC-II	Cell-Cell Contact	KEGG: hsa04514	Treg -> CD4_Memory (PM1)	0.001396522	Treg -> CD4_Memory	PM1
CD27+_CD4	CD4_Naive	HLA-DPA1	CD4	0.146418114	p < 0.01	HLA-DPA1_CD4	HLA-DPA1 - CD4	MHC-II	Cell-Cell Contact	KEGG: hsa04514	CD27+_CD4 -> CD4_Naive (PM1)	0.001081122	CD27+_CD4 -> CD4_Naive	PM1
CD8_Cytotoxic	CD4_Naive	HLA-DPA1	CD4	0.165543004	p < 0.01	HLA-DPA1_CD4	HLA-DPA1 - CD4	MHC-II	Cell-Cell Contact	KEGG: hsa04514	CD8_Cytotoxic -> CD4_Naive (PM1)	0.00237983	CD8_Cytotoxic -> CD4_Naive	PM1
CDK4_Melanocyte	CD4_Naive	HLA-DPA1	CD4	0.132639645	p < 0.01	HLA-DPA1_CD4	HLA-DPA1 - CD4	MHC-II	Cell-Cell Contact	KEGG: hsa04514	CDK4_Melanocyte -> CD4_Naive (PM1)	0.00053181	CDK4_Melanocyte -> CD4_Naive	PM1
GAB2_Melanocyte	CD4_Naive	HLA-DPA1	CD4	0.163177446	p < 0.01	HLA-DPA1_CD4	HLA-DPA1 - CD4	MHC-II	Cell-Cell Contact	KEGG: hsa04514	GAB2_Melanocyte -> CD4_Naive (PM1)	0.002180289	GAB2_Melanocyte -> CD4_Naive	PM1
NK	CD4_Naive	HLA-DPA1	CD4	0.156368597	p < 0.01	HLA-DPA1_CD4	HLA-DPA1 - CD4	MHC-II	Cell-Cell Contact	KEGG: hsa04514	NK -> CD4_Naive (PM1)	0.001669642	NK -> CD4_Naive	PM1
PTPRC_Melanocyte	CD4_Naive	HLA-DPA1	CD4	0.153847858	p < 0.01	HLA-DPA1_CD4	HLA-DPA1 - CD4	MHC-II	Cell-Cell Contact	KEGG: hsa04514	PTPRC_Melanocyte -> CD4_Naive (PM1)	0.001503547	PTPRC_Melanocyte -> CD4_Naive	PM1
Treg	CD4_Naive	HLA-DPA1	CD4	0.152900535	p < 0.01	HLA-DPA1_CD4	HLA-DPA1 - CD4	MHC-II	Cell-Cell Contact	KEGG: hsa04514	Treg -> CD4_Naive (PM1)	0.0014442	Treg -> CD4_Naive	PM1
CD27+_CD4	PTPRC_Melanocyte	HLA-DPA1	CD4	0.139472152	0.01 < p < 0.05	HLA-DPA1_CD4	HLA-DPA1 - CD4	MHC-II	Cell-Cell Contact	KEGG: hsa04514	CD27+_CD4 -> PTPRC_Melanocyte (PM1)	0.000769407	CD27+_CD4 -> PTPRC_Melanocyte	PM1
CD8_Cytotoxic	PTPRC_Melanocyte	HLA-DPA1	CD4	0.156727884	p < 0.01	HLA-DPA1_CD4	HLA-DPA1 - CD4	MHC-II	Cell-Cell Contact	KEGG: hsa04514	CD8_Cytotoxic -> PTPRC_Melanocyte (PM1)	0.0016943	CD8_Cytotoxic -> PTPRC_Melanocyte	PM1
CDK4_Melanocyte	PTPRC_Melanocyte	HLA-DPA1	CD4	0.126911338	p < 0.01	HLA-DPA1_CD4	HLA-DPA1 - CD4	MHC-II	Cell-Cell Contact	KEGG: hsa04514	CDK4_Melanocyte -> PTPRC_Melanocyte (PM1)	0.000378416	CDK4_Melanocyte -> PTPRC_Melanocyte	PM1
GAB2_Melanocyte	PTPRC_Melanocyte	HLA-DPA1	CD4	0.154604557	p < 0.01	HLA-DPA1_CD4	HLA-DPA1 - CD4	MHC-II	Cell-Cell Contact	KEGG: hsa04514	GAB2_Melanocyte -> PTPRC_Melanocyte (PM1)	0.001552149	GAB2_Melanocyte -> PTPRC_Melanocyte	PM1
NK	PTPRC_Melanocyte	HLA-DPA1	CD4	0.148475671	p < 0.01	HLA-DPA1_CD4	HLA-DPA1 - CD4	MHC-II	Cell-Cell Contact	KEGG: hsa04514	NK -> PTPRC_Melanocyte (PM1)	0.001188444	NK -> PTPRC_Melanocyte	PM1
PTPRC_Melanocyte	PTPRC_Melanocyte	HLA-DPA1	CD4	0.14620011	0.01 < p < 0.05	HLA-DPA1_CD4	HLA-DPA1 - CD4	MHC-II	Cell-Cell Contact	KEGG: hsa04514	PTPRC_Melanocyte -> PTPRC_Melanocyte (PM1)	0.001070167	PTPRC_Melanocyte -> PTPRC_Melanocyte	PM1
Treg	PTPRC_Melanocyte	HLA-DPA1	CD4	0.145344005	p < 0.01	HLA-DPA1_CD4	HLA-DPA1 - CD4	MHC-II	Cell-Cell Contact	KEGG: hsa04514	Treg -> PTPRC_Melanocyte (PM1)	0.001027909	Treg -> PTPRC_Melanocyte	PM1
CD27+_CD4	Treg	HLA-DPA1	CD4	0.149766994	p < 0.01	HLA-DPA1_CD4	HLA-DPA1 - CD4	MHC-II	Cell-Cell Contact	KEGG: hsa04514	CD27+_CD4 -> Treg (PM1)	0.001259502	CD27+_CD4 -> Treg	PM1
CD8_Cytotoxic	Treg	HLA-DPA1	CD4	0.169830511	p < 0.01	HLA-DPA1_CD4	HLA-DPA1 - CD4	MHC-II	Cell-Cell Contact	KEGG: hsa04514	CD8_Cytotoxic -> Treg (PM1)	0.002771897	CD8_Cytotoxic -> Treg	PM1
CDK4_Melanocyte	Treg	HLA-DPA1	CD4	0.135383658	p < 0.01	HLA-DPA1_CD4	HLA-DPA1 - CD4	MHC-II	Cell-Cell Contact	KEGG: hsa04514	CDK4_Melanocyte -> Treg (PM1)	0.000619613	CDK4_Melanocyte -> Treg	PM1
GAB2_Melanocyte	Treg	HLA-DPA1	CD4	0.167342676	p < 0.01	HLA-DPA1_CD4	HLA-DPA1 - CD4	MHC-II	Cell-Cell Contact	KEGG: hsa04514	GAB2_Melanocyte -> Treg (PM1)	0.002539566	GAB2_Melanocyte -> Treg	PM1
NK	Treg	HLA-DPA1	CD4	0.160191571	p < 0.01	HLA-DPA1_CD4	HLA-DPA1 - CD4	MHC-II	Cell-Cell Contact	KEGG: hsa04514	NK -> Treg (PM1)	0.001944937	NK -> Treg	PM1
PTPRC_Melanocyte	Treg	HLA-DPA1	CD4	0.157547792	p < 0.01	HLA-DPA1_CD4	HLA-DPA1 - CD4	MHC-II	Cell-Cell Contact	KEGG: hsa04514	PTPRC_Melanocyte -> Treg (PM1)	0.001751504	PTPRC_Melanocyte -> Treg	PM1
Treg	Treg	HLA-DPA1	CD4	0.156554744	p < 0.01	HLA-DPA1_CD4	HLA-DPA1 - CD4	MHC-II	Cell-Cell Contact	KEGG: hsa04514	Treg -> Treg (PM1)	0.001682386	Treg -> Treg	PM1
CD8_Cytotoxic	Treg	HLA-DPA1	CD4	0.231387169	p < 0.01	HLA-DPA1_CD4	HLA-DPA1 - CD4	MHC-II	Cell-Cell Contact	KEGG: hsa04514	CD8_Cytotoxic -> Treg (SM1)	0.013276486	CD8_Cytotoxic -> Treg	SM1
CDK4_Melanocyte	Treg	HLA-DPA1	CD4	0.157228879	p < 0.01	HLA-DPA1_CD4	HLA-DPA1 - CD4	MHC-II	Cell-Cell Contact	KEGG: hsa04514	CDK4_Melanocyte -> Treg (SM1)	0.001729099	CDK4_Melanocyte -> Treg	SM1
DMKN_Melanocyte	Treg	HLA-DPA1	CD4	0.129405827	p < 0.01	HLA-DPA1_CD4	HLA-DPA1 - CD4	MHC-II	Cell-Cell Contact	KEGG: hsa04514	DMKN_Melanocyte -> Treg (SM1)	0.000440488	DMKN_Melanocyte -> Treg	SM1
GAB2_Melanocyte	Treg	HLA-DPA1	CD4	0.149886347	p < 0.01	HLA-DPA1_CD4	HLA-DPA1 - CD4	MHC-II	Cell-Cell Contact	KEGG: hsa04514	GAB2_Melanocyte -> Treg (SM1)	0.001266217	GAB2_Melanocyte -> Treg	SM1
NK	Treg	HLA-DPA1	CD4	0.181182367	p < 0.01	HLA-DPA1_CD4	HLA-DPA1 - CD4	MHC-II	Cell-Cell Contact	KEGG: hsa04514	NK -> Treg (SM1)	0.004008649	NK -> Treg	SM1
PTPRC_Melanocyte	Treg	HLA-DPA1	CD4	0.143424895	p < 0.01	HLA-DPA1_CD4	HLA-DPA1 - CD4	MHC-II	Cell-Cell Contact	KEGG: hsa04514	PTPRC_Melanocyte -> Treg (SM1)	0.000937503	PTPRC_Melanocyte -> Treg	SM1
TNF+_CD4	Treg	HLA-DPA1	CD4	0.150742409	p < 0.01	HLA-DPA1_CD4	HLA-DPA1 - CD4	MHC-II	Cell-Cell Contact	KEGG: hsa04514	TNF+_CD4 -> Treg (SM1)	0.001315112	TNF+_CD4 -> Treg	SM1
Treg	Treg	HLA-DPA1	CD4	0.180102503	p < 0.01	HLA-DPA1_CD4	HLA-DPA1 - CD4	MHC-II	Cell-Cell Contact	KEGG: hsa04514	Treg -> Treg (SM1)	0.003878163	Treg -> Treg	SM1
CD4_Memory	CD4_Memory	HLA-DPB1	CD4	0.155158667	p < 0.01	HLA-DPB1_CD4	HLA-DPB1 - CD4	MHC-II	Cell-Cell Contact	KEGG: hsa04514	CD4_Memory -> CD4_Memory (PM1)	0.00158842	CD4_Memory -> CD4_Memory	PM1
CD8_Cytotoxic	CD4_Memory	HLA-DPB1	CD4	0.169662835	p < 0.01	HLA-DPB1_CD4	HLA-DPB1 - CD4	MHC-II	Cell-Cell Contact	KEGG: hsa04514	CD8_Cytotoxic -> CD4_Memory (PM1)	0.002755813	CD8_Cytotoxic -> CD4_Memory	PM1
CDK4_Melanocyte	CD4_Memory	HLA-DPB1	CD4	0.146072714	p < 0.01	HLA-DPB1_CD4	HLA-DPB1 - CD4	MHC-II	Cell-Cell Contact	KEGG: hsa04514	CDK4_Melanocyte -> CD4_Memory (PM1)	0.001063803	CDK4_Melanocyte -> CD4_Memory	PM1
GAB2_Melanocyte	CD4_Memory	HLA-DPB1	CD4	0.160939375	p < 0.01	HLA-DPB1_CD4	HLA-DPB1 - CD4	MHC-II	Cell-Cell Contact	KEGG: hsa04514	GAB2_Melanocyte -> CD4_Memory (PM1)	0.002002178	GAB2_Melanocyte -> CD4_Memory	PM1
NK	CD4_Memory	HLA-DPB1	CD4	0.162498939	p < 0.01	HLA-DPB1_CD4	HLA-DPB1 - CD4	MHC-II	Cell-Cell Contact	KEGG: hsa04514	NK -> CD4_Memory (PM1)	0.002125206	NK -> CD4_Memory	PM1
PTPRC_Melanocyte	CD4_Memory	HLA-DPB1	CD4	0.150478432	p < 0.01	HLA-DPB1_CD4	HLA-DPB1 - CD4	MHC-II	Cell-Cell Contact	KEGG: hsa04514	PTPRC_Melanocyte -> CD4_Memory (PM1)	0.001299897	PTPRC_Melanocyte -> CD4_Memory	PM1
Treg	CD4_Memory	HLA-DPB1	CD4	0.163703883	p < 0.01	HLA-DPB1_CD4	HLA-DPB1 - CD4	MHC-II	Cell-Cell Contact	KEGG: hsa04514	Treg -> CD4_Memory (PM1)	0.002223683	Treg -> CD4_Memory	PM1
CD4_Memory	CD4_Naive	HLA-DPB1	CD4	0.155970926	p < 0.01	HLA-DPB1_CD4	HLA-DPB1 - CD4	MHC-II	Cell-Cell Contact	KEGG: hsa04514	CD4_Memory -> CD4_Naive (PM1)	0.001642639	CD4_Memory -> CD4_Naive	PM1
CD8_Cytotoxic	CD4_Naive	HLA-DPB1	CD4	0.170633365	p < 0.01	HLA-DPB1_CD4	HLA-DPB1 - CD4	MHC-II	Cell-Cell Contact	KEGG: hsa04514	CD8_Cytotoxic -> CD4_Naive (PM1)	0.002849766	CD8_Cytotoxic -> CD4_Naive	PM1
CDK4_Melanocyte	CD4_Naive	HLA-DPB1	CD4	0.146792794	p < 0.01	HLA-DPB1_CD4	HLA-DPB1 - CD4	MHC-II	Cell-Cell Contact	KEGG: hsa04514	CDK4_Melanocyte -> CD4_Naive (PM1)	0.001100134	CDK4_Melanocyte -> CD4_Naive	PM1
GAB2_Melanocyte	CD4_Naive	HLA-DPB1	CD4	0.161813086	p < 0.01	HLA-DPB1_CD4	HLA-DPB1 - CD4	MHC-II	Cell-Cell Contact	KEGG: hsa04514	GAB2_Melanocyte -> CD4_Naive (PM1)	0.00207049	GAB2_Melanocyte -> CD4_Naive	PM1
NK	CD4_Naive	HLA-DPB1	CD4	0.1633896	p < 0.01	HLA-DPB1_CD4	HLA-DPB1 - CD4	MHC-II	Cell-Cell Contact	KEGG: hsa04514	NK -> CD4_Naive (PM1)	0.002197707	NK -> CD4_Naive	PM1
PTPRC_Melanocyte	CD4_Naive	HLA-DPB1	CD4	0.151242533	p < 0.01	HLA-DPB1_CD4	HLA-DPB1 - CD4	MHC-II	Cell-Cell Contact	KEGG: hsa04514	PTPRC_Melanocyte -> CD4_Naive (PM1)	0.00134428	PTPRC_Melanocyte -> CD4_Naive	PM1
Treg	CD4_Naive	HLA-DPB1	CD4	0.164607747	p < 0.01	HLA-DPB1_CD4	HLA-DPB1 - CD4	MHC-II	Cell-Cell Contact	KEGG: hsa04514	Treg -> CD4_Naive (PM1)	0.002299535	Treg -> CD4_Naive	PM1
CD4_Memory	PTPRC_Melanocyte	HLA-DPB1	CD4	0.148116917	p < 0.01	HLA-DPB1_CD4	HLA-DPB1 - CD4	MHC-II	Cell-Cell Contact	KEGG: hsa04514	CD4_Memory -> PTPRC_Melanocyte (PM1)	0.001169214	CD4_Memory -> PTPRC_Melanocyte	PM1
CD8_Cytotoxic	PTPRC_Melanocyte	HLA-DPB1	CD4	0.161286629	p < 0.01	HLA-DPB1_CD4	HLA-DPB1 - CD4	MHC-II	Cell-Cell Contact	KEGG: hsa04514	CD8_Cytotoxic -> PTPRC_Melanocyte (PM1)	0.002029143	CD8_Cytotoxic -> PTPRC_Melanocyte	PM1
CDK4_Melanocyte	PTPRC_Melanocyte	HLA-DPB1	CD4	0.139812192	p < 0.01	HLA-DPB1_CD4	HLA-DPB1 - CD4	MHC-II	Cell-Cell Contact	KEGG: hsa04514	CDK4_Melanocyte -> PTPRC_Melanocyte (PM1)	0.000782942	CDK4_Melanocyte -> PTPRC_Melanocyte	PM1
GAB2_Melanocyte	PTPRC_Melanocyte	HLA-DPB1	CD4	0.153378507	p < 0.01	HLA-DPB1_CD4	HLA-DPB1 - CD4	MHC-II	Cell-Cell Contact	KEGG: hsa04514	GAB2_Melanocyte -> PTPRC_Melanocyte (PM1)	0.001473937	GAB2_Melanocyte -> PTPRC_Melanocyte	PM1
NK	PTPRC_Melanocyte	HLA-DPB1	CD4	0.154795112	p < 0.01	HLA-DPB1_CD4	HLA-DPB1 - CD4	MHC-II	Cell-Cell Contact	KEGG: hsa04514	NK -> PTPRC_Melanocyte (PM1)	0.001564557	NK -> PTPRC_Melanocyte	PM1
PTPRC_Melanocyte	PTPRC_Melanocyte	HLA-DPB1	CD4	0.143844434	0.01 < p < 0.05	HLA-DPB1_CD4	HLA-DPB1 - CD4	MHC-II	Cell-Cell Contact	KEGG: hsa04514	PTPRC_Melanocyte -> PTPRC_Melanocyte (PM1)	0.000956763	PTPRC_Melanocyte -> PTPRC_Melanocyte	PM1
Treg	PTPRC_Melanocyte	HLA-DPB1	CD4	0.155888764	p < 0.01	HLA-DPB1_CD4	HLA-DPB1 - CD4	MHC-II	Cell-Cell Contact	KEGG: hsa04514	Treg -> PTPRC_Melanocyte (PM1)	0.001637097	Treg -> PTPRC_Melanocyte	PM1
CD4_Memory	Treg	HLA-DPB1	CD4	0.159774358	p < 0.01	HLA-DPB1_CD4	HLA-DPB1 - CD4	MHC-II	Cell-Cell Contact	KEGG: hsa04514	CD4_Memory -> Treg (PM1)	0.00191349	CD4_Memory -> Treg	PM1
CD8_Cytotoxic	Treg	HLA-DPB1	CD4	0.175189852	p < 0.01	HLA-DPB1_CD4	HLA-DPB1 - CD4	MHC-II	Cell-Cell Contact	KEGG: hsa04514	CD8_Cytotoxic -> Treg (PM1)	0.003318995	CD8_Cytotoxic -> Treg	PM1
CDK4_Melanocyte	Treg	HLA-DPB1	CD4	0.150158962	p < 0.01	HLA-DPB1_CD4	HLA-DPB1 - CD4	MHC-II	Cell-Cell Contact	KEGG: hsa04514	CDK4_Melanocyte -> Treg (PM1)	0.001281647	CDK4_Melanocyte -> Treg	PM1
GAB2_Melanocyte	Treg	HLA-DPB1	CD4	0.16590858	p < 0.01	HLA-DPB1_CD4	HLA-DPB1 - CD4	MHC-II	Cell-Cell Contact	KEGG: hsa04514	GAB2_Melanocyte -> Treg (PM1)	0.002411718	GAB2_Melanocyte -> Treg	PM1
NK	Treg	HLA-DPB1	CD4	0.167565725	p < 0.01	HLA-DPB1_CD4	HLA-DPB1 - CD4	MHC-II	Cell-Cell Contact	KEGG: hsa04514	NK -> Treg (PM1)	0.002559848	NK -> Treg	PM1
PTPRC_Melanocyte	Treg	HLA-DPB1	CD4	0.154817391	p < 0.01	HLA-DPB1_CD4	HLA-DPB1 - CD4	MHC-II	Cell-Cell Contact	KEGG: hsa04514	PTPRC_Melanocyte -> Treg (PM1)	0.001566013	PTPRC_Melanocyte -> Treg	PM1
Treg	Treg	HLA-DPB1	CD4	0.168846703	p < 0.01	HLA-DPB1_CD4	HLA-DPB1 - CD4	MHC-II	Cell-Cell Contact	KEGG: hsa04514	Treg -> Treg (PM1)	0.00267841	Treg -> Treg	PM1
CD27+_CD4	Treg	HLA-DPB1	CD4	0.181439767	p < 0.01	HLA-DPB1_CD4	HLA-DPB1 - CD4	MHC-II	Cell-Cell Contact	KEGG: hsa04514	CD27+_CD4 -> Treg (SM1)	0.00404016	CD27+_CD4 -> Treg	SM1
CD4_Naive	Treg	HLA-DPB1	CD4	0.175862044	p < 0.01	HLA-DPB1_CD4	HLA-DPB1 - CD4	MHC-II	Cell-Cell Contact	KEGG: hsa04514	CD4_Naive -> Treg (SM1)	0.003392204	CD4_Naive -> Treg	SM1
CD8_Cytotoxic	Treg	HLA-DPB1	CD4	0.237378392	p < 0.01	HLA-DPB1_CD4	HLA-DPB1 - CD4	MHC-II	Cell-Cell Contact	KEGG: hsa04514	CD8_Cytotoxic -> Treg (SM1)	0.014806584	CD8_Cytotoxic -> Treg	SM1
CDK4_Melanocyte	Treg	HLA-DPB1	CD4	0.163056597	p < 0.01	HLA-DPB1_CD4	HLA-DPB1 - CD4	MHC-II	Cell-Cell Contact	KEGG: hsa04514	CDK4_Melanocyte -> Treg (SM1)	0.002170409	CDK4_Melanocyte -> Treg	SM1
DMKN_Melanocyte	Treg	HLA-DPB1	CD4	0.128586346	p < 0.01	HLA-DPB1_CD4	HLA-DPB1 - CD4	MHC-II	Cell-Cell Contact	KEGG: hsa04514	DMKN_Melanocyte -> Treg (SM1)	0.00041932	DMKN_Melanocyte -> Treg	SM1
GAB2_Melanocyte	Treg	HLA-DPB1	CD4	0.148666637	p < 0.01	HLA-DPB1_CD4	HLA-DPB1 - CD4	MHC-II	Cell-Cell Contact	KEGG: hsa04514	GAB2_Melanocyte -> Treg (SM1)	0.001198771	GAB2_Melanocyte -> Treg	SM1
NK	Treg	HLA-DPB1	CD4	0.183108599	p < 0.01	HLA-DPB1_CD4	HLA-DPB1 - CD4	MHC-II	Cell-Cell Contact	KEGG: hsa04514	NK -> Treg (SM1)	0.004248285	NK -> Treg	SM1
PTPRC_Melanocyte	Treg	HLA-DPB1	CD4	0.140873179	p < 0.01	HLA-DPB1_CD4	HLA-DPB1 - CD4	MHC-II	Cell-Cell Contact	KEGG: hsa04514	PTPRC_Melanocyte -> Treg (SM1)	0.000826275	PTPRC_Melanocyte -> Treg	SM1
Treg	Treg	HLA-DPB1	CD4	0.18518831	p < 0.01	HLA-DPB1_CD4	HLA-DPB1 - CD4	MHC-II	Cell-Cell Contact	KEGG: hsa04514	Treg -> Treg (SM1)	0.004516993	Treg -> Treg	SM1
CD8_Cytotoxic	Treg	HLA-DQA1	CD4	0.234132818	p < 0.01	HLA-DQA1_CD4	HLA-DQA1 - CD4	MHC-II	Cell-Cell Contact	KEGG: hsa04514	CD8_Cytotoxic -> Treg (SM1)	0.013966691	CD8_Cytotoxic -> Treg	SM1
NK	Treg	HLA-DQA1	CD4	0.177765345	p < 0.01	HLA-DQA1_CD4	HLA-DQA1 - CD4	MHC-II	Cell-Cell Contact	KEGG: hsa04514	NK -> Treg (SM1)	0.003605145	NK -> Treg	SM1
Treg	Treg	HLA-DQA1	CD4	0.184926652	p < 0.01	HLA-DQA1_CD4	HLA-DQA1 - CD4	MHC-II	Cell-Cell Contact	KEGG: hsa04514	Treg -> Treg (SM1)	0.004482612	Treg -> Treg	SM1
CDK4_Melanocyte	CD4_Memory	HLA-DQB1	CD4	0.139941026	p < 0.01	HLA-DQB1_CD4	HLA-DQB1 - CD4	MHC-II	Cell-Cell Contact	KEGG: hsa04514	CDK4_Melanocyte -> CD4_Memory (PM1)	0.000788114	CDK4_Melanocyte -> CD4_Memory	PM1
GAB2_Melanocyte	CD4_Memory	HLA-DQB1	CD4	0.134304572	p < 0.01	HLA-DQB1_CD4	HLA-DQB1 - CD4	MHC-II	Cell-Cell Contact	KEGG: hsa04514	GAB2_Melanocyte -> CD4_Memory (PM1)	0.00058391	GAB2_Melanocyte -> CD4_Memory	PM1
PTPRC_Melanocyte	CD4_Memory	HLA-DQB1	CD4	0.135903284	p < 0.01	HLA-DQB1_CD4	HLA-DQB1 - CD4	MHC-II	Cell-Cell Contact	KEGG: hsa04514	PTPRC_Melanocyte -> CD4_Memory (PM1)	0.000637361	PTPRC_Melanocyte -> CD4_Memory	PM1
Treg	CD4_Memory	HLA-DQB1	CD4	0.157308078	p < 0.01	HLA-DQB1_CD4	HLA-DQB1 - CD4	MHC-II	Cell-Cell Contact	KEGG: hsa04514	Treg -> CD4_Memory (PM1)	0.001734645	Treg -> CD4_Memory	PM1
CDK4_Melanocyte	CD4_Naive	HLA-DQB1	CD4	0.140601971	p < 0.01	HLA-DQB1_CD4	HLA-DQB1 - CD4	MHC-II	Cell-Cell Contact	KEGG: hsa04514	CDK4_Melanocyte -> CD4_Naive (PM1)	0.000815038	CDK4_Melanocyte -> CD4_Naive	PM1
GAB2_Melanocyte	CD4_Naive	HLA-DQB1	CD4	0.134913358	p < 0.01	HLA-DQB1_CD4	HLA-DQB1 - CD4	MHC-II	Cell-Cell Contact	KEGG: hsa04514	GAB2_Melanocyte -> CD4_Naive (PM1)	0.000603862	GAB2_Melanocyte -> CD4_Naive	PM1
PTPRC_Melanocyte	CD4_Naive	HLA-DQB1	CD4	0.13652665	p < 0.01	HLA-DQB1_CD4	HLA-DQB1 - CD4	MHC-II	Cell-Cell Contact	KEGG: hsa04514	PTPRC_Melanocyte -> CD4_Naive (PM1)	0.000659138	PTPRC_Melanocyte -> CD4_Naive	PM1
Treg	CD4_Naive	HLA-DQB1	CD4	0.158142933	p < 0.01	HLA-DQB1_CD4	HLA-DQB1 - CD4	MHC-II	Cell-Cell Contact	KEGG: hsa04514	Treg -> CD4_Naive (PM1)	0.001793846	Treg -> CD4_Naive	PM1
CDK4_Melanocyte	PTPRC_Melanocyte	HLA-DQB1	CD4	0.1341834	p < 0.01	HLA-DQB1_CD4	HLA-DQB1 - CD4	MHC-II	Cell-Cell Contact	KEGG: hsa04514	CDK4_Melanocyte -> PTPRC_Melanocyte (PM1)	0.000579998	CDK4_Melanocyte -> PTPRC_Melanocyte	PM1
GAB2_Melanocyte	PTPRC_Melanocyte	HLA-DQB1	CD4	0.128991708	p < 0.01	HLA-DQB1_CD4	HLA-DQB1 - CD4	MHC-II	Cell-Cell Contact	KEGG: hsa04514	GAB2_Melanocyte -> PTPRC_Melanocyte (PM1)	0.000429694	GAB2_Melanocyte -> PTPRC_Melanocyte	PM1
PTPRC_Melanocyte	PTPRC_Melanocyte	HLA-DQB1	CD4	0.130465984	p < 0.01	HLA-DQB1_CD4	HLA-DQB1 - CD4	MHC-II	Cell-Cell Contact	KEGG: hsa04514	PTPRC_Melanocyte -> PTPRC_Melanocyte (PM1)	0.000469035	PTPRC_Melanocyte -> PTPRC_Melanocyte	PM1
Treg	PTPRC_Melanocyte	HLA-DQB1	CD4	0.150075296	p < 0.01	HLA-DQB1_CD4	HLA-DQB1 - CD4	MHC-II	Cell-Cell Contact	KEGG: hsa04514	Treg -> PTPRC_Melanocyte (PM1)	0.001276898	Treg -> PTPRC_Melanocyte	PM1
CDK4_Melanocyte	Treg	HLA-DQB1	CD4	0.143688186	p < 0.01	HLA-DQB1_CD4	HLA-DQB1 - CD4	MHC-II	Cell-Cell Contact	KEGG: hsa04514	CDK4_Melanocyte -> Treg (PM1)	0.000949558	CDK4_Melanocyte -> Treg	PM1
GAB2_Melanocyte	Treg	HLA-DQB1	CD4	0.137753035	p < 0.01	HLA-DQB1_CD4	HLA-DQB1 - CD4	MHC-II	Cell-Cell Contact	KEGG: hsa04514	GAB2_Melanocyte -> Treg (PM1)	0.000703552	GAB2_Melanocyte -> Treg	PM1
PTPRC_Melanocyte	Treg	HLA-DQB1	CD4	0.139435201	p < 0.01	HLA-DQB1_CD4	HLA-DQB1 - CD4	MHC-II	Cell-Cell Contact	KEGG: hsa04514	PTPRC_Melanocyte -> Treg (PM1)	0.000767947	PTPRC_Melanocyte -> Treg	PM1
Treg	Treg	HLA-DQB1	CD4	0.162053706	p < 0.01	HLA-DQB1_CD4	HLA-DQB1 - CD4	MHC-II	Cell-Cell Contact	KEGG: hsa04514	Treg -> Treg (PM1)	0.002089577	Treg -> Treg	PM1
CD8_Cytotoxic	Treg	HLA-DQB1	CD4	0.17744578	p < 0.01	HLA-DQB1_CD4	HLA-DQB1 - CD4	MHC-II	Cell-Cell Contact	KEGG: hsa04514	CD8_Cytotoxic -> Treg (SM1)	0.003568806	CD8_Cytotoxic -> Treg	SM1
CD8_Cytotoxic	CD4_Memory	HLA-DRA	CD4	0.166260207	p < 0.01	HLA-DRA_CD4	HLA-DRA - CD4	MHC-II	Cell-Cell Contact	KEGG: hsa04514	CD8_Cytotoxic -> CD4_Memory (PM1)	0.002442658	CD8_Cytotoxic -> CD4_Memory	PM1
CDK4_Melanocyte	CD4_Memory	HLA-DRA	CD4	0.161916666	p < 0.01	HLA-DRA_CD4	HLA-DRA - CD4	MHC-II	Cell-Cell Contact	KEGG: hsa04514	CDK4_Melanocyte -> CD4_Memory (PM1)	0.002078692	CDK4_Melanocyte -> CD4_Memory	PM1
DMKN_Melanocyte	CD4_Memory	HLA-DRA	CD4	0.167145002	p < 0.01	HLA-DRA_CD4	HLA-DRA - CD4	MHC-II	Cell-Cell Contact	KEGG: hsa04514	DMKN_Melanocyte -> CD4_Memory (PM1)	0.002521682	DMKN_Melanocyte -> CD4_Memory	PM1
GAB2_Melanocyte	CD4_Memory	HLA-DRA	CD4	0.198401051	p < 0.01	HLA-DRA_CD4	HLA-DRA - CD4	MHC-II	Cell-Cell Contact	KEGG: hsa04514	GAB2_Melanocyte -> CD4_Memory (PM1)	0.006471833	GAB2_Melanocyte -> CD4_Memory	PM1
[truncated: 2,214 more rows]
