# Supplementary material for: Single-cell RNA sequencing unveils tumor heterogeneity and immune microenvironment between subungual and plantar melanoma
Source: Sci Rep. 2024 Mar 25;14:7039. doi: 10.1038/s41598-024-57640-8 (PMC10963724; doi:10.1038/s41598-024-57640-8)
Supplement: Supplementary file 8 — Supplementary Table 6. [file 41598_2024_57640_MOESM8_ESM.xls]

gene	gene_module	vst.variance.standardized	pval	qval	ensembl_id	Dbxref_GeneID	gene_type	gene_description	TFs_Family	GO_id	GO_term	KEGG_id	KEGG_description
DCP1A	1	0.63596795409753	5.73803984471271e-06	4.55570491011561e-05	ENSG00000272886	55802	protein_coding	decapping mRNA 1A [Source:HGNC Symbol;Acc:HGNC:18714]		GO:0005634,GO:0005737,GO:0016020,GO:0016787,GO:0008047,GO:0005515,GO:0036464,GO:0000290,GO:0043085,GO:0042802,GO:0000932,GO:0005829,GO:0043488,GO:1903608,GO:0043928,GO:0000184,GO:0031087,GO:0019894	nucleus|cytoplasm|membrane|hydrolase activity|enzyme activator activity|protein binding|cytoplasmic ribonucleoprotein granule|deadenylation-dependent decapping of nuclear-transcribed mRNA|positive regulation of catalytic activity|identical protein binding|P-body|cytosol|regulation of mRNA stability|protein localization to cytoplasmic stress granule|exonucleolytic catabolism of deadenylated mRNA|n…	path:hsa03018	RNA degradation
UBE2D1	1	0.831414153611428	1.62737579481569e-08	1.72648062220432e-07	ENSG00000072401	7321	protein_coding	ubiquitin conjugating enzyme E2 D1 [Source:HGNC Symbol;Acc:HGNC:12474]		GO:0005737,GO:0000166,GO:0005524,GO:0016740,GO:0016567,GO:0004842,GO:0061631,GO:0000209,GO:1902916,GO:0005515,GO:0006511,GO:0031625,GO:0000151,GO:0070936,GO:0005654,GO:0005829,GO:0016579,GO:0031145,GO:1901990,GO:0031398,GO:0032991,GO:0006625,GO:0002756,GO:0035666,GO:0030509,GO:0000122	cytoplasm|nucleotide binding|ATP binding|transferase activity|protein ubiquitination|ubiquitin-protein transferase activity|ubiquitin conjugating enzyme activity|protein polyubiquitination|positive regulation of protein polyubiquitination|protein binding|ubiquitin-dependent protein catabolic process|ubiquitin protein ligase binding|ubiquitin ligase complex|protein K48-linked ubiquitination|nucleo…	path:hsa04120,path:hsa04141	Ubiquitin mediated proteolysis|Protein processing in endoplasmic reticulum
OTUD1	1	1.58989044031285	7.820562547485e-10	9.388009504772e-09	ENSG00000165312	220213	protein_coding	OTU deubiquitinase 1 [Source:HGNC Symbol;Acc:HGNC:27346]		GO:0016787,GO:0008233,GO:0008234,GO:0006508,GO:0036459,GO:0004843,GO:0070536	hydrolase activity|peptidase activity|cysteine-type peptidase activity|proteolysis|thiol-dependent ubiquitinyl hydrolase activity|thiol-dependent ubiquitin-specific protease activity|protein K63-linked deubiquitination
RNASET2	1	0.997459770434503	1.99363370830029e-103	1.91519651856953e-101	ENSG00000026297	8635	protein_coding	ribonuclease T2 [Source:HGNC Symbol;Acc:HGNC:21686]		GO:0003723,GO:0090502,GO:0033897,GO:0005783,GO:0016787,GO:0005615,GO:0090305,GO:0005576,GO:0004519,GO:0090501,GO:0004518,GO:0005764,GO:0005788,GO:0070062,GO:0043312,GO:0004521,GO:0006401,GO:0035578,GO:0004540,GO:0043202	RNA binding|RNA phosphodiester bond hydrolysis, endonucleolytic|ribonuclease T2 activity|endoplasmic reticulum|hydrolase activity|extracellular space|nucleic acid phosphodiester bond hydrolysis|extracellular region|endonuclease activity|RNA phosphodiester bond hydrolysis|nuclease activity|lysosome|endoplasmic reticulum lumen|extracellular exosome|neutrophil degranulation|endoribonuclease activity…
DPM1	1	0.724848983386563	1.14235242482205e-08	1.23446238857136e-07	ENSG00000000419	8813	protein_coding	dolichyl-phosphate mannosyltransferase subunit 1, catalytic [Source:HGNC Symbol;Acc:HGNC:3005]		GO:0005634,GO:0016020,GO:0016740,GO:0005783,GO:0016757,GO:0005515,GO:0097502,GO:0006486,GO:0006506,GO:0004582,GO:0005789,GO:0035269,GO:0004169,GO:0018279,GO:0019348,GO:0035268,GO:0033185,GO:0005537,GO:0043178,GO:0019673,GO:0043231	nucleus|membrane|transferase activity|endoplasmic reticulum|transferase activity, transferring glycosyl groups|protein binding|mannosylation|protein glycosylation|GPI anchor biosynthetic process|dolichyl-phosphate beta-D-mannosyltransferase activity|endoplasmic reticulum membrane|protein O-linked mannosylation|dolichyl-phosphate-mannose-protein mannosyltransferase activity|protein N-linked glycos…	path:hsa00510	N-Glycan biosynthesis
DNTTIP2	1	0.597138557001487	2.04503919178873e-40	8.33524270140973e-39	ENSG00000067334	30836	protein_coding	deoxynucleotidyltransferase terminal interacting protein 2 [Source:HGNC Symbol;Acc:HGNC:24013]		GO:0003723,GO:0005634,GO:0005730	RNA binding|nucleus|nucleolus
RASL11A	1	1.36444071343558	1.26998109255289e-19	2.71351885397131e-18	ENSG00000122035	387496	protein_coding	RAS like family 11 member A [Source:HGNC Symbol;Acc:HGNC:23802]		GO:0005634,GO:0016020,GO:0000166,GO:0007165,GO:0003924,GO:0005525,GO:0005730,GO:0045943	nucleus|membrane|nucleotide binding|signal transduction|GTPase activity|GTP binding|nucleolus|positive regulation of transcription by RNA polymerase I
POLB	1	1.62706140328547	2.67383702275106e-08	2.7771029758715e-07	ENSG00000070501	5423	protein_coding	DNA polymerase beta [Source:HGNC Symbol;Acc:HGNC:9174]		GO:0005634,GO:0003677,GO:0071897,GO:0034061,GO:0005737,GO:0046872,GO:0016740,GO:0016829,GO:0006281,GO:0005515,GO:0006974,GO:0016779,GO:0003887,GO:0006260,GO:0005654,GO:0016579,GO:0032991,GO:0006284,GO:0019899,GO:0006261,GO:0006303,GO:0003684,GO:0003906,GO:0008017,GO:0001701,GO:0006286,GO:0006287,GO:0006288,GO:0006290,GO:0006915,GO:0006954,GO:0007435,GO:0007568,GO:0008630,GO:0010332,GO:0016445,GO:…	nucleus|DNA binding|DNA biosynthetic process|DNA polymerase activity|cytoplasm|metal ion binding|transferase activity|lyase activity|DNA repair|protein binding|cellular response to DNA damage stimulus|nucleotidyltransferase activity|DNA-directed DNA polymerase activity|DNA replication|nucleoplasm|protein deubiquitination|protein-containing complex|base-excision repair|enzyme binding|DNA-dependent…	path:hsa03410,path:hsa05166,path:hsa05203	Base excision repair|Human T-cell leukemia virus 1 infection|Viral carcinogenesis
APEX1	1	0.667988946454629	0.000231483182493353	0.00143262021684803	ENSG00000100823	328	protein_coding	apurinic/apyrimidinic endodeoxyribonuclease 1 [Source:HGNC Symbol;Acc:HGNC:587]		GO:0003723,GO:0005634,GO:0005737,GO:0016607,GO:0046872,GO:0005813,GO:0016491,GO:0005783,GO:0016787,GO:0003677,GO:0016829,GO:0005739,GO:0005840,GO:1903508,GO:0031490,GO:0004519,GO:0006281,GO:0090305,GO:0055114,GO:0005515,GO:0006310,GO:0006974,GO:0004518,GO:0090502,GO:0004527,GO:0048471,GO:1903507,GO:0003713,GO:0005654,GO:0005730,GO:0140078,GO:0004523,GO:0000784,GO:0003906,GO:0004528,GO:0006284,GO:…	RNA binding|nucleus|cytoplasm|nuclear speck|metal ion binding|centrosome|oxidoreductase activity|endoplasmic reticulum|hydrolase activity|DNA binding|lyase activity|mitochondrion|ribosome|positive regulation of nucleic acid-templated transcription|chromatin DNA binding|endonuclease activity|DNA repair|nucleic acid phosphodiester bond hydrolysis|oxidation-reduction process|protein binding|DNA reco…	path:hsa03410	Base excision repair
CCSAP	1	1.76271318810637	7.52509548586796e-77	5.66720205510809e-75	ENSG00000154429	126731	protein_coding	centriole, cilia and spindle associated protein [Source:HGNC Symbol;Acc:HGNC:29578]		GO:0005737,GO:0051301,GO:0005856,GO:0042995,GO:0007049,GO:0007275,GO:0005874,GO:0008017,GO:0005813,GO:0005815,GO:0005819,GO:0005929,GO:0036064,GO:0030424,GO:0005814,GO:0035869,GO:0005930,GO:0072686,GO:1901673,GO:0045995,GO:0061673,GO:0060296,GO:1990755	cytoplasm|cell division|cytoskeleton|cell projection|cell cycle|multicellular organism development|microtubule|microtubule binding|centrosome|microtubule organizing center|spindle|cilium|ciliary basal body|axon|centriole|ciliary transition zone|axoneme|mitotic spindle|regulation of mitotic spindle assembly|regulation of embryonic development|mitotic spindle astral microtubule|regulation of cilium…
SOS1	1	0.876555720480626	1.31557718845499e-102	1.25721777218384e-100	ENSG00000115904	6654	protein_coding	SOS Ras/Rac guanine nucleotide exchange factor 1 [Source:HGNC Symbol;Acc:HGNC:11187]		GO:0003677,GO:0007264,GO:0046982,GO:0000786,GO:0005085,GO:0005089,GO:0035023,GO:0043547,GO:0005515,GO:0038095,GO:0050900,GO:0005886,GO:0005829,GO:0051056,GO:0000165,GO:0007186,GO:0007165,GO:0007411,GO:0019221,GO:0038128,GO:0005737,GO:0007265,GO:0043065,GO:0005096,GO:0007173,GO:0008286,GO:0048011,GO:0005088,GO:0017124,GO:0001782,GO:0001942,GO:0002260,GO:0003007,GO:0003209,GO:0003344,GO:0007296,GO:…	DNA binding|small GTPase mediated signal transduction|protein heterodimerization activity|nucleosome|guanyl-nucleotide exchange factor activity|Rho guanyl-nucleotide exchange factor activity|regulation of Rho protein signal transduction|positive regulation of GTPase activity|protein binding|Fc-epsilon receptor signaling pathway|leukocyte migration|plasma membrane|cytosol|regulation of small GTPas…	path:hsa01521,path:hsa01522,path:hsa04010,path:hsa04012,path:hsa04014,path:hsa04062,path:hsa04068,path:hsa04072,path:hsa04150,path:hsa04151,path:hsa04510,path:hsa04540,path:hsa04630,path:hsa04650,path:hsa04660,path:hsa04662,path:hsa04664,path:hsa04714,path:hsa04722,path:hsa04810,path:hsa04910,path:hsa04912,path:hsa04915,path:hsa04917,path:hsa04926,path:hsa05034,path:hsa05160,path:hsa05163,path:hs…	EGFR tyrosine kinase inhibitor resistance|Endocrine resistance|MAPK signaling pathway|ErbB signaling pathway|Ras signaling pathway|Chemokine signaling pathway|FoxO signaling pathway|Phospholipase D signaling pathway|mTOR signaling pathway|PI3K-Akt signaling pathway|Focal adhesion|Gap junction|Jak-STAT signaling pathway|Natural killer cell mediated cytotoxicity|T cell receptor signaling pathway|B …
RNF24	1	0.915288621083876	4.30722304499294e-09	4.85222131947634e-08	ENSG00000101236	11237	protein_coding	ring finger protein 24 [Source:HGNC Symbol;Acc:HGNC:13779]		GO:0016020,GO:0016021,GO:0005794,GO:0008270,GO:0046872,GO:0016567,GO:0005515,GO:0000139,GO:0061630,GO:0012505	membrane|integral component of membrane|Golgi apparatus|zinc ion binding|metal ion binding|protein ubiquitination|protein binding|Golgi membrane|ubiquitin protein ligase activity|endomembrane system
CHMP1B	1	1.09402934359415	7.00171545584194e-27	1.98197824748083e-25	ENSG00000255112	57132	protein_coding	charged multivesicular body protein 1B [Source:HGNC Symbol;Acc:HGNC:24287]		GO:0005737,GO:0016020,GO:0015031,GO:0005634,GO:0051301,GO:0005829,GO:0005515,GO:0007049,GO:0030496,GO:0007034,GO:0042802,GO:0005768,GO:0031902,GO:0070062,GO:0036258,GO:0039702,GO:0045324,GO:0019904,GO:0007080,GO:0010824,GO:0006997,GO:0032509,GO:0045184,GO:0061952,GO:1901673,GO:1904903,GO:0000815,GO:0005771,GO:0030117,GO:0010008	cytoplasm|membrane|protein transport|nucleus|cell division|cytosol|protein binding|cell cycle|midbody|vacuolar transport|identical protein binding|endosome|late endosome membrane|extracellular exosome|multivesicular body assembly|viral budding via host ESCRT complex|late endosome to vacuole transport|protein domain specific binding|mitotic metaphase plate congression|regulation of centrosome dupl…	path:hsa04144,path:hsa04217	Endocytosis|Necroptosis
RAB33B	1	0.760405506333312	0.000413048190719643	0.00244232258942321	ENSG00000172007	83452	protein_coding	RAB33B, member RAS oncogene family [Source:HGNC Symbol;Acc:HGNC:16075]		GO:0003924,GO:0005525,GO:0032482,GO:0016020,GO:0015031,GO:0000166,GO:0005794,GO:0000139,GO:0006914,GO:0006891,GO:0006886,GO:0005515,GO:0005796,GO:0034067,GO:0048705,GO:1903358,GO:0000045,GO:1903434,GO:2000156,GO:0098793	GTPase activity|GTP binding|Rab protein signal transduction|membrane|protein transport|nucleotide binding|Golgi apparatus|Golgi membrane|autophagy|intra-Golgi vesicle-mediated transport|intracellular protein transport|protein binding|Golgi lumen|protein localization to Golgi apparatus|skeletal system morphogenesis|regulation of Golgi organization|autophagosome assembly|negative regulation of cons…	path:hsa04140	Autophagy - animal
NR1D2	1	0.784959758354476	5.71838891582593e-39	2.25780747257977e-37	ENSG00000174738	9975	protein_coding	nuclear receptor subfamily 1 group D member 2 [Source:HGNC Symbol;Acc:HGNC:7963]	THR-like	GO:0005634,GO:0005737,GO:0008270,GO:0046872,GO:0005654,GO:0006355,GO:0003677,GO:0003700,GO:0019216,GO:0043565,GO:0005515,GO:0003707,GO:0030522,GO:0043401,GO:0048511,GO:0045893,GO:0000981,GO:0030154,GO:0000977,GO:0045944,GO:0000122,GO:0000790,GO:0008134,GO:0090575,GO:0038023,GO:0009755,GO:0000976,GO:0000980,GO:0000987,GO:0001227,GO:0042752,GO:0045892,GO:0048512,GO:0050727,GO:0050728,GO:0055088,GO:…	nucleus|cytoplasm|zinc ion binding|metal ion binding|nucleoplasm|regulation of transcription, DNA-templated|DNA binding|DNA-binding transcription factor activity|regulation of lipid metabolic process|sequence-specific DNA binding|protein binding|steroid hormone receptor activity|intracellular receptor signaling pathway|steroid hormone mediated signaling pathway|rhythmic process|positive regulatio…
ALG13	1	0.785485841028231	5.96831447256696e-14	9.57258010562767e-13	ENSG00000101901	79868	protein_coding	ALG13 UDP-N-acetylglucosaminyltransferase subunit [Source:HGNC Symbol;Acc:HGNC:30881]		GO:0016758,GO:0006488,GO:0003723,GO:0016740,GO:0005783,GO:0016787,GO:0016757,GO:0003824,GO:0008152,GO:0008233,GO:0008234,GO:0006508,GO:0036459,GO:0005789,GO:0004577	transferase activity, transferring hexosyl groups|dolichol-linked oligosaccharide biosynthetic process|RNA binding|transferase activity|endoplasmic reticulum|hydrolase activity|transferase activity, transferring glycosyl groups|catalytic activity|metabolic process|peptidase activity|cysteine-type peptidase activity|proteolysis|thiol-dependent ubiquitinyl hydrolase activity|endoplasmic reticulum m…	path:hsa00510	N-Glycan biosynthesis
CDC34	1	0.864042065242463	1.53629350887705e-07	1.48324660296515e-06	ENSG00000099804	997	protein_coding	cell division cycle 34 [Source:HGNC Symbol;Acc:HGNC:1734]		GO:0005634,GO:0005737,GO:0016607,GO:0000166,GO:0005524,GO:0016740,GO:0005829,GO:0016567,GO:0051301,GO:0005515,GO:0006270,GO:0004842,GO:0007049,GO:0043525,GO:0070848,GO:0090261,GO:0070936,GO:0005654,GO:0061631,GO:0035458,GO:0043161,GO:0043951,GO:0006464,GO:0000209,GO:0000082	nucleus|cytoplasm|nuclear speck|nucleotide binding|ATP binding|transferase activity|cytosol|protein ubiquitination|cell division|protein binding|DNA replication initiation|ubiquitin-protein transferase activity|cell cycle|positive regulation of neuron apoptotic process|response to growth factor|positive regulation of inclusion body assembly|protein K48-linked ubiquitination|nucleoplasm|ubiquitin …	path:hsa04120,path:hsa05168	Ubiquitin mediated proteolysis|Herpes simplex infection
KRR1	1	0.570421151669211	4.56236131788221e-05	0.000316803237707848	ENSG00000111615	11103	protein_coding	KRR1 small subunit processome component homolog [Source:HGNC Symbol;Acc:HGNC:5176]		GO:0003676,GO:0003723,GO:0005634,GO:0005737,GO:0016020,GO:0005730,GO:0045171,GO:0005515,GO:0042254,GO:0006364,GO:0032040,GO:0005654	nucleic acid binding|RNA binding|nucleus|cytoplasm|membrane|nucleolus|intercellular bridge|protein binding|ribosome biogenesis|rRNA processing|small-subunit processome|nucleoplasm
SNHG16	1	1.66616602364661	1.39799694760685e-21	3.25496732056986e-20	--	--	--	--	--	--	--	--	--
CCNYL1	1	0.829871669404051	1.02277560189633e-08	1.11147891345035e-07	ENSG00000163249	151195	protein_coding	cyclin Y like 1 [Source:HGNC Symbol;Acc:HGNC:26868]		GO:0005515,GO:0019901,GO:0005886,GO:0000079,GO:0016538,GO:0045737	protein binding|protein kinase binding|plasma membrane|regulation of cyclin-dependent protein serine/threonine kinase activity|cyclin-dependent protein serine/threonine kinase regulator activity|positive regulation of cyclin-dependent protein serine/threonine kinase activity
KDSR	1	0.576363763111045	3.3152863725842e-41	1.37421060614897e-39	ENSG00000119537	2531	protein_coding	3-ketodihydrosphingosine reductase [Source:HGNC Symbol;Acc:HGNC:4021]		GO:0016020,GO:0016021,GO:0016491,GO:0055114,GO:0005783,GO:0005789,GO:0006629,GO:0030148,GO:0006665,GO:0005615,GO:0047560,GO:0006666	membrane|integral component of membrane|oxidoreductase activity|oxidation-reduction process|endoplasmic reticulum|endoplasmic reticulum membrane|lipid metabolic process|sphingolipid biosynthetic process|sphingolipid metabolic process|extracellular space|3-dehydrosphinganine reductase activity|3-keto-sphinganine metabolic process	path:hsa00600	Sphingolipid metabolism
GNL2	1	0.810871596121567	0.000111449207374253	0.000727251281708864	ENSG00000134697	29889	protein_coding	G protein nucleolar 2 [Source:HGNC Symbol;Acc:HGNC:29925]		GO:0003723,GO:0005634,GO:0016020,GO:0000166,GO:0005730,GO:0005525,GO:0003924,GO:0042254,GO:0008150,GO:0016021	RNA binding|nucleus|membrane|nucleotide binding|nucleolus|GTP binding|GTPase activity|ribosome biogenesis|biological_process|integral component of membrane	path:hsa03008	Ribosome biogenesis in eukaryotes
GCLC	1	0.917785745273008	0.000328101491426488	0.001980023526414	ENSG00000001084	2729	protein_coding	glutamate-cysteine ligase catalytic subunit [Source:HGNC Symbol;Acc:HGNC:4311]		GO:0003824,GO:0004357,GO:0006750,GO:0005739,GO:0000166,GO:0005524,GO:0043066,GO:0016874,GO:0000287,GO:0005829,GO:0006979,GO:0045892,GO:0045454,GO:0097746,GO:0009408,GO:0006536,GO:0009725,GO:0050662,GO:0043531,GO:0016595,GO:0046982,GO:0006534,GO:0006749,GO:0007568,GO:0007584,GO:0009410,GO:0014823,GO:0019852,GO:0031397,GO:0032436,GO:0032869,GO:0035729,GO:0043524,GO:0044344,GO:0044752,GO:0046685,GO:…	catalytic activity|glutamate-cysteine ligase activity|glutathione biosynthetic process|mitochondrion|nucleotide binding|ATP binding|negative regulation of apoptotic process|ligase activity|magnesium ion binding|cytosol|response to oxidative stress|negative regulation of transcription, DNA-templated|cell redox homeostasis|regulation of blood vessel diameter|response to heat|glutamate metabolic pro…	path:hsa00270,path:hsa00480,path:hsa04216	Cysteine and methionine metabolism|Glutathione metabolism|Ferroptosis
MAL	1	2.18819111555222	6.05984700821576e-109	6.07661535199192e-107	ENSG00000172005	4118	protein_coding	mal, T cell differentiation protein [Source:HGNC Symbol;Acc:HGNC:6817]		GO:0016020,GO:0016021,GO:0005783,GO:0005515,GO:0006915,GO:0030154,GO:0045121,GO:0008289,GO:0019911,GO:0002175,GO:0042552,GO:0098737,GO:1902043,GO:0016324,GO:0019898,GO:0044853,GO:0120003,GO:0016505,GO:0007417,GO:0001766,GO:0045176	membrane|integral component of membrane|endoplasmic reticulum|protein binding|apoptotic process|cell differentiation|membrane raft|lipid binding|structural constituent of myelin sheath|protein localization to paranode region of axon|myelination|protein insertion into plasma membrane|positive regulation of extrinsic apoptotic signaling pathway via death domain receptors|apical plasma membrane|extr…
AC003681.1	1	0.780676860176992	1.01744402787352e-05	7.80019962632761e-05	ENSG00000279159	--	lncRNA	novel transcript, antisense to MTMR3
YIPF5	1	0.687888561200128	2.69918793358055e-17	5.21885776846179e-16	ENSG00000145817	81555	protein_coding	Yip1 domain family member 5 [Source:HGNC Symbol;Acc:HGNC:24877]		GO:0016020,GO:0016021,GO:0015031,GO:0005794,GO:0043231,GO:0005783,GO:0005654,GO:0005789,GO:0005515,GO:0031410,GO:0016192,GO:0030134,GO:0060628,GO:0042175,GO:0070971	membrane|integral component of membrane|protein transport|Golgi apparatus|intracellular membrane-bounded organelle|endoplasmic reticulum|nucleoplasm|endoplasmic reticulum membrane|protein binding|cytoplasmic vesicle|vesicle-mediated transport|COPII-coated ER to Golgi transport vesicle|regulation of ER to Golgi vesicle-mediated transport|nuclear outer membrane-endoplasmic reticulum membrane networ…
LGMN	1	2.12466050782186	0.000453786051287556	0.002660423396312	ENSG00000100600	5641	protein_coding	legumain [Source:HGNC Symbol;Acc:HGNC:9472]		GO:0010629,GO:1904646,GO:0005737,GO:0016787,GO:0008233,GO:0008234,GO:0006508,GO:0005764,GO:0070062,GO:0004197,GO:0019886,GO:0002224,GO:0043202,GO:0048156,GO:0042359,GO:0051603,GO:0003014,GO:1900273,GO:0005576,GO:0008284,GO:0048471,GO:0007613,GO:0036021,GO:0043524,GO:0090026,GO:0005770,GO:0097061,GO:0032801,GO:0071277,GO:0008306,GO:0097202,GO:0006624,GO:0010447,GO:0035729,GO:0045931,GO:0097264,GO:…	negative regulation of gene expression|cellular response to amyloid-beta|cytoplasm|hydrolase activity|peptidase activity|cysteine-type peptidase activity|proteolysis|lysosome|extracellular exosome|cysteine-type endopeptidase activity|antigen processing and presentation of exogenous peptide antigen via MHC class II|toll-like receptor signaling pathway|lysosomal lumen|tau protein binding|vitamin D …	path:hsa04142,path:hsa04612	Lysosome|Antigen processing and presentation
TSPAN18	1	1.40034639634806	3.42999590204107e-08	3.51853363258422e-07	ENSG00000157570	90139	protein_coding	tetraspanin 18 [Source:HGNC Symbol;Acc:HGNC:20660]		GO:0016020,GO:0016021,GO:0005887	membrane|integral component of membrane|integral component of plasma membrane
LYPD3	1	3.54413306974556	2.23221062524054e-15	3.89981580403002e-14	ENSG00000124466	27076	protein_coding	LY6/PLAUR domain containing 3 [Source:HGNC Symbol;Acc:HGNC:24880]		GO:0016020,GO:0005615,GO:0005886,GO:0005576,GO:0031225,GO:0043236,GO:0007160,GO:0016021,GO:0046658	membrane|extracellular space|plasma membrane|extracellular region|anchored component of membrane|laminin binding|cell-matrix adhesion|integral component of membrane|anchored component of plasma membrane
SPART	1	0.812468082005788	1.98696808709721e-15	3.48299899213817e-14	ENSG00000133104	23111	protein_coding	spartin [Source:HGNC Symbol;Acc:HGNC:18514]		GO:0005737,GO:0005829,GO:0005886,GO:0051301,GO:0030496,GO:0005515,GO:0031625,GO:0030514,GO:0051881,GO:0005741,GO:0009838,GO:0034389,GO:0048698,GO:0050905,GO:0060612,GO:0005811,GO:0045202	cytoplasm|cytosol|plasma membrane|cell division|midbody|protein binding|ubiquitin protein ligase binding|negative regulation of BMP signaling pathway|regulation of mitochondrial membrane potential|mitochondrial outer membrane|abscission|lipid droplet organization|negative regulation of collateral sprouting in absence of injury|neuromuscular process|adipose tissue development|lipid droplet|synapse	path:hsa04144	Endocytosis
IRF2BPL	1	0.929189676061895	8.27492501565127e-13	1.23519792209565e-11	ENSG00000119669	64207	protein_coding	interferon regulatory factor 2 binding protein like [Source:HGNC Symbol;Acc:HGNC:14282]		GO:0005634,GO:0046872,GO:0016740,GO:0005654,GO:0016567,GO:0005615,GO:0061630,GO:0007399,GO:0000977,GO:0001228,GO:0005515,GO:0003674,GO:0045944,GO:0000122,GO:0046543	nucleus|metal ion binding|transferase activity|nucleoplasm|protein ubiquitination|extracellular space|ubiquitin protein ligase activity|nervous system development|RNA polymerase II regulatory region sequence-specific DNA binding|DNA-binding transcription activator activity, RNA polymerase II-specific|protein binding|molecular_function|positive regulation of transcription by RNA polymerase II|nega…
PELI2	1	0.88741677394177	1.0306732685585e-07	1.01054573540074e-06	ENSG00000139946	57161	protein_coding	pellino E3 ubiquitin protein ligase family member 2 [Source:HGNC Symbol;Acc:HGNC:8828]		GO:0061630,GO:0000209,GO:0008592,GO:0016740,GO:0016567,GO:0005515,GO:0005829,GO:0070498,GO:0008063,GO:0043123,GO:0043410,GO:0001934,GO:0034450	ubiquitin protein ligase activity|protein polyubiquitination|regulation of Toll signaling pathway|transferase activity|protein ubiquitination|protein binding|cytosol|interleukin-1-mediated signaling pathway|Toll signaling pathway|positive regulation of I-kappaB kinase/NF-kappaB signaling|positive regulation of MAPK cascade|positive regulation of protein phosphorylation|ubiquitin-ubiquitin ligase …
FSCN1	1	1.66512631714604	1.56271575759379e-25	4.20565878262429e-24	ENSG00000075618	6624	protein_coding	fascin actin-bundling protein 1 [Source:HGNC Symbol;Acc:HGNC:11148]		GO:0003723,GO:0005737,GO:0005829,GO:0007015,GO:0003779,GO:0051015,GO:0030036,GO:0005856,GO:0042995,GO:0005515,GO:0030054,GO:0016477,GO:0030674,GO:0008144,GO:0051017,GO:0051491,GO:0030027,GO:0030175,GO:0030426,GO:0045296,GO:0070062,GO:0032956,GO:0002102,GO:0001725,GO:0005938,GO:0071437,GO:0005902,GO:0001726,GO:0019221,GO:0015629,GO:0007043,GO:0005911,GO:0032534,GO:0010592,GO:0007163,GO:0030035,GO:…	RNA binding|cytoplasm|cytosol|actin filament organization|actin binding|actin filament binding|actin cytoskeleton organization|cytoskeleton|cell projection|protein binding|cell junction|cell migration|protein binding, bridging|drug binding|actin filament bundle assembly|positive regulation of filopodium assembly|lamellipodium|filopodium|growth cone|cadherin binding|extracellular exosome|regulatio…	path:hsa05206	MicroRNAs in cancer
PCSK1N	1	1.21170611355481	1.14399594999471e-12	1.69109029748613e-11	ENSG00000102109	27344	protein_coding	proprotein convertase subtilisin/kexin type 1 inhibitor [Source:HGNC Symbol;Acc:HGNC:17301]		GO:0005794,GO:0005576,GO:0007218,GO:0005615,GO:0004866,GO:0010951,GO:0005102,GO:0004867,GO:0002021,GO:0009409,GO:0016486,GO:0005802,GO:0030141	Golgi apparatus|extracellular region|neuropeptide signaling pathway|extracellular space|endopeptidase inhibitor activity|negative regulation of endopeptidase activity|signaling receptor binding|serine-type endopeptidase inhibitor activity|response to dietary excess|response to cold|peptide hormone processing|trans-Golgi network|secretory granule
AC109322.2	1	0.840827112732506	3.73807395198576e-06	3.0444424725552e-05	--	--	--	--	--	--	--	--	--
NRIP3	1	0.922303423559451	8.80387282662795e-15	1.48015870154988e-13	ENSG00000175352	56675	protein_coding	nuclear receptor interacting protein 3 [Source:HGNC Symbol;Acc:HGNC:1167]		GO:0005515,GO:0006508,GO:0004190	protein binding|proteolysis|aspartic-type endopeptidase activity
STX3	1	1.36633826734436	8.95876971472451e-16	1.59795287684518e-14	ENSG00000166900	6809	protein_coding	syntaxin 3 [Source:HGNC Symbol;Acc:HGNC:11438]		GO:0005623,GO:0016020,GO:0016021,GO:0006886,GO:0016192,GO:0006887,GO:0098793,GO:0016081,GO:0005484,GO:0061025,GO:0005886,GO:0005515,GO:0030027,GO:0070062,GO:0000149,GO:0031201,GO:0008284,GO:0006906,GO:0048278,GO:0012505,GO:0008021,GO:0031629,GO:0042581,GO:0042582,GO:0045785,GO:0019221,GO:0005911,GO:0042734,GO:0006836,GO:0098794,GO:2000010,GO:1903078,GO:0048787,GO:0050921,GO:0030426,GO:0043005,GO:…	cell|membrane|integral component of membrane|intracellular protein transport|vesicle-mediated transport|exocytosis|presynapse|synaptic vesicle docking|SNAP receptor activity|membrane fusion|plasma membrane|protein binding|lamellipodium|extracellular exosome|SNARE binding|SNARE complex|positive regulation of cell population proliferation|vesicle fusion|vesicle docking|endomembrane system|synaptic …	path:hsa04130,path:hsa04721	SNARE interactions in vesicular transport|Synaptic vesicle cycle
BTBD11	1	0.830253364825735	6.13420581858271e-05	0.000417769856576689	ENSG00000151136	121551	protein_coding	BTB domain containing 11 [Source:HGNC Symbol;Acc:HGNC:23844]		GO:0016020,GO:0016021,GO:0046982,GO:0060395,GO:0005515	membrane|integral component of membrane|protein heterodimerization activity|SMAD protein signal transduction|protein binding
AC015802.6	1	0.933546615668429	3.70518669223596e-05	0.000260745122327491	ENSG00000284526	--	protein_coding	novel protein
P2RY8	1	1.05302621953622	3.11931217186727e-18	6.33573500568889e-17	ENSG00000182162	286530	protein_coding	P2Y receptor family member 8 [Source:HGNC Symbol;Acc:HGNC:15524]		GO:0016020,GO:0016021,GO:0004930,GO:0007186,GO:0005886,GO:0007165,GO:0045028,GO:0035589,GO:0005887,GO:0035025,GO:0051482	membrane|integral component of membrane|G protein-coupled receptor activity|G protein-coupled receptor signaling pathway|plasma membrane|signal transduction|G protein-coupled purinergic nucleotide receptor activity|G protein-coupled purinergic nucleotide receptor signaling pathway|integral component of plasma membrane|positive regulation of Rho protein signal transduction|positive regulation of c…	path:hsa04080	Neuroactive ligand-receptor interaction
STMN1	1	3.26181968321647	1.55870903271705e-22	3.75825489502481e-21	ENSG00000117632	3925	protein_coding	stathmin 1 [Source:HGNC Symbol;Acc:HGNC:6510]		GO:0005737,GO:0005856,GO:0005515,GO:0007275,GO:0005874,GO:0030154,GO:0007399,GO:0031110,GO:0000281,GO:0007409,GO:0007420,GO:0031115,GO:0051272,GO:0005829,GO:0016020,GO:0043005,GO:0070062,GO:0009615,GO:0015631,GO:0007019,GO:0031175,GO:0051493,GO:0007165,GO:0035556,GO:0005622,GO:0007052,GO:0035024,GO:0051497,GO:0061436,GO:0070495,GO:1905098,GO:0048012	cytoplasm|cytoskeleton|protein binding|multicellular organism development|microtubule|cell differentiation|nervous system development|regulation of microtubule polymerization or depolymerization|mitotic cytokinesis|axonogenesis|brain development|negative regulation of microtubule polymerization|positive regulation of cellular component movement|cytosol|membrane|neuron projection|extracellular exo…	path:hsa04010,path:hsa05206	MAPK signaling pathway|MicroRNAs in cancer
GPR65	1	2.16618010233696	1.53557533622486e-49	7.4938123841555e-48	ENSG00000140030	8477	protein_coding	G protein-coupled receptor 65 [Source:HGNC Symbol;Acc:HGNC:4517]		GO:0016020,GO:0016021,GO:0004930,GO:0007186,GO:0005886,GO:0007165,GO:0006915,GO:0005887,GO:0006955,GO:0007275,GO:0035025,GO:0051482,GO:0090630,GO:0031532,GO:0051496,GO:0007189,GO:0010447	membrane|integral component of membrane|G protein-coupled receptor activity|G protein-coupled receptor signaling pathway|plasma membrane|signal transduction|apoptotic process|integral component of plasma membrane|immune response|multicellular organism development|positive regulation of Rho protein signal transduction|positive regulation of cytosolic calcium ion concentration involved in phospholi…
LEF1	1	0.991289439337947	1.30025943284966e-48	6.24551122069951e-47	ENSG00000138795	51176	protein_coding	lymphoid enhancer binding factor 1 [Source:HGNC Symbol;Acc:HGNC:6551]	HMG	GO:0045944,GO:0005737,GO:0005634,GO:0045893,GO:0071345,GO:0043066,GO:0008013,GO:0006357,GO:0003677,GO:0005515,GO:0043401,GO:0016055,GO:0043565,GO:0000978,GO:0000981,GO:0001228,GO:0003682,GO:0003700,GO:0008134,GO:0008301,GO:0044212,GO:0000122,GO:0001569,GO:0001756,GO:0001837,GO:0001944,GO:0002040,GO:0021542,GO:0021766,GO:0021861,GO:0021873,GO:0021943,GO:0022407,GO:0030111,GO:0030326,GO:0030509,GO:…	positive regulation of transcription by RNA polymerase II|cytoplasm|nucleus|positive regulation of transcription, DNA-templated|cellular response to cytokine stimulus|negative regulation of apoptotic process|beta-catenin binding|regulation of transcription by RNA polymerase II|DNA binding|protein binding|steroid hormone mediated signaling pathway|Wnt signaling pathway|sequence-specific DNA bindin…	path:hsa04310,path:hsa04390,path:hsa04520,path:hsa04916,path:hsa04934,path:hsa05200,path:hsa05210,path:hsa05213,path:hsa05215,path:hsa05216,path:hsa05217,path:hsa05221,path:hsa05224,path:hsa05225,path:hsa05226,path:hsa05412	Wnt signaling pathway|Hippo signaling pathway|Adherens junction|Melanogenesis|Cushing syndrome|Pathways in cancer|Colorectal cancer|Endometrial cancer|Prostate cancer|Thyroid cancer|Basal cell carcinoma|Acute myeloid leukemia|Breast cancer|Hepatocellular carcinoma|Gastric cancer|Arrhythmogenic right ventricular cardiomyopathy (ARVC)
CCDC107	1	0.593675291181255	1.75554549518009e-20	3.88715793521395e-19	ENSG00000159884	203260	protein_coding	coiled-coil domain containing 107 [Source:HGNC Symbol;Acc:HGNC:28465]		GO:0016020,GO:0016021	membrane|integral component of membrane
SERINC3	1	0.566919022307604	6.74137300070383e-06	5.30625791825292e-05	ENSG00000132824	10955	protein_coding	serine incorporator 3 [Source:HGNC Symbol;Acc:HGNC:11699]		GO:0016020,GO:0016021,GO:0006665,GO:0006658,GO:0005737,GO:0005794,GO:0005886,GO:0000139,GO:0048471,GO:0002376,GO:0045087,GO:0051607,GO:0009597,GO:0006564,GO:1902237	membrane|integral component of membrane|sphingolipid metabolic process|phosphatidylserine metabolic process|cytoplasm|Golgi apparatus|plasma membrane|Golgi membrane|perinuclear region of cytoplasm|immune system process|innate immune response|defense response to virus|detection of virus|L-serine biosynthetic process|positive regulation of endoplasmic reticulum stress-induced intrinsic apoptotic si…
TRIP10	1	1.05713657875719	7.55168919889044e-05	0.000506220737397511	ENSG00000125733	9322	protein_coding	thyroid hormone receptor interactor 10 [Source:HGNC Symbol;Acc:HGNC:12304]		GO:0043231,GO:0005654,GO:0006897,GO:0030036,GO:0005515,GO:0005737,GO:0016020,GO:0005794,GO:0005886,GO:0005856,GO:0042995,GO:0048471,GO:0008289,GO:0005764,GO:0042802,GO:0005829,GO:0070062,GO:0051056,GO:0001891,GO:0005938,GO:0007165,GO:0061024,GO:0007154	intracellular membrane-bounded organelle|nucleoplasm|endocytosis|actin cytoskeleton organization|protein binding|cytoplasm|membrane|Golgi apparatus|plasma membrane|cytoskeleton|cell projection|perinuclear region of cytoplasm|lipid binding|lysosome|identical protein binding|cytosol|extracellular exosome|regulation of small GTPase mediated signal transduction|phagocytic cup|cell cortex|signal trans…	path:hsa04910	Insulin signaling pathway
IL22	1	21.0391919635721	0	0	ENSG00000127318	50616	protein_coding	interleukin 22 [Source:HGNC Symbol;Acc:HGNC:14900]		GO:0005576,GO:0005615,GO:0005515,GO:0005125,GO:0006954,GO:0006953,GO:0019221,GO:0045518,GO:0051384	extracellular region|extracellular space|protein binding|cytokine activity|inflammatory response|acute-phase response|cytokine-mediated signaling pathway|interleukin-22 receptor binding|response to glucocorticoid	path:hsa04060,path:hsa04630,path:hsa04659,path:hsa05321	Cytokine-cytokine receptor interaction|Jak-STAT signaling pathway|Th17 cell differentiation|Inflammatory bowel disease (IBD)
USP3	1	0.630938229454682	1.1510221840979e-08	1.24273047080139e-07	ENSG00000140455	9960	protein_coding	ubiquitin specific peptidase 3 [Source:HGNC Symbol;Acc:HGNC:12626]		GO:0008270,GO:0016579,GO:0006511,GO:0036459,GO:0005634,GO:0046872,GO:0005654,GO:0016787,GO:0006325,GO:0000790,GO:0008233,GO:0008234,GO:0006508,GO:0006281,GO:0006974,GO:0007049,GO:0036464,GO:0016578,GO:0004843,GO:0090543,GO:0031647,GO:0042393,GO:0000278,GO:0000978,GO:1990841,GO:0000122	zinc ion binding|protein deubiquitination|ubiquitin-dependent protein catabolic process|thiol-dependent ubiquitinyl hydrolase activity|nucleus|metal ion binding|nucleoplasm|hydrolase activity|chromatin organization|nuclear chromatin|peptidase activity|cysteine-type peptidase activity|proteolysis|DNA repair|cellular response to DNA damage stimulus|cell cycle|cytoplasmic ribonucleoprotein granule|h…
PI4KB	1	0.720210278881219	0.000176275185672318	0.00111162096326542	ENSG00000143393	5298	protein_coding	phosphatidylinositol 4-kinase beta [Source:HGNC Symbol;Acc:HGNC:8984]		GO:0046854,GO:0016301,GO:0048015,GO:0016740,GO:0016310,GO:0005515,GO:0005737,GO:0016020,GO:0000166,GO:0005524,GO:0005783,GO:0005794,GO:0005739,GO:0000139,GO:0048471,GO:0005741,GO:0005829,GO:0012505,GO:0004430,GO:0007165,GO:0006661,GO:0030867,GO:0071889,GO:0005768,GO:0006898	phosphatidylinositol phosphorylation|kinase activity|phosphatidylinositol-mediated signaling|transferase activity|phosphorylation|protein binding|cytoplasm|membrane|nucleotide binding|ATP binding|endoplasmic reticulum|Golgi apparatus|mitochondrion|Golgi membrane|perinuclear region of cytoplasm|mitochondrial outer membrane|cytosol|endomembrane system|1-phosphatidylinositol 4-kinase activity|signal…	path:hsa00562,path:hsa04070	Inositol phosphate metabolism|Phosphatidylinositol signaling system
GLIPR1	1	1.48916995044713	1.76949011384929e-39	7.06271621123203e-38	ENSG00000139278	11010	protein_coding	GLI pathogenesis related 1 [Source:HGNC Symbol;Acc:HGNC:17001]		GO:0016020,GO:0016021,GO:0005576,GO:0005615,GO:0005886,GO:0043312,GO:0035577,GO:0019216	membrane|integral component of membrane|extracellular region|extracellular space|plasma membrane|neutrophil degranulation|azurophil granule membrane|regulation of lipid metabolic process
GCLM	1	0.819813610528155	7.72367952664038e-07	6.87653598527279e-06	ENSG00000023909	2730	protein_coding	glutamate-cysteine ligase modifier subunit [Source:HGNC Symbol;Acc:HGNC:4312]		GO:0005829,GO:0006750,GO:0006979,GO:0097746,GO:0042493,GO:0030234,GO:0006536,GO:0004357,GO:0017109,GO:0035226,GO:0046982,GO:0006534,GO:0006749,GO:0007568,GO:0007584,GO:0008637,GO:0014823,GO:0035229,GO:0035729,GO:0035733,GO:0043524,GO:0044344,GO:0044752,GO:0051409,GO:0051900,GO:0071333,GO:0071372,GO:0097069,GO:1990830,GO:2001237	cytosol|glutathione biosynthetic process|response to oxidative stress|regulation of blood vessel diameter|response to drug|enzyme regulator activity|glutamate metabolic process|glutamate-cysteine ligase activity|glutamate-cysteine ligase complex|glutamate-cysteine ligase catalytic subunit binding|protein heterodimerization activity|cysteine metabolic process|glutathione metabolic process|aging|re…	path:hsa00270,path:hsa00480,path:hsa04216	Cysteine and methionine metabolism|Glutathione metabolism|Ferroptosis
FARP1	1	1.28856450968942	0.000838826151021741	0.00465603214339502	ENSG00000152767	10160	protein_coding	FERM, ARH/RhoGEF and pleckstrin domain protein 1 [Source:HGNC Symbol;Acc:HGNC:3591]		GO:0005089,GO:0035023,GO:0005856,GO:0008092,GO:0005737,GO:0016020,GO:0005829,GO:0005886,GO:0042995,GO:0007275,GO:0030054,GO:0045202,GO:0005085,GO:0030425,GO:0031234,GO:0030175,GO:0043197,GO:0010923,GO:0043005,GO:0007416,GO:0048813,GO:0030676,GO:0048365,GO:0098942,GO:0098974,GO:1905606,GO:0098890,GO:0098978	Rho guanyl-nucleotide exchange factor activity|regulation of Rho protein signal transduction|cytoskeleton|cytoskeletal protein binding|cytoplasm|membrane|cytosol|plasma membrane|cell projection|multicellular organism development|cell junction|synapse|guanyl-nucleotide exchange factor activity|dendrite|extrinsic component of cytoplasmic side of plasma membrane|filopodium|dendritic spine|negative r…
CORO7	1	0.840391385246946	7.60661306477997e-07	6.77560585991754e-06	ENSG00000262246	79585	protein_coding	coronin 7 [Source:HGNC Symbol;Acc:HGNC:26161]		GO:0005737,GO:0016020,GO:0016021,GO:0015031,GO:0003779,GO:0005794,GO:0005829,GO:0005515,GO:0000139,GO:0031410,GO:0051015,GO:0005802,GO:0030041,GO:0006895,GO:0007015	cytoplasm|membrane|integral component of membrane|protein transport|actin binding|Golgi apparatus|cytosol|protein binding|Golgi membrane|cytoplasmic vesicle|actin filament binding|trans-Golgi network|actin filament polymerization|Golgi to endosome transport|actin filament organization
AP001033.2	1	0.745135634033784	6.00401949297913e-07	5.41397185174992e-06	--	--	--	--	--	--	--	--	--
KCTD20	1	0.747796755234616	4.47818390632262e-16	8.10613299482266e-15	ENSG00000112078	222658	protein_coding	potassium channel tetramerization domain containing 20 [Source:HGNC Symbol;Acc:HGNC:21052]		GO:0005737,GO:0042327,GO:0005515,GO:0016020,GO:0016021	cytoplasm|positive regulation of phosphorylation|protein binding|membrane|integral component of membrane
THBS1	1	6.88664102630827	6.03819995754044e-33	2.03315691486603e-31	ENSG00000137801	7057	protein_coding	thrombospondin 1 [Source:HGNC Symbol;Acc:HGNC:11785]		GO:0005615,GO:0006954,GO:0050840,GO:0008201,GO:0016525,GO:0043536,GO:0043537,GO:0045766,GO:0090051,GO:1903588,GO:0008284,GO:1903671,GO:0010595,GO:0001937,GO:0040037,GO:0010596,GO:0009749,GO:0030335,GO:0001953,GO:0043032,GO:0045727,GO:0030511,GO:0010763,GO:0043066,GO:0005783,GO:0005509,GO:0007155,GO:0005576,GO:0005515,GO:0009986,GO:0006986,GO:0070062,GO:0062023,GO:0016529,GO:0002576,GO:0000187,GO:…	extracellular space|inflammatory response|extracellular matrix binding|heparin binding|negative regulation of angiogenesis|positive regulation of blood vessel endothelial cell migration|negative regulation of blood vessel endothelial cell migration|positive regulation of angiogenesis|negative regulation of cell migration involved in sprouting angiogenesis|negative regulation of blood vessel endot…	path:hsa04015,path:hsa04115,path:hsa04145,path:hsa04151,path:hsa04350,path:hsa04510,path:hsa04512,path:hsa05144,path:hsa05165,path:hsa05205,path:hsa05206,path:hsa05219	Rap1 signaling pathway|p53 signaling pathway|Phagosome|PI3K-Akt signaling pathway|TGF-beta signaling pathway|Focal adhesion|ECM-receptor interaction|Malaria|Human papillomavirus infection|Proteoglycans in cancer|MicroRNAs in cancer|Bladder cancer
WNT7A	1	0.938101423317345	5.86350580711582e-05	0.000400541575300945	ENSG00000154764	7476	protein_coding	Wnt family member 7A [Source:HGNC Symbol;Acc:HGNC:12786]		GO:0045944,GO:0045893,GO:0005102,GO:0098793,GO:0005576,GO:0007275,GO:0005515,GO:0016055,GO:0005615,GO:0005886,GO:0030182,GO:0005788,GO:0030666,GO:0071560,GO:0005796,GO:0005109,GO:0048018,GO:0045165,GO:0060070,GO:0005125,GO:0000578,GO:0001502,GO:0001525,GO:0002062,GO:0007269,GO:0007409,GO:0007548,GO:0008284,GO:0009953,GO:0010595,GO:0010628,GO:0014719,GO:0014834,GO:0021707,GO:0021846,GO:0022009,GO:…	positive regulation of transcription by RNA polymerase II|positive regulation of transcription, DNA-templated|signaling receptor binding|presynapse|extracellular region|multicellular organism development|protein binding|Wnt signaling pathway|extracellular space|plasma membrane|neuron differentiation|endoplasmic reticulum lumen|endocytic vesicle membrane|cellular response to transforming growth fa…	path:hsa04150,path:hsa04310,path:hsa04390,path:hsa04550,path:hsa04916,path:hsa04934,path:hsa05165,path:hsa05166,path:hsa05200,path:hsa05205,path:hsa05217,path:hsa05224,path:hsa05225,path:hsa05226	mTOR signaling pathway|Wnt signaling pathway|Hippo signaling pathway|Signaling pathways regulating pluripotency of stem cells|Melanogenesis|Cushing syndrome|Human papillomavirus infection|Human T-cell leukemia virus 1 infection|Pathways in cancer|Proteoglycans in cancer|Basal cell carcinoma|Breast cancer|Hepatocellular carcinoma|Gastric cancer
GPAT3	1	2.81484435221003	2.70505118834245e-09	3.10758250296679e-08	ENSG00000138678	84803	protein_coding	glycerol-3-phosphate acyltransferase 3 [Source:HGNC Symbol;Acc:HGNC:28157]		GO:0016020,GO:0016021,GO:0016740,GO:0005783,GO:0005789,GO:0016746,GO:0006629,GO:0008654,GO:0003841,GO:0016024,GO:0006654,GO:0032006,GO:0019432,GO:0004366,GO:0102420	membrane|integral component of membrane|transferase activity|endoplasmic reticulum|endoplasmic reticulum membrane|transferase activity, transferring acyl groups|lipid metabolic process|phospholipid biosynthetic process|1-acylglycerol-3-phosphate O-acyltransferase activity|CDP-diacylglycerol biosynthetic process|phosphatidic acid biosynthetic process|regulation of TOR signaling|triglyceride biosyn…	path:hsa00561,path:hsa00564	Glycerolipid metabolism|Glycerophospholipid metabolism
TCEA3	1	0.930546477544563	4.08854500504075e-14	6.60392037641203e-13	ENSG00000204219	6920	protein_coding	transcription elongation factor A3 [Source:HGNC Symbol;Acc:HGNC:11615]		GO:0005634,GO:0003676,GO:0008270,GO:0046872,GO:0006355,GO:0003677,GO:0006351	nucleus|nucleic acid binding|zinc ion binding|metal ion binding|regulation of transcription, DNA-templated|DNA binding|transcription, DNA-templated
KIAA0895	1	0.77992000808493	0.000896225437874841	0.00494986377722303	ENSG00000164542	23366	protein_coding	KIAA0895 [Source:HGNC Symbol;Acc:HGNC:22206]
CAPN2	1	0.696981091696874	4.14427286037692e-07	3.80447782700416e-06	ENSG00000162909	824	protein_coding	calpain 2 [Source:HGNC Symbol;Acc:HGNC:1479]		GO:0016787,GO:0005509,GO:0008233,GO:0008234,GO:0006508,GO:0004198,GO:0051493,GO:0005622,GO:0005737,GO:0016020,GO:0046872,GO:0005829,GO:0005886,GO:0005515,GO:0005925,GO:0030425,GO:0071230,GO:0070062,GO:0005783,GO:0022617,GO:0045121,GO:0005794,GO:0008092,GO:0051603,GO:0019899,GO:0046982,GO:0001666,GO:0001824,GO:0007520,GO:0007565,GO:0010666,GO:0032675,GO:0035458,GO:0042542,GO:0048266,GO:0071222,GO:…	hydrolase activity|calcium ion binding|peptidase activity|cysteine-type peptidase activity|proteolysis|calcium-dependent cysteine-type endopeptidase activity|regulation of cytoskeleton organization|intracellular|cytoplasm|membrane|metal ion binding|cytosol|plasma membrane|protein binding|focal adhesion|dendrite|cellular response to amino acid stimulus|extracellular exosome|endoplasmic reticulum|e…	path:hsa04141,path:hsa04210,path:hsa04217,path:hsa04218,path:hsa04510,path:hsa05010	Protein processing in endoplasmic reticulum|Apoptosis|Necroptosis|Cellular senescence|Focal adhesion|Alzheimer disease
FNIP2	1	1.16931563646019	9.82382611645074e-07	8.62672408081126e-06	ENSG00000052795	57600	protein_coding	folliculin interacting protein 2 [Source:HGNC Symbol;Acc:HGNC:29280]		GO:0005737,GO:0006974,GO:0043086,GO:0005515,GO:0000122,GO:0033138,GO:0031334,GO:0006468,GO:0051087,GO:0001932,GO:0008630,GO:0042030,GO:0010823,GO:1904262	cytoplasm|cellular response to DNA damage stimulus|negative regulation of catalytic activity|protein binding|negative regulation of transcription by RNA polymerase II|positive regulation of peptidyl-serine phosphorylation|positive regulation of protein complex assembly|protein phosphorylation|chaperone binding|regulation of protein phosphorylation|intrinsic apoptotic signaling pathway in response…	path:hsa04150	mTOR signaling pathway
MAGI3	1	0.871024410931732	5.04364605404225e-07	4.58981823033318e-06	ENSG00000081026	260425	protein_coding	membrane associated guanylate kinase, WW and PDZ domain containing 3 [Source:HGNC Symbol;Acc:HGNC:29647]		GO:0005634,GO:0016020,GO:0000166,GO:0005524,GO:0007165,GO:0005886,GO:0030054,GO:0005515,GO:0006915,GO:0060090,GO:0046328,GO:0005737,GO:0005911,GO:0005923,GO:0016032,GO:0046037,GO:0046710,GO:0035556,GO:0004385	nucleus|membrane|nucleotide binding|ATP binding|signal transduction|plasma membrane|cell junction|protein binding|apoptotic process|molecular adaptor activity|regulation of JNK cascade|cytoplasm|cell-cell junction|bicellular tight junction|viral process|GMP metabolic process|GDP metabolic process|intracellular signal transduction|guanylate kinase activity	path:hsa04015	Rap1 signaling pathway
APLP2	1	0.667471466717902	1.59576339995893e-07	1.53782349136116e-06	ENSG00000084234	334	protein_coding	amyloid beta precursor like protein 2 [Source:HGNC Symbol;Acc:HGNC:598]		GO:0005634,GO:0016020,GO:0016021,GO:0046872,GO:0003677,GO:0004867,GO:0010951,GO:0005886,GO:0005515,GO:0007186,GO:0008201,GO:0042802,GO:0046914,GO:0030414,GO:0010466,GO:0070062,GO:0044267,GO:0043687,GO:0002576,GO:0005788,GO:0031092	nucleus|membrane|integral component of membrane|metal ion binding|DNA binding|serine-type endopeptidase inhibitor activity|negative regulation of endopeptidase activity|plasma membrane|protein binding|G protein-coupled receptor signaling pathway|heparin binding|identical protein binding|transition metal ion binding|peptidase inhibitor activity|negative regulation of peptidase activity|extracellul…
SBNO1	1	0.674171826506778	0.000651199326905427	0.00369470571447303	ENSG00000139697	55206	protein_coding	strawberry notch homolog 1 [Source:HGNC Symbol;Acc:HGNC:22973]		GO:0006355,GO:0005634,GO:0042393,GO:0003674,GO:0008150,GO:0005575,GO:0031490	regulation of transcription, DNA-templated|nucleus|histone binding|molecular_function|biological_process|cellular_component|chromatin DNA binding
RIMS2	1	2.06108962350486	0.000400263889971269	0.00237478661644325	ENSG00000176406	9699	protein_coding	regulating synaptic membrane exocytosis 2 [Source:HGNC Symbol;Acc:HGNC:17283]		GO:0005515,GO:0016020,GO:0006886,GO:0006887,GO:0017137,GO:0017157,GO:0048786,GO:0048791,GO:0046872,GO:0005886,GO:0030054,GO:0045202,GO:0030154,GO:0044325,GO:0042391,GO:0070062,GO:0042734,GO:2000463,GO:0097151,GO:0098831,GO:0010628,GO:0050806,GO:1903861,GO:2000300,GO:0019933,GO:0017156,GO:0048167,GO:0048788,GO:0030073,GO:0061669	protein binding|membrane|intracellular protein transport|exocytosis|Rab GTPase binding|regulation of exocytosis|presynaptic active zone|calcium ion-regulated exocytosis of neurotransmitter|metal ion binding|plasma membrane|cell junction|synapse|cell differentiation|ion channel binding|regulation of membrane potential|extracellular exosome|presynaptic membrane|positive regulation of excitatory pos…	path:hsa04911	Insulin secretion
WDR66	1	1.29931698560949	0.000743269503890359	0.00417245507851089	ENSG00000158023	144406	protein_coding	WD repeat domain 66 [Source:HGNC Symbol;Acc:HGNC:28506]		GO:0005737,GO:0031514,GO:0005856,GO:0042995,GO:0005929,GO:0003341,GO:0005930,GO:0036126,GO:0030317,GO:0001536,GO:0005515	cytoplasm|motile cilium|cytoskeleton|cell projection|cilium|cilium movement|axoneme|sperm flagellum|flagellated sperm motility|radial spoke stalk|protein binding
AP005131.1	1	0.865921190767132	7.82140775620431e-16	1.39952217122922e-14	ENSG00000267136	--	lncRNA	novel transcript, antisense C18orf1
NELL2	1	1.18322466276702	1.09056030641307e-20	2.43833828802839e-19	ENSG00000184613	4753	protein_coding	neural EGFL like 2 [Source:HGNC Symbol;Acc:HGNC:7751]		GO:0005509,GO:0005515,GO:0005576,GO:0005737,GO:0008201,GO:0005080,GO:0070050	calcium ion binding|protein binding|extracellular region|cytoplasm|heparin binding|protein kinase C binding|neuron cellular homeostasis
KIF19	1	1.24630079737586	1.39320741237576e-08	1.49101709065396e-07	ENSG00000196169	124602	protein_coding	kinesin family member 19 [Source:HGNC Symbol;Acc:HGNC:26735]		GO:0000166,GO:0005524,GO:0003774,GO:0003777,GO:0008017,GO:0005874,GO:0007018,GO:0005737,GO:0005856,GO:0042995,GO:0016887,GO:0005929,GO:0005871,GO:0008574,GO:0060404,GO:0070462,GO:0005930	nucleotide binding|ATP binding|motor activity|microtubule motor activity|microtubule binding|microtubule|microtubule-based movement|cytoplasm|cytoskeleton|cell projection|ATPase activity|cilium|kinesin complex|ATP-dependent microtubule motor activity, plus-end-directed|axonemal microtubule depolymerization|plus-end specific microtubule depolymerization|axoneme
AL138778.1	1	0.896501586464464	7.57646798432431e-05	0.000507329499989488	--	--	--	--	--	--	--	--	--
SNRNP35	1	0.769905753880067	9.95569012137166e-10	1.18538781435369e-08	ENSG00000184209	11066	protein_coding	small nuclear ribonucleoprotein U11/U12 subunit 35 [Source:HGNC Symbol;Acc:HGNC:30852]		GO:0003676,GO:0003723,GO:0006397,GO:0008380,GO:0005634,GO:0005730,GO:0005681,GO:0003729,GO:0005654,GO:0000398,GO:0005689	nucleic acid binding|RNA binding|mRNA processing|RNA splicing|nucleus|nucleolus|spliceosomal complex|mRNA binding|nucleoplasm|mRNA splicing, via spliceosome|U12-type spliceosomal complex
KLF5	1	1.6830890796558	3.31191215154022e-16	6.04283632395432e-15	ENSG00000102554	688	protein_coding	Kruppel like factor 5 [Source:HGNC Symbol;Acc:HGNC:6349]	zf-C2H2	GO:0003676,GO:0005634,GO:0005794,GO:0043231,GO:0046872,GO:0005654,GO:0006355,GO:0003677,GO:0003700,GO:0005515,GO:0000981,GO:0006357,GO:0000790,GO:0000978,GO:0001228,GO:0045944,GO:0006366,GO:1902895,GO:0008134,GO:0043426,GO:0043565,GO:0000122,GO:0001525,GO:0008284,GO:0010468,GO:0014816,GO:0014901,GO:0014908,GO:0030033,GO:0032534,GO:0035914,GO:0043403,GO:0045600,GO:0045893,GO:0060576,GO:0061586,GO:…	nucleic acid binding|nucleus|Golgi apparatus|intracellular membrane-bounded organelle|metal ion binding|nucleoplasm|regulation of transcription, DNA-templated|DNA binding|DNA-binding transcription factor activity|protein binding|DNA-binding transcription factor activity, RNA polymerase II-specific|regulation of transcription by RNA polymerase II|nuclear chromatin|RNA polymerase II proximal promot…
KLF7	1	1.04226960868696	1.95006481796126e-06	1.6476067036519e-05	ENSG00000118263	8609	protein_coding	Kruppel like factor 7 [Source:HGNC Symbol;Acc:HGNC:6350]	zf-C2H2	GO:0003676,GO:0005634,GO:0046872,GO:0003677,GO:0003700,GO:0007409,GO:0007411,GO:0045893,GO:0048813,GO:0000981,GO:0006357,GO:0000122,GO:0000790,GO:0000978,GO:0001228,GO:0045944,GO:0003713,GO:0008270,GO:0042593,GO:0045604,GO:0061179,GO:1904178	nucleic acid binding|nucleus|metal ion binding|DNA binding|DNA-binding transcription factor activity|axonogenesis|axon guidance|positive regulation of transcription, DNA-templated|dendrite morphogenesis|DNA-binding transcription factor activity, RNA polymerase II-specific|regulation of transcription by RNA polymerase II|negative regulation of transcription by RNA polymerase II|nuclear chromatin|R…
NBPF9	1	0.765802608966131	0.000249937410125635	0.00153747212571569	ENSG00000269713	400818	protein_coding	NBPF member 9 [Source:HGNC Symbol;Acc:HGNC:31991]		GO:0005737	cytoplasm
CD5	1	1.10423756459484	7.14307635835351e-38	2.76075752684368e-36	ENSG00000110448	921	protein_coding	CD5 molecule [Source:HGNC Symbol;Acc:HGNC:1685]		GO:0016020,GO:0016021,GO:0005886,GO:0005044,GO:0006897,GO:0031295,GO:0005887,GO:0005515,GO:0008283,GO:0038023,GO:0004888,GO:0008037,GO:0097190,GO:0009897	membrane|integral component of membrane|plasma membrane|scavenger receptor activity|endocytosis|T cell costimulation|integral component of plasma membrane|protein binding|cell population proliferation|signaling receptor activity|transmembrane signaling receptor activity|cell recognition|apoptotic signaling pathway|external side of plasma membrane	path:hsa04640	Hematopoietic cell lineage
RBMS1	1	0.694370613259958	2.12417681994541e-98	1.96827837434992e-96	ENSG00000153250	5937	protein_coding	RNA binding motif single stranded interacting protein 1 [Source:HGNC Symbol;Acc:HGNC:9907]		GO:0003676,GO:0003723,GO:0005634,GO:0005829,GO:0003677,GO:0005515,GO:0006260,GO:1990904,GO:0003690,GO:0003697,GO:0006396	nucleic acid binding|RNA binding|nucleus|cytosol|DNA binding|protein binding|DNA replication|ribonucleoprotein complex|double-stranded DNA binding|single-stranded DNA binding|RNA processing
TMEM158	1	1.0408836876141	0.00156257053887061	0.00822664618716965	ENSG00000249992	25907	protein_coding	transmembrane protein 158 (gene/pseudogene) [Source:HGNC Symbol;Acc:HGNC:30293]		GO:0016020,GO:0016021,GO:0042277	membrane|integral component of membrane|peptide binding
FXYD1	1	1.51132613310255	8.04396782874501e-18	1.59835649565633e-16	ENSG00000266964	5348	protein_coding	FXYD domain containing ion transport regulator 1 [Source:HGNC Symbol;Acc:HGNC:4025]		GO:0008016,GO:0016020,GO:0016021,GO:0006811,GO:0006813,GO:0005886,GO:0006814,GO:0005901,GO:0099106,GO:0043269,GO:1902476,GO:0017080,GO:2000649,GO:0034220,GO:0042383,GO:0005254,GO:0016324,GO:0005887,GO:0044325,GO:0006821,GO:0006936,GO:0010734,GO:0086036,GO:1903278,GO:1903779,GO:0005890,GO:0014704,GO:0030315	regulation of heart contraction|membrane|integral component of membrane|ion transport|potassium ion transport|plasma membrane|sodium ion transport|caveola|ion channel regulator activity|regulation of ion transport|chloride transmembrane transport|sodium channel regulator activity|regulation of sodium ion transmembrane transporter activity|ion transmembrane transport|sarcolemma|chloride channel ac…	path:hsa04024	cAMP signaling pathway
NPAS3	1	0.872398057778678	0.00170860764059137	0.00893509762155802	ENSG00000151322	64067	protein_coding	neuronal PAS domain protein 3 [Source:HGNC Symbol;Acc:HGNC:19311]		GO:0005634,GO:0005829,GO:0005654,GO:0046983,GO:0006355,GO:0005515,GO:0003677,GO:0045893,GO:0000981,GO:0006357,GO:0045944,GO:0000790,GO:0046982	nucleus|cytosol|nucleoplasm|protein dimerization activity|regulation of transcription, DNA-templated|protein binding|DNA binding|positive regulation of transcription, DNA-templated|DNA-binding transcription factor activity, RNA polymerase II-specific|regulation of transcription by RNA polymerase II|positive regulation of transcription by RNA polymerase II|nuclear chromatin|protein heterodimerizat…
PCNA	1	1.72194526344358	0.00112475516856692	0.00609883909995818	ENSG00000132646	5111	protein_coding	proliferating cell nuclear antigen [Source:HGNC Symbol;Acc:HGNC:8729]		GO:0005634,GO:0005654,GO:0003677,GO:0006275,GO:0005515,GO:0006281,GO:0006974,GO:0016604,GO:0006260,GO:0042802,GO:0016567,GO:0006977,GO:0070062,GO:0003682,GO:0000784,GO:0045739,GO:0016032,GO:0000785,GO:0030855,GO:0030971,GO:0070182,GO:0019899,GO:0019985,GO:0045740,GO:0005813,GO:0034644,GO:0006283,GO:0003684,GO:0043596,GO:0042276,GO:0000083,GO:0006298,GO:0042769,GO:0035035,GO:0006296,GO:0033683,GO:…	nucleus|nucleoplasm|DNA binding|regulation of DNA replication|protein binding|DNA repair|cellular response to DNA damage stimulus|nuclear body|DNA replication|identical protein binding|protein ubiquitination|DNA damage response, signal transduction by p53 class mediator resulting in cell cycle arrest|extracellular exosome|chromatin binding|nuclear chromosome, telomeric region|positive regulation …	path:hsa03030,path:hsa03410,path:hsa03420,path:hsa03430,path:hsa04110,path:hsa04530,path:hsa05161,path:hsa05166	DNA replication|Base excision repair|Nucleotide excision repair|Mismatch repair|Cell cycle|Tight junction|Hepatitis B|Human T-cell leukemia virus 1 infection
LINC02754	1	0.844380834575053	2.59178103186971e-05	0.000186919758714213	--	--	--	--	--	--	--	--	--
GPHN	1	0.765871870461246	0.00043051854957229	0.00253701649217443	ENSG00000171723	10243	protein_coding	gephyrin [Source:HGNC Symbol;Acc:HGNC:15465]		GO:0005737,GO:0016020,GO:0046872,GO:0000166,GO:0005524,GO:0016740,GO:0006777,GO:0005886,GO:0055114,GO:0005856,GO:0042995,GO:0005515,GO:0003824,GO:0008152,GO:0030054,GO:0045202,GO:0045211,GO:0030425,GO:0005829,GO:0014069,GO:0061598,GO:0061599,GO:0032324,GO:0098970,GO:0097112,GO:0008940,GO:0043546,GO:0007529,GO:0010038,GO:0018315,GO:0072579,GO:0099572,GO:0099634	cytoplasm|membrane|metal ion binding|nucleotide binding|ATP binding|transferase activity|Mo-molybdopterin cofactor biosynthetic process|plasma membrane|oxidation-reduction process|cytoskeleton|cell projection|protein binding|catalytic activity|metabolic process|cell junction|synapse|postsynaptic membrane|dendrite|cytosol|postsynaptic density|molybdopterin adenylyltransferase activity|molybdopteri…	path:hsa00790,path:hsa04727	Folate biosynthesis|GABAergic synapse
TRIM24	1	0.987555788580415	0.000610981080009789	0.00348000599275417	ENSG00000122779	8805	protein_coding	tripartite motif containing 24 [Source:HGNC Symbol;Acc:HGNC:11812]		GO:0005634,GO:0005737,GO:0008270,GO:0046872,GO:0016740,GO:0005654,GO:0016567,GO:0003677,GO:0005515,GO:0004842,GO:0003713,GO:0005829,GO:0003682,GO:0031647,GO:0042981,GO:0005102,GO:0006366,GO:0002039,GO:0030163,GO:0004672,GO:0016922,GO:0034056,GO:0043565,GO:0061630,GO:0070577,GO:0006468,GO:0008285,GO:0010628,GO:0045892,GO:0045893,GO:0046777,GO:0055074,GO:0070562,GO:0071391,GO:1901796,GO:0005719,GO:…	nucleus|cytoplasm|zinc ion binding|metal ion binding|transferase activity|nucleoplasm|protein ubiquitination|DNA binding|protein binding|ubiquitin-protein transferase activity|transcription coactivator activity|cytosol|chromatin binding|regulation of protein stability|regulation of apoptotic process|signaling receptor binding|transcription by RNA polymerase II|p53 binding|protein catabolic proces…
KCTD5	1	0.720163865639713	0.000537345263374206	0.00310162024676854	ENSG00000167977	54442	protein_coding	potassium channel tetramerization domain containing 5 [Source:HGNC Symbol;Acc:HGNC:21423]		GO:0005634,GO:0005737,GO:0005829,GO:0051260,GO:0005515,GO:0042802,GO:0043161,GO:0016032,GO:0044877,GO:0031463,GO:0097602	nucleus|cytoplasm|cytosol|protein homooligomerization|protein binding|identical protein binding|proteasome-mediated ubiquitin-dependent protein catabolic process|viral process|protein-containing complex binding|Cul3-RING ubiquitin ligase complex|cullin family protein binding
WAC	1	0.567678806277867	3.69524767705663e-11	4.88795663996926e-10	ENSG00000095787	51322	protein_coding	WW domain containing adaptor with coiled-coil [Source:HGNC Symbol;Acc:HGNC:17327]		GO:0005634,GO:0016607,GO:0005654,GO:0006325,GO:0005515,GO:0006974,GO:0045893,GO:0010390,GO:0016567,GO:0003682,GO:0016239,GO:0032435,GO:0000993,GO:0044783,GO:0071894,GO:0005681	nucleus|nuclear speck|nucleoplasm|chromatin organization|protein binding|cellular response to DNA damage stimulus|positive regulation of transcription, DNA-templated|histone monoubiquitination|protein ubiquitination|chromatin binding|positive regulation of macroautophagy|negative regulation of proteasomal ubiquitin-dependent protein catabolic process|RNA polymerase II complex binding|G1 DNA damag…
FBRS	1	0.665585369192489	0.000130862408752779	0.000844445525874551	ENSG00000156860	64319	protein_coding	fibrosin [Source:HGNC Symbol;Acc:HGNC:20442]
GNAI3	1	0.558515657769219	3.47214750754879e-11	4.6078343337126e-10	ENSG00000065135	2773	protein_coding	G protein subunit alpha i3 [Source:HGNC Symbol;Acc:HGNC:4387]		GO:0005737,GO:0016020,GO:0046872,GO:0005634,GO:0005813,GO:0000166,GO:0007186,GO:0005730,GO:0005789,GO:0007165,GO:0003924,GO:0005525,GO:0005765,GO:0051301,GO:0007193,GO:0005886,GO:0005856,GO:0005515,GO:0005834,GO:0007049,GO:0019001,GO:0031683,GO:0000139,GO:0007188,GO:0005815,GO:0030496,GO:0070062,GO:0001664,GO:0006457,GO:0046039,GO:0019003,GO:0007212,GO:0016239,GO:0007194,GO:0019904,GO:0031821,GO:…	cytoplasm|membrane|metal ion binding|nucleus|centrosome|nucleotide binding|G protein-coupled receptor signaling pathway|nucleolus|endoplasmic reticulum membrane|signal transduction|GTPase activity|GTP binding|lysosomal membrane|cell division|adenylate cyclase-inhibiting G protein-coupled receptor signaling pathway|plasma membrane|cytoskeleton|protein binding|heterotrimeric G-protein complex|cell …	path:hsa04015,path:hsa04022,path:hsa04024,path:hsa04062,path:hsa04071,path:hsa04261,path:hsa04360,path:hsa04371,path:hsa04540,path:hsa04611,path:hsa04670,path:hsa04713,path:hsa04723,path:hsa04724,path:hsa04725,path:hsa04726,path:hsa04727,path:hsa04728,path:hsa04730,path:hsa04914,path:hsa04915,path:hsa04916,path:hsa04921,path:hsa04923,path:hsa04924,path:hsa04926,path:hsa04928,path:hsa04934,path:hs…	Rap1 signaling pathway|cGMP-PKG signaling pathway|cAMP signaling pathway|Chemokine signaling pathway|Sphingolipid signaling pathway|Adrenergic signaling in cardiomyocytes|Axon guidance|Apelin signaling pathway|Gap junction|Platelet activation|Leukocyte transendothelial migration|Circadian entrainment|Retrograde endocannabinoid signaling|Glutamatergic synapse|Cholinergic synapse|Serotonergic synap…
CDK17	1	0.914400630282721	5.27383144382885e-24	1.34984269003902e-22	ENSG00000059758	5128	protein_coding	cyclin dependent kinase 17 [Source:HGNC Symbol;Acc:HGNC:8750]		GO:0000166,GO:0004672,GO:0004674,GO:0005524,GO:0016301,GO:0016740,GO:0006468,GO:0016310,GO:0005515,GO:0051726,GO:0005634,GO:0005737,GO:0004693	nucleotide binding|protein kinase activity|protein serine/threonine kinase activity|ATP binding|kinase activity|transferase activity|protein phosphorylation|phosphorylation|protein binding|regulation of cell cycle|nucleus|cytoplasm|cyclin-dependent protein serine/threonine kinase activity
TARS	1	1.2580092658874	3.8811631752489e-13	5.93376998234274e-12	ENSG00000113407	6897	protein_coding	threonyl-tRNA synthetase [Source:HGNC Symbol;Acc:HGNC:11572]		GO:0003723,GO:0005737,GO:0006412,GO:0000166,GO:0005524,GO:0005829,GO:0042803,GO:0015629,GO:0016874,GO:0005515,GO:0004812,GO:0006418,GO:0000049,GO:0043039,GO:0070062,GO:0004829,GO:0006435	RNA binding|cytoplasm|translation|nucleotide binding|ATP binding|cytosol|protein homodimerization activity|actin cytoskeleton|ligase activity|protein binding|aminoacyl-tRNA ligase activity|tRNA aminoacylation for protein translation|tRNA binding|tRNA aminoacylation|extracellular exosome|threonine-tRNA ligase activity|threonyl-tRNA aminoacylation	path:hsa00970	Aminoacyl-tRNA biosynthesis
TSC22D2	1	1.09468887127473	1.02407963895204e-42	4.43577974737083e-41	ENSG00000196428	9819	protein_coding	TSC22 domain family member 2 [Source:HGNC Symbol;Acc:HGNC:29095]	TSC22	GO:0006355,GO:0003700,GO:0006357,GO:0000981,GO:0006970	regulation of transcription, DNA-templated|DNA-binding transcription factor activity|regulation of transcription by RNA polymerase II|DNA-binding transcription factor activity, RNA polymerase II-specific|response to osmotic stress
BIRC2	1	0.794563112138236	6.13735735435251e-14	9.83939625609532e-13	ENSG00000110330	329	protein_coding	baculoviral IAP repeat containing 2 [Source:HGNC Symbol;Acc:HGNC:590]		GO:0005634,GO:0005737,GO:0046872,GO:0016740,GO:0043066,GO:0008270,GO:0042981,GO:1903508,GO:0005515,GO:0004842,GO:0006915,GO:0003713,GO:0042802,GO:0061630,GO:0005829,GO:0016579,GO:0033209,GO:0043123,GO:0042127,GO:0051726,GO:0047485,GO:0002756,GO:0007249,GO:0035666,GO:0007166,GO:0043161,GO:0009898,GO:0035631,GO:0051087,GO:0010803,GO:0043027,GO:0043154,GO:0060544,GO:0045595,GO:0000209,GO:0050727,GO:…	nucleus|cytoplasm|metal ion binding|transferase activity|negative regulation of apoptotic process|zinc ion binding|regulation of apoptotic process|positive regulation of nucleic acid-templated transcription|protein binding|ubiquitin-protein transferase activity|apoptotic process|transcription coactivator activity|identical protein binding|ubiquitin protein ligase activity|cytosol|protein deubiqui…	path:hsa01524,path:hsa04064,path:hsa04120,path:hsa04210,path:hsa04215,path:hsa04217,path:hsa04390,path:hsa04510,path:hsa04621,path:hsa04668,path:hsa05145,path:hsa05200,path:hsa05222	Platinum drug resistance|NF-kappa B signaling pathway|Ubiquitin mediated proteolysis|Apoptosis|Apoptosis - multiple species|Necroptosis|Hippo signaling pathway|Focal adhesion|NOD-like receptor signaling pathway|TNF signaling pathway|Toxoplasmosis|Pathways in cancer|Small cell lung cancer
IL17RB	1	1.85618905709223	1.32590002971904e-27	3.80621701864679e-26	ENSG00000056736	55540	protein_coding	interleukin 17 receptor B [Source:HGNC Symbol;Acc:HGNC:18015]		GO:0016020,GO:0016021,GO:0005886,GO:0005576,GO:0030368,GO:0001558,GO:0005887,GO:0006952,GO:0004896,GO:0097400,GO:0050729,GO:2000664,GO:2000667,GO:0005737,GO:0009986,GO:0019221	membrane|integral component of membrane|plasma membrane|extracellular region|interleukin-17 receptor activity|regulation of cell growth|integral component of plasma membrane|defense response|cytokine receptor activity|interleukin-17-mediated signaling pathway|positive regulation of inflammatory response|positive regulation of interleukin-5 secretion|positive regulation of interleukin-13 secretion…	path:hsa04060,path:hsa04657	Cytokine-cytokine receptor interaction|IL-17 signaling pathway
TICAM1	1	0.783724220995543	0.000331728620506043	0.00200059305307986	ENSG00000127666	148022	protein_coding	toll like receptor adaptor molecule 1 [Source:HGNC Symbol;Acc:HGNC:18348]		GO:1900017,GO:0010628,GO:0140052,GO:0005737,GO:0005739,GO:0005829,GO:0005515,GO:0006915,GO:0031410,GO:0006954,GO:0002376,GO:0045087,GO:0051607,GO:0005776,GO:0019901,GO:0010008,GO:0016032,GO:0043123,GO:0002756,GO:0007249,GO:0034128,GO:0035666,GO:0070266,GO:0097190,GO:0034138,GO:0043330,GO:0097342,GO:0002735,GO:0010508,GO:0002281,GO:0030890,GO:0031398,GO:0031663,GO:0032092,GO:0032481,GO:0032496,GO:…	positive regulation of cytokine production involved in inflammatory response|positive regulation of gene expression|cellular response to oxidised low-density lipoprotein particle stimulus|cytoplasm|mitochondrion|cytosol|protein binding|apoptotic process|cytoplasmic vesicle|inflammatory response|immune system process|innate immune response|defense response to virus|autophagosome|protein kinase bin…	path:hsa04064,path:hsa04217,path:hsa04620,path:hsa04621,path:hsa05133,path:hsa05142,path:hsa05160,path:hsa05161,path:hsa05164,path:hsa05165,path:hsa05167,path:hsa05168	NF-kappa B signaling pathway|Necroptosis|Toll-like receptor signaling pathway|NOD-like receptor signaling pathway|Pertussis|Chagas disease (American trypanosomiasis)|Hepatitis C|Hepatitis B|Influenza A|Human papillomavirus infection|Kaposi sarcoma-associated herpesvirus infection|Herpes simplex infection
MAPKAPK2	1	0.701382490045715	1.69359965125498e-06	1.4429106339754e-05	ENSG00000162889	9261	protein_coding	MAPK activated protein kinase 2 [Source:HGNC Symbol;Acc:HGNC:6887]		GO:0035924,GO:0005634,GO:0005737,GO:0005813,GO:0000166,GO:0004672,GO:0004674,GO:0005524,GO:0016301,GO:0016740,GO:0006468,GO:0016310,GO:0005654,GO:0005515,GO:0006974,GO:0006954,GO:0035556,GO:0005829,GO:0070062,GO:0043488,GO:0032496,GO:1900034,GO:0005516,GO:0002224,GO:0018105,GO:0048010,GO:0051019,GO:0000187,GO:0046777,GO:0034097,GO:0032680,GO:0070935,GO:0006691,GO:0000165,GO:0004683,GO:0009931,GO:…	cellular response to vascular endothelial growth factor stimulus|nucleus|cytoplasm|centrosome|nucleotide binding|protein kinase activity|protein serine/threonine kinase activity|ATP binding|kinase activity|transferase activity|protein phosphorylation|phosphorylation|nucleoplasm|protein binding|cellular response to DNA damage stimulus|inflammatory response|intracellular signal transduction|cytosol…	path:hsa04010,path:hsa04218,path:hsa04370,path:hsa04625,path:hsa04722,path:hsa05167,path:hsa05203	MAPK signaling pathway|Cellular senescence|VEGF signaling pathway|C-type lectin receptor signaling pathway|Neurotrophin signaling pathway|Kaposi sarcoma-associated herpesvirus infection|Viral carcinogenesis
MAP3K1	1	0.801680510530462	2.22257898307986e-93	1.96020755083629e-91	ENSG00000095015	4214	protein_coding	mitogen-activated protein kinase kinase kinase 1 [Source:HGNC Symbol;Acc:HGNC:6848]		GO:0008270,GO:0046872,GO:0000166,GO:0004672,GO:0004674,GO:0005524,GO:0016301,GO:0016740,GO:0006468,GO:0016310,GO:0000165,GO:0005515,GO:0004709,GO:0000186,GO:0038095,GO:0005737,GO:0005829,GO:0019901,GO:0071260,GO:0002755,GO:0023014,GO:0032147	zinc ion binding|metal ion binding|nucleotide binding|protein kinase activity|protein serine/threonine kinase activity|ATP binding|kinase activity|transferase activity|protein phosphorylation|phosphorylation|MAPK cascade|protein binding|MAP kinase kinase kinase activity|activation of MAPKK activity|Fc-epsilon receptor signaling pathway|cytoplasm|cytosol|protein kinase binding|cellular response to…	path:hsa04010,path:hsa04120,path:hsa04530,path:hsa04622,path:hsa04722,path:hsa04912,path:hsa05161,path:hsa05166	MAPK signaling pathway|Ubiquitin mediated proteolysis|Tight junction|RIG-I-like receptor signaling pathway|Neurotrophin signaling pathway|GnRH signaling pathway|Hepatitis B|Human T-cell leukemia virus 1 infection
PELI1	1	1.42351243686569	6.2017456757099e-118	6.79611058313348e-116	ENSG00000197329	57162	protein_coding	pellino E3 ubiquitin protein ligase 1 [Source:HGNC Symbol;Acc:HGNC:8827]		GO:0032496,GO:0016740,GO:0016567,GO:0005515,GO:0061630,GO:0000209,GO:0008063,GO:0008592,GO:0070936,GO:0005829,GO:0070498,GO:0060546,GO:0043161,GO:0070534,GO:0043123,GO:0004842,GO:0001819,GO:0030890,GO:0031398,GO:0032088,GO:0034141,GO:0034145,GO:0042130,GO:0043331,GO:0050868,GO:0050871,GO:0005634,GO:0034450	response to lipopolysaccharide|transferase activity|protein ubiquitination|protein binding|ubiquitin protein ligase activity|protein polyubiquitination|Toll signaling pathway|regulation of Toll signaling pathway|protein K48-linked ubiquitination|cytosol|interleukin-1-mediated signaling pathway|negative regulation of necroptotic process|proteasome-mediated ubiquitin-dependent protein catabolic pro…
TANK	1	0.80002270202577	7.13018190841448e-57	3.98430210732639e-55	ENSG00000136560	10010	protein_coding	TRAF family member associated NFKB activator [Source:HGNC Symbol;Acc:HGNC:11562]		GO:0005737,GO:0046872,GO:0005829,GO:0005515,GO:0006508,GO:0006974,GO:0007249,GO:0004843,GO:0032991,GO:0071347,GO:0071356,GO:0016032,GO:0031625,GO:0007165,GO:0035666,GO:0043124,GO:0071479,GO:1903003,GO:0035800,GO:2000158	cytoplasm|metal ion binding|cytosol|protein binding|proteolysis|cellular response to DNA damage stimulus|I-kappaB kinase/NF-kappaB signaling|thiol-dependent ubiquitin-specific protease activity|protein-containing complex|cellular response to interleukin-1|cellular response to tumor necrosis factor|viral process|ubiquitin protein ligase binding|signal transduction|TRIF-dependent toll-like receptor…	path:hsa04621,path:hsa04622	NOD-like receptor signaling pathway|RIG-I-like receptor signaling pathway
STAT5A	1	0.992026459902604	1.47643711746723e-32	4.93958637444405e-31	ENSG00000126561	6776	protein_coding	signal transducer and activator of transcription 5A [Source:HGNC Symbol;Acc:HGNC:11366]	STAT	GO:0043536,GO:0005634,GO:0005737,GO:0005829,GO:0005654,GO:0006355,GO:0007165,GO:0003677,GO:0003700,GO:0005515,GO:0001228,GO:0000978,GO:0045944,GO:0000981,GO:0000790,GO:0060397,GO:0006952,GO:0019221,GO:0001938,GO:0006357,GO:0007259,GO:0038111,GO:0007595,GO:0040014,GO:0038110,GO:0042127,GO:0043434,GO:0019530,GO:0035723,GO:0038113,GO:0038026	positive regulation of blood vessel endothelial cell migration|nucleus|cytoplasm|cytosol|nucleoplasm|regulation of transcription, DNA-templated|signal transduction|DNA binding|DNA-binding transcription factor activity|protein binding|DNA-binding transcription activator activity, RNA polymerase II-specific|RNA polymerase II proximal promoter sequence-specific DNA binding|positive regulation of tra…	path:hsa04012,path:hsa04217,path:hsa04630,path:hsa04658,path:hsa04659,path:hsa04917,path:hsa04933,path:hsa05161,path:hsa05162,path:hsa05166,path:hsa05200,path:hsa05203,path:hsa05220,path:hsa05221,path:hsa05223	ErbB signaling pathway|Necroptosis|Jak-STAT signaling pathway|Th1 and Th2 cell differentiation|Th17 cell differentiation|Prolactin signaling pathway|AGE-RAGE signaling pathway in diabetic complications|Hepatitis B|Measles|Human T-cell leukemia virus 1 infection|Pathways in cancer|Viral carcinogenesis|Chronic myeloid leukemia|Acute myeloid leukemia|Non-small cell lung cancer
CEP350	1	0.703331566233463	2.99606064537609e-06	2.47704575742964e-05	ENSG00000135837	9857	protein_coding	centrosomal protein 350 [Source:HGNC Symbol;Acc:HGNC:24238]		GO:0005634,GO:0005737,GO:0016020,GO:0005813,GO:0005856,GO:0042995,GO:0005515,GO:0008017,GO:0005815,GO:0005819,GO:0034453,GO:0005814	nucleus|cytoplasm|membrane|centrosome|cytoskeleton|cell projection|protein binding|microtubule binding|microtubule organizing center|spindle|microtubule anchoring|centriole
HSPD1	1	0.728918668172305	1.47849281622239e-156	2.22692656652493e-154	ENSG00000144381	3329	protein_coding	heat shock protein family D (Hsp60) member 1 [Source:HGNC Symbol;Acc:HGNC:5261]		GO:0005615,GO:0043065,GO:0050821,GO:0043066,GO:0006919,GO:0043032,GO:0050870,GO:0032755,GO:0003723,GO:0005737,GO:0016020,GO:0000166,GO:0005524,GO:0016853,GO:0005739,GO:0005759,GO:0005829,GO:0006457,GO:0005515,GO:0009409,GO:0042026,GO:0009986,GO:0051082,GO:0070062,GO:0032991,GO:0016032,GO:0001530,GO:0032727,GO:0032729,GO:0032733,GO:0032735,GO:0008637,GO:0005886,GO:0051087,GO:0002039,GO:0005769,GO:…	extracellular space|positive regulation of apoptotic process|protein stabilization|negative regulation of apoptotic process|activation of cysteine-type endopeptidase activity involved in apoptotic process|positive regulation of macrophage activation|positive regulation of T cell activation|positive regulation of interleukin-6 production|RNA binding|cytoplasm|membrane|nucleotide binding|ATP bindin…	path:hsa03018,path:hsa04940,path:hsa05134,path:hsa05152	RNA degradation|Type I diabetes mellitus|Legionellosis|Tuberculosis
CD44	1	0.91890693405663	1.4693216132733e-24	3.82493885970241e-23	ENSG00000026508	960	protein_coding	CD44 molecule (Indian blood group) [Source:HGNC Symbol;Acc:HGNC:1681]		GO:0070374,GO:0016020,GO:0016021,GO:0005794,GO:0043066,GO:0005829,GO:0007155,GO:0005886,GO:0042995,GO:0005515,GO:0005540,GO:0051216,GO:0009986,GO:0005925,GO:0050900,GO:0005887,GO:0006954,GO:0070062,GO:0016477,GO:0004888,GO:0005902,GO:0043312,GO:0016324,GO:0004896,GO:0033138,GO:0050731,GO:0030667,GO:0042110,GO:0030198,GO:0043154,GO:0060333,GO:0044319,GO:0022617,GO:0007160,GO:0044344,GO:0016323,GO:…	positive regulation of ERK1 and ERK2 cascade|membrane|integral component of membrane|Golgi apparatus|negative regulation of apoptotic process|cytosol|cell adhesion|plasma membrane|cell projection|protein binding|hyaluronic acid binding|cartilage development|cell surface|focal adhesion|leukocyte migration|integral component of plasma membrane|inflammatory response|extracellular exosome|cell migrat…	path:hsa04512,path:hsa04640,path:hsa05131,path:hsa05169,path:hsa05205,path:hsa05206	ECM-receptor interaction|Hematopoietic cell lineage|Shigellosis|Epstein-Barr virus infection|Proteoglycans in cancer|MicroRNAs in cancer
CREBRF	1	0.632436985834143	1.36520234454804e-23	3.43185240472546e-22	ENSG00000164463	153222	protein_coding	CREB3 regulatory factor [Source:HGNC Symbol;Acc:HGNC:24050]		GO:0005634,GO:0006355,GO:0003700,GO:0005515,GO:0006986,GO:0000981,GO:0005654,GO:0001228,GO:0045944,GO:0000977,GO:0030968,GO:0042711,GO:1900170,GO:1902213,GO:0016604	nucleus|regulation of transcription, DNA-templated|DNA-binding transcription factor activity|protein binding|response to unfolded protein|DNA-binding transcription factor activity, RNA polymerase II-specific|nucleoplasm|DNA-binding transcription activator activity, RNA polymerase II-specific|positive regulation of transcription by RNA polymerase II|RNA polymerase II regulatory region sequence-spe…
UHRF1BP1L	1	0.835463841142651	0.000499064566507328	0.00289618871075546	ENSG00000111647	23074	protein_coding	UHRF1 binding protein 1 like [Source:HGNC Symbol;Acc:HGNC:29102]		GO:0005737,GO:0005829,GO:0042803,GO:0005768,GO:0005769,GO:0005515,GO:0062069	cytoplasm|cytosol|protein homodimerization activity|endosome|early endosome|protein binding|GARP complex binding
HPCAL4	1	0.981070026643242	4.37534200920601e-10	5.32740827940616e-09	ENSG00000116983	51440	protein_coding	hippocalcin like 4 [Source:HGNC Symbol;Acc:HGNC:18212]		GO:0046872,GO:0005509,GO:0007165,GO:0005515,GO:0005246,GO:0007417,GO:0005622,GO:0008022,GO:0019904	metal ion binding|calcium ion binding|signal transduction|protein binding|calcium channel regulator activity|central nervous system development|intracellular|protein C-terminus binding|protein domain specific binding
AC124248.2	1	1.81984768251782	1.24502809482444e-05	9.42292665398459e-05	--	--	--	--	--	--	--	--	--
KPNA4	1	0.600218318581152	1.3980987031365e-09	1.64275475548954e-08	ENSG00000186432	3840	protein_coding	karyopherin subunit alpha 4 [Source:HGNC Symbol;Acc:HGNC:6397]		GO:0005634,GO:0005737,GO:0015031,GO:0031965,GO:0005515,GO:0006606,GO:0061608,GO:0005829,GO:0005654,GO:0006607,GO:0005643,GO:0016032,GO:0008139,GO:0019054,GO:0042542,GO:0008565	nucleus|cytoplasm|protein transport|nuclear membrane|protein binding|protein import into nucleus|nuclear import signal receptor activity|cytosol|nucleoplasm|NLS-bearing protein import into nucleus|nuclear pore|viral process|nuclear localization sequence binding|modulation by virus of host cellular process|response to hydrogen peroxide|obsolete protein transporter activity
BATF	1	2.02045664003889	4.25020861232361e-302	1.96913779012223e-299	ENSG00000156127	10538	protein_coding	basic leucine zipper ATF-like transcription factor [Source:HGNC Symbol;Acc:HGNC:958]	TF_bZIP	GO:0005634,GO:0005737,GO:0005654,GO:0006355,GO:0003677,GO:0006357,GO:0003700,GO:0005515,GO:0030154,GO:0006974,GO:0043565,GO:0001816,GO:0000978,GO:0000981,GO:0000790,GO:0019221,GO:0030330,GO:0043011,GO:0045190,GO:0042832,GO:0060218,GO:0072540,GO:0072539,GO:0001228,GO:0002320,GO:0045064,GO:0045944	nucleus|cytoplasm|nucleoplasm|regulation of transcription, DNA-templated|DNA binding|regulation of transcription by RNA polymerase II|DNA-binding transcription factor activity|protein binding|cell differentiation|cellular response to DNA damage stimulus|sequence-specific DNA binding|cytokine production|RNA polymerase II proximal promoter sequence-specific DNA binding|DNA-binding transcription fac…
WNK1	1	0.534446888727146	1.31016480550367e-35	4.78099123093117e-34	ENSG00000060237	65125	protein_coding	WNK lysine deficient protein kinase 1 [Source:HGNC Symbol;Acc:HGNC:14540]		GO:0004672,GO:0004674,GO:0005524,GO:0006468,GO:0005829,GO:0034260,GO:0034115,GO:0005737,GO:0000166,GO:0016301,GO:0016740,GO:0016310,GO:0006811,GO:0005515,GO:0004860,GO:0071901,GO:0035556,GO:0032147,GO:0048666,GO:0019902,GO:0010923,GO:0006469,GO:0010820,GO:0038116,GO:1990869,GO:0016020,GO:0018105,GO:0019869,GO:0002028,GO:0019901,GO:0090263,GO:0018107,GO:0023016,GO:1903038,GO:0097022,GO:0050852,GO:…	protein kinase activity|protein serine/threonine kinase activity|ATP binding|protein phosphorylation|cytosol|negative regulation of GTPase activity|negative regulation of heterotypic cell-cell adhesion|cytoplasm|nucleotide binding|kinase activity|transferase activity|phosphorylation|ion transport|protein binding|protein kinase inhibitor activity|negative regulation of protein serine/threonine kin…
DNAJB6	1	0.536359368123454	3.1143595039493e-68	2.09538000375089e-66	ENSG00000105993	10049	protein_coding	DnaJ heat shock protein family (Hsp40) member B6 [Source:HGNC Symbol;Acc:HGNC:14888]		GO:0005634,GO:0005737,GO:0016020,GO:0005654,GO:0005829,GO:0005515,GO:0048471,GO:0032781,GO:1900034,GO:0006457,GO:0030018,GO:0043154,GO:0051082,GO:0051087,GO:0001671,GO:0031072,GO:0032880,GO:0045109,GO:0090084,GO:0003677,GO:0030036,GO:0030198,GO:0034504,GO:0045892,GO:0060710,GO:0060715,GO:0060717	nucleus|cytoplasm|membrane|nucleoplasm|cytosol|protein binding|perinuclear region of cytoplasm|positive regulation of ATPase activity|regulation of cellular response to heat|protein folding|Z disc|negative regulation of cysteine-type endopeptidase activity involved in apoptotic process|unfolded protein binding|chaperone binding|ATPase activator activity|heat shock protein binding|regulation of pr…
RNF19A	1	0.848797904206422	4.22416651215315e-78	3.24808232166633e-76	ENSG00000034677	25897	protein_coding	ring finger protein 19A, RBR E3 ubiquitin protein ligase [Source:HGNC Symbol;Acc:HGNC:13432]		GO:0005737,GO:0016020,GO:0016021,GO:0046872,GO:0016740,GO:0016567,GO:0004842,GO:0005856,GO:0005813,GO:0005815,GO:0098794,GO:0006511,GO:0000151,GO:0061630,GO:0005829,GO:0000209,GO:0032436,GO:0008134,GO:0000226,GO:0031624,GO:0099576,GO:0098686,GO:0098978	cytoplasm|membrane|integral component of membrane|metal ion binding|transferase activity|protein ubiquitination|ubiquitin-protein transferase activity|cytoskeleton|centrosome|microtubule organizing center|postsynapse|ubiquitin-dependent protein catabolic process|ubiquitin ligase complex|ubiquitin protein ligase activity|cytosol|protein polyubiquitination|positive regulation of proteasomal ubiquit…
ABI1	1	0.738208415225828	3.41879138518662e-12	4.87650754049944e-11	ENSG00000136754	10006	protein_coding	abl interactor 1 [Source:HGNC Symbol;Acc:HGNC:11320]		GO:0005634,GO:0005737,GO:0016020,GO:0005886,GO:0008154,GO:0005856,GO:0042995,GO:0005515,GO:0030054,GO:0045202,GO:0045211,GO:0038096,GO:0030296,GO:0061098,GO:0005829,GO:0045296,GO:0030027,GO:0030175,GO:0030426,GO:0070062,GO:0014069,GO:0016032,GO:0017124,GO:0005783,GO:0007169,GO:0048010,GO:0008285,GO:0032433,GO:0018108,GO:0031209,GO:0008092,GO:0001756,GO:0035855,GO:0048813,GO:0072673,GO:0031252,GO:…	nucleus|cytoplasm|membrane|plasma membrane|actin polymerization or depolymerization|cytoskeleton|cell projection|protein binding|cell junction|synapse|postsynaptic membrane|Fc-gamma receptor signaling pathway involved in phagocytosis|protein tyrosine kinase activator activity|positive regulation of protein tyrosine kinase activity|cytosol|cadherin binding|lamellipodium|filopodium|growth cone|extr…
MAP2K3	1	1.05195319351339	1.80091736295901e-20	3.98280219949623e-19	ENSG00000034152	5606	protein_coding	mitogen-activated protein kinase kinase 3 [Source:HGNC Symbol;Acc:HGNC:6843]		GO:0043536,GO:0035924,GO:0016020,GO:0000166,GO:0004672,GO:0004674,GO:0005524,GO:0016301,GO:0016740,GO:0006468,GO:0016310,GO:0004713,GO:0018108,GO:0005515,GO:0045893,GO:0005737,GO:0005654,GO:0005829,GO:0019901,GO:0007165,GO:0023014,GO:0032147,GO:0004708,GO:0000187,GO:0045860,GO:0000165,GO:0006954,GO:0038066,GO:0042035,GO:0060048	positive regulation of blood vessel endothelial cell migration|cellular response to vascular endothelial growth factor stimulus|membrane|nucleotide binding|protein kinase activity|protein serine/threonine kinase activity|ATP binding|kinase activity|transferase activity|protein phosphorylation|phosphorylation|protein tyrosine kinase activity|peptidyl-tyrosine phosphorylation|protein binding|positi…	path:hsa04010,path:hsa04015,path:hsa04218,path:hsa04620,path:hsa04664,path:hsa04668,path:hsa04714,path:hsa04750,path:hsa04912,path:hsa05014,path:hsa05145,path:hsa05164,path:hsa05169,path:hsa05170	MAPK signaling pathway|Rap1 signaling pathway|Cellular senescence|Toll-like receptor signaling pathway|Fc epsilon RI signaling pathway|TNF signaling pathway|Thermogenesis|Inflammatory mediator regulation of TRP channels|GnRH signaling pathway|Amyotrophic lateral sclerosis (ALS)|Toxoplasmosis|Influenza A|Epstein-Barr virus infection|Human immunodeficiency virus 1 infection
TBC1D4	1	2.27230036949491	1.24341498801164e-204	3.03401546508094e-202	ENSG00000136111	9882	protein_coding	TBC1 domain family member 4 [Source:HGNC Symbol;Acc:HGNC:19165]		GO:0005515,GO:0005737,GO:0005829,GO:0005096,GO:0017137,GO:0006886,GO:0090630,GO:0016192,GO:0032869,GO:0031339,GO:0031982	protein binding|cytoplasm|cytosol|GTPase activator activity|Rab GTPase binding|intracellular protein transport|activation of GTPase activity|vesicle-mediated transport|cellular response to insulin stimulus|negative regulation of vesicle fusion|vesicle	path:hsa04919,path:hsa04931	Thyroid hormone signaling pathway|Insulin resistance
SLC7A5	1	1.52463092160714	2.89621579953201e-70	2.00765898633847e-68	ENSG00000103257	8140	protein_coding	solute carrier family 7 member 5 [Source:HGNC Symbol;Acc:HGNC:11063]		GO:0016020,GO:0016021,GO:0043231,GO:0022857,GO:0055085,GO:0005829,GO:0005886,GO:0005765,GO:0005515,GO:0005764,GO:0006865,GO:0050900,GO:0042605,GO:0070062,GO:0016324,GO:0009986,GO:0016323,GO:0098591,GO:0015179,GO:0015804,GO:1902475,GO:1990184,GO:0009925,GO:0015171,GO:0015190,GO:0015196,GO:0015803,GO:0015807,GO:1904556	membrane|integral component of membrane|intracellular membrane-bounded organelle|transmembrane transporter activity|transmembrane transport|cytosol|plasma membrane|lysosomal membrane|protein binding|lysosome|amino acid transport|leukocyte migration|peptide antigen binding|extracellular exosome|apical plasma membrane|cell surface|basolateral plasma membrane|external side of apical plasma membrane|…	path:hsa04150,path:hsa05230	mTOR signaling pathway|Central carbon metabolism in cancer
ACVR1	1	0.780903208403728	5.44851613616776e-05	0.000373938006937701	ENSG00000115170	90	protein_coding	activin A receptor type 1 [Source:HGNC Symbol;Acc:HGNC:171]		GO:0030335,GO:0045944,GO:0060412,GO:0030509,GO:0045669,GO:0016020,GO:0016021,GO:0046872,GO:0000166,GO:0004672,GO:0004674,GO:0005524,GO:0016301,GO:0016740,GO:0006468,GO:0016310,GO:0045893,GO:0005887,GO:0004675,GO:0043235,GO:0005886,GO:0005515,GO:0007178,GO:0005025,GO:0016361,GO:0019838,GO:0048185,GO:0050431,GO:0001569,GO:0001701,GO:0001702,GO:0001707,GO:0001755,GO:0002526,GO:0003181,GO:0003203,GO:…	positive regulation of cell migration|positive regulation of transcription by RNA polymerase II|ventricular septum morphogenesis|BMP signaling pathway|positive regulation of osteoblast differentiation|membrane|integral component of membrane|metal ion binding|nucleotide binding|protein kinase activity|protein serine/threonine kinase activity|ATP binding|kinase activity|transferase activity|protein…	path:hsa04060,path:hsa04350,path:hsa04550,path:hsa05418	Cytokine-cytokine receptor interaction|TGF-beta signaling pathway|Signaling pathways regulating pluripotency of stem cells|Fluid shear stress and atherosclerosis
TCP1	1	0.480697720786416	4.07995212711633e-05	0.00028525373028574	ENSG00000120438	6950	protein_coding	t-complex 1 [Source:HGNC Symbol;Acc:HGNC:11655]		GO:0050821,GO:0003723,GO:0005737,GO:0000166,GO:0005524,GO:0005829,GO:0006457,GO:0005856,GO:0005515,GO:0005874,GO:0051082,GO:0005815,GO:0007021,GO:0070062,GO:0035722,GO:0032212,GO:0051973,GO:0005813,GO:0031625,GO:0090666,GO:1904851,GO:1904871,GO:1904874,GO:0007339,GO:0044053,GO:1901998,GO:2000109,GO:0000242,GO:0000792,GO:0001669,GO:0002199,GO:0005720,GO:0005794,GO:0005832,GO:0044297	protein stabilization|RNA binding|cytoplasm|nucleotide binding|ATP binding|cytosol|protein folding|cytoskeleton|protein binding|microtubule|unfolded protein binding|microtubule organizing center|tubulin complex assembly|extracellular exosome|interleukin-12-mediated signaling pathway|positive regulation of telomere maintenance via telomerase|positive regulation of telomerase activity|centrosome|ub…
SAR1A	1	0.616889593046105	6.42560616929982e-05	0.000435928844119634	ENSG00000079332	56681	protein_coding	secretion associated Ras related GTPase 1A [Source:HGNC Symbol;Acc:HGNC:10534]		GO:0006886,GO:0015031,GO:0000166,GO:0005783,GO:0005525,GO:0005794,GO:0005515,GO:0016192,GO:0006888,GO:0000139,GO:0003924,GO:0070971,GO:0070863,GO:0030127,GO:0090110,GO:0016050,GO:0003400,GO:0061024,GO:0005622,GO:0005623	intracellular protein transport|protein transport|nucleotide binding|endoplasmic reticulum|GTP binding|Golgi apparatus|protein binding|vesicle-mediated transport|endoplasmic reticulum to Golgi vesicle-mediated transport|Golgi membrane|GTPase activity|endoplasmic reticulum exit site|positive regulation of protein exit from endoplasmic reticulum|COPII vesicle coat|COPII-coated vesicle cargo loading…	path:hsa04141,path:hsa05134	Protein processing in endoplasmic reticulum|Legionellosis
TRAF3	1	0.865098982132154	1.06963384333632e-48	5.14450306175463e-47	ENSG00000131323	7187	protein_coding	TNF receptor associated factor 3 [Source:HGNC Symbol;Acc:HGNC:12033]		GO:0005737,GO:0008270,GO:0046872,GO:0016740,GO:0005164,GO:0007165,GO:0042981,GO:0005739,GO:0016567,GO:0005515,GO:0006915,GO:0033209,GO:0002376,GO:0045087,GO:0005768,GO:0031625,GO:0005829,GO:0030162,GO:0016579,GO:0001817,GO:0008063,GO:0032088,GO:0050688,GO:0019903,GO:0035666,GO:0031996,GO:0009898,GO:0032991,GO:0035631,GO:0004842,GO:0002224,GO:0019901,GO:0032648	cytoplasm|zinc ion binding|metal ion binding|transferase activity|tumor necrosis factor receptor binding|signal transduction|regulation of apoptotic process|mitochondrion|protein ubiquitination|protein binding|apoptotic process|tumor necrosis factor-mediated signaling pathway|immune system process|innate immune response|endosome|ubiquitin protein ligase binding|cytosol|regulation of proteolysis|p…	path:hsa04064,path:hsa04620,path:hsa04621,path:hsa04622,path:hsa04657,path:hsa04668,path:hsa05160,path:hsa05165,path:hsa05167,path:hsa05168,path:hsa05169,path:hsa05200,path:hsa05203,path:hsa05222	NF-kappa B signaling pathway|Toll-like receptor signaling pathway|NOD-like receptor signaling pathway|RIG-I-like receptor signaling pathway|IL-17 signaling pathway|TNF signaling pathway|Hepatitis C|Human papillomavirus infection|Kaposi sarcoma-associated herpesvirus infection|Herpes simplex infection|Epstein-Barr virus infection|Pathways in cancer|Viral carcinogenesis|Small cell lung cancer
OTUD4	1	0.887122896526069	3.84855979516529e-09	4.35967617031399e-08	ENSG00000164164	54726	protein_coding	OTU deubiquitinase 4 [Source:HGNC Symbol;Acc:HGNC:24949]		GO:0003723,GO:0005634,GO:0005737,GO:0016787,GO:0005515,GO:0008233,GO:0008234,GO:0006508,GO:0036459,GO:0002376,GO:0045087,GO:0004843,GO:0061578,GO:0070536,GO:0071108,GO:0060090,GO:0034122,GO:1901537,GO:1903093,GO:2000660	RNA binding|nucleus|cytoplasm|hydrolase activity|protein binding|peptidase activity|cysteine-type peptidase activity|proteolysis|thiol-dependent ubiquitinyl hydrolase activity|immune system process|innate immune response|thiol-dependent ubiquitin-specific protease activity|Lys63-specific deubiquitinase activity|protein K63-linked deubiquitination|protein K48-linked deubiquitination|molecular adap…
BRPF3	1	0.826477403227543	0.00155546907439707	0.0081927937245657	ENSG00000096070	27154	protein_coding	bromodomain and PHD finger containing 3 [Source:HGNC Symbol;Acc:HGNC:14256]		GO:0046872,GO:0006325,GO:0005515,GO:0005576,GO:0005829,GO:0002576,GO:0043966,GO:0070776	metal ion binding|chromatin organization|protein binding|extracellular region|cytosol|platelet degranulation|histone H3 acetylation|MOZ/MORF histone acetyltransferase complex
ADGRE5	1	0.946838062010655	1.71704861389334e-132	2.13036258702069e-130	ENSG00000123146	976	protein_coding	adhesion G protein-coupled receptor E5 [Source:HGNC Symbol;Acc:HGNC:1711]		GO:0016020,GO:0016021,GO:0004930,GO:0007186,GO:0005509,GO:0007155,GO:0005615,GO:0005886,GO:0007165,GO:0005576,GO:0004888,GO:0007166,GO:0005925,GO:0005887,GO:0005515,GO:0070062,GO:0043312,GO:0006954,GO:0006955,GO:0007267,GO:0030667,GO:0007189	membrane|integral component of membrane|G protein-coupled receptor activity|G protein-coupled receptor signaling pathway|calcium ion binding|cell adhesion|extracellular space|plasma membrane|signal transduction|extracellular region|transmembrane signaling receptor activity|cell surface receptor signaling pathway|focal adhesion|integral component of plasma membrane|protein binding|extracellular ex…
ZC3H12A	1	1.07469075327706	7.44022042469033e-36	2.73687947501599e-34	ENSG00000163874	80149	protein_coding	zinc finger CCCH-type containing 12A [Source:HGNC Symbol;Acc:HGNC:26259]		GO:0010628,GO:0010629,GO:0005737,GO:0045600,GO:0032088,GO:0045019,GO:0071222,GO:0003723,GO:0005634,GO:0016020,GO:0046872,GO:0005654,GO:0005783,GO:0016787,GO:0003677,GO:0005856,GO:0005515,GO:0006974,GO:0006915,GO:0004519,GO:0016579,GO:0007275,GO:0004518,GO:0006954,GO:0036464,GO:0090503,GO:0030154,GO:0043022,GO:0002376,GO:0051607,GO:0007399,GO:0003729,GO:0004843,GO:0000932,GO:0004521,GO:0045944,GO:…	positive regulation of gene expression|negative regulation of gene expression|cytoplasm|positive regulation of fat cell differentiation|negative regulation of NF-kappaB transcription factor activity|negative regulation of nitric oxide biosynthetic process|cellular response to lipopolysaccharide|RNA binding|nucleus|membrane|metal ion binding|nucleoplasm|endoplasmic reticulum|hydrolase activity|DNA…
KIAA1324	1	2.28534365475606	0.00172924104620514	0.00903396396405287	ENSG00000116299	57535	protein_coding	KIAA1324 [Source:HGNC Symbol;Acc:HGNC:29618]		GO:0005886,GO:0003723,GO:0016020,GO:0016021,GO:0005794,GO:0005765,GO:0006914,GO:0005764,GO:0005768,GO:0031902,GO:0070062,GO:0005770,GO:0005887,GO:0005802,GO:0009267,GO:0000045,GO:0044090,GO:2000786	plasma membrane|RNA binding|membrane|integral component of membrane|Golgi apparatus|lysosomal membrane|autophagy|lysosome|endosome|late endosome membrane|extracellular exosome|late endosome|integral component of plasma membrane|trans-Golgi network|cellular response to starvation|autophagosome assembly|positive regulation of vacuole organization|positive regulation of autophagosome assembly
NUP98	1	0.695705133103491	3.25405949326005e-12	4.65241529346919e-11	ENSG00000110713	4928	protein_coding	nucleoporin 98 [Source:HGNC Symbol;Acc:HGNC:8068]		GO:0051028,GO:0005634,GO:0016020,GO:0015031,GO:0043231,GO:0005654,GO:0016787,GO:0017056,GO:0005643,GO:1903508,GO:0006913,GO:0005515,GO:0008233,GO:0006508,GO:0008236,GO:0003713,GO:0003723,GO:0000776,GO:0003729,GO:0005829,GO:0075733,GO:0043657,GO:0016032,GO:0008139,GO:0006110,GO:0006406,GO:0006409,GO:0006606,GO:0016925,GO:0019083,GO:0060964,GO:1900034,GO:0005635,GO:0031965,GO:1990904,GO:0031080,GO:…	mRNA transport|nucleus|membrane|protein transport|intracellular membrane-bounded organelle|nucleoplasm|hydrolase activity|structural constituent of nuclear pore|nuclear pore|positive regulation of nucleic acid-templated transcription|nucleocytoplasmic transport|protein binding|peptidase activity|proteolysis|serine-type peptidase activity|transcription coactivator activity|RNA binding|kinetochore|…	path:hsa03013,path:hsa05164	RNA transport|Influenza A
BACH1	1	0.823658082099837	1.63097887963266e-59	9.53601565070845e-58	ENSG00000156273	571	protein_coding	BTB domain and CNC homolog 1 [Source:HGNC Symbol;Acc:HGNC:935]	TF_bZIP	GO:0005634,GO:0005737,GO:0006355,GO:0003677,GO:0003700,GO:0005829,GO:0005515,GO:0020037,GO:0000122,GO:0000981,GO:0000790,GO:0001227,GO:0000083,GO:0000117,GO:0006281,GO:0061418,GO:0000980,GO:0001228,GO:0045944	nucleus|cytoplasm|regulation of transcription, DNA-templated|DNA binding|DNA-binding transcription factor activity|cytosol|protein binding|heme binding|negative regulation of transcription by RNA polymerase II|DNA-binding transcription factor activity, RNA polymerase II-specific|nuclear chromatin|DNA-binding transcription repressor activity, RNA polymerase II-specific|regulation of transcription …
HSPA5	1	0.49180627641028	1.21099814071589e-82	9.72011906761895e-81	ENSG00000044574	3309	protein_coding	heat shock protein family A (Hsp70) member 5 [Source:HGNC Symbol;Acc:HGNC:5238]		GO:0005634,GO:0005737,GO:0016020,GO:0000166,GO:0005524,GO:0043066,GO:0005783,GO:0043231,GO:0016787,GO:0005739,GO:0005829,GO:0005515,GO:0042470,GO:0005509,GO:0005925,GO:0030496,GO:0051082,GO:0042026,GO:0005788,GO:0016887,GO:0034605,GO:0005789,GO:0045296,GO:0070062,GO:0008180,GO:0030335,GO:0032991,GO:0031625,GO:0021762,GO:0019904,GO:0036498,GO:0019899,GO:0051087,GO:0030968,GO:0005793,GO:0042149,GO:…	nucleus|cytoplasm|membrane|nucleotide binding|ATP binding|negative regulation of apoptotic process|endoplasmic reticulum|intracellular membrane-bounded organelle|hydrolase activity|mitochondrion|cytosol|protein binding|melanosome|calcium ion binding|focal adhesion|midbody|unfolded protein binding|protein refolding|endoplasmic reticulum lumen|ATPase activity|cellular response to heat|endoplasmic r…	path:hsa03060,path:hsa04141,path:hsa04612,path:hsa04918,path:hsa05020	Protein export|Protein processing in endoplasmic reticulum|Antigen processing and presentation|Thyroid hormone synthesis|Prion diseases
DNM2	1	0.670260949622128	3.59077929564191e-05	0.000253522594521199	ENSG00000079805	1785	protein_coding	dynamin 2 [Source:HGNC Symbol;Acc:HGNC:2974]		GO:0005737,GO:0016020,GO:0005794,GO:0000166,GO:0005829,GO:0016787,GO:0098793,GO:0003924,GO:0005525,GO:0006897,GO:0005886,GO:0005856,GO:0042995,GO:0005515,GO:0007165,GO:0030054,GO:0031410,GO:0045202,GO:0045211,GO:0005874,GO:0005905,GO:0045893,GO:0005925,GO:0008017,GO:0030496,GO:0048812,GO:0030426,GO:0070062,GO:0001891,GO:0030670,GO:0014069,GO:0043065,GO:0017124,GO:0030424,GO:0019886,GO:0019899,GO:…	cytoplasm|membrane|Golgi apparatus|nucleotide binding|cytosol|hydrolase activity|presynapse|GTPase activity|GTP binding|endocytosis|plasma membrane|cytoskeleton|cell projection|protein binding|signal transduction|cell junction|cytoplasmic vesicle|synapse|postsynaptic membrane|microtubule|clathrin-coated pit|positive regulation of transcription, DNA-templated|focal adhesion|microtubule binding|mid…	path:hsa04072,path:hsa04144,path:hsa04666,path:hsa04721,path:hsa04961,path:hsa05100	Phospholipase D signaling pathway|Endocytosis|Fc gamma R-mediated phagocytosis|Synaptic vesicle cycle|Endocrine and other factor-regulated calcium reabsorption|Bacterial invasion of epithelial cells
GADD45A	1	1.85358248367458	3.50704017244818e-143	4.75411767969541e-141	ENSG00000116717	1647	protein_coding	growth arrest and DNA damage inducible alpha [Source:HGNC Symbol;Acc:HGNC:4095]		GO:0005634,GO:0005737,GO:0016607,GO:0005515,GO:0006974,GO:0007049,GO:0051726,GO:0006977,GO:0005654,GO:0007050,GO:0043065,GO:0071260,GO:0006915,GO:0046982,GO:0046330,GO:0006281,GO:1900745,GO:0042803,GO:0000079,GO:0000185,GO:0019900,GO:2000379,GO:0047485,GO:0042770,GO:0071479,GO:0000979,GO:0006469,GO:0007098,GO:0071850	nucleus|cytoplasm|nuclear speck|protein binding|cellular response to DNA damage stimulus|cell cycle|regulation of cell cycle|DNA damage response, signal transduction by p53 class mediator resulting in cell cycle arrest|nucleoplasm|cell cycle arrest|positive regulation of apoptotic process|cellular response to mechanical stimulus|apoptotic process|protein heterodimerization activity|positive regul…	path:hsa04010,path:hsa04068,path:hsa04110,path:hsa04115,path:hsa04210,path:hsa04218,path:hsa05169,path:hsa05200,path:hsa05202,path:hsa05210,path:hsa05212,path:hsa05213,path:hsa05214,path:hsa05216,path:hsa05217,path:hsa05218,path:hsa05220,path:hsa05222,path:hsa05223,path:hsa05224,path:hsa05225,path:hsa05226	MAPK signaling pathway|FoxO signaling pathway|Cell cycle|p53 signaling pathway|Apoptosis|Cellular senescence|Epstein-Barr virus infection|Pathways in cancer|Transcriptional misregulation in cancer|Colorectal cancer|Pancreatic cancer|Endometrial cancer|Glioma|Thyroid cancer|Basal cell carcinoma|Melanoma|Chronic myeloid leukemia|Small cell lung cancer|Non-small cell lung cancer|Breast cancer|Hepato…
CCT3	1	0.840482412997285	9.64355745811114e-22	2.26549323828194e-20	ENSG00000163468	7203	protein_coding	chaperonin containing TCP1 subunit 3 [Source:HGNC Symbol;Acc:HGNC:1616]		GO:0050821,GO:0003723,GO:0005737,GO:0000166,GO:0005524,GO:0005829,GO:0005886,GO:0006457,GO:0005515,GO:0005874,GO:0051082,GO:0070062,GO:0005856,GO:0032212,GO:1904851,GO:1904871,GO:1904874,GO:0005832,GO:0007339,GO:0046931,GO:1901998,GO:0002199,GO:0044297	protein stabilization|RNA binding|cytoplasm|nucleotide binding|ATP binding|cytosol|plasma membrane|protein folding|protein binding|microtubule|unfolded protein binding|extracellular exosome|cytoskeleton|positive regulation of telomere maintenance via telomerase|positive regulation of establishment of protein localization to telomere|positive regulation of protein localization to Cajal body|positi…
HNRNPDL	1	0.371142563181921	1.20813653505441e-23	3.04748486006385e-22	ENSG00000152795	9987	protein_coding	heterogeneous nuclear ribonucleoprotein D like [Source:HGNC Symbol;Acc:HGNC:5037]		GO:0003676,GO:0003723,GO:0005634,GO:0005737,GO:0005654,GO:0003677,GO:0005515,GO:0043565,GO:0005829,GO:1990904,GO:0035722,GO:0008143,GO:0034046,GO:1990837	nucleic acid binding|RNA binding|nucleus|cytoplasm|nucleoplasm|DNA binding|protein binding|sequence-specific DNA binding|cytosol|ribonucleoprotein complex|interleukin-12-mediated signaling pathway|poly(A) binding|poly(G) binding|sequence-specific double-stranded DNA binding
HSPA4	1	0.919659346067118	2.47529269595077e-21	5.68370062512509e-20	ENSG00000170606	3308	protein_coding	heat shock protein family A (Hsp70) member 4 [Source:HGNC Symbol;Acc:HGNC:5237]		GO:0005737,GO:0000166,GO:0005524,GO:0005829,GO:0005515,GO:0005634,GO:0006986,GO:0070062,GO:0045040,GO:0051131	cytoplasm|nucleotide binding|ATP binding|cytosol|protein binding|nucleus|response to unfolded protein|extracellular exosome|protein insertion into mitochondrial outer membrane|chaperone-mediated protein complex assembly	path:hsa04530,path:hsa04612	Tight junction|Antigen processing and presentation
ARID1A	1	0.639315749135633	0.000725992202595502	0.00408549209827767	ENSG00000117713	8289	protein_coding	AT-rich interaction domain 1A [Source:HGNC Symbol;Acc:HGNC:11110]	ARID	GO:0005634,GO:0005654,GO:0003677,GO:0016514,GO:0006338,GO:0035060,GO:0070603,GO:0006325,GO:0005515,GO:0045893,GO:0007399,GO:0003713,GO:0000790,GO:0030521,GO:0016922,GO:0031491,GO:0000122,GO:0001704,GO:0001843,GO:0003205,GO:0003408,GO:0006337,GO:0006344,GO:0006357,GO:0007369,GO:0007566,GO:0019827,GO:0030520,GO:0030900,GO:0042766,GO:0042921,GO:0043044,GO:0048096,GO:0055007,GO:0060674,GO:1901998,GO:…	nucleus|nucleoplasm|DNA binding|SWI/SNF complex|chromatin remodeling|brahma complex|SWI/SNF superfamily-type complex|chromatin organization|protein binding|positive regulation of transcription, DNA-templated|nervous system development|transcription coactivator activity|nuclear chromatin|androgen receptor signaling pathway|nuclear receptor binding|nucleosome binding|negative regulation of transcri…	path:hsa04714,path:hsa05225	Thermogenesis|Hepatocellular carcinoma
CUL3	1	0.591122724548824	4.54084370527332e-06	3.65273451553206e-05	ENSG00000036257	8452	protein_coding	cullin 3 [Source:HGNC Symbol;Acc:HGNC:2553]		GO:0005634,GO:0005737,GO:0016020,GO:0031514,GO:0016567,GO:0005794,GO:0042995,GO:0005515,GO:0004842,GO:0006511,GO:0030332,GO:0031625,GO:0042803,GO:0046982,GO:0000122,GO:0000209,GO:0000278,GO:0000902,GO:0001701,GO:0001831,GO:0006357,GO:0007229,GO:0007369,GO:0016055,GO:0017145,GO:0040016,GO:0043161,GO:0044346,GO:0072576,GO:0031461,GO:0000922,GO:0005813,GO:0016192,GO:0000139,GO:0005929,GO:0006888,GO:…	nucleus|cytoplasm|membrane|motile cilium|protein ubiquitination|Golgi apparatus|cell projection|protein binding|ubiquitin-protein transferase activity|ubiquitin-dependent protein catabolic process|cyclin binding|ubiquitin protein ligase binding|protein homodimerization activity|protein heterodimerization activity|negative regulation of transcription by RNA polymerase II|protein polyubiquitination…	path:hsa04120,path:hsa04340	Ubiquitin mediated proteolysis|Hedgehog signaling pathway
EIF1AY	1	1.08045997787954	0.000193448906911115	0.00121260891280248	ENSG00000198692	9086	protein_coding	eukaryotic translation initiation factor 1A Y-linked [Source:HGNC Symbol;Acc:HGNC:3252]		GO:0003723,GO:0003743,GO:0006412,GO:0006413,GO:0005515	RNA binding|translation initiation factor activity|translation|translational initiation|protein binding	path:hsa03013	RNA transport
TRBV5-4	1	1.89169381009702	1.58059327288603e-10	1.99212446215226e-09	ENSG00000230099	--	TR_V_gene	T cell receptor beta variable 5-4 [Source:HGNC Symbol;Acc:HGNC:12221]		GO:0016020,GO:0005886,GO:0002376,GO:0002250,GO:0042101	membrane|plasma membrane|immune system process|adaptive immune response|T cell receptor complex
FOXP1	1	0.736941671670506	2.30356506306636e-102	2.19564543940864e-100	ENSG00000114861	27086	protein_coding	forkhead box P1 [Source:HGNC Symbol;Acc:HGNC:3823]	Fork head	GO:0010629,GO:0050861,GO:0006974,GO:0005634,GO:0046872,GO:0005654,GO:0006355,GO:0003677,GO:0003700,GO:0043565,GO:0005515,GO:0042802,GO:0006357,GO:0000981,GO:0000790,GO:0032496,GO:0042116,GO:0045892,GO:0010595,GO:0042118,GO:0043621,GO:0030316,GO:0048661,GO:0035019,GO:0050681,GO:0050727,GO:0060766,GO:0032680,GO:1901509,GO:0036035,GO:0042117,GO:0061470,GO:0002903,GO:0035926,GO:0045655,GO:0050706,GO:…	negative regulation of gene expression|positive regulation of B cell receptor signaling pathway|cellular response to DNA damage stimulus|nucleus|metal ion binding|nucleoplasm|regulation of transcription, DNA-templated|DNA binding|DNA-binding transcription factor activity|sequence-specific DNA binding|protein binding|identical protein binding|regulation of transcription by RNA polymerase II|DNA-bi…	path:hsa05206	MicroRNAs in cancer
NDFIP2	1	0.845558399628601	3.80221927432269e-13	5.81550470787651e-12	ENSG00000102471	54602	protein_coding	Nedd4 family interacting protein 2 [Source:HGNC Symbol;Acc:HGNC:18537]		GO:0005737,GO:0016020,GO:0016021,GO:0043231,GO:0005794,GO:0000139,GO:0048471,GO:0030001,GO:0007034,GO:0005768,GO:0005783,GO:0005515,GO:0006511,GO:0010008,GO:0031398,GO:0043123,GO:0010629,GO:0032585,GO:0032410,GO:0051224,GO:0005739,GO:0050699	cytoplasm|membrane|integral component of membrane|intracellular membrane-bounded organelle|Golgi apparatus|Golgi membrane|perinuclear region of cytoplasm|metal ion transport|vacuolar transport|endosome|endoplasmic reticulum|protein binding|ubiquitin-dependent protein catabolic process|endosome membrane|positive regulation of protein ubiquitination|positive regulation of I-kappaB kinase/NF-kappaB …
TAB2	1	0.805156017210905	1.68242643606787e-44	7.52793276118827e-43	ENSG00000055208	23118	protein_coding	TGF-beta activated kinase 1 (MAP3K7) binding protein 2 [Source:HGNC Symbol;Acc:HGNC:17075]		GO:0046872,GO:0005829,GO:0032496,GO:0005737,GO:0016020,GO:0005515,GO:0038095,GO:0005886,GO:0050852,GO:0005654,GO:0007507,GO:0010008,GO:0002223,GO:0070498,GO:0010507,GO:0043123,GO:0002755,GO:0007249,GO:0007254,GO:0051092,GO:0045860,GO:0000187,GO:0070423,GO:0070530	metal ion binding|cytosol|response to lipopolysaccharide|cytoplasm|membrane|protein binding|Fc-epsilon receptor signaling pathway|plasma membrane|T cell receptor signaling pathway|nucleoplasm|heart development|endosome membrane|stimulatory C-type lectin receptor signaling pathway|interleukin-1-mediated signaling pathway|negative regulation of autophagy|positive regulation of I-kappaB kinase/NF-ka…	path:hsa04010,path:hsa04064,path:hsa04380,path:hsa04620,path:hsa04621,path:hsa04657,path:hsa04668,path:hsa05140,path:hsa05145,path:hsa05162,path:hsa05168,path:hsa05169,path:hsa05170	MAPK signaling pathway|NF-kappa B signaling pathway|Osteoclast differentiation|Toll-like receptor signaling pathway|NOD-like receptor signaling pathway|IL-17 signaling pathway|TNF signaling pathway|Leishmaniasis|Toxoplasmosis|Measles|Herpes simplex infection|Epstein-Barr virus infection|Human immunodeficiency virus 1 infection
CMC2	1	0.934084795943151	2.46762933070372e-13	3.82540030212143e-12	ENSG00000103121	56942	protein_coding	C-X9-C motif containing 2 [Source:HGNC Symbol;Acc:HGNC:24447]		GO:0005739	mitochondrion
ANKRD37	1	1.2863332327317	2.26364666364054e-17	4.399985742746e-16	ENSG00000186352	353322	protein_coding	ankyrin repeat domain 37 [Source:HGNC Symbol;Acc:HGNC:29593]		GO:0005634,GO:0005737,GO:0005829,GO:0005739,GO:0005515	nucleus|cytoplasm|cytosol|mitochondrion|protein binding
UBE2B	1	0.48561007029354	5.47052220956135e-77	4.14547791702184e-75	ENSG00000119048	7320	protein_coding	ubiquitin conjugating enzyme E2 B [Source:HGNC Symbol;Acc:HGNC:12473]		GO:0005634,GO:0005737,GO:0016020,GO:0000166,GO:0005524,GO:0016740,GO:0016567,GO:0005886,GO:0005515,GO:0004842,GO:0006281,GO:0006974,GO:0051865,GO:0006511,GO:0007283,GO:0000790,GO:0061631,GO:0070936,GO:0005654,GO:0050821,GO:0043161,GO:0031625,GO:0090263,GO:0009411,GO:0000785,GO:0000209,GO:0070534,GO:0043951,GO:0070979,GO:0005657,GO:0006513,GO:0033503,GO:0033522,GO:0042493,GO:0042769,GO:0006301,GO:…	nucleus|cytoplasm|membrane|nucleotide binding|ATP binding|transferase activity|protein ubiquitination|plasma membrane|protein binding|ubiquitin-protein transferase activity|DNA repair|cellular response to DNA damage stimulus|protein autoubiquitination|ubiquitin-dependent protein catabolic process|spermatogenesis|nuclear chromatin|ubiquitin conjugating enzyme activity|protein K48-linked ubiquitina…	path:hsa04120	Ubiquitin mediated proteolysis
CDV3	1	0.521941598159942	1.18250277509882e-42	5.09185694957552e-41	ENSG00000091527	55573	protein_coding	CDV3 homolog [Source:HGNC Symbol;Acc:HGNC:26928]		GO:0005737,GO:0005829,GO:0005886,GO:0003674,GO:0008283	cytoplasm|cytosol|plasma membrane|molecular_function|cell population proliferation
KLF3	1	0.812279882445908	7.45170187364148e-43	3.23918931445548e-41	ENSG00000109787	51274	protein_coding	Kruppel like factor 3 [Source:HGNC Symbol;Acc:HGNC:16516]	zf-C2H2	GO:0003676,GO:0005634,GO:0046872,GO:0005654,GO:0003677,GO:0005515,GO:0000977,GO:0000122,GO:1901653,GO:0000981,GO:0006357,GO:0000790,GO:0007275,GO:0003700	nucleic acid binding|nucleus|metal ion binding|nucleoplasm|DNA binding|protein binding|RNA polymerase II regulatory region sequence-specific DNA binding|negative regulation of transcription by RNA polymerase II|cellular response to peptide|DNA-binding transcription factor activity, RNA polymerase II-specific|regulation of transcription by RNA polymerase II|nuclear chromatin|multicellular organism…	path:hsa05202	Transcriptional misregulation in cancer
MAPRE1	1	0.625080782228041	5.22039644160495e-20	1.13733172713799e-18	ENSG00000101367	22919	protein_coding	microtubule associated protein RP/EB family member 1 [Source:HGNC Symbol;Acc:HGNC:6890]		GO:0003723,GO:0005737,GO:0005794,GO:0051301,GO:0005856,GO:0005515,GO:0007049,GO:0008017,GO:0005874,GO:0005813,GO:0005815,GO:0005819,GO:0042802,GO:0031110,GO:0051225,GO:0005829,GO:0045296,GO:0000086,GO:0010389,GO:0097711,GO:0051010,GO:0005881,GO:0035371,GO:0051233,GO:0035372,GO:0008022,GO:0005925,GO:0031115,GO:0019901,GO:0031116,GO:0016477,GO:1904825,GO:0001578,GO:0008104,GO:0030335,GO:0046785,GO:…	RNA binding|cytoplasm|Golgi apparatus|cell division|cytoskeleton|protein binding|cell cycle|microtubule binding|microtubule|centrosome|microtubule organizing center|spindle|identical protein binding|regulation of microtubule polymerization or depolymerization|spindle assembly|cytosol|cadherin binding|G2/M transition of mitotic cell cycle|regulation of G2/M transition of mitotic cell cycle|ciliary…
KLF6	1	0.918613417612772	2.42963571911623e-278	9.77220845663442e-276	ENSG00000067082	1316	protein_coding	Kruppel like factor 6 [Source:HGNC Symbol;Acc:HGNC:2235]	zf-C2H2	GO:0003676,GO:0005634,GO:0043231,GO:0046872,GO:0005730,GO:0005829,GO:0003677,GO:0001650,GO:0005515,GO:0045893,GO:0000981,GO:0006357,GO:0000790,GO:0000978,GO:0001228,GO:0045944,GO:0030183	nucleic acid binding|nucleus|intracellular membrane-bounded organelle|metal ion binding|nucleolus|cytosol|DNA binding|fibrillar center|protein binding|positive regulation of transcription, DNA-templated|DNA-binding transcription factor activity, RNA polymerase II-specific|regulation of transcription by RNA polymerase II|nuclear chromatin|RNA polymerase II proximal promoter sequence-specific DNA b…
UBC	1	0.489182288465571	2.71190033903784e-180	5.0901674004679e-178	ENSG00000150991	7316	protein_coding	ubiquitin C [Source:HGNC Symbol;Acc:HGNC:12468]		GO:0003723,GO:0005634,GO:0005737,GO:0005615,GO:0005515,GO:0005886,GO:0031625,GO:0016567,GO:0005789,GO:0005654,GO:0005829,GO:0070062,GO:0044267,GO:0016197,GO:0019058,GO:0075733,GO:0010008,GO:0043657,GO:0000209,GO:0016579,GO:0031145,GO:0043488,GO:0055085,GO:0061418,GO:0070498,GO:0036297,GO:0006625,GO:0002755,GO:0002756,GO:0007249,GO:0035666,GO:0002020,GO:0045944,GO:0061024,GO:0031982,GO:0019221,GO:…	RNA binding|nucleus|cytoplasm|extracellular space|protein binding|plasma membrane|ubiquitin protein ligase binding|protein ubiquitination|endoplasmic reticulum membrane|nucleoplasm|cytosol|extracellular exosome|cellular protein metabolic process|endosomal transport|viral life cycle|intracellular transport of virus|endosome membrane|host cell|protein polyubiquitination|protein deubiquitination|ana…	path:hsa03320	PPAR signaling pathway
STIP1	1	0.698638913721171	7.61858138589171e-15	1.29096156159733e-13	ENSG00000168439	10963	protein_coding	stress induced phosphoprotein 1 [Source:HGNC Symbol;Acc:HGNC:11387]		GO:0003723,GO:0005634,GO:0005737,GO:0005515,GO:0005829,GO:0032991,GO:0005794,GO:0051879,GO:0008022,GO:0030544,GO:0051087,GO:0098761,GO:0101031	RNA binding|nucleus|cytoplasm|protein binding|cytosol|protein-containing complex|Golgi apparatus|Hsp90 protein binding|protein C-terminus binding|Hsp70 protein binding|chaperone binding|cellular response to interleukin-7|chaperone complex	path:hsa05020	Prion diseases
FKBP4	1	0.89210668624215	2.78909599741756e-07	2.61685984623122e-06	ENSG00000004478	2288	protein_coding	FKBP prolyl isomerase 4 [Source:HGNC Symbol;Acc:HGNC:3720]		GO:0003723,GO:0005634,GO:0005737,GO:0016853,GO:0005829,GO:0005654,GO:0005739,GO:0003755,GO:0000413,GO:0005856,GO:0042995,GO:0005515,GO:0005874,GO:0031072,GO:0030424,GO:0044295,GO:0070062,GO:1900034,GO:0005528,GO:0061077,GO:0010977,GO:0006457,GO:0030674,GO:0005524,GO:0005525,GO:0032767,GO:0035259,GO:0048156,GO:0051219,GO:0006463,GO:0006825,GO:0007566,GO:0030521,GO:0030850,GO:0031111,GO:0031115,GO:…	RNA binding|nucleus|cytoplasm|isomerase activity|cytosol|nucleoplasm|mitochondrion|peptidyl-prolyl cis-trans isomerase activity|protein peptidyl-prolyl isomerization|cytoskeleton|cell projection|protein binding|microtubule|heat shock protein binding|axon|axonal growth cone|extracellular exosome|regulation of cellular response to heat|FK506 binding|chaperone-mediated protein folding|negative regul…	path:hsa04915	Estrogen signaling pathway
SKIL	1	1.04962714333732	2.36600457616608e-91	2.03282003502946e-89	ENSG00000136603	6498	protein_coding	SKI like proto-oncogene [Source:HGNC Symbol;Acc:HGNC:10897]		GO:0000122,GO:0046332,GO:0030512,GO:0005515,GO:0005634,GO:0000981,GO:0003714,GO:0005667,GO:0000978,GO:0001227,GO:0005654,GO:0032991,GO:0030514,GO:0003682,GO:0001825,GO:0002260,GO:0007050,GO:0007179,GO:0007283,GO:0034097,GO:0045596,GO:0050772,GO:0070306,GO:1902043,GO:1902231,GO:0001669	negative regulation of transcription by RNA polymerase II|SMAD binding|negative regulation of transforming growth factor beta receptor signaling pathway|protein binding|nucleus|DNA-binding transcription factor activity, RNA polymerase II-specific|transcription corepressor activity|transcription factor complex|RNA polymerase II proximal promoter sequence-specific DNA binding|DNA-binding transcript…	path:hsa04550	Signaling pathways regulating pluripotency of stem cells
FBXO45	1	0.800824527498989	2.83622205613341e-19	5.96944010790908e-18	ENSG00000174013	200933	protein_coding	F-box protein 45 [Source:HGNC Symbol;Acc:HGNC:29148]		GO:0005515,GO:0016020,GO:0016567,GO:0005886,GO:0006974,GO:0006511,GO:0007275,GO:0030054,GO:0045202,GO:0045211,GO:0007399,GO:0043161,GO:0019005,GO:0042734,GO:0001764,GO:0021799,GO:0021800,GO:0021957,GO:0021960,GO:0060384,GO:0060386,GO:0014069,GO:0098793,GO:0098978,GO:0099523,GO:0099524	protein binding|membrane|protein ubiquitination|plasma membrane|cellular response to DNA damage stimulus|ubiquitin-dependent protein catabolic process|multicellular organism development|cell junction|synapse|postsynaptic membrane|nervous system development|proteasome-mediated ubiquitin-dependent protein catabolic process|SCF ubiquitin ligase complex|presynaptic membrane|neuron migration|cerebral …
CCNG2	1	0.96096429918151	1.19874977498981e-81	9.53813924226133e-80	ENSG00000138764	901	protein_coding	cyclin G2 [Source:HGNC Symbol;Acc:HGNC:1593]		GO:0005737,GO:0006468,GO:0051301,GO:0007049,GO:0051726,GO:0005634,GO:0019901,GO:0004672,GO:0016538,GO:0000079,GO:0044772,GO:0000307	cytoplasm|protein phosphorylation|cell division|cell cycle|regulation of cell cycle|nucleus|protein kinase binding|protein kinase activity|cyclin-dependent protein serine/threonine kinase regulator activity|regulation of cyclin-dependent protein serine/threonine kinase activity|mitotic cell cycle phase transition|cyclin-dependent protein kinase holoenzyme complex	path:hsa04068,path:hsa04115	FoxO signaling pathway|p53 signaling pathway
UBE2H	1	1.02768345840356	1.79181067473937e-13	2.80025886021075e-12	ENSG00000186591	7328	protein_coding	ubiquitin conjugating enzyme E2 H [Source:HGNC Symbol;Acc:HGNC:12484]		GO:0000166,GO:0005524,GO:0016740,GO:0016567,GO:0005515,GO:0004842,GO:0061631,GO:0006511,GO:0070936,GO:0005829,GO:0043161,GO:0070979	nucleotide binding|ATP binding|transferase activity|protein ubiquitination|protein binding|ubiquitin-protein transferase activity|ubiquitin conjugating enzyme activity|ubiquitin-dependent protein catabolic process|protein K48-linked ubiquitination|cytosol|proteasome-mediated ubiquitin-dependent protein catabolic process|protein K11-linked ubiquitination	path:hsa04120	Ubiquitin mediated proteolysis
AHSA1	1	0.711781670031921	2.06120294895498e-25	5.52284693519042e-24	ENSG00000100591	10598	protein_coding	activator of HSP90 ATPase activity 1 [Source:HGNC Symbol;Acc:HGNC:1189]		GO:0005829,GO:0032781,GO:0001671,GO:0051879,GO:0005737,GO:0005783,GO:0005515,GO:0051087,GO:0045296,GO:0070062	cytosol|positive regulation of ATPase activity|ATPase activator activity|Hsp90 protein binding|cytoplasm|endoplasmic reticulum|protein binding|chaperone binding|cadherin binding|extracellular exosome
PLAGL2	1	0.87932796592924	6.0069250301413e-16	1.08145333511167e-14	ENSG00000126003	5326	protein_coding	PLAG1 like zinc finger 2 [Source:HGNC Symbol;Acc:HGNC:9047]	zf-C2H2	GO:0003676,GO:0005634,GO:0046872,GO:0003677,GO:0006351,GO:0000981,GO:0003700,GO:0043565,GO:0001228,GO:0006629,GO:0009791,GO:0034378,GO:0045944,GO:2001244	nucleic acid binding|nucleus|metal ion binding|DNA binding|transcription, DNA-templated|DNA-binding transcription factor activity, RNA polymerase II-specific|DNA-binding transcription factor activity|sequence-specific DNA binding|DNA-binding transcription activator activity, RNA polymerase II-specific|lipid metabolic process|post-embryonic development|chylomicron assembly|positive regulation of t…
BCL2L11	1	1.19175054387105	3.0285479504313e-22	7.23078170474469e-21	ENSG00000153094	10018	protein_coding	BCL2 like 11 [Source:HGNC Symbol;Acc:HGNC:994]		GO:0042981,GO:0016020,GO:0005739,GO:0005515,GO:0006915,GO:0005829,GO:0008017,GO:0012505,GO:0043065,GO:0031334,GO:0090200,GO:0005741,GO:0034976,GO:0001844,GO:0008630,GO:0071385,GO:1902237,GO:1903896,GO:2000271,GO:2001244,GO:0019901,GO:0046982,GO:0001701,GO:0001776,GO:0001782,GO:0001783,GO:0001822,GO:0002260,GO:0002262,GO:0007160,GO:0007283,GO:0007420,GO:0008584,GO:0009791,GO:0010942,GO:0030879,GO:…	regulation of apoptotic process|membrane|mitochondrion|protein binding|apoptotic process|cytosol|microtubule binding|endomembrane system|positive regulation of apoptotic process|positive regulation of protein complex assembly|positive regulation of release of cytochrome c from mitochondria|mitochondrial outer membrane|response to endoplasmic reticulum stress|protein insertion into mitochondrial m…	path:hsa01521,path:hsa04068,path:hsa04151,path:hsa04210,path:hsa04215,path:hsa04932,path:hsa05169,path:hsa05200,path:hsa05206,path:hsa05210	EGFR tyrosine kinase inhibitor resistance|FoxO signaling pathway|PI3K-Akt signaling pathway|Apoptosis|Apoptosis - multiple species|Non-alcoholic fatty liver disease (NAFLD)|Epstein-Barr virus infection|Pathways in cancer|MicroRNAs in cancer|Colorectal cancer
PPTC7	1	0.846563898596388	9.85103931722133e-11	1.26422822598043e-09	ENSG00000196850	160760	protein_coding	PTC7 protein phosphatase homolog [Source:HGNC Symbol;Acc:HGNC:30695]		GO:0046872,GO:0016787,GO:0003824,GO:0005739,GO:0005759,GO:0004721,GO:0005515,GO:0004722,GO:0070262,GO:0010795	metal ion binding|hydrolase activity|catalytic activity|mitochondrion|mitochondrial matrix|phosphoprotein phosphatase activity|protein binding|protein serine/threonine phosphatase activity|peptidyl-serine dephosphorylation|regulation of ubiquinone biosynthetic process
SATB1	1	1.65158858412235	1.22363196659176e-130	1.50289106071224e-128	ENSG00000182568	6304	protein_coding	SATB homeobox 1 [Source:HGNC Symbol;Acc:HGNC:10541]	CUT	GO:0005634,GO:0005654,GO:0003677,GO:0006325,GO:0005515,GO:0016604,GO:0006338,GO:0000977,GO:0000122,GO:0000981,GO:0000790,GO:0001227,GO:0016032,GO:0016605,GO:0016363,GO:0003690,GO:0003682,GO:0003700,GO:0006355,GO:0008544,GO:0016571,GO:0042110,GO:0043367,GO:0043374,GO:0050798,GO:0060004,GO:0000785,GO:0005720	nucleus|nucleoplasm|DNA binding|chromatin organization|protein binding|nuclear body|chromatin remodeling|RNA polymerase II regulatory region sequence-specific DNA binding|negative regulation of transcription by RNA polymerase II|DNA-binding transcription factor activity, RNA polymerase II-specific|nuclear chromatin|DNA-binding transcription repressor activity, RNA polymerase II-specific|viral pro…
RAPGEF2	1	1.20927562788617	3.20907664297404e-05	0.000228149499962861	ENSG00000109756	9693	protein_coding	Rap guanine nucleotide exchange factor 2 [Source:HGNC Symbol;Acc:HGNC:16854]		GO:0007165,GO:0007264,GO:0005085,GO:0005096,GO:0043547,GO:0017034,GO:0042127,GO:0005622,GO:0005515,GO:0005737,GO:0016020,GO:0005829,GO:0005886,GO:0007186,GO:0030552,GO:0007275,GO:0048471,GO:0030054,GO:0045202,GO:0030154,GO:0007218,GO:0005509,GO:0005768,GO:0005887,GO:0007399,GO:0005923,GO:2001224,GO:0008285,GO:0000165,GO:0032991,GO:0070374,GO:0005770,GO:0016324,GO:0043005,GO:2000670,GO:0032092,GO:…	signal transduction|small GTPase mediated signal transduction|guanyl-nucleotide exchange factor activity|GTPase activator activity|positive regulation of GTPase activity|Rap guanyl-nucleotide exchange factor activity|regulation of cell population proliferation|intracellular|protein binding|cytoplasm|membrane|cytosol|plasma membrane|G protein-coupled receptor signaling pathway|cAMP binding|multice…	path:hsa04010,path:hsa04015,path:hsa04530	MAPK signaling pathway|Rap1 signaling pathway|Tight junction
AC010883.3	1	0.80789772980755	2.43624863979119e-09	2.80670873355359e-08	--	--	--	--	--	--	--	--	--
PAPOLA	1	0.523643446238365	3.59424478195414e-10	4.39835834989863e-09	ENSG00000090060	10914	protein_coding	poly(A) polymerase alpha [Source:HGNC Symbol;Acc:HGNC:14981]		GO:0005634,GO:0003723,GO:0006397,GO:0005737,GO:0046872,GO:0000166,GO:0005524,GO:0016740,GO:0005654,GO:0016779,GO:0000287,GO:0030145,GO:0004652,GO:0031123,GO:0043631,GO:0005515,GO:0006378,GO:0031124,GO:0000398,GO:0006369,GO:0031440	nucleus|RNA binding|mRNA processing|cytoplasm|metal ion binding|nucleotide binding|ATP binding|transferase activity|nucleoplasm|nucleotidyltransferase activity|magnesium ion binding|manganese ion binding|polynucleotide adenylyltransferase activity|RNA 3'-end processing|RNA polyadenylation|protein binding|mRNA polyadenylation|mRNA 3'-end processing|mRNA splicing, via spliceosome|termination of RNA…	path:hsa03015	mRNA surveillance pathway
STAT4	1	1.14165329919746	2.59503992885781e-43	1.13207457015643e-41	ENSG00000138378	6775	protein_coding	signal transducer and activator of transcription 4 [Source:HGNC Symbol;Acc:HGNC:11365]	STAT	GO:0005634,GO:0005737,GO:0006355,GO:0007165,GO:0003677,GO:0003700,GO:0005515,GO:0045944,GO:0042802,GO:0019221,GO:0005829,GO:0001228,GO:0000978,GO:0000981,GO:0000790,GO:0005654,GO:0006952,GO:0035722,GO:0007259,GO:0038155,GO:0070757,GO:0042127,GO:0043434,GO:0038114	nucleus|cytoplasm|regulation of transcription, DNA-templated|signal transduction|DNA binding|DNA-binding transcription factor activity|protein binding|positive regulation of transcription by RNA polymerase II|identical protein binding|cytokine-mediated signaling pathway|cytosol|DNA-binding transcription activator activity, RNA polymerase II-specific|RNA polymerase II proximal promoter sequence-sp…	path:hsa04217,path:hsa04630,path:hsa04658,path:hsa05161,path:hsa05200,path:hsa05321	Necroptosis|Jak-STAT signaling pathway|Th1 and Th2 cell differentiation|Hepatitis B|Pathways in cancer|Inflammatory bowel disease (IBD)
RHOH	1	1.30257482165872	2.09181041786623e-50	1.04166466808601e-48	ENSG00000168421	399	protein_coding	ras homolog family member H [Source:HGNC Symbol;Acc:HGNC:686]		GO:0005737,GO:0016020,GO:0000166,GO:0003924,GO:0005525,GO:0007264,GO:0005886,GO:0005515,GO:0005829,GO:0051056,GO:0007266,GO:0017048,GO:0006355,GO:0030217,GO:0034260,GO:0043124,GO:0019210,GO:0033673,GO:0005095,GO:0045582,GO:0005622,GO:0045576,GO:0001772	cytoplasm|membrane|nucleotide binding|GTPase activity|GTP binding|small GTPase mediated signal transduction|plasma membrane|protein binding|cytosol|regulation of small GTPase mediated signal transduction|Rho protein signal transduction|Rho GTPase binding|regulation of transcription, DNA-templated|T cell differentiation|negative regulation of GTPase activity|negative regulation of I-kappaB kinase/…	path:hsa04670	Leukocyte transendothelial migration
SIRT1	1	1.04377210796169	1.41839246918434e-12	2.08492300259502e-11	ENSG00000096717	23411	protein_coding	sirtuin 1 [Source:HGNC Symbol;Acc:HGNC:14929]		GO:0043536,GO:0045766,GO:0007179,GO:0045599,GO:0043433,GO:2000773,GO:0045944,GO:0005737,GO:0005634,GO:0046872,GO:0043066,GO:0005829,GO:0005654,GO:0016787,GO:0005739,GO:0016567,GO:0006325,GO:0000790,GO:0000980,GO:0001228,GO:0002039,GO:0003714,GO:0017136,GO:0019213,GO:0019899,GO:0019904,GO:0033558,GO:0034979,GO:0046969,GO:0070403,GO:0000122,GO:0000720,GO:0000731,GO:0001525,GO:0001542,GO:0001678,GO:…	positive regulation of blood vessel endothelial cell migration|positive regulation of angiogenesis|transforming growth factor beta receptor signaling pathway|negative regulation of fat cell differentiation|negative regulation of DNA-binding transcription factor activity|negative regulation of cellular senescence|positive regulation of transcription by RNA polymerase II|cytoplasm|nucleus|metal ion…	path:hsa04068,path:hsa04152,path:hsa04211,path:hsa04213,path:hsa04218,path:hsa04922,path:hsa05031,path:hsa05206	FoxO signaling pathway|AMPK signaling pathway|Longevity regulating pathway|Longevity regulating pathway - multiple species|Cellular senescence|Glucagon signaling pathway|Amphetamine addiction|MicroRNAs in cancer
NRAS	1	0.749897908328725	1.97971787820495e-06	1.67111748293772e-05	ENSG00000213281	4893	protein_coding	NRAS proto-oncogene, GTPase [Source:HGNC Symbol;Acc:HGNC:7989]		GO:0016020,GO:0000166,GO:0007165,GO:0003924,GO:0005525,GO:0005794,GO:0005886,GO:0005515,GO:0000139,GO:0007265,GO:0070062,GO:0000165,GO:0002223,GO:0043312,GO:0070821,GO:0001938,GO:0044877,GO:0019003	membrane|nucleotide binding|signal transduction|GTPase activity|GTP binding|Golgi apparatus|plasma membrane|protein binding|Golgi membrane|Ras protein signal transduction|extracellular exosome|MAPK cascade|stimulatory C-type lectin receptor signaling pathway|neutrophil degranulation|tertiary granule membrane|positive regulation of endothelial cell proliferation|protein-containing complex binding|…	path:hsa01521,path:hsa01522,path:hsa04010,path:hsa04012,path:hsa04014,path:hsa04015,path:hsa04062,path:hsa04068,path:hsa04071,path:hsa04072,path:hsa04137,path:hsa04140,path:hsa04150,path:hsa04151,path:hsa04210,path:hsa04211,path:hsa04213,path:hsa04218,path:hsa04360,path:hsa04370,path:hsa04371,path:hsa04540,path:hsa04550,path:hsa04625,path:hsa04650,path:hsa04660,path:hsa04662,path:hsa04664,path:hs…	EGFR tyrosine kinase inhibitor resistance|Endocrine resistance|MAPK signaling pathway|ErbB signaling pathway|Ras signaling pathway|Rap1 signaling pathway|Chemokine signaling pathway|FoxO signaling pathway|Sphingolipid signaling pathway|Phospholipase D signaling pathway|Mitophagy - animal|Autophagy - animal|mTOR signaling pathway|PI3K-Akt signaling pathway|Apoptosis|Longevity regulating pathway|Lo…
PPP2R2D	1	0.670926951185533	3.99561711487437e-05	0.000279731411670843	ENSG00000175470	55844	protein_coding	protein phosphatase 2 regulatory subunit Bdelta [Source:HGNC Symbol;Acc:HGNC:23732]		GO:0005737,GO:0051301,GO:0005515,GO:0007049,GO:0019888,GO:0043666,GO:0000159,GO:0000278,GO:0005829,GO:0004722,GO:0010458,GO:0070262	cytoplasm|cell division|protein binding|cell cycle|protein phosphatase regulator activity|regulation of phosphoprotein phosphatase activity|protein phosphatase type 2A complex|mitotic cell cycle|cytosol|protein serine/threonine phosphatase activity|exit from mitosis|peptidyl-serine dephosphorylation	path:hsa03015,path:hsa04071,path:hsa04151,path:hsa04152,path:hsa04261,path:hsa04390,path:hsa04530,path:hsa04728,path:hsa05142,path:hsa05160,path:hsa05165	mRNA surveillance pathway|Sphingolipid signaling pathway|PI3K-Akt signaling pathway|AMPK signaling pathway|Adrenergic signaling in cardiomyocytes|Hippo signaling pathway|Tight junction|Dopaminergic synapse|Chagas disease (American trypanosomiasis)|Hepatitis C|Human papillomavirus infection
FURIN	1	0.916821502147694	5.2932271594061e-50	2.61453990906103e-48	ENSG00000140564	5045	protein_coding	furin, paired basic amino acid cleaving enzyme [Source:HGNC Symbol;Acc:HGNC:8568]		GO:0016020,GO:0016021,GO:0046872,GO:0016787,GO:0005794,GO:0010951,GO:0005886,GO:0005515,GO:0008233,GO:0006508,GO:0005576,GO:0004252,GO:0000139,GO:0008236,GO:0005768,GO:0070062,GO:0044267,GO:0010008,GO:0030173,GO:0005802,GO:0009986,GO:0005783,GO:0030198,GO:0005796,GO:0022617,GO:0004175,GO:0016485,GO:0070268,GO:0051044,GO:0052548,GO:0045121,GO:0030574,GO:0002020,GO:0007179,GO:0031638,GO:0032455,GO:…	membrane|integral component of membrane|metal ion binding|hydrolase activity|Golgi apparatus|negative regulation of endopeptidase activity|plasma membrane|protein binding|peptidase activity|proteolysis|extracellular region|serine-type endopeptidase activity|Golgi membrane|serine-type peptidase activity|endosome|extracellular exosome|cellular protein metabolic process|endosome membrane|integral co…	path:hsa05164	Influenza A
PKIA	1	1.16111024954147	1.17033271034559e-79	9.13333636063088e-78	ENSG00000171033	5569	protein_coding	cAMP-dependent protein kinase inhibitor alpha [Source:HGNC Symbol;Acc:HGNC:9017]		GO:2000480,GO:0016301,GO:0016310,GO:0005515,GO:0004860,GO:0004862,GO:0034236,GO:0000122,GO:0006469,GO:0010389,GO:0042308,GO:0043086,GO:0071901,GO:0005634,GO:0005737	negative regulation of cAMP-dependent protein kinase activity|kinase activity|phosphorylation|protein binding|protein kinase inhibitor activity|cAMP-dependent protein kinase inhibitor activity|protein kinase A catalytic subunit binding|negative regulation of transcription by RNA polymerase II|negative regulation of protein kinase activity|regulation of G2/M transition of mitotic cell cycle|negati…	path:hsa05034	Alcoholism
RNF114	1	0.621124394045998	1.92352774685906e-17	3.75883817740462e-16	ENSG00000124226	55905	protein_coding	ring finger protein 114 [Source:HGNC Symbol;Acc:HGNC:13094]		GO:0005634,GO:0005737,GO:0046872,GO:0016740,GO:0005829,GO:0016567,GO:0005886,GO:0007275,GO:0030154,GO:0007283,GO:0000209,GO:0005622	nucleus|cytoplasm|metal ion binding|transferase activity|cytosol|protein ubiquitination|plasma membrane|multicellular organism development|cell differentiation|spermatogenesis|protein polyubiquitination|intracellular
ICOS	1	3.31552500829675	2.09852270635291e-296	9.1438130446694e-294	ENSG00000163600	29851	protein_coding	inducible T cell costimulator [Source:HGNC Symbol;Acc:HGNC:5351]		GO:0016020,GO:0016021,GO:0005886,GO:0005515,GO:0005576,GO:0006955,GO:0031295,GO:0098609,GO:0051897,GO:0002517,GO:0005887,GO:0009897	membrane|integral component of membrane|plasma membrane|protein binding|extracellular region|immune response|T cell costimulation|cell-cell adhesion|positive regulation of protein kinase B signaling|T cell tolerance induction|integral component of plasma membrane|external side of plasma membrane	path:hsa04514,path:hsa04660,path:hsa04672,path:hsa05340	Cell adhesion molecules (CAMs)|T cell receptor signaling pathway|Intestinal immune network for IgA production|Primary immunodeficiency
REL	1	1.42506570801274	2.6284430559398e-238	7.95071440416963e-236	ENSG00000162924	5966	protein_coding	REL proto-oncogene, NF-kB subunit [Source:HGNC Symbol;Acc:HGNC:9954]	RHD	GO:0005634,GO:0005737,GO:0006355,GO:0045893,GO:0003677,GO:0003700,GO:0005515,GO:0007249,GO:0000981,GO:0005829,GO:0006954,GO:0000977,GO:0045944,GO:0000122,GO:0000790,GO:0005654,GO:0001228,GO:0043123,GO:0003682,GO:0034097,GO:0000980,GO:0038061,GO:0010629,GO:0032688,GO:0043565,GO:1901215,GO:0005667	nucleus|cytoplasm|regulation of transcription, DNA-templated|positive regulation of transcription, DNA-templated|DNA binding|DNA-binding transcription factor activity|protein binding|I-kappaB kinase/NF-kappaB signaling|DNA-binding transcription factor activity, RNA polymerase II-specific|cytosol|inflammatory response|RNA polymerase II regulatory region sequence-specific DNA binding|positive regul…	path:hsa04014,path:hsa05202,path:hsa05203	Ras signaling pathway|Transcriptional misregulation in cancer|Viral carcinogenesis
TMEM167B	1	0.634985226879755	0.000132474453317824	0.000853643920050293	ENSG00000215717	56900	protein_coding	transmembrane protein 167B [Source:HGNC Symbol;Acc:HGNC:30187]		GO:0016020,GO:0016021,GO:0005794,GO:0000139	membrane|integral component of membrane|Golgi apparatus|Golgi membrane
ISY1	1	0.638961517130961	1.89116156522678e-05	0.000138964875424343	ENSG00000240682	57461	protein_coding	ISY1 splicing factor homolog [Source:HGNC Symbol;Acc:HGNC:29201]		GO:0003723,GO:0006397,GO:0008380,GO:0005634,GO:0005515,GO:0005681,GO:0000398,GO:0071013,GO:0005654,GO:0000350,GO:0071006,GO:0006283,GO:0000974,GO:0071014,GO:0000384,GO:0000389,GO:0071020	RNA binding|mRNA processing|RNA splicing|nucleus|protein binding|spliceosomal complex|mRNA splicing, via spliceosome|catalytic step 2 spliceosome|nucleoplasm|generation of catalytic spliceosome for second transesterification step|U2-type catalytic step 1 spliceosome|transcription-coupled nucleotide-excision repair|Prp19 complex|post-mRNA release spliceosomal complex|first spliceosomal transesteri…	path:hsa03040	Spliceosome
STX11	1	1.73479652968532	9.13306479229153e-22	2.14694479423675e-20	ENSG00000135604	8676	protein_coding	syntaxin 11 [Source:HGNC Symbol;Acc:HGNC:11429]		GO:0016020,GO:0006886,GO:0015031,GO:0016192,GO:0005794,GO:0005515,GO:0005886,GO:0005484,GO:0006887,GO:0016021,GO:0000149,GO:0031201,GO:0006906,GO:0048278,GO:0012505,GO:0008021,GO:0031629,GO:0061025,GO:0042734,GO:0048787	membrane|intracellular protein transport|protein transport|vesicle-mediated transport|Golgi apparatus|protein binding|plasma membrane|SNAP receptor activity|exocytosis|integral component of membrane|SNARE binding|SNARE complex|vesicle fusion|vesicle docking|endomembrane system|synaptic vesicle|synaptic vesicle fusion to presynaptic active zone membrane|membrane fusion|presynaptic membrane|presyna…	path:hsa04130	SNARE interactions in vesicular transport
AC012076.1	1	0.808684021469084	1.17290474661767e-09	1.38840513036719e-08	--	--	--	--	--	--	--	--	--
TIAM1	1	1.08703456290093	2.281505544954e-84	1.85567521001914e-82	ENSG00000156299	7074	protein_coding	T cell lymphoma invasion and metastasis 1 [Source:HGNC Symbol;Acc:HGNC:11805]		GO:0008284,GO:0010718,GO:0030335,GO:0016020,GO:0035556,GO:0007165,GO:0005886,GO:0005085,GO:0005089,GO:0035023,GO:0005515,GO:0030054,GO:0008289,GO:0090630,GO:0008017,GO:0017016,GO:0030971,GO:0048365,GO:0003300,GO:0006915,GO:0010976,GO:0042220,GO:0043507,GO:0050772,GO:0061003,GO:0061178,GO:0070372,GO:0072657,GO:0098989,GO:1904268,GO:1905274,GO:1990138,GO:0005634,GO:0005737,GO:0005829,GO:0005874,GO:…	positive regulation of cell population proliferation|positive regulation of epithelial to mesenchymal transition|positive regulation of cell migration|membrane|intracellular signal transduction|signal transduction|plasma membrane|guanyl-nucleotide exchange factor activity|Rho guanyl-nucleotide exchange factor activity|regulation of Rho protein signal transduction|protein binding|cell junction|lip…	path:hsa04014,path:hsa04015,path:hsa04024,path:hsa04062,path:hsa04530,path:hsa04810,path:hsa05205	Ras signaling pathway|Rap1 signaling pathway|cAMP signaling pathway|Chemokine signaling pathway|Tight junction|Regulation of actin cytoskeleton|Proteoglycans in cancer
CCT2	1	0.728306053063325	2.31578663062422e-08	2.4231019573321e-07	ENSG00000166226	10576	protein_coding	chaperonin containing TCP1 subunit 2 [Source:HGNC Symbol;Acc:HGNC:1615]		GO:0050821,GO:0005737,GO:0000166,GO:0005524,GO:0005829,GO:0006457,GO:0005515,GO:0005874,GO:0051082,GO:0005576,GO:0070062,GO:0043312,GO:0005832,GO:0035578,GO:0032212,GO:0051973,GO:0031625,GO:0090666,GO:1904851,GO:1904871,GO:1904874,GO:0044183,GO:0007339,GO:0051086,GO:0051131,GO:1901998,GO:0002199,GO:0044297	protein stabilization|cytoplasm|nucleotide binding|ATP binding|cytosol|protein folding|protein binding|microtubule|unfolded protein binding|extracellular region|extracellular exosome|neutrophil degranulation|chaperonin-containing T-complex|azurophil granule lumen|positive regulation of telomere maintenance via telomerase|positive regulation of telomerase activity|ubiquitin protein ligase binding|…
DNAJC7	1	0.607586098017517	2.94313395643848e-05	0.000210434940300068	ENSG00000168259	7266	protein_coding	DnaJ heat shock protein family (Hsp40) member C7 [Source:HGNC Symbol;Acc:HGNC:12392]		GO:0005634,GO:0005737,GO:0016020,GO:0005829,GO:0005654,GO:0005856,GO:0005515,GO:0070062,GO:1900034,GO:0006457,GO:0031072,GO:0051085	nucleus|cytoplasm|membrane|cytosol|nucleoplasm|cytoskeleton|protein binding|extracellular exosome|regulation of cellular response to heat|protein folding|heat shock protein binding|chaperone cofactor-dependent protein refolding
SLC6A6	1	3.03506188969421	4.02831417021398e-06	3.26267596689537e-05	ENSG00000131389	6533	protein_coding	solute carrier family 6 member 6 [Source:HGNC Symbol;Acc:HGNC:11052]		GO:0016020,GO:0016021,GO:0005887,GO:0015293,GO:0005328,GO:0006836,GO:0055085,GO:0005368,GO:0005369,GO:0015734,GO:0050804,GO:0098982,GO:0099055,GO:0005886,GO:0003333,GO:0043005,GO:0015812,GO:0015171,GO:0006865,GO:0005332,GO:0042165	membrane|integral component of membrane|integral component of plasma membrane|symporter activity|neurotransmitter:sodium symporter activity|neurotransmitter transport|transmembrane transport|taurine transmembrane transporter activity|taurine:sodium symporter activity|taurine transport|modulation of chemical synaptic transmission|GABA-ergic synapse|integral component of postsynaptic membrane|plasm…
GABARAPL1	1	0.788708116820041	2.31789605605394e-67	1.53135945031823e-65	ENSG00000139112	23710	protein_coding	GABA type A receptor associated protein like 1 [Source:HGNC Symbol;Acc:HGNC:4068]		GO:0005737,GO:0006914,GO:0016020,GO:0005783,GO:0005794,GO:0005856,GO:0005515,GO:0031410,GO:0005874,GO:0030659,GO:0005776,GO:0005829,GO:0031625,GO:0008017,GO:0000045,GO:0000422,GO:0006995,GO:0016236,GO:0097352,GO:0000421,GO:0050811,GO:0005739,GO:0030957,GO:0048487,GO:0005622,GO:0032590,GO:0032839,GO:0044297	cytoplasm|autophagy|membrane|endoplasmic reticulum|Golgi apparatus|cytoskeleton|protein binding|cytoplasmic vesicle|microtubule|cytoplasmic vesicle membrane|autophagosome|cytosol|ubiquitin protein ligase binding|microtubule binding|autophagosome assembly|autophagy of mitochondrion|cellular response to nitrogen starvation|macroautophagy|autophagosome maturation|autophagosome membrane|GABA receptor…	path:hsa04068,path:hsa04136,path:hsa04137,path:hsa04140,path:hsa04371,path:hsa04621,path:hsa04727,path:hsa05167	FoxO signaling pathway|Autophagy - other|Mitophagy - animal|Autophagy - animal|Apelin signaling pathway|NOD-like receptor signaling pathway|GABAergic synapse|Kaposi sarcoma-associated herpesvirus infection
CYTIP	1	1.6316803572245	7.2139902765696e-68	4.80071378386771e-66	ENSG00000115165	9595	protein_coding	cytohesin 1 interacting protein [Source:HGNC Symbol;Acc:HGNC:9506]		GO:0005737,GO:0005829,GO:0005654,GO:0005515,GO:0005768,GO:0005769,GO:0005938,GO:0030155	cytoplasm|cytosol|nucleoplasm|protein binding|endosome|early endosome|cell cortex|regulation of cell adhesion
SERPINB9	1	3.8988677711087	6.69294975445272e-28	1.93804314843927e-26	ENSG00000170542	5272	protein_coding	serpin family B member 9 [Source:HGNC Symbol;Acc:HGNC:8955]		GO:0005634,GO:0005737,GO:0016020,GO:0005615,GO:0005794,GO:0043066,GO:0005829,GO:0005654,GO:0004867,GO:0010951,GO:0005515,GO:0006955,GO:0006915,GO:0043154,GO:0030414,GO:0010466,GO:0070062,GO:0010628,GO:0062023,GO:0002020,GO:0071391,GO:0043027,GO:0009617,GO:0042270,GO:0002448,GO:0033668	nucleus|cytoplasm|membrane|extracellular space|Golgi apparatus|negative regulation of apoptotic process|cytosol|nucleoplasm|serine-type endopeptidase inhibitor activity|negative regulation of endopeptidase activity|protein binding|immune response|apoptotic process|negative regulation of cysteine-type endopeptidase activity involved in apoptotic process|peptidase inhibitor activity|negative regula…	path:hsa05146	Amoebiasis
BCL7B	1	0.67736276390879	1.40980376891593e-10	1.78424024018299e-09	ENSG00000106635	9275	protein_coding	BAF chromatin remodeling complex subunit BCL7B [Source:HGNC Symbol;Acc:HGNC:1005]		GO:0003779,GO:0005515,GO:0006915,GO:0016055,GO:0030154,GO:0008150,GO:0005575	actin binding|protein binding|apoptotic process|Wnt signaling pathway|cell differentiation|biological_process|cellular_component
GLB1	1	0.752823926210995	1.22328255698251e-10	1.55532623216072e-09	ENSG00000170266	2720	protein_coding	galactosidase beta 1 [Source:HGNC Symbol;Acc:HGNC:4298]		GO:0005737,GO:0005794,GO:0043231,GO:0016787,GO:0005975,GO:0042803,GO:0008152,GO:0004553,GO:0016798,GO:0048471,GO:0004565,GO:0005764,GO:0005576,GO:0005515,GO:0006687,GO:0070062,GO:0043312,GO:1904813,GO:0043202,GO:0006027,GO:0035578,GO:0042340,GO:0016936,GO:0019388,GO:0044262,GO:0051413,GO:1904016,GO:0005615,GO:0005773	cytoplasm|Golgi apparatus|intracellular membrane-bounded organelle|hydrolase activity|carbohydrate metabolic process|protein homodimerization activity|metabolic process|hydrolase activity, hydrolyzing O-glycosyl compounds|hydrolase activity, acting on glycosyl bonds|perinuclear region of cytoplasm|beta-galactosidase activity|lysosome|extracellular region|protein binding|glycosphingolipid metaboli…	path:hsa00052,path:hsa00511,path:hsa00531,path:hsa00600,path:hsa00604,path:hsa04142	Galactose metabolism|Other glycan degradation|Glycosaminoglycan degradation|Sphingolipid metabolism|Glycosphingolipid biosynthesis - ganglio series|Lysosome
CNOT6L	1	0.900330241992387	1.94229563474077e-96	1.7728170206271e-94	ENSG00000138767	246175	protein_coding	CCR4-NOT transcription complex subunit 6 like [Source:HGNC Symbol;Acc:HGNC:18042]		GO:0005829,GO:0090503,GO:0004535,GO:0005515,GO:0006397,GO:0005634,GO:0005737,GO:0046872,GO:0016787,GO:0090305,GO:0004527,GO:0004518,GO:0031047,GO:0010606,GO:0006977,GO:0000289,GO:0006417,GO:0030014,GO:0000175,GO:0008284,GO:0000288,GO:0061157	cytosol|RNA phosphodiester bond hydrolysis, exonucleolytic|poly(A)-specific ribonuclease activity|protein binding|mRNA processing|nucleus|cytoplasm|metal ion binding|hydrolase activity|nucleic acid phosphodiester bond hydrolysis|exonuclease activity|nuclease activity|gene silencing by RNA|positive regulation of cytoplasmic mRNA processing body assembly|DNA damage response, signal transduction by …	path:hsa03018	RNA degradation
UBQLN1	1	0.639851338606241	4.22068612614543e-07	3.87074249318589e-06	ENSG00000135018	29979	protein_coding	ubiquilin 1 [Source:HGNC Symbol;Acc:HGNC:12508]		GO:0071456,GO:0005634,GO:0005737,GO:0016020,GO:0005829,GO:0005654,GO:0005783,GO:0005886,GO:0005515,GO:0000502,GO:0048471,GO:0031410,GO:0006914,GO:0042802,GO:0005776,GO:0006511,GO:0000045,GO:0016236,GO:0097352,GO:0031398,GO:0030433,GO:0034976,GO:0016235,GO:0019900,GO:1902175,GO:0032991,GO:0031593,GO:0035973,GO:1903071,GO:0016241,GO:0031396,GO:0034140,GO:1901340	cellular response to hypoxia|nucleus|cytoplasm|membrane|cytosol|nucleoplasm|endoplasmic reticulum|plasma membrane|protein binding|proteasome complex|perinuclear region of cytoplasm|cytoplasmic vesicle|autophagy|identical protein binding|autophagosome|ubiquitin-dependent protein catabolic process|autophagosome assembly|macroautophagy|autophagosome maturation|positive regulation of protein ubiquiti…	path:hsa04141	Protein processing in endoplasmic reticulum
FXR1	1	0.58374089960075	1.98991443593862e-09	2.30702750300251e-08	ENSG00000114416	8087	protein_coding	FMR1 autosomal homolog 1 [Source:HGNC Symbol;Acc:HGNC:4023]		GO:0003729,GO:0006417,GO:0003676,GO:0003723,GO:0005737,GO:0016020,GO:0005829,GO:0042803,GO:0007275,GO:0030154,GO:0005634,GO:0000381,GO:0005515,GO:0007517,GO:0017148,GO:2000637,GO:0014069,GO:0043025,GO:0003730,GO:0030424,GO:0046982,GO:0098793,GO:0005730,GO:0033592,GO:0006915,GO:0005844,GO:0001934,GO:0043197,GO:0051489,GO:0030426,GO:0045182,GO:0043488,GO:0045727,GO:2001022,GO:0030425,GO:0035770,GO:…	mRNA binding|regulation of translation|nucleic acid binding|RNA binding|cytoplasm|membrane|cytosol|protein homodimerization activity|multicellular organism development|cell differentiation|nucleus|regulation of alternative mRNA splicing, via spliceosome|protein binding|muscle organ development|negative regulation of translation|positive regulation of gene silencing by miRNA|postsynaptic density|n…	path:hsa03013	RNA transport
PIM1	1	1.39697049563108	3.93444519713836e-27	1.12153137586029e-25	ENSG00000137193	5292	protein_coding	Pim-1 proto-oncogene, serine/threonine kinase [Source:HGNC Symbol;Acc:HGNC:8986]		GO:0060045,GO:0005737,GO:0005634,GO:0016020,GO:0046872,GO:0000166,GO:0004672,GO:0004674,GO:0005524,GO:0016301,GO:0016740,GO:0006468,GO:0016310,GO:0043066,GO:0005730,GO:0005829,GO:0005886,GO:0005515,GO:0007049,GO:0006915,GO:0030145,GO:0030212,GO:0045893,GO:0050821,GO:1902033,GO:0005654,GO:0008283,GO:0007275,GO:0008134,GO:0043433,GO:0019221,GO:0046777,GO:0043024,GO:0070561,GO:1905062	positive regulation of cardiac muscle cell proliferation|cytoplasm|nucleus|membrane|metal ion binding|nucleotide binding|protein kinase activity|protein serine/threonine kinase activity|ATP binding|kinase activity|transferase activity|protein phosphorylation|phosphorylation|negative regulation of apoptotic process|nucleolus|cytosol|plasma membrane|protein binding|cell cycle|apoptotic process|mang…	path:hsa04630,path:hsa04933,path:hsa05200,path:hsa05206,path:hsa05221	Jak-STAT signaling pathway|AGE-RAGE signaling pathway in diabetic complications|Pathways in cancer|MicroRNAs in cancer|Acute myeloid leukemia
RASSF5	1	1.51097179307139	6.19177580311584e-15	1.0550520771408e-13	ENSG00000266094	83593	protein_coding	Ras association domain family member 5 [Source:HGNC Symbol;Acc:HGNC:17609]		GO:0005737,GO:0046872,GO:0035556,GO:0007165,GO:0042981,GO:0005856,GO:0005515,GO:0006915,GO:0005874,GO:0017016,GO:0008285,GO:0031398,GO:1900180,GO:0005634	cytoplasm|metal ion binding|intracellular signal transduction|signal transduction|regulation of apoptotic process|cytoskeleton|protein binding|apoptotic process|microtubule|Ras GTPase binding|negative regulation of cell population proliferation|positive regulation of protein ubiquitination|regulation of protein localization to nucleus|nucleus	path:hsa04014,path:hsa04015,path:hsa04218,path:hsa04670,path:hsa05200,path:hsa05223	Ras signaling pathway|Rap1 signaling pathway|Cellular senescence|Leukocyte transendothelial migration|Pathways in cancer|Non-small cell lung cancer
USP9X	1	0.655407942067076	0.000185699908695207	0.00116703337193566	ENSG00000124486	8239	protein_coding	ubiquitin specific peptidase 9 X-linked [Source:HGNC Symbol;Acc:HGNC:12632]		GO:0005737,GO:0016020,GO:0016579,GO:0016787,GO:0051301,GO:0005829,GO:0042995,GO:0005515,GO:0008233,GO:0008234,GO:0006508,GO:0007049,GO:0048511,GO:0006511,GO:0036459,GO:0007059,GO:0016567,GO:0030426,GO:0050821,GO:0044267,GO:0004197,GO:0004843,GO:0030509,GO:1990380,GO:0006625,GO:0071108,GO:0007179,GO:0070410,GO:0042752,GO:0001764,GO:0007292,GO:0000122,GO:0048675,GO:1901537,GO:0071947,GO:0101005	cytoplasm|membrane|protein deubiquitination|hydrolase activity|cell division|cytosol|cell projection|protein binding|peptidase activity|cysteine-type peptidase activity|proteolysis|cell cycle|rhythmic process|ubiquitin-dependent protein catabolic process|thiol-dependent ubiquitinyl hydrolase activity|chromosome segregation|protein ubiquitination|growth cone|protein stabilization|cellular protein …
IFT57	1	0.680448986228879	6.19342886881802e-08	6.19529079058782e-07	ENSG00000114446	55081	protein_coding	intraflagellar transport 57 [Source:HGNC Symbol;Acc:HGNC:17367]		GO:0005737,GO:0003677,GO:0005856,GO:0042995,GO:0005515,GO:0006915,GO:0005794,GO:0005929,GO:0036064,GO:0035735,GO:0030992,GO:0097542,GO:0005813,GO:0006919,GO:0042981,GO:0042073,GO:1905515,GO:0001843,GO:0001947,GO:0007224,GO:0044458,GO:0050680,GO:0060972,GO:0005930,GO:0032391,GO:0044292	cytoplasm|DNA binding|cytoskeleton|cell projection|protein binding|apoptotic process|Golgi apparatus|cilium|ciliary basal body|intraciliary transport involved in cilium assembly|intraciliary transport particle B|ciliary tip|centrosome|activation of cysteine-type endopeptidase activity involved in apoptotic process|regulation of apoptotic process|intraciliary transport|non-motile cilium assembly|n…	path:hsa05016	Huntington disease
ERP44	1	0.616148597356172	3.31234343884233e-05	0.000234860678429035	ENSG00000023318	23071	protein_coding	endoplasmic reticulum protein 44 [Source:HGNC Symbol;Acc:HGNC:18311]		GO:0005783,GO:0005789,GO:0045454,GO:0005515,GO:0003756,GO:0005576,GO:0005788,GO:0009986,GO:0006986,GO:0070062,GO:0043312,GO:0006457,GO:0035580,GO:0034976,GO:0005793,GO:0009100	endoplasmic reticulum|endoplasmic reticulum membrane|cell redox homeostasis|protein binding|protein disulfide isomerase activity|extracellular region|endoplasmic reticulum lumen|cell surface|response to unfolded protein|extracellular exosome|neutrophil degranulation|protein folding|specific granule lumen|response to endoplasmic reticulum stress|endoplasmic reticulum-Golgi intermediate compartment…
CEBPZ	1	0.537578237985033	4.02256648721675e-11	5.3113259739762e-10	ENSG00000115816	10153	protein_coding	CCAAT enhancer binding protein zeta [Source:HGNC Symbol;Acc:HGNC:24218]	Others	GO:0003723,GO:0005634,GO:0042254,GO:0000981,GO:0000978,GO:0001228,GO:0045944,GO:0003677,GO:0006366	RNA binding|nucleus|ribosome biogenesis|DNA-binding transcription factor activity, RNA polymerase II-specific|RNA polymerase II proximal promoter sequence-specific DNA binding|DNA-binding transcription activator activity, RNA polymerase II-specific|positive regulation of transcription by RNA polymerase II|DNA binding|transcription by RNA polymerase II
ZBTB21	1	0.916894502124937	6.51945541710354e-09	7.21992701123772e-08	ENSG00000173276	49854	protein_coding	zinc finger and BTB domain containing 21 [Source:HGNC Symbol;Acc:HGNC:13083]	ZBTB	GO:0003676,GO:0005634,GO:0046872,GO:0005829,GO:0005654,GO:0003677,GO:0045892,GO:0008327,GO:0005515	nucleic acid binding|nucleus|metal ion binding|cytosol|nucleoplasm|DNA binding|negative regulation of transcription, DNA-templated|methyl-CpG binding|protein binding
HIPK1	1	0.661152320320138	1.27777228914361e-35	4.66743947654145e-34	ENSG00000163349	204851	protein_coding	homeodomain interacting protein kinase 1 [Source:HGNC Symbol;Acc:HGNC:19006]		GO:0005634,GO:0005737,GO:0016607,GO:0005813,GO:0000166,GO:0004672,GO:0004674,GO:0005524,GO:0016301,GO:0016740,GO:0006468,GO:0016310,GO:0005829,GO:0005654,GO:0018108,GO:0005515,GO:0001654,GO:0018105,GO:0018107,GO:0097191,GO:1901796,GO:0045766,GO:0007224,GO:0016605,GO:0004713,GO:0060216,GO:0042771,GO:0072577,GO:0008284,GO:0009952,GO:0010803,GO:0010842,GO:0030182,GO:0034333,GO:0048596,GO:0060059,GO:…	nucleus|cytoplasm|nuclear speck|centrosome|nucleotide binding|protein kinase activity|protein serine/threonine kinase activity|ATP binding|kinase activity|transferase activity|protein phosphorylation|phosphorylation|cytosol|nucleoplasm|peptidyl-tyrosine phosphorylation|protein binding|eye development|peptidyl-serine phosphorylation|peptidyl-threonine phosphorylation|extrinsic apoptotic signaling …	path:hsa04218	Cellular senescence
TBC1D15	1	0.720225199239099	2.86852851236131e-19	6.03345337853256e-18	ENSG00000121749	64786	protein_coding	TBC1 domain family member 15 [Source:HGNC Symbol;Acc:HGNC:25694]		GO:0005737,GO:0005515,GO:0005096,GO:0017137,GO:0006886,GO:0090630,GO:0043087,GO:0005576	cytoplasm|protein binding|GTPase activator activity|Rab GTPase binding|intracellular protein transport|activation of GTPase activity|regulation of GTPase activity|extracellular region	path:hsa04137	Mitophagy - animal
WTAP	1	0.760220324933346	7.23600129938833e-26	1.97498048888078e-24	ENSG00000146457	9589	protein_coding	WT1 associated protein [Source:HGNC Symbol;Acc:HGNC:16846]		GO:0005634,GO:0006397,GO:0008380,GO:0005737,GO:0016607,GO:0005654,GO:0005515,GO:0007049,GO:0000381,GO:0007275,GO:0080009,GO:0031965,GO:0016070,GO:0036396	nucleus|mRNA processing|RNA splicing|cytoplasm|nuclear speck|nucleoplasm|protein binding|cell cycle|regulation of alternative mRNA splicing, via spliceosome|multicellular organism development|mRNA methylation|nuclear membrane|RNA metabolic process|RNA N6-methyladenosine methyltransferase complex
MKLN1	1	0.763979688935046	6.19448697817277e-05	0.000421577571379884	ENSG00000128585	4289	protein_coding	muskelin 1 [Source:HGNC Symbol;Acc:HGNC:7109]		GO:0005515,GO:0005634,GO:0005737,GO:0005829,GO:0042803,GO:0042995,GO:0030054,GO:0045202,GO:0005654,GO:0005938,GO:0008360,GO:0001726,GO:0007165,GO:0000151,GO:0007160,GO:0031532,GO:0002090,GO:0042802	protein binding|nucleus|cytoplasm|cytosol|protein homodimerization activity|cell projection|cell junction|synapse|nucleoplasm|cell cortex|regulation of cell shape|ruffle|signal transduction|ubiquitin ligase complex|cell-matrix adhesion|actin cytoskeleton reorganization|regulation of receptor internalization|identical protein binding
TMF1	1	0.593152528474595	2.51220758015602e-16	4.61824759624764e-15	ENSG00000144747	7110	protein_coding	TATA element modulatory factor 1 [Source:HGNC Symbol;Acc:HGNC:11870]	Others	GO:0005634,GO:0005737,GO:0016020,GO:0005794,GO:0003677,GO:0005515,GO:0000139,GO:0005783,GO:0005829,GO:0006366,GO:0061136,GO:0003712,GO:0006355,GO:0001675,GO:0001819,GO:0007286,GO:0007289,GO:0008584,GO:0010629,GO:0030317,GO:0032275,GO:0033327,GO:0042742,GO:0043066,GO:0071407,GO:2000845	nucleus|cytoplasm|membrane|Golgi apparatus|DNA binding|protein binding|Golgi membrane|endoplasmic reticulum|cytosol|transcription by RNA polymerase II|regulation of proteasomal protein catabolic process|transcription coregulator activity|regulation of transcription, DNA-templated|acrosome assembly|positive regulation of cytokine production|spermatid development|spermatid nucleus differentiation|m…
UBALD2	1	1.07713788609943	1.30463113923938e-11	1.78908970877859e-10	ENSG00000185262	283991	protein_coding	UBA like domain containing 2 [Source:HGNC Symbol;Acc:HGNC:28438]		GO:0005515	protein binding
TGIF2	1	0.844031113009652	2.08712417181935e-13	3.2423952382326e-12	ENSG00000118707	60436	protein_coding	TGFB induced factor homeobox 2 [Source:HGNC Symbol;Acc:HGNC:15764]	Homeobox	GO:0005634,GO:0005654,GO:0006355,GO:0003677,GO:0003700,GO:0000981,GO:0000790,GO:0000122,GO:0010470,GO:0038092,GO:0045666,GO:0060041	nucleus|nucleoplasm|regulation of transcription, DNA-templated|DNA binding|DNA-binding transcription factor activity|DNA-binding transcription factor activity, RNA polymerase II-specific|nuclear chromatin|negative regulation of transcription by RNA polymerase II|regulation of gastrulation|nodal signaling pathway|positive regulation of neuron differentiation|retina development in camera-type eye	path:hsa04350	TGF-beta signaling pathway
ZNF639	1	0.731139122606748	0.000143783909733338	0.000921490961328996	ENSG00000121864	51193	protein_coding	zinc finger protein 639 [Source:HGNC Symbol;Acc:HGNC:30950]	zf-C2H2	GO:0003676,GO:0005634,GO:0046872,GO:0005654,GO:0003677,GO:0003700,GO:0005515,GO:0045944,GO:0000978,GO:0001228,GO:0044212,GO:0045892,GO:0046718,GO:0030307,GO:0043621,GO:0043922,GO:0043923	nucleic acid binding|nucleus|metal ion binding|nucleoplasm|DNA binding|DNA-binding transcription factor activity|protein binding|positive regulation of transcription by RNA polymerase II|RNA polymerase II proximal promoter sequence-specific DNA binding|DNA-binding transcription activator activity, RNA polymerase II-specific|transcription regulatory region DNA binding|negative regulation of transc…
NFKB1	1	1.9047260594064	2.41198959482544e-201	5.65905327950037e-199	ENSG00000109320	4790	protein_coding	nuclear factor kappa B subunit 1 [Source:HGNC Symbol;Acc:HGNC:7794]	RHD	GO:0010629,GO:0005634,GO:0044212,GO:0010744,GO:0005737,GO:0043066,GO:0005829,GO:0005654,GO:0006355,GO:0005739,GO:0007165,GO:0003677,GO:0006357,GO:0003700,GO:0005515,GO:0006915,GO:0006954,GO:0045893,GO:0038095,GO:0005576,GO:0042802,GO:0000981,GO:0050852,GO:0000977,GO:0000122,GO:0045944,GO:0000790,GO:0006366,GO:0002223,GO:0070498,GO:0001228,GO:0043312,GO:0071260,GO:0007249,GO:0003682,GO:0090263,GO:…	negative regulation of gene expression|nucleus|transcription regulatory region DNA binding|positive regulation of macrophage derived foam cell differentiation|cytoplasm|negative regulation of apoptotic process|cytosol|nucleoplasm|regulation of transcription, DNA-templated|mitochondrion|signal transduction|DNA binding|regulation of transcription by RNA polymerase II|DNA-binding transcription facto…	path:hsa01523,path:hsa04010,path:hsa04014,path:hsa04024,path:hsa04062,path:hsa04064,path:hsa04066,path:hsa04071,path:hsa04151,path:hsa04210,path:hsa04211,path:hsa04218,path:hsa04380,path:hsa04620,path:hsa04621,path:hsa04622,path:hsa04623,path:hsa04625,path:hsa04657,path:hsa04658,path:hsa04659,path:hsa04660,path:hsa04662,path:hsa04668,path:hsa04722,path:hsa04917,path:hsa04920,path:hsa04926,path:hs…	Antifolate resistance|MAPK signaling pathway|Ras signaling pathway|cAMP signaling pathway|Chemokine signaling pathway|NF-kappa B signaling pathway|HIF-1 signaling pathway|Sphingolipid signaling pathway|PI3K-Akt signaling pathway|Apoptosis|Longevity regulating pathway|Cellular senescence|Osteoclast differentiation|Toll-like receptor signaling pathway|NOD-like receptor signaling pathway|RIG-I-like …
MORF4L2	1	0.659878625308085	7.95128369280164e-19	1.64700019490794e-17	ENSG00000123562	9643	protein_coding	mortality factor 4 like 2 [Source:HGNC Symbol;Acc:HGNC:16849]		GO:0005634,GO:0005654,GO:0006355,GO:0005886,GO:0006325,GO:0005515,GO:0006281,GO:0006974,GO:0035267,GO:0005730,GO:0040008,GO:0043967,GO:0016575,GO:0006342,GO:0000123,GO:0016573,GO:0043968,GO:0045944,GO:0051155	nucleus|nucleoplasm|regulation of transcription, DNA-templated|plasma membrane|chromatin organization|protein binding|DNA repair|cellular response to DNA damage stimulus|NuA4 histone acetyltransferase complex|nucleolus|regulation of growth|histone H4 acetylation|histone deacetylation|chromatin silencing|histone acetyltransferase complex|histone acetylation|histone H2A acetylation|positive regulat…
BCAT1	1	1.9415428628932	2.31876201378033e-12	3.35848866111491e-11	ENSG00000060982	586	protein_coding	branched chain amino acid transaminase 1 [Source:HGNC Symbol;Acc:HGNC:976]		GO:0005737,GO:0016740,GO:0003824,GO:0008483,GO:0008652,GO:0004084,GO:0052654,GO:0052655,GO:0052656,GO:0009081,GO:0009082,GO:0005739,GO:0005829,GO:0000082,GO:0009083,GO:0009098,GO:0009099,GO:0042802	cytoplasm|transferase activity|catalytic activity|transaminase activity|cellular amino acid biosynthetic process|branched-chain-amino-acid transaminase activity|L-leucine transaminase activity|L-valine transaminase activity|L-isoleucine transaminase activity|branched-chain amino acid metabolic process|branched-chain amino acid biosynthetic process|mitochondrion|cytosol|G1/S transition of mitotic …	path:hsa00270,path:hsa00280,path:hsa00290,path:hsa00770	Cysteine and methionine metabolism|Valine, leucine and isoleucine degradation|Valine, leucine and isoleucine biosynthesis|Pantothenate and CoA biosynthesis
NETO2	1	1.11394981619683	1.82995368419954e-12	2.67057953729615e-11	ENSG00000171208	81831	protein_coding	neuropilin and tolloid like 2 [Source:HGNC Symbol;Acc:HGNC:14644]		GO:0016020,GO:0016021,GO:2000312,GO:0035255,GO:0014069,GO:0045202,GO:0005515	membrane|integral component of membrane|regulation of kainate selective glutamate receptor activity|ionotropic glutamate receptor binding|postsynaptic density|synapse|protein binding
CCDC184	1	0.789343376933805	1.75481074707028e-09	2.04417021494332e-08	ENSG00000177875	387856	protein_coding	coiled-coil domain containing 184 [Source:HGNC Symbol;Acc:HGNC:33749]		GO:0005515,GO:0005737	protein binding|cytoplasm
RARA	1	0.781952945698947	6.26411247123599e-13	9.41958835495926e-12	ENSG00000131759	5914	protein_coding	retinoic acid receptor alpha [Source:HGNC Symbol;Acc:HGNC:9864]	THR-like	GO:0005634,GO:0005737,GO:0008270,GO:0046872,GO:0005829,GO:0006355,GO:0003677,GO:0003700,GO:0031490,GO:0043565,GO:0015629,GO:0005515,GO:0003707,GO:0004879,GO:0043401,GO:0003713,GO:0045893,GO:0000981,GO:0030154,GO:0000977,GO:0045944,GO:0000122,GO:0000790,GO:0008134,GO:0003714,GO:0005654,GO:0090575,GO:0060349,GO:0038023,GO:0009755,GO:0048384,GO:0000976,GO:0008284,GO:0007275,GO:0009986,GO:0005102,GO:…	nucleus|cytoplasm|zinc ion binding|metal ion binding|cytosol|regulation of transcription, DNA-templated|DNA binding|DNA-binding transcription factor activity|chromatin DNA binding|sequence-specific DNA binding|actin cytoskeleton|protein binding|steroid hormone receptor activity|nuclear receptor activity|steroid hormone mediated signaling pathway|transcription coactivator activity|positive regulat…	path:hsa04659,path:hsa04915,path:hsa05200,path:hsa05202,path:hsa05221	Th17 cell differentiation|Estrogen signaling pathway|Pathways in cancer|Transcriptional misregulation in cancer|Acute myeloid leukemia
LRRFIP2	1	0.690049146545928	8.70851897445748e-07	7.6860502286983e-06	ENSG00000093167	9209	protein_coding	LRR binding FLII interacting protein 2 [Source:HGNC Symbol;Acc:HGNC:6703]		GO:0006355,GO:0005515,GO:0016055,GO:0008150,GO:0005575,GO:0030275	regulation of transcription, DNA-templated|protein binding|Wnt signaling pathway|biological_process|cellular_component|LRR domain binding
TMED5	1	0.681893286148947	0.000469291276290025	0.00273729561808625	ENSG00000117500	50999	protein_coding	transmembrane p24 trafficking protein 5 [Source:HGNC Symbol;Acc:HGNC:24251]		GO:0016020,GO:0016021,GO:0015031,GO:0005783,GO:0005789,GO:0005794,GO:0005515,GO:0006886,GO:0006888,GO:0007030,GO:0005793,GO:0030134,GO:0090161,GO:0070971,GO:0033116,GO:0005801	membrane|integral component of membrane|protein transport|endoplasmic reticulum|endoplasmic reticulum membrane|Golgi apparatus|protein binding|intracellular protein transport|endoplasmic reticulum to Golgi vesicle-mediated transport|Golgi organization|endoplasmic reticulum-Golgi intermediate compartment|COPII-coated ER to Golgi transport vesicle|Golgi ribbon formation|endoplasmic reticulum exit s…
FBXO34	1	0.787113762490129	5.17512540668786e-10	6.27824875738092e-09	ENSG00000178974	55030	protein_coding	F-box protein 34 [Source:HGNC Symbol;Acc:HGNC:20201]		GO:0005515	protein binding
RNF145	1	1.03386273634006	2.26081949649124e-20	4.98483460187204e-19	ENSG00000145860	153830	protein_coding	ring finger protein 145 [Source:HGNC Symbol;Acc:HGNC:20853]		GO:0016020,GO:0016021,GO:0008270,GO:0046872,GO:0016740,GO:0005783,GO:0005789,GO:0016567,GO:0061630,GO:0012505	membrane|integral component of membrane|zinc ion binding|metal ion binding|transferase activity|endoplasmic reticulum|endoplasmic reticulum membrane|protein ubiquitination|ubiquitin protein ligase activity|endomembrane system
GLUD1	1	0.625178249935069	2.37457518065853e-11	3.19411342106883e-10	ENSG00000148672	2746	protein_coding	glutamate dehydrogenase 1 [Source:HGNC Symbol;Acc:HGNC:4335]		GO:0005737,GO:0000166,GO:0005524,GO:0016491,GO:0055114,GO:0005739,GO:0005759,GO:0005525,GO:0006520,GO:0006541,GO:0005515,GO:0016639,GO:0021762,GO:0032024,GO:0042802,GO:0006537,GO:0008652,GO:0004352,GO:0004353,GO:0043531,GO:0070403,GO:0070728,GO:0006538,GO:0072350	cytoplasm|nucleotide binding|ATP binding|oxidoreductase activity|oxidation-reduction process|mitochondrion|mitochondrial matrix|GTP binding|cellular amino acid metabolic process|glutamine metabolic process|protein binding|oxidoreductase activity, acting on the CH-NH2 group of donors, NAD or NADP as acceptor|substantia nigra development|positive regulation of insulin secretion|identical protein bi…	path:hsa00220,path:hsa00250,path:hsa00471,path:hsa00910,path:hsa04217,path:hsa04964	Arginine biosynthesis|Alanine, aspartate and glutamate metabolism|D-Glutamine and D-glutamate metabolism|Nitrogen metabolism|Necroptosis|Proximal tubule bicarbonate reclamation
FAM107B	1	1.57819802596997	4.30795589821034e-218	1.15937863110586e-215	ENSG00000065809	83641	protein_coding	family with sequence similarity 107 member B [Source:HGNC Symbol;Acc:HGNC:23726]
RBM7	1	0.702063277813962	8.30993168211406e-05	0.000553003289994648	ENSG00000076053	10179	protein_coding	RNA binding motif protein 7 [Source:HGNC Symbol;Acc:HGNC:9904]		GO:0003676,GO:0003723,GO:0005634,GO:0005654,GO:0051321,GO:0000381,GO:0005515,GO:0003727	nucleic acid binding|RNA binding|nucleus|nucleoplasm|meiotic cell cycle|regulation of alternative mRNA splicing, via spliceosome|protein binding|single-stranded RNA binding
ERO1A	1	0.889086418405244	1.56803267397061e-14	2.59925561141296e-13	ENSG00000197930	30001	protein_coding	endoplasmic reticulum oxidoreductase 1 alpha [Source:HGNC Symbol;Acc:HGNC:13280]		GO:0016020,GO:0016491,GO:0055114,GO:0005783,GO:0005789,GO:0005515,GO:0006915,GO:0003756,GO:0016671,GO:0005788,GO:0006464,GO:0034976,GO:0034599,GO:0070059,GO:0009266,GO:0006457,GO:0043231,GO:0051209,GO:0051085,GO:0015035,GO:0034975,GO:0010260,GO:0019471,GO:0022417,GO:0030198,GO:0030968,GO:0045454,GO:0050873,GO:0071456,GO:0030425	membrane|oxidoreductase activity|oxidation-reduction process|endoplasmic reticulum|endoplasmic reticulum membrane|protein binding|apoptotic process|protein disulfide isomerase activity|oxidoreductase activity, acting on a sulfur group of donors, disulfide as acceptor|endoplasmic reticulum lumen|cellular protein modification process|response to endoplasmic reticulum stress|cellular response to oxi…	path:hsa04141,path:hsa05110	Protein processing in endoplasmic reticulum|Vibrio cholerae infection
NEFL	1	1.4562922395801	1.09417598617532e-05	8.35201986861378e-05	ENSG00000277586	4747	protein_coding	neurofilament light [Source:HGNC Symbol;Acc:HGNC:7739]		GO:0005737,GO:1904115,GO:0005515,GO:0005882,GO:0005200,GO:0061564,GO:0005883,GO:0030424,GO:0005829,GO:0000165,GO:0042802,GO:0008022,GO:0008089,GO:0030674,GO:0019896,GO:0045109,GO:0019904,GO:0043274,GO:0046982,GO:0099184,GO:0000226,GO:0008090,GO:0009636,GO:0010033,GO:0014012,GO:0021510,GO:0021766,GO:0021987,GO:0031133,GO:0033693,GO:0040011,GO:0043434,GO:0043524,GO:0045105,GO:0045110,GO:0048812,GO:…	cytoplasm|axon cytoplasm|protein binding|intermediate filament|structural constituent of cytoskeleton|axon development|neurofilament|axon|cytosol|MAPK cascade|identical protein binding|protein C-terminus binding|anterograde axonal transport|protein binding, bridging|axonal transport of mitochondrion|intermediate filament organization|protein domain specific binding|phospholipase binding|protein h…	path:hsa05014	Amyotrophic lateral sclerosis (ALS)
CSRNP1	1	0.885901357740309	3.48390464208299e-67	2.28930689057235e-65	ENSG00000144655	64651	protein_coding	cysteine and serine rich nuclear protein 1 [Source:HGNC Symbol;Acc:HGNC:14300]		GO:0005634,GO:0003677,GO:0003700,GO:0005515,GO:0006915,GO:0001228,GO:0043565,GO:0006355,GO:0009791,GO:0045944,GO:0048008,GO:0048705,GO:0060021,GO:0060325,GO:0000981,GO:0000790,GO:0003674	nucleus|DNA binding|DNA-binding transcription factor activity|protein binding|apoptotic process|DNA-binding transcription activator activity, RNA polymerase II-specific|sequence-specific DNA binding|regulation of transcription, DNA-templated|post-embryonic development|positive regulation of transcription by RNA polymerase II|platelet-derived growth factor receptor signaling pathway|skeletal syste…
HNRNPAB	1	1.06879660518505	1.39640084089796e-11	1.90992777196212e-10	ENSG00000197451	3182	protein_coding	heterogeneous nuclear ribonucleoprotein A/B [Source:HGNC Symbol;Acc:HGNC:5034]		GO:0003676,GO:0003723,GO:0005634,GO:0005737,GO:0005654,GO:0005515,GO:0043565,GO:0003700,GO:1990904,GO:0090575,GO:0045893,GO:1990837,GO:0003729,GO:0001837	nucleic acid binding|RNA binding|nucleus|cytoplasm|nucleoplasm|protein binding|sequence-specific DNA binding|DNA-binding transcription factor activity|ribonucleoprotein complex|RNA polymerase II transcription factor complex|positive regulation of transcription, DNA-templated|sequence-specific double-stranded DNA binding|mRNA binding|epithelial to mesenchymal transition
SESN3	1	1.42266286523684	2.57084283778184e-155	3.74882146237662e-153	ENSG00000149212	143686	protein_coding	sestrin 3 [Source:HGNC Symbol;Acc:HGNC:23060]		GO:0005634,GO:0005737,GO:0016491,GO:0055114,GO:0005515,GO:1901031,GO:1904262,GO:0061700,GO:0031932,GO:0042149,GO:0071230,GO:0034198,GO:0016684,GO:0070728,GO:0016239,GO:0071233,GO:1990253,GO:0032868,GO:0038203,GO:0042593,GO:0046626,GO:0051896	nucleus|cytoplasm|oxidoreductase activity|oxidation-reduction process|protein binding|regulation of response to reactive oxygen species|negative regulation of TORC1 signaling|GATOR2 complex|TORC2 complex|cellular response to glucose starvation|cellular response to amino acid stimulus|cellular response to amino acid starvation|oxidoreductase activity, acting on peroxide as acceptor|leucine binding…	path:hsa04115,path:hsa04211	p53 signaling pathway|Longevity regulating pathway
TXLNG	1	0.717016912953664	1.24208123594528e-15	2.20579404739607e-14	ENSG00000086712	55787	protein_coding	taxilin gamma [Source:HGNC Symbol;Acc:HGNC:18578]		GO:0005634,GO:0005737,GO:0016020,GO:0005829,GO:0007049,GO:0019905,GO:0051726,GO:0030500,GO:0031965,GO:0046982,GO:0010564	nucleus|cytoplasm|membrane|cytosol|cell cycle|syntaxin binding|regulation of cell cycle|regulation of bone mineralization|nuclear membrane|protein heterodimerization activity|regulation of cell cycle process
CCL20	1	14.772872865867	0	0	ENSG00000115009	6364	protein_coding	C-C motif chemokine ligand 20 [Source:HGNC Symbol;Acc:HGNC:10619]		GO:0005576,GO:0005615,GO:0005515,GO:0007186,GO:0006955,GO:0005125,GO:0006954,GO:0008009,GO:0006935,GO:0042742,GO:0048020,GO:0002548,GO:0030593,GO:0043547,GO:0048247,GO:0070098,GO:0070374,GO:0071346,GO:0071347,GO:0071356,GO:0072678,GO:0007165,GO:0007267,GO:0019221,GO:0060326,GO:2000406,GO:0031731,GO:0035584,GO:0072679	extracellular region|extracellular space|protein binding|G protein-coupled receptor signaling pathway|immune response|cytokine activity|inflammatory response|chemokine activity|chemotaxis|defense response to bacterium|CCR chemokine receptor binding|monocyte chemotaxis|neutrophil chemotaxis|positive regulation of GTPase activity|lymphocyte chemotaxis|chemokine-mediated signaling pathway|positive r…	path:hsa04060,path:hsa04062,path:hsa04657,path:hsa04668,path:hsa05323	Cytokine-cytokine receptor interaction|Chemokine signaling pathway|IL-17 signaling pathway|TNF signaling pathway|Rheumatoid arthritis
AL133330.1	1	0.90689546654976	2.96996253202785e-12	4.2662322855083e-11	--	--	--	--	--	--	--	--	--
ODC1	1	1.18624662153446	4.02775610489974e-47	1.88035588259484e-45	ENSG00000115758	4953	protein_coding	ornithine decarboxylase 1 [Source:HGNC Symbol;Acc:HGNC:8109]		GO:0005737,GO:0003824,GO:0016829,GO:0042803,GO:0005515,GO:0016831,GO:0006596,GO:0042176,GO:0005829,GO:0005575,GO:0006521,GO:0009615,GO:0004586,GO:0033387,GO:0001822,GO:0006595,GO:0008284,GO:0009446,GO:0048471	cytoplasm|catalytic activity|lyase activity|protein homodimerization activity|protein binding|carboxy-lyase activity|polyamine biosynthetic process|regulation of protein catabolic process|cytosol|cellular_component|regulation of cellular amino acid metabolic process|response to virus|ornithine decarboxylase activity|putrescine biosynthetic process from ornithine|kidney development|polyamine metab…	path:hsa00330,path:hsa00480	Arginine and proline metabolism|Glutathione metabolism
CDKN1A	1	1.41232000028468	3.64496841121156e-81	2.88765127313321e-79	ENSG00000124762	1026	protein_coding	cyclin dependent kinase inhibitor 1A [Source:HGNC Symbol;Acc:HGNC:1784]		GO:1904706,GO:0008285,GO:0005634,GO:0048146,GO:0005737,GO:0046872,GO:0016301,GO:0016310,GO:0005654,GO:0005515,GO:0007049,GO:0016604,GO:0007050,GO:0004860,GO:0004861,GO:0007346,GO:0072331,GO:0006977,GO:0005829,GO:0031625,GO:0032991,GO:0006367,GO:0000082,GO:0019221,GO:0005730,GO:0007507,GO:0030308,GO:0071493,GO:0000079,GO:0034198,GO:0006357,GO:2000379,GO:0007265,GO:0090398,GO:0006974,GO:0071479,GO:…	negative regulation of vascular smooth muscle cell proliferation|negative regulation of cell population proliferation|nucleus|positive regulation of fibroblast proliferation|cytoplasm|metal ion binding|kinase activity|phosphorylation|nucleoplasm|protein binding|cell cycle|nuclear body|cell cycle arrest|protein kinase inhibitor activity|cyclin-dependent protein serine/threonine kinase inhibitor ac…	path:hsa01522,path:hsa01524,path:hsa04012,path:hsa04066,path:hsa04068,path:hsa04110,path:hsa04115,path:hsa04151,path:hsa04218,path:hsa04630,path:hsa04921,path:hsa04928,path:hsa04934,path:hsa05160,path:hsa05161,path:hsa05163,path:hsa05165,path:hsa05166,path:hsa05167,path:hsa05169,path:hsa05200,path:hsa05202,path:hsa05203,path:hsa05205,path:hsa05206,path:hsa05210,path:hsa05211,path:hsa05212,path:hs…	Endocrine resistance|Platinum drug resistance|ErbB signaling pathway|HIF-1 signaling pathway|FoxO signaling pathway|Cell cycle|p53 signaling pathway|PI3K-Akt signaling pathway|Cellular senescence|Jak-STAT signaling pathway|Oxytocin signaling pathway|Parathyroid hormone synthesis, secretion and action|Cushing syndrome|Hepatitis C|Hepatitis B|Human cytomegalovirus infection|Human papillomavirus inf…
RAB11FIP5	1	0.741927947471123	3.18498448990424e-12	4.56435463253661e-11	ENSG00000135631	26056	protein_coding	RAB11 family interacting protein 5 [Source:HGNC Symbol;Acc:HGNC:24845]		GO:0043231,GO:0005815,GO:0017137,GO:0005737,GO:0016020,GO:0015031,GO:0005794,GO:0005739,GO:0005515,GO:0000139,GO:0031410,GO:0005741,GO:0005768,GO:0005769,GO:0031966,GO:0031901,GO:0055037,GO:0055038,GO:2000008,GO:0030141,GO:0030658,GO:0045055,GO:0070164,GO:0043015,GO:0071468,GO:0035773	intracellular membrane-bounded organelle|microtubule organizing center|Rab GTPase binding|cytoplasm|membrane|protein transport|Golgi apparatus|mitochondrion|protein binding|Golgi membrane|cytoplasmic vesicle|mitochondrial outer membrane|endosome|early endosome|mitochondrial membrane|early endosome membrane|recycling endosome|recycling endosome membrane|regulation of protein localization to cell s…	path:hsa04144	Endocytosis
PDE4D	1	1.30535987324544	2.87620380496645e-144	3.94276911856094e-142	ENSG00000113448	5144	protein_coding	phosphodiesterase 4D [Source:HGNC Symbol;Acc:HGNC:8783]		GO:0010880,GO:0002027,GO:0005737,GO:0016020,GO:0046872,GO:0005829,GO:0016787,GO:0007165,GO:0005886,GO:0031965,GO:0005856,GO:0005515,GO:0030552,GO:0008081,GO:0004114,GO:0005815,GO:0044325,GO:0004115,GO:0051117,GO:0006939,GO:0007568,GO:0030593,GO:0033137,GO:0035264,GO:0045822,GO:0050900,GO:0060314,GO:0071222,GO:0071872,GO:0086004,GO:1901898,GO:0005813,GO:0005891,GO:0034704,GO:0007186,GO:0016324,GO:…	regulation of release of sequestered calcium ion into cytosol by sarcoplasmic reticulum|regulation of heart rate|cytoplasm|membrane|metal ion binding|cytosol|hydrolase activity|signal transduction|plasma membrane|nuclear membrane|cytoskeleton|protein binding|cAMP binding|phosphoric diester hydrolase activity|3',5'-cyclic-nucleotide phosphodiesterase activity|microtubule organizing center|ion chan…	path:hsa00230,path:hsa04024,path:hsa04928,path:hsa05032	Purine metabolism|cAMP signaling pathway|Parathyroid hormone synthesis, secretion and action|Morphine addiction
PPP1CB	1	0.55410953042555	2.38295909110197e-66	1.54096617832903e-64	ENSG00000213639	5500	protein_coding	protein phosphatase 1 catalytic subunit beta [Source:HGNC Symbol;Acc:HGNC:9282]		GO:0046872,GO:0016787,GO:0004721,GO:0006470,GO:0005634,GO:0005737,GO:0005829,GO:0005886,GO:0051301,GO:0005515,GO:0007049,GO:0048511,GO:0005975,GO:0032922,GO:0005654,GO:0005730,GO:0005925,GO:0070062,GO:0019901,GO:0004722,GO:0000784,GO:0005977,GO:0030155,GO:0000086,GO:0042752,GO:0072357,GO:0043153,GO:0016791,GO:0017018,GO:0050115,GO:0005979,GO:0005981,GO:0000164,GO:0042587	metal ion binding|hydrolase activity|phosphoprotein phosphatase activity|protein dephosphorylation|nucleus|cytoplasm|cytosol|plasma membrane|cell division|protein binding|cell cycle|rhythmic process|carbohydrate metabolic process|circadian regulation of gene expression|nucleoplasm|nucleolus|focal adhesion|extracellular exosome|protein kinase binding|protein serine/threonine phosphatase activity|n…	path:hsa03015,path:hsa04022,path:hsa04024,path:hsa04114,path:hsa04218,path:hsa04261,path:hsa04270,path:hsa04390,path:hsa04510,path:hsa04611,path:hsa04720,path:hsa04728,path:hsa04750,path:hsa04810,path:hsa04910,path:hsa04921,path:hsa04931,path:hsa05031,path:hsa05034,path:hsa05168,path:hsa05205	mRNA surveillance pathway|cGMP-PKG signaling pathway|cAMP signaling pathway|Oocyte meiosis|Cellular senescence|Adrenergic signaling in cardiomyocytes|Vascular smooth muscle contraction|Hippo signaling pathway|Focal adhesion|Platelet activation|Long-term potentiation|Dopaminergic synapse|Inflammatory mediator regulation of TRP channels|Regulation of actin cytoskeleton|Insulin signaling pathway|Oxy…
ETF1	1	0.647501817374657	3.2580694163607e-54	1.73578746300172e-52	ENSG00000120705	2107	protein_coding	eukaryotic translation termination factor 1 [Source:HGNC Symbol;Acc:HGNC:3477]		GO:0003723,GO:0005737,GO:0006412,GO:0005515,GO:0043022,GO:0003747,GO:0006415,GO:0005829,GO:0000184,GO:0016149,GO:0006449,GO:1990825,GO:0006479,GO:0002184,GO:0018444,GO:0008079	RNA binding|cytoplasm|translation|protein binding|ribosome binding|translation release factor activity|translational termination|cytosol|nuclear-transcribed mRNA catabolic process, nonsense-mediated decay|translation release factor activity, codon specific|regulation of translational termination|sequence-specific mRNA binding|protein methylation|cytoplasmic translational termination|translation r…	path:hsa03015	mRNA surveillance pathway
BAG3	1	1.36642760046605	1.1736091606152e-58	6.7433703120372e-57	ENSG00000151929	9531	protein_coding	BCL2 associated athanogene 3 [Source:HGNC Symbol;Acc:HGNC:939]		GO:0046716,GO:0005634,GO:0005737,GO:0043066,GO:0005829,GO:0005886,GO:0050790,GO:0005515,GO:0006915,GO:0051087,GO:0045296,GO:1900034,GO:0042307,GO:0006457,GO:0034605,GO:0046827,GO:0000774,GO:0050821,GO:0101031,GO:0098840,GO:0044877,GO:0045505,GO:0000045,GO:0007420,GO:0008625,GO:0010664,GO:0021510,GO:0034620,GO:0061684,GO:0070842,GO:0071260,GO:0072321,GO:0097192,GO:0097201,GO:1903215,GO:1905337,GO:…	muscle cell cellular homeostasis|nucleus|cytoplasm|negative regulation of apoptotic process|cytosol|plasma membrane|regulation of catalytic activity|protein binding|apoptotic process|chaperone binding|cadherin binding|regulation of cellular response to heat|positive regulation of protein import into nucleus|protein folding|cellular response to heat|positive regulation of protein export from nucle…
SPTY2D1	1	0.709427635927222	6.06621241115387e-42	2.56385035173953e-40	ENSG00000179119	144108	protein_coding	SPT2 chromatin protein domain containing 1 [Source:HGNC Symbol;Acc:HGNC:26818]		GO:0005575,GO:0005634,GO:0003677,GO:0006334,GO:0005730,GO:0006355,GO:0042393,GO:0043486,GO:0001042,GO:0010847	cellular_component|nucleus|DNA binding|nucleosome assembly|nucleolus|regulation of transcription, DNA-templated|histone binding|histone exchange|RNA polymerase I core binding|regulation of chromatin assembly
SAMSN1	1	1.92282260876524	6.43601523064345e-110	6.54346092935503e-108	ENSG00000155307	388813	protein_coding	SAM domain, SH3 domain and nuclear localization signals 1 [Source:HGNC Symbol;Acc:HGNC:10528]		GO:0003723,GO:0005634,GO:0005737,GO:0005886,GO:0042995,GO:0001726,GO:0002820,GO:0050732,GO:0001784,GO:0050869,GO:0005515,GO:0005829	RNA binding|nucleus|cytoplasm|plasma membrane|cell projection|ruffle|negative regulation of adaptive immune response|negative regulation of peptidyl-tyrosine phosphorylation|phosphotyrosine residue binding|negative regulation of B cell activation|protein binding|cytosol
ZNF365	1	0.961227386010689	8.95138107901748e-14	1.42385701379017e-12	ENSG00000138311	22891	protein_coding	zinc finger protein 365 [Source:HGNC Symbol;Acc:HGNC:18194]		GO:0005737,GO:0043231,GO:0046872,GO:0005856,GO:0005515,GO:0005815,GO:0007399,GO:0000723,GO:0010569,GO:0060997,GO:0010977,GO:0048714,GO:0140059,GO:0021687,GO:0110026	cytoplasm|intracellular membrane-bounded organelle|metal ion binding|cytoskeleton|protein binding|microtubule organizing center|nervous system development|telomere maintenance|regulation of double-strand break repair via homologous recombination|dendritic spine morphogenesis|negative regulation of neuron projection development|positive regulation of oligodendrocyte differentiation|dendrite arbori…
NSMCE3	1	0.820239516602305	1.54608616440496e-13	2.42140777507e-12	ENSG00000185115	56160	protein_coding	NSE3 homolog, SMC5-SMC6 complex component [Source:HGNC Symbol;Acc:HGNC:7677]		GO:0005634,GO:0005737,GO:0005694,GO:0005515,GO:0006281,GO:0006310,GO:0006974,GO:0000781,GO:0030915,GO:0005654,GO:0040008,GO:0031398,GO:0034644,GO:0046983,GO:0072711,GO:0071478	nucleus|cytoplasm|chromosome|protein binding|DNA repair|DNA recombination|cellular response to DNA damage stimulus|chromosome, telomeric region|Smc5-Smc6 complex|nucleoplasm|regulation of growth|positive regulation of protein ubiquitination|cellular response to UV|protein dimerization activity|cellular response to hydroxyurea|cellular response to radiation
YEATS4	1	0.839686401167363	1.17271646460522e-10	1.49295983725272e-09	ENSG00000127337	8089	protein_coding	YEATS domain containing 4 [Source:HGNC Symbol;Acc:HGNC:24859]	Others	GO:0005634,GO:0005654,GO:0006355,GO:0031965,GO:0006325,GO:0005515,GO:0007010,GO:0045893,GO:0005200,GO:0040008,GO:0008022,GO:0003677,GO:0043967,GO:0045944,GO:0016363,GO:0003700,GO:0000278,GO:0043968,GO:0035267	nucleus|nucleoplasm|regulation of transcription, DNA-templated|nuclear membrane|chromatin organization|protein binding|cytoskeleton organization|positive regulation of transcription, DNA-templated|structural constituent of cytoskeleton|regulation of growth|protein C-terminus binding|DNA binding|histone H4 acetylation|positive regulation of transcription by RNA polymerase II|nuclear matrix|DNA-bin…
CDR2	1	0.853484089320134	1.03348287055153e-31	3.37736665580862e-30	ENSG00000140743	1039	protein_coding	cerebellar degeneration related protein 2 [Source:HGNC Symbol;Acc:HGNC:1799]		GO:0005515,GO:0003674,GO:0005737	protein binding|molecular_function|cytoplasm
TIFA	1	1.10928820389967	2.11580183434056e-35	7.667372568188e-34	ENSG00000145365	92610	protein_coding	TRAF interacting protein with forkhead associated domain [Source:HGNC Symbol;Acc:HGNC:19075]		GO:0005737,GO:0005515,GO:0007249,GO:0002376,GO:0045087,GO:0051260,GO:0043123,GO:0002753	cytoplasm|protein binding|I-kappaB kinase/NF-kappaB signaling|immune system process|innate immune response|protein homooligomerization|positive regulation of I-kappaB kinase/NF-kappaB signaling|cytoplasmic pattern recognition receptor signaling pathway
MALT1	1	1.36194709483605	3.23390347532237e-62	1.97602839900291e-60	ENSG00000172175	10892	protein_coding	MALT1 paracaspase [Source:HGNC Symbol;Acc:HGNC:6819]		GO:0032731,GO:0005634,GO:0005737,GO:0043066,GO:0005730,GO:0005829,GO:0016787,GO:0001650,GO:0016567,GO:0005515,GO:0008233,GO:0006508,GO:0004842,GO:0048471,GO:0004197,GO:0051092,GO:0038095,GO:0045087,GO:0042802,GO:0006952,GO:0050852,GO:0002223,GO:0032991,GO:0043123,GO:0007250,GO:0042981,GO:0051259,GO:0043621,GO:0031398,GO:0002726,GO:0032743,GO:0051168,GO:0019209,GO:0043280,GO:0032449,GO:0042113,GO:…	positive regulation of interleukin-1 beta production|nucleus|cytoplasm|negative regulation of apoptotic process|nucleolus|cytosol|hydrolase activity|fibrillar center|protein ubiquitination|protein binding|peptidase activity|proteolysis|ubiquitin-protein transferase activity|perinuclear region of cytoplasm|cysteine-type endopeptidase activity|positive regulation of NF-kappaB transcription factor a…	path:hsa04064,path:hsa04625,path:hsa04660,path:hsa04662,path:hsa05152	NF-kappa B signaling pathway|C-type lectin receptor signaling pathway|T cell receptor signaling pathway|B cell receptor signaling pathway|Tuberculosis
SLC9A7	1	1.08540168972828	1.09865653287817e-07	1.07403653204791e-06	ENSG00000065923	84679	protein_coding	solute carrier family 9 member A7 [Source:HGNC Symbol;Acc:HGNC:17123]		GO:0016020,GO:0016021,GO:0043231,GO:0055085,GO:0005794,GO:0042803,GO:0006811,GO:0006813,GO:0005886,GO:0015297,GO:0015299,GO:0015385,GO:0006812,GO:0006814,GO:0006885,GO:0035725,GO:1902600,GO:0098656,GO:0005768,GO:0005515,GO:0071805,GO:0005802,GO:0055038,GO:0000139,GO:0055037,GO:0051453,GO:0015386,GO:0098719,GO:1905526	membrane|integral component of membrane|intracellular membrane-bounded organelle|transmembrane transport|Golgi apparatus|protein homodimerization activity|ion transport|potassium ion transport|plasma membrane|antiporter activity|solute:proton antiporter activity|sodium:proton antiporter activity|cation transport|sodium ion transport|regulation of pH|sodium ion transmembrane transport|proton trans…
MTHFD2	1	1.29118119582201	9.76316801318727e-11	1.25383057000234e-09	ENSG00000065911	10797	protein_coding	methylenetetrahydrofolate dehydrogenase (NADP+ dependent) 2, methenyltetrahydrofolate cyclohydrolase [Source:HGNC Symbol;Acc:HGNC:7434]		GO:0016491,GO:0055114,GO:0016787,GO:0003824,GO:0005739,GO:0005615,GO:0006730,GO:0008152,GO:0000287,GO:0004488,GO:0035999,GO:0005759,GO:0042301,GO:0046655,GO:0046653,GO:0004477,GO:0004487	oxidoreductase activity|oxidation-reduction process|hydrolase activity|catalytic activity|mitochondrion|extracellular space|one-carbon metabolic process|metabolic process|magnesium ion binding|methylenetetrahydrofolate dehydrogenase (NADP+) activity|tetrahydrofolate interconversion|mitochondrial matrix|phosphate ion binding|folic acid metabolic process|tetrahydrofolate metabolic process|methenylt…	path:hsa00670	One carbon pool by folate
SNX9	1	1.02309064842302	1.51549533168628e-72	1.07706106087475e-70	ENSG00000130340	51429	protein_coding	sorting nexin 9 [Source:HGNC Symbol;Acc:HGNC:14973]		GO:0006886,GO:0005829,GO:0006897,GO:0005886,GO:0035091,GO:0000281,GO:0005515,GO:0005737,GO:0016020,GO:0015031,GO:0005794,GO:0051301,GO:0042803,GO:0042995,GO:0007049,GO:0031410,GO:0030659,GO:0008289,GO:0042802,GO:0030136,GO:0000278,GO:0043547,GO:0045296,GO:0031234,GO:0070062,GO:0005802,GO:0031625,GO:0016197,GO:0001726,GO:0061024,GO:0030838,GO:0032461,GO:0045860,GO:0006898,GO:0032437,GO:0005545,GO:…	intracellular protein transport|cytosol|endocytosis|plasma membrane|phosphatidylinositol binding|mitotic cytokinesis|protein binding|cytoplasm|membrane|protein transport|Golgi apparatus|cell division|protein homodimerization activity|cell projection|cell cycle|cytoplasmic vesicle|cytoplasmic vesicle membrane|lipid binding|identical protein binding|clathrin-coated vesicle|mitotic cell cycle|positi…
FRMD4B	1	1.04538550394451	5.13485670952224e-73	3.69235541110459e-71	ENSG00000114541	23150	protein_coding	FERM domain containing 4B [Source:HGNC Symbol;Acc:HGNC:24886]		GO:0005737,GO:0005615,GO:0005856,GO:0030054,GO:0005923,GO:0005912,GO:0090162,GO:0001726	cytoplasm|extracellular space|cytoskeleton|cell junction|bicellular tight junction|adherens junction|establishment of epithelial cell polarity|ruffle
KCMF1	1	0.659956804122229	1.59849440126504e-05	0.000118963996707405	ENSG00000176407	56888	protein_coding	potassium channel modulatory factor 1 [Source:HGNC Symbol;Acc:HGNC:20589]		GO:0003676,GO:0008270,GO:0046872,GO:0016740,GO:0005829,GO:0016567,GO:0061630,GO:0005576,GO:0043312,GO:1904813	nucleic acid binding|zinc ion binding|metal ion binding|transferase activity|cytosol|protein ubiquitination|ubiquitin protein ligase activity|extracellular region|neutrophil degranulation|ficolin-1-rich granule lumen
PIK3CA	1	0.778475771170952	5.15178449033911e-08	5.20023342887209e-07	ENSG00000121879	5290	protein_coding	phosphatidylinositol-4,5-bisphosphate 3-kinase catalytic subunit alpha [Source:HGNC Symbol;Acc:HGNC:8975]		GO:0000166,GO:0004674,GO:0005524,GO:0016301,GO:0016740,GO:0016310,GO:0006468,GO:0005515,GO:0046854,GO:0016303,GO:0048015,GO:0038095,GO:0038096,GO:0050900,GO:0005737,GO:0050852,GO:0005886,GO:0016020,GO:0032147,GO:0035004,GO:0046934,GO:0052812,GO:0014065,GO:0005829,GO:0007186,GO:0001525,GO:0005942,GO:0006909,GO:0030168,GO:0035005,GO:0006661,GO:0007411,GO:0014068,GO:0019221,GO:0036092,GO:0051897,GO:…	nucleotide binding|protein serine/threonine kinase activity|ATP binding|kinase activity|transferase activity|phosphorylation|protein phosphorylation|protein binding|phosphatidylinositol phosphorylation|1-phosphatidylinositol-3-kinase activity|phosphatidylinositol-mediated signaling|Fc-epsilon receptor signaling pathway|Fc-gamma receptor signaling pathway involved in phagocytosis|leukocyte migrati…	path:hsa00562,path:hsa01521,path:hsa01522,path:hsa01524,path:hsa04012,path:hsa04014,path:hsa04015,path:hsa04024,path:hsa04062,path:hsa04066,path:hsa04068,path:hsa04070,path:hsa04071,path:hsa04072,path:hsa04140,path:hsa04150,path:hsa04151,path:hsa04152,path:hsa04210,path:hsa04211,path:hsa04213,path:hsa04218,path:hsa04360,path:hsa04370,path:hsa04380,path:hsa04510,path:hsa04550,path:hsa04611,path:hs…	Inositol phosphate metabolism|EGFR tyrosine kinase inhibitor resistance|Endocrine resistance|Platinum drug resistance|ErbB signaling pathway|Ras signaling pathway|Rap1 signaling pathway|cAMP signaling pathway|Chemokine signaling pathway|HIF-1 signaling pathway|FoxO signaling pathway|Phosphatidylinositol signaling system|Sphingolipid signaling pathway|Phospholipase D signaling pathway|Autophagy - …
UBAP1	1	0.707930940061743	1.50369398753118e-06	1.28982197416519e-05	ENSG00000165006	51271	protein_coding	ubiquitin associated protein 1 [Source:HGNC Symbol;Acc:HGNC:12461]		GO:0005737,GO:0015031,GO:0005794,GO:0005829,GO:0005886,GO:0005515,GO:0043130,GO:0000813,GO:0005768,GO:0043162,GO:0016197,GO:0019058,GO:0075733,GO:0010008,GO:0043657	cytoplasm|protein transport|Golgi apparatus|cytosol|plasma membrane|protein binding|ubiquitin binding|ESCRT I complex|endosome|ubiquitin-dependent protein catabolic process via the multivesicular body sorting pathway|endosomal transport|viral life cycle|intracellular transport of virus|endosome membrane|host cell
FBXO11	1	0.657364318688178	0.000158921610997135	0.00101019275514174	ENSG00000138081	80204	protein_coding	F-box protein 11 [Source:HGNC Symbol;Acc:HGNC:13590]		GO:0008270,GO:0016567,GO:0000151,GO:0005634,GO:0046872,GO:0005730,GO:0005829,GO:0005694,GO:0005515,GO:0004842,GO:0006511,GO:0005737,GO:0000209,GO:0043687,GO:0042981,GO:0035246,GO:0006464,GO:0016274,GO:0007605	zinc ion binding|protein ubiquitination|ubiquitin ligase complex|nucleus|metal ion binding|nucleolus|cytosol|chromosome|protein binding|ubiquitin-protein transferase activity|ubiquitin-dependent protein catabolic process|cytoplasm|protein polyubiquitination|post-translational protein modification|regulation of apoptotic process|peptidyl-arginine N-methylation|cellular protein modification process…
RCHY1	1	0.718469427885226	1.59017528147049e-05	0.000118368935279849	ENSG00000163743	25898	protein_coding	ring finger and CHY zinc finger domain containing 1 [Source:HGNC Symbol;Acc:HGNC:17479]		GO:0005634,GO:0005737,GO:0016607,GO:0008270,GO:0046872,GO:0016740,GO:0005829,GO:0005654,GO:0016567,GO:0042803,GO:0005515,GO:0004842,GO:0006511,GO:0031398,GO:0000151,GO:0002039,GO:0032436,GO:0070987	nucleus|cytoplasm|nuclear speck|zinc ion binding|metal ion binding|transferase activity|cytosol|nucleoplasm|protein ubiquitination|protein homodimerization activity|protein binding|ubiquitin-protein transferase activity|ubiquitin-dependent protein catabolic process|positive regulation of protein ubiquitination|ubiquitin ligase complex|p53 binding|positive regulation of proteasomal ubiquitin-depen…	path:hsa04115,path:hsa04120,path:hsa05162	p53 signaling pathway|Ubiquitin mediated proteolysis|Measles
FAM13A	1	1.11284408839682	3.76390235572402e-15	6.49211075032303e-14	ENSG00000138640	10144	protein_coding	family with sequence similarity 13 member A [Source:HGNC Symbol;Acc:HGNC:19367]		GO:0007165,GO:0043547,GO:0005096,GO:0005829,GO:0051056	signal transduction|positive regulation of GTPase activity|GTPase activator activity|cytosol|regulation of small GTPase mediated signal transduction
RBM38	1	0.921162597719121	6.27687915085528e-20	1.35940860236955e-18	ENSG00000132819	55544	protein_coding	RNA binding motif protein 38 [Source:HGNC Symbol;Acc:HGNC:15818]		GO:0003676,GO:0003723,GO:0006397,GO:0008380,GO:0005634,GO:0005737,GO:0005829,GO:0007049,GO:0030154,GO:0003729,GO:1990904,GO:0043484,GO:0003730,GO:0070935,GO:0010830	nucleic acid binding|RNA binding|mRNA processing|RNA splicing|nucleus|cytoplasm|cytosol|cell cycle|cell differentiation|mRNA binding|ribonucleoprotein complex|regulation of RNA splicing|mRNA 3'-UTR binding|3'-UTR-mediated mRNA stabilization|regulation of myotube differentiation
LARP1	1	0.753753933100611	6.59513094251667e-05	0.000446354267061858	ENSG00000155506	23367	protein_coding	La ribonucleoprotein domain family member 1 [Source:HGNC Symbol;Acc:HGNC:29531]		GO:0003723,GO:0005737,GO:0016020,GO:0006412,GO:0006413,GO:0005515,GO:0000339,GO:0045727,GO:0045296,GO:0006417,GO:0008283,GO:0017148,GO:0010494,GO:0016239,GO:0003730,GO:0008190,GO:0031369,GO:0043024,GO:0048027,GO:0031931,GO:0045070,GO:0045947,GO:0005844,GO:0000340,GO:0008494,GO:0048255,GO:0031929,GO:0038202,GO:0042788,GO:0072752,GO:1990928	RNA binding|cytoplasm|membrane|translation|translational initiation|protein binding|RNA cap binding|positive regulation of translation|cadherin binding|regulation of translation|cell population proliferation|negative regulation of translation|cytoplasmic stress granule|positive regulation of macroautophagy|mRNA 3'-UTR binding|eukaryotic initiation factor 4E binding|translation initiation factor b…
SLC25A3	1	0.694851036549923	3.50126954944731e-23	8.65293496146665e-22	ENSG00000075415	5250	protein_coding	solute carrier family 25 member 3 [Source:HGNC Symbol;Acc:HGNC:10989]		GO:0016020,GO:0016021,GO:0005739,GO:0005743,GO:0015293,GO:1902600,GO:0070062,GO:0035435,GO:0005887,GO:0044877,GO:0031305,GO:0005315,GO:0015317	membrane|integral component of membrane|mitochondrion|mitochondrial inner membrane|symporter activity|proton transmembrane transport|extracellular exosome|phosphate ion transmembrane transport|integral component of plasma membrane|protein-containing complex binding|integral component of mitochondrial inner membrane|inorganic phosphate transmembrane transporter activity|phosphate:proton symporter …
FHIT	1	0.811034836755875	9.20182720066536e-08	9.06828425879248e-07	ENSG00000189283	2272	protein_coding	fragile histidine triad diadenosine triphosphatase [Source:HGNC Symbol;Acc:HGNC:3701]		GO:0005634,GO:0005737,GO:0000166,GO:0016787,GO:0003824,GO:0005739,GO:0001650,GO:0005886,GO:0005829,GO:0005515,GO:0006915,GO:0042802,GO:0006163,GO:0031625,GO:0032435,GO:0072332,GO:0047710,GO:0009117	nucleus|cytoplasm|nucleotide binding|hydrolase activity|catalytic activity|mitochondrion|fibrillar center|plasma membrane|cytosol|protein binding|apoptotic process|identical protein binding|purine nucleotide metabolic process|ubiquitin protein ligase binding|negative regulation of proteasomal ubiquitin-dependent protein catabolic process|intrinsic apoptotic signaling pathway by p53 class mediator…	path:hsa00230,path:hsa05222,path:hsa05223	Purine metabolism|Small cell lung cancer|Non-small cell lung cancer
IFFO2	1	1.10421485284254	4.41870372419038e-18	8.90578056217467e-17	ENSG00000169991	126917	protein_coding	intermediate filament family orphan 2 [Source:HGNC Symbol;Acc:HGNC:27006]		GO:0005882	intermediate filament
LARP1B	1	0.811324131200868	3.74345917252986e-07	3.45385301673218e-06	ENSG00000138709	55132	protein_coding	La ribonucleoprotein domain family member 1B [Source:HGNC Symbol;Acc:HGNC:24704]		GO:0003723,GO:0005634,GO:0005515	RNA binding|nucleus|protein binding
HIST1H2BJ	1	2.89718991499038	0.000437201139903578	0.00257225509108035	ENSG00000124635	8970	protein_coding	histone cluster 1 H2B family member j [Source:HGNC Symbol;Acc:HGNC:4761]		GO:0005634,GO:0005829,GO:0005654,GO:0003677,GO:0046982,GO:0006334,GO:0000786,GO:0005694,GO:0005615,GO:0005886,GO:0005515,GO:0042742,GO:0016567,GO:0050829,GO:0002227,GO:0019731,GO:0050830,GO:0061844,GO:0001530,GO:0031640,GO:0010804	nucleus|cytosol|nucleoplasm|DNA binding|protein heterodimerization activity|nucleosome assembly|nucleosome|chromosome|extracellular space|plasma membrane|protein binding|defense response to bacterium|protein ubiquitination|defense response to Gram-negative bacterium|innate immune response in mucosa|antibacterial humoral response|defense response to Gram-positive bacterium|antimicrobial humoral im…	path:hsa05034,path:hsa05203,path:hsa05322	Alcoholism|Viral carcinogenesis|Systemic lupus erythematosus
STAG2	1	0.571198037394761	3.57141142640552e-07	3.30427779620497e-06	ENSG00000101972	10735	protein_coding	stromal antigen 2 [Source:HGNC Symbol;Acc:HGNC:11355]		GO:0005634,GO:0016020,GO:0051301,GO:0005694,GO:0005515,GO:0007049,GO:0051321,GO:0007059,GO:0000775,GO:0005654,GO:0005829,GO:0003682,GO:0000785,GO:0016363,GO:0097431,GO:0007062,GO:1901673,GO:0008278	nucleus|membrane|cell division|chromosome|protein binding|cell cycle|meiotic cell cycle|chromosome segregation|chromosome, centromeric region|nucleoplasm|cytosol|chromatin binding|chromatin|nuclear matrix|mitotic spindle pole|sister chromatid cohesion|regulation of mitotic spindle assembly|cohesin complex	path:hsa04110	Cell cycle
LMNA	1	0.744744708703866	1.1694889804103e-246	3.72212749321716e-244	ENSG00000160789	4000	protein_coding	lamin A/C [Source:HGNC Symbol;Acc:HGNC:6636]		GO:0030334,GO:0005634,GO:0016607,GO:0005515,GO:0005882,GO:0005654,GO:0005829,GO:0005635,GO:0031965,GO:0036498,GO:0034504,GO:0071456,GO:0005652,GO:0007084,GO:0008285,GO:0030951,GO:0090343,GO:1903243,GO:0006606,GO:0006997,GO:0006998,GO:0010628,GO:0031647,GO:0055015,GO:0072201,GO:0090201,GO:1900114,GO:1900180,GO:2001237,GO:0005638	regulation of cell migration|nucleus|nuclear speck|protein binding|intermediate filament|nucleoplasm|cytosol|nuclear envelope|nuclear membrane|IRE1-mediated unfolded protein response|protein localization to nucleus|cellular response to hypoxia|nuclear lamina|mitotic nuclear envelope reassembly|negative regulation of cell population proliferation|establishment or maintenance of microtubule cytoske…	path:hsa04210,path:hsa05410,path:hsa05412,path:hsa05414	Apoptosis|Hypertrophic cardiomyopathy (HCM)|Arrhythmogenic right ventricular cardiomyopathy (ARVC)|Dilated cardiomyopathy (DCM)
USP12	1	0.983008217903905	4.22892729966681e-40	1.71409709961357e-38	ENSG00000152484	219333	protein_coding	ubiquitin specific peptidase 12 [Source:HGNC Symbol;Acc:HGNC:20485]		GO:0046872,GO:0016579,GO:0016787,GO:0005515,GO:0008233,GO:0008234,GO:0006508,GO:0006511,GO:0036459,GO:0004843,GO:0005654,GO:0005575,GO:0004197,GO:0101005	metal ion binding|protein deubiquitination|hydrolase activity|protein binding|peptidase activity|cysteine-type peptidase activity|proteolysis|ubiquitin-dependent protein catabolic process|thiol-dependent ubiquitinyl hydrolase activity|thiol-dependent ubiquitin-specific protease activity|nucleoplasm|cellular_component|cysteine-type endopeptidase activity|ubiquitinyl hydrolase activity
CDO1	1	1.51960378150092	2.50949664940275e-06	2.09607683397513e-05	ENSG00000129596	1036	protein_coding	cysteine dioxygenase type 1 [Source:HGNC Symbol;Acc:HGNC:1795]		GO:0046872,GO:0016491,GO:0055114,GO:0005829,GO:0005506,GO:0006954,GO:0051213,GO:0016702,GO:0008198,GO:0006534,GO:0017172,GO:0000097,GO:0007595,GO:0010243,GO:0019448,GO:0033762,GO:0042412,GO:0043200,GO:0045471,GO:0051384,GO:0051591	metal ion binding|oxidoreductase activity|oxidation-reduction process|cytosol|iron ion binding|inflammatory response|dioxygenase activity|oxidoreductase activity, acting on single donors with incorporation of molecular oxygen, incorporation of two atoms of oxygen|ferrous iron binding|cysteine metabolic process|cysteine dioxygenase activity|sulfur amino acid biosynthetic process|lactation|response…	path:hsa00270,path:hsa00430	Cysteine and methionine metabolism|Taurine and hypotaurine metabolism
PIM3	1	0.900218327839848	1.87146127230014e-64	1.17289989773044e-62	ENSG00000198355	415116	protein_coding	Pim-3 proto-oncogene, serine/threonine kinase [Source:HGNC Symbol;Acc:HGNC:19310]		GO:0005737,GO:0000166,GO:0004672,GO:0004674,GO:0005524,GO:0016301,GO:0016740,GO:0006468,GO:0016310,GO:0043066,GO:0005829,GO:0007049,GO:0006915,GO:0005515,GO:0007346,GO:0046777,GO:0061179	cytoplasm|nucleotide binding|protein kinase activity|protein serine/threonine kinase activity|ATP binding|kinase activity|transferase activity|protein phosphorylation|phosphorylation|negative regulation of apoptotic process|cytosol|cell cycle|apoptotic process|protein binding|regulation of mitotic cell cycle|protein autophosphorylation|negative regulation of insulin secretion involved in cellular…
CD55	1	2.15238296162461	6.91308614089071e-84	5.59791738590134e-82	ENSG00000196352	1604	protein_coding	CD55 molecule (Cromer blood group) [Source:HGNC Symbol;Acc:HGNC:2665]		GO:0016020,GO:0005886,GO:0005576,GO:0045121,GO:0009986,GO:0046718,GO:0002376,GO:0045087,GO:0008289,GO:0030449,GO:0031225,GO:0005515,GO:0070062,GO:0016032,GO:0043312,GO:2000563,GO:0006958,GO:0030667,GO:0006888,GO:0000139,GO:0030133,GO:0007204,GO:0033116,GO:0001618,GO:0101003,GO:0031664,GO:0035743,GO:0045730,GO:0045916,GO:1903659,GO:2000516	membrane|plasma membrane|extracellular region|membrane raft|cell surface|viral entry into host cell|immune system process|innate immune response|lipid binding|regulation of complement activation|anchored component of membrane|protein binding|extracellular exosome|viral process|neutrophil degranulation|positive regulation of CD4-positive, alpha-beta T cell proliferation|complement activation, clas…	path:hsa04610,path:hsa04640,path:hsa05416	Complement and coagulation cascades|Hematopoietic cell lineage|Viral myocarditis
DUSP8	1	1.0749740079409	3.94940057680106e-12	5.61367031112604e-11	ENSG00000184545	1850	protein_coding	dual specificity phosphatase 8 [Source:HGNC Symbol;Acc:HGNC:3074]		GO:0005634,GO:0005737,GO:0016787,GO:0004721,GO:0006470,GO:0004725,GO:0016311,GO:0035335,GO:0016791,GO:0008138,GO:0017017,GO:0000188	nucleus|cytoplasm|hydrolase activity|phosphoprotein phosphatase activity|protein dephosphorylation|protein tyrosine phosphatase activity|dephosphorylation|peptidyl-tyrosine dephosphorylation|phosphatase activity|protein tyrosine/serine/threonine phosphatase activity|MAP kinase tyrosine/serine/threonine phosphatase activity|inactivation of MAPK activity	path:hsa04010	MAPK signaling pathway
ERF	1	0.769145508219374	1.34487070007185e-13	2.11623441501848e-12	ENSG00000105722	2077	protein_coding	ETS2 repressor factor [Source:HGNC Symbol;Acc:HGNC:3444]	ETS	GO:0005634,GO:0005829,GO:0005654,GO:0006355,GO:0003677,GO:0003700,GO:0003714,GO:0043565,GO:0000122,GO:0000981,GO:0030154,GO:0006357,GO:0000790,GO:0001227,GO:0000278	nucleus|cytosol|nucleoplasm|regulation of transcription, DNA-templated|DNA binding|DNA-binding transcription factor activity|transcription corepressor activity|sequence-specific DNA binding|negative regulation of transcription by RNA polymerase II|DNA-binding transcription factor activity, RNA polymerase II-specific|cell differentiation|regulation of transcription by RNA polymerase II|nuclear chr…
WDR47	1	0.720178678205802	2.59551193436126e-07	2.44400134575654e-06	ENSG00000085433	22911	protein_coding	WD repeat domain 47 [Source:HGNC Symbol;Acc:HGNC:29141]		GO:0005737,GO:0005856,GO:0005515,GO:0007275,GO:0005874	cytoplasm|cytoskeleton|protein binding|multicellular organism development|microtubule
RABGEF1	1	0.720463265676565	1.05922552592503e-14	1.7702608892412e-13	ENSG00000154710	27342	protein_coding	RAB guanine nucleotide exchange factor 1 [Source:HGNC Symbol;Acc:HGNC:17676]		GO:0008270,GO:0003677,GO:0005737,GO:0015031,GO:0046872,GO:0005730,GO:0005829,GO:0016567,GO:0005515,GO:0005768,GO:0005769,GO:0006897,GO:0017112,GO:0055037,GO:0006612,GO:0017137,GO:0031901	zinc ion binding|DNA binding|cytoplasm|protein transport|metal ion binding|nucleolus|cytosol|protein ubiquitination|protein binding|endosome|early endosome|endocytosis|Rab guanyl-nucleotide exchange factor activity|recycling endosome|protein targeting to membrane|Rab GTPase binding|early endosome membrane
SUSD6	1	0.857514615196357	8.0130013678364e-05	0.000534506767020558	ENSG00000100647	9766	protein_coding	sushi domain containing 6 [Source:HGNC Symbol;Acc:HGNC:19956]		GO:0016020,GO:0016021,GO:0005515,GO:0006974,GO:0003674,GO:0005575,GO:0008219	membrane|integral component of membrane|protein binding|cellular response to DNA damage stimulus|molecular_function|cellular_component|cell death
CDC42SE2	1	0.719772574703696	1.73737950346975e-15	3.05374707299072e-14	ENSG00000158985	56990	protein_coding	CDC42 small effector 2 [Source:HGNC Symbol;Acc:HGNC:18547]		GO:0035023,GO:0017048,GO:0005737,GO:0016020,GO:0009967,GO:0005886,GO:0005856,GO:0042995,GO:0005515,GO:0001891,GO:0008360,GO:0006909,GO:0009966,GO:0035591	regulation of Rho protein signal transduction|Rho GTPase binding|cytoplasm|membrane|positive regulation of signal transduction|plasma membrane|cytoskeleton|cell projection|protein binding|phagocytic cup|regulation of cell shape|phagocytosis|regulation of signal transduction|signaling adaptor activity
GSPT1	1	0.601655272676101	4.85379012370929e-62	2.96089287196473e-60	ENSG00000103342	2935	protein_coding	G1 to S phase transition 1 [Source:HGNC Symbol;Acc:HGNC:4621]		GO:0003723,GO:0006412,GO:0000166,GO:0003924,GO:0005525,GO:0005515,GO:0005829,GO:0000184,GO:0000082,GO:0006479,GO:0003747,GO:0002184,GO:0006449,GO:0018444	RNA binding|translation|nucleotide binding|GTPase activity|GTP binding|protein binding|cytosol|nuclear-transcribed mRNA catabolic process, nonsense-mediated decay|G1/S transition of mitotic cell cycle|protein methylation|translation release factor activity|cytoplasmic translational termination|regulation of translational termination|translation release factor complex	path:hsa03015	mRNA surveillance pathway
PASK	1	1.29229003416426	1.1372126559848e-45	5.20940180496866e-44	ENSG00000115687	23178	protein_coding	PAS domain containing serine/threonine kinase [Source:HGNC Symbol;Acc:HGNC:17270]		GO:0005634,GO:0005737,GO:0000166,GO:0004672,GO:0004674,GO:0005524,GO:0016301,GO:0016740,GO:0006468,GO:0016310,GO:0005829,GO:0005515,GO:0045727,GO:0008289,GO:0035091,GO:0035556,GO:0046777,GO:0097009,GO:0070092,GO:0045719,GO:0043576	nucleus|cytoplasm|nucleotide binding|protein kinase activity|protein serine/threonine kinase activity|ATP binding|kinase activity|transferase activity|protein phosphorylation|phosphorylation|cytosol|protein binding|positive regulation of translation|lipid binding|phosphatidylinositol binding|intracellular signal transduction|protein autophosphorylation|energy homeostasis|regulation of glucagon se…
HES4	1	1.64716104338189	1.54795611176495e-10	1.95368074643824e-09	ENSG00000188290	57801	protein_coding	hes family bHLH transcription factor 4 [Source:HGNC Symbol;Acc:HGNC:24149]	bHLH	GO:0005634,GO:0046983,GO:0006355,GO:0003677,GO:0007275,GO:0030154,GO:0007399,GO:0000977,GO:0000122,GO:0000981,GO:0000790,GO:0009952,GO:0001227,GO:0008134,GO:0045665,GO:0070888,GO:0071820	nucleus|protein dimerization activity|regulation of transcription, DNA-templated|DNA binding|multicellular organism development|cell differentiation|nervous system development|RNA polymerase II regulatory region sequence-specific DNA binding|negative regulation of transcription by RNA polymerase II|DNA-binding transcription factor activity, RNA polymerase II-specific|nuclear chromatin|anterior/po…	path:hsa05165	Human papillomavirus infection
IL26	1	1.48609514089793	2.04453439025937e-52	1.06144685415437e-50	ENSG00000111536	55801	protein_coding	interleukin 26 [Source:HGNC Symbol;Acc:HGNC:17119]		GO:0005615,GO:0005829,GO:0005576,GO:0005125,GO:0045944,GO:0070374,GO:0007267,GO:0019221,GO:0032874,GO:0051897,GO:0050680,GO:0050715,GO:0046427	extracellular space|cytosol|extracellular region|cytokine activity|positive regulation of transcription by RNA polymerase II|positive regulation of ERK1 and ERK2 cascade|cell-cell signaling|cytokine-mediated signaling pathway|positive regulation of stress-activated MAPK cascade|positive regulation of protein kinase B signaling|negative regulation of epithelial cell proliferation|positive regulati…	path:hsa04060	Cytokine-cytokine receptor interaction
PTPN13	1	1.01011373398904	2.78027315346891e-103	2.66389470392972e-101	ENSG00000163629	5783	protein_coding	protein tyrosine phosphatase non-receptor type 13 [Source:HGNC Symbol;Acc:HGNC:9646]		GO:0005634,GO:0005737,GO:0016787,GO:0005886,GO:0004721,GO:0006470,GO:0005856,GO:0042995,GO:0005515,GO:0004725,GO:0016311,GO:0016791,GO:0005654,GO:0030027,GO:0070062,GO:0035335,GO:0001933,GO:0006661,GO:0014066,GO:0071345,GO:0036312,GO:0043005,GO:0044297	nucleus|cytoplasm|hydrolase activity|plasma membrane|phosphoprotein phosphatase activity|protein dephosphorylation|cytoskeleton|cell projection|protein binding|protein tyrosine phosphatase activity|dephosphorylation|phosphatase activity|nucleoplasm|lamellipodium|extracellular exosome|peptidyl-tyrosine dephosphorylation|negative regulation of protein phosphorylation|phosphatidylinositol biosynthet…	path:hsa04210	Apoptosis
RAB5A	1	0.671423245069336	0.00013630322177067	0.00087615634352446	ENSG00000144566	5868	protein_coding	RAB5A, member RAS oncogene family [Source:HGNC Symbol;Acc:HGNC:9783]		GO:0003924,GO:0005525,GO:0005737,GO:0016020,GO:0015031,GO:0000166,GO:0005829,GO:0005886,GO:0042995,GO:0005515,GO:0042470,GO:0031410,GO:0006886,GO:0005768,GO:0005769,GO:0006897,GO:0070062,GO:0030670,GO:0045022,GO:0031901,GO:0032482,GO:0010008,GO:0043687,GO:0030424,GO:0008021,GO:0030425,GO:0001726,GO:0019003,GO:0045921,GO:0006909,GO:0061024,GO:0006661,GO:0036465,GO:0043195,GO:0030665,GO:0039694,GO:…	GTPase activity|GTP binding|cytoplasm|membrane|protein transport|nucleotide binding|cytosol|plasma membrane|cell projection|protein binding|melanosome|cytoplasmic vesicle|intracellular protein transport|endosome|early endosome|endocytosis|extracellular exosome|phagocytic vesicle membrane|early endosome to late endosome transport|early endosome membrane|Rab protein signal transduction|endosome mem…	path:hsa04014,path:hsa04144,path:hsa04145,path:hsa04962,path:hsa05014,path:hsa05146,path:hsa05152	Ras signaling pathway|Endocytosis|Phagosome|Vasopressin-regulated water reabsorption|Amyotrophic lateral sclerosis (ALS)|Amoebiasis|Tuberculosis
SOD2	1	3.05326620602289	1.69605135279103e-50	8.49208968036995e-49	ENSG00000112096	6648	protein_coding	superoxide dismutase 2 [Source:NCBI gene;Acc:6648]		GO:1904706,GO:0008285,GO:0030335,GO:1905461,GO:1905932,GO:0046872,GO:0016491,GO:0055114,GO:0005739,GO:0005759,GO:0030145,GO:0042802,GO:0004784,GO:0006801,GO:0019430,GO:0070062,GO:0006357,GO:0035722,GO:0051289,GO:0034599,GO:0043524,GO:0008217,GO:1902176,GO:0000303,GO:0001315,GO:0001836,GO:0003069,GO:0032364	negative regulation of vascular smooth muscle cell proliferation|negative regulation of cell population proliferation|positive regulation of cell migration|positive regulation of vascular associated smooth muscle cell apoptotic process|positive regulation of vascular smooth muscle cell differentiation involved in phenotypic switching|metal ion binding|oxidoreductase activity|oxidation-reduction p…	path:hsa04068,path:hsa04146,path:hsa04211,path:hsa04213,path:hsa05016	FoxO signaling pathway|Peroxisome|Longevity regulating pathway|Longevity regulating pathway - multiple species|Huntington disease
RORA	1	0.980074166154616	4.6324413780601e-248	1.5004600608706e-245	ENSG00000069667	6095	protein_coding	RAR related orphan receptor A [Source:HGNC Symbol;Acc:HGNC:10258]	THR-like	GO:0005634,GO:0008270,GO:0046872,GO:0006355,GO:0003677,GO:0003700,GO:0043565,GO:0005515,GO:0003707,GO:0004879,GO:0043401,GO:0048511,GO:0007275,GO:0032922,GO:0045893,GO:0006805,GO:0000981,GO:0000790,GO:0005654,GO:0001228,GO:0050728,GO:0001525,GO:0008134,GO:0006367,GO:0042753,GO:0045599,GO:0045944,GO:0019221,GO:0000978,GO:0043124,GO:0042632,GO:0071456,GO:0060850,GO:0036315,GO:0001223,GO:0001222,GO:…	nucleus|zinc ion binding|metal ion binding|regulation of transcription, DNA-templated|DNA binding|DNA-binding transcription factor activity|sequence-specific DNA binding|protein binding|steroid hormone receptor activity|nuclear receptor activity|steroid hormone mediated signaling pathway|rhythmic process|multicellular organism development|circadian regulation of gene expression|positive regulatio…	path:hsa04659,path:hsa04710,path:hsa05321	Th17 cell differentiation|Circadian rhythm|Inflammatory bowel disease (IBD)
NIBAN1	1	1.06991790328264	2.47264389938901e-60	1.46442134889219e-58	--	--	--	--	--	--	--	--	--
AHCYL2	1	0.881002937915451	0.00045405093186013	0.00266154999311541	ENSG00000158467	23382	protein_coding	adenosylhomocysteinase like 2 [Source:HGNC Symbol;Acc:HGNC:22204]		GO:0005737,GO:0005783,GO:0043231,GO:0016787,GO:0006730,GO:0005829,GO:0005515,GO:0033353,GO:0043005,GO:0004013	cytoplasm|endoplasmic reticulum|intracellular membrane-bounded organelle|hydrolase activity|one-carbon metabolic process|cytosol|protein binding|S-adenosylmethionine cycle|neuron projection|adenosylhomocysteinase activity	path:hsa00270	Cysteine and methionine metabolism
ZBTB1	1	0.734945253056518	8.14791501888883e-17	1.53881237154979e-15	ENSG00000126804	22890	protein_coding	zinc finger and BTB domain containing 1 [Source:HGNC Symbol;Acc:HGNC:20259]	ZBTB	GO:0005515,GO:0003676,GO:0005634,GO:0046872,GO:0005654,GO:0003677,GO:0031965,GO:0042803,GO:0006281,GO:0006974,GO:0030154,GO:0002376,GO:0045087,GO:0000122,GO:0051260,GO:0046982,GO:0048538,GO:0006338,GO:0034644,GO:0016604,GO:0045582,GO:0019985,GO:0042789,GO:0032825,GO:0070530,GO:0002711,GO:0030183,GO:0033077,GO:2000176	protein binding|nucleic acid binding|nucleus|metal ion binding|nucleoplasm|DNA binding|nuclear membrane|protein homodimerization activity|DNA repair|cellular response to DNA damage stimulus|cell differentiation|immune system process|innate immune response|negative regulation of transcription by RNA polymerase II|protein homooligomerization|protein heterodimerization activity|thymus development|ch…
JOSD1	1	0.695821650464367	8.26180308521882e-34	2.87443207910736e-32	ENSG00000100221	9929	protein_coding	Josephin domain containing 1 [Source:HGNC Symbol;Acc:HGNC:28953]		GO:0005737,GO:0016020,GO:0004843,GO:0016579,GO:0016787,GO:0005886,GO:0005515,GO:0008233,GO:0006508,GO:0036459,GO:0005829	cytoplasm|membrane|thiol-dependent ubiquitin-specific protease activity|protein deubiquitination|hydrolase activity|plasma membrane|protein binding|peptidase activity|proteolysis|thiol-dependent ubiquitinyl hydrolase activity|cytosol
ZFP91	1	0.868458230375653	1.03231188071644e-09	1.22753889363556e-08	ENSG00000186660	80829	protein_coding	ZFP91 zinc finger protein [Source:HGNC Symbol;Acc:HGNC:14983]	zf-C2H2	GO:0003676,GO:0005634,GO:0046872,GO:0016740,GO:0005730,GO:0016567,GO:0004842,GO:0007250,GO:0070534	nucleic acid binding|nucleus|metal ion binding|transferase activity|nucleolus|protein ubiquitination|ubiquitin-protein transferase activity|activation of NF-kappaB-inducing kinase activity|protein K63-linked ubiquitination
SRSF5	1	0.44703878188171	2.11487699251049e-53	1.11376421299103e-51	ENSG00000100650	6430	protein_coding	serine and arginine rich splicing factor 5 [Source:HGNC Symbol;Acc:HGNC:10787]		GO:0003676,GO:0003723,GO:0006397,GO:0008380,GO:0005634,GO:0016607,GO:0005730,GO:0005829,GO:0043422,GO:0001889,GO:0032868,GO:0032869,GO:0033120,GO:0051726,GO:0097421,GO:0000381,GO:0005654,GO:0005515,GO:0006406,GO:0006405,GO:0031124,GO:0000398,GO:0045292,GO:0006376	nucleic acid binding|RNA binding|mRNA processing|RNA splicing|nucleus|nuclear speck|nucleolus|cytosol|protein kinase B binding|liver development|response to insulin|cellular response to insulin stimulus|positive regulation of RNA splicing|regulation of cell cycle|liver regeneration|regulation of alternative mRNA splicing, via spliceosome|nucleoplasm|protein binding|mRNA export from nucleus|RNA ex…	path:hsa03040,path:hsa05168	Spliceosome|Herpes simplex infection
DHCR7	1	1.21987515474711	0.00148596336211332	0.00785722984927905	ENSG00000172893	1717	protein_coding	7-dehydrocholesterol reductase [Source:HGNC Symbol;Acc:HGNC:2860]		GO:0016020,GO:0016021,GO:0005783,GO:0005829,GO:0016491,GO:0055114,GO:0005789,GO:0006629,GO:0006694,GO:0008202,GO:0016126,GO:0016628,GO:0008203,GO:0005515,GO:0006695,GO:0030176,GO:0045540,GO:0033489,GO:0033490,GO:0050661,GO:0005640,GO:0009918,GO:0047598,GO:0016132,GO:0001568,GO:0009791,GO:0030154,GO:0030324,GO:0035264,GO:0042127,GO:0043231	membrane|integral component of membrane|endoplasmic reticulum|cytosol|oxidoreductase activity|oxidation-reduction process|endoplasmic reticulum membrane|lipid metabolic process|steroid biosynthetic process|steroid metabolic process|sterol biosynthetic process|oxidoreductase activity, acting on the CH-CH group of donors, NAD or NADP as acceptor|cholesterol metabolic process|protein binding|cholest…	path:hsa00100	Steroid biosynthesis
SLFN11	1	1.02822487913773	1.17456489479219e-17	2.31379169614041e-16	ENSG00000172716	91607	protein_coding	schlafen family member 11 [Source:HGNC Symbol;Acc:HGNC:26633]		GO:0003723,GO:0005634,GO:0000166,GO:0005524,GO:0005829,GO:0005654,GO:0016787,GO:0005694,GO:0016235,GO:0006974,GO:0000049,GO:0004386,GO:0002376,GO:0051607,GO:0005515,GO:0016887,GO:0010942,GO:0008156,GO:2000134,GO:0090734,GO:0043111	RNA binding|nucleus|nucleotide binding|ATP binding|cytosol|nucleoplasm|hydrolase activity|chromosome|aggresome|cellular response to DNA damage stimulus|tRNA binding|helicase activity|immune system process|defense response to virus|protein binding|ATPase activity|positive regulation of cell death|negative regulation of DNA replication|negative regulation of G1/S transition of mitotic cell cycle|si…
MAST4	1	1.54797310728763	1.24330861801083e-59	7.2810141964503e-58	ENSG00000069020	375449	protein_coding	microtubule associated serine/threonine kinase family member 4 [Source:HGNC Symbol;Acc:HGNC:19037]		GO:0005737,GO:0046872,GO:0000166,GO:0004672,GO:0004674,GO:0005524,GO:0016301,GO:0016740,GO:0006468,GO:0016310,GO:0000287,GO:0035556,GO:0007010,GO:0018105,GO:0005515	cytoplasm|metal ion binding|nucleotide binding|protein kinase activity|protein serine/threonine kinase activity|ATP binding|kinase activity|transferase activity|protein phosphorylation|phosphorylation|magnesium ion binding|intracellular signal transduction|cytoskeleton organization|peptidyl-serine phosphorylation|protein binding
GRAMD1B	1	1.8313116695697	0.000536050086934001	0.00309563211622093	ENSG00000023171	57476	protein_coding	GRAM domain containing 1B [Source:HGNC Symbol;Acc:HGNC:29214]		GO:0016020,GO:0016021,GO:0005783,GO:0005789,GO:0005886,GO:0006869,GO:0008289,GO:0140268,GO:0015918,GO:0001786,GO:0015485,GO:0042632,GO:0070300,GO:0120020,GO:0071397	membrane|integral component of membrane|endoplasmic reticulum|endoplasmic reticulum membrane|plasma membrane|lipid transport|lipid binding|endoplasmic reticulum-plasma membrane contact site|sterol transport|phosphatidylserine binding|cholesterol binding|cholesterol homeostasis|phosphatidic acid binding|cholesterol transfer activity|cellular response to cholesterol
TLE3	1	0.726558888175429	6.25425197630793e-06	4.94196624751396e-05	ENSG00000140332	7090	protein_coding	TLE family member 3, transcriptional corepressor [Source:HGNC Symbol;Acc:HGNC:11839]		GO:0005634,GO:0005654,GO:0006355,GO:0016055,GO:1903507,GO:0005515,GO:0003714,GO:0070491,GO:0090090,GO:0005667,GO:0007165,GO:0120163,GO:1904837,GO:1990907,GO:0009887	nucleus|nucleoplasm|regulation of transcription, DNA-templated|Wnt signaling pathway|negative regulation of nucleic acid-templated transcription|protein binding|transcription corepressor activity|repressing transcription factor binding|negative regulation of canonical Wnt signaling pathway|transcription factor complex|signal transduction|negative regulation of cold-induced thermogenesis|beta-cate…
NUP50	1	0.762406271316075	0.000574416650310783	0.00328811758179934	ENSG00000093000	10762	protein_coding	nucleoporin 50 [Source:HGNC Symbol;Acc:HGNC:8065]		GO:0051028,GO:0005634,GO:0016020,GO:0015031,GO:0043231,GO:0005654,GO:0005643,GO:0031965,GO:0005515,GO:0046907,GO:0075733,GO:0043657,GO:0006110,GO:0006406,GO:0006409,GO:0006606,GO:0016032,GO:0016925,GO:0019083,GO:0060964,GO:1900034,GO:0016021	mRNA transport|nucleus|membrane|protein transport|intracellular membrane-bounded organelle|nucleoplasm|nuclear pore|nuclear membrane|protein binding|intracellular transport|intracellular transport of virus|host cell|regulation of glycolytic process|mRNA export from nucleus|tRNA export from nucleus|protein import into nucleus|viral process|protein sumoylation|viral transcription|regulation of gene…	path:hsa03013	RNA transport
CYTH1	1	0.839639356011788	9.82121537868134e-36	3.59826130205321e-34	ENSG00000108669	9267	protein_coding	cytohesin 1 [Source:HGNC Symbol;Acc:HGNC:9501]		GO:0005737,GO:0016020,GO:0005829,GO:0005886,GO:0005515,GO:0030054,GO:0005086,GO:0032012,GO:0008289,GO:0005085,GO:0005923,GO:0031234,GO:0005912,GO:0000139,GO:0090162,GO:0016192,GO:0030155	cytoplasm|membrane|cytosol|plasma membrane|protein binding|cell junction|ARF guanyl-nucleotide exchange factor activity|regulation of ARF protein signal transduction|lipid binding|guanyl-nucleotide exchange factor activity|bicellular tight junction|extrinsic component of cytoplasmic side of plasma membrane|adherens junction|Golgi membrane|establishment of epithelial cell polarity|vesicle-mediated…	path:hsa04072,path:hsa04144	Phospholipase D signaling pathway|Endocytosis
EMD	1	0.664626551211902	2.17728289386607e-05	0.000158683256070076	ENSG00000102119	2010	protein_coding	emerin [Source:HGNC Symbol;Acc:HGNC:3331]		GO:0090090,GO:0048147,GO:0005634,GO:0016020,GO:0016021,GO:0005783,GO:0003779,GO:0031965,GO:0005515,GO:0005874,GO:0005635,GO:0045296,GO:0005637,GO:0005819,GO:0006936,GO:0032541,GO:0048487,GO:0005737,GO:0007517,GO:0071363,GO:0060828,GO:0007084,GO:0046827,GO:0005654,GO:0031616,GO:0005640,GO:0035914	negative regulation of canonical Wnt signaling pathway|negative regulation of fibroblast proliferation|nucleus|membrane|integral component of membrane|endoplasmic reticulum|actin binding|nuclear membrane|protein binding|microtubule|nuclear envelope|cadherin binding|nuclear inner membrane|spindle|muscle contraction|cortical endoplasmic reticulum|beta-tubulin binding|cytoplasm|muscle organ developm…	path:hsa05410,path:hsa05412,path:hsa05414	Hypertrophic cardiomyopathy (HCM)|Arrhythmogenic right ventricular cardiomyopathy (ARVC)|Dilated cardiomyopathy (DCM)
ARID5A	1	1.01718179729615	3.69522472319735e-19	7.71968721996268e-18	ENSG00000196843	10865	protein_coding	AT-rich interaction domain 5A [Source:HGNC Symbol;Acc:HGNC:17361]	ARID	GO:0003723,GO:0005634,GO:0005730,GO:0005654,GO:0003677,GO:0005515,GO:0002376,GO:0045087,GO:0006357,GO:0000122,GO:0001227,GO:0003714,GO:0030331,GO:0043565,GO:0044212,GO:0008134,GO:0071391,GO:0050681,GO:0046965,GO:0046966,GO:0045892	RNA binding|nucleus|nucleolus|nucleoplasm|DNA binding|protein binding|immune system process|innate immune response|regulation of transcription by RNA polymerase II|negative regulation of transcription by RNA polymerase II|DNA-binding transcription repressor activity, RNA polymerase II-specific|transcription corepressor activity|estrogen receptor binding|sequence-specific DNA binding|transcription…
ZNRF1	1	0.751287158096192	1.30110912499448e-19	2.77840694772013e-18	ENSG00000186187	84937	protein_coding	zinc and ring finger 1 [Source:HGNC Symbol;Acc:HGNC:18452]		GO:0016020,GO:0046872,GO:0016740,GO:0016567,GO:0005515,GO:0004842,GO:0030054,GO:0031410,GO:0045202,GO:0005764,GO:0005768,GO:0070936,GO:0005829,GO:0000209,GO:0043161,GO:0030672,GO:0061630	membrane|metal ion binding|transferase activity|protein ubiquitination|protein binding|ubiquitin-protein transferase activity|cell junction|cytoplasmic vesicle|synapse|lysosome|endosome|protein K48-linked ubiquitination|cytosol|protein polyubiquitination|proteasome-mediated ubiquitin-dependent protein catabolic process|synaptic vesicle membrane|ubiquitin protein ligase activity
NUP58	1	0.779909578783739	3.18640896183187e-18	6.46484226230644e-17	ENSG00000139496	9818	protein_coding	nucleoporin 58 [Source:HGNC Symbol;Acc:HGNC:20261]		GO:0051028,GO:0005634,GO:0016020,GO:0015031,GO:0017056,GO:0005643,GO:0006913,GO:0005515,GO:0075733,GO:0043657,GO:0008139,GO:0006110,GO:0006406,GO:0006409,GO:0016032,GO:0016925,GO:0019083,GO:0060964,GO:1900034,GO:0005635,GO:0031965,GO:0042306,GO:0051260,GO:0051290,GO:0051291,GO:0070208,GO:0032991	mRNA transport|nucleus|membrane|protein transport|structural constituent of nuclear pore|nuclear pore|nucleocytoplasmic transport|protein binding|intracellular transport of virus|host cell|nuclear localization sequence binding|regulation of glycolytic process|mRNA export from nucleus|tRNA export from nucleus|viral process|protein sumoylation|viral transcription|regulation of gene silencing by miR…	path:hsa03013	RNA transport
PACS1	1	0.688849836220233	6.14702292377732e-05	0.000418502950210516	ENSG00000175115	55690	protein_coding	phosphofurin acidic cluster sorting protein 1 [Source:HGNC Symbol;Acc:HGNC:30032]		GO:0005794,GO:0005515,GO:0034067,GO:0030137,GO:0044325,GO:0005829,GO:0016032,GO:0072659,GO:0050690	Golgi apparatus|protein binding|protein localization to Golgi apparatus|COPI-coated vesicle|ion channel binding|cytosol|viral process|protein localization to plasma membrane|regulation of defense response to virus by virus
PHF12	1	0.741805280068	0.00144827714259215	0.00767125784312809	ENSG00000109118	57649	protein_coding	PHD finger protein 12 [Source:HGNC Symbol;Acc:HGNC:20816]		GO:0005634,GO:0046872,GO:0005654,GO:0003714,GO:0005515,GO:0045892,GO:0035091,GO:0000122,GO:0017053,GO:0070822,GO:0001222,GO:0016580	nucleus|metal ion binding|nucleoplasm|transcription corepressor activity|protein binding|negative regulation of transcription, DNA-templated|phosphatidylinositol binding|negative regulation of transcription by RNA polymerase II|transcriptional repressor complex|Sin3-type complex|transcription corepressor binding|Sin3 complex
HIVEP2	1	0.939187813113929	4.00444698823915e-27	1.14059738689915e-25	ENSG00000010818	3097	protein_coding	human immunodeficiency virus type I enhancer binding protein 2 [Source:HGNC Symbol;Acc:HGNC:4921]	zf-C2H2	GO:0003676,GO:0005634,GO:0046872,GO:0005654,GO:0003677,GO:0006357,GO:0000981	nucleic acid binding|nucleus|metal ion binding|nucleoplasm|DNA binding|regulation of transcription by RNA polymerase II|DNA-binding transcription factor activity, RNA polymerase II-specific
CAMSAP1	1	0.762210531613548	3.90970066431053e-07	3.59635471260191e-06	ENSG00000130559	157922	protein_coding	calmodulin regulated spectrin associated protein 1 [Source:HGNC Symbol;Acc:HGNC:19946]		GO:0005737,GO:0005856,GO:0031175,GO:0008017,GO:0005874,GO:0005516,GO:0000226,GO:0030507,GO:0031122,GO:0007010,GO:0022604,GO:0051011,GO:0007026,GO:0036449,GO:0031113,GO:0005515	cytoplasm|cytoskeleton|neuron projection development|microtubule binding|microtubule|calmodulin binding|microtubule cytoskeleton organization|spectrin binding|cytoplasmic microtubule organization|cytoskeleton organization|regulation of cell morphogenesis|microtubule minus-end binding|negative regulation of microtubule depolymerization|microtubule minus-end|regulation of microtubule polymerization…
MIR22HG	1	1.1906812106532	3.7416763950434e-32	1.23823777337236e-30	ENSG00000186594	84981	lncRNA	MIR22 host gene [Source:HGNC Symbol;Acc:HGNC:28219]
ZNF267	1	1.01269103689126	1.38178666778656e-24	3.60475936048866e-23	ENSG00000185947	10308	protein_coding	zinc finger protein 267 [Source:HGNC Symbol;Acc:HGNC:13060]	zf-C2H2	GO:0003676,GO:0005634,GO:0046872,GO:0006355,GO:0003677,GO:0006357,GO:0000981,GO:0007275,GO:0005622	nucleic acid binding|nucleus|metal ion binding|regulation of transcription, DNA-templated|DNA binding|regulation of transcription by RNA polymerase II|DNA-binding transcription factor activity, RNA polymerase II-specific|multicellular organism development|intracellular
CDC14A	1	1.03325189088426	1.52802520012231e-54	8.23670844619686e-53	ENSG00000079335	8556	protein_coding	cell division cycle 14A [Source:HGNC Symbol;Acc:HGNC:1718]		GO:0006470,GO:0004725,GO:0016311,GO:0035335,GO:0016791,GO:0008138,GO:0005829,GO:0005654,GO:0016604,GO:0005634,GO:0005737,GO:0016787,GO:0051301,GO:0004721,GO:0005856,GO:0042995,GO:0007049,GO:0000922,GO:0005813,GO:0005815,GO:0005819,GO:0000226,GO:0000278,GO:0005730,GO:0060271,GO:0004722,GO:0007096,GO:0032467,GO:0071850,GO:0072686,GO:0005515,GO:0032420,GO:0007605,GO:0060091,GO:0032426,GO:1902636	protein dephosphorylation|protein tyrosine phosphatase activity|dephosphorylation|peptidyl-tyrosine dephosphorylation|phosphatase activity|protein tyrosine/serine/threonine phosphatase activity|cytosol|nucleoplasm|nuclear body|nucleus|cytoplasm|hydrolase activity|cell division|phosphoprotein phosphatase activity|cytoskeleton|cell projection|cell cycle|spindle pole|centrosome|microtubule organizin…	path:hsa04110	Cell cycle
FAM102A	1	0.785887610620966	3.98141271638507e-12	5.6547802418475e-11	ENSG00000167106	399665	protein_coding	family with sequence similarity 102 member A [Source:HGNC Symbol;Acc:HGNC:31419]		GO:0005515	protein binding
NR1D1	1	1.03971506002335	3.38960505853137e-41	1.40342686365731e-39	ENSG00000126368	9572	protein_coding	nuclear receptor subfamily 1 group D member 1 [Source:HGNC Symbol;Acc:HGNC:7962]	THR-like	GO:0071222,GO:0044212,GO:0005634,GO:0005737,GO:0008270,GO:0046872,GO:0006355,GO:0003677,GO:0003700,GO:0019216,GO:0043565,GO:0042995,GO:0005515,GO:0003707,GO:0030522,GO:0043401,GO:0016604,GO:0048511,GO:0032922,GO:0030154,GO:0045893,GO:0030425,GO:0020037,GO:0000981,GO:0000977,GO:0045944,GO:0000122,GO:0000790,GO:0008134,GO:0000978,GO:0001227,GO:0005654,GO:0090575,GO:0031648,GO:0038023,GO:0050728,GO:…	cellular response to lipopolysaccharide|transcription regulatory region DNA binding|nucleus|cytoplasm|zinc ion binding|metal ion binding|regulation of transcription, DNA-templated|DNA binding|DNA-binding transcription factor activity|regulation of lipid metabolic process|sequence-specific DNA binding|cell projection|protein binding|steroid hormone receptor activity|intracellular receptor signalin…	path:hsa04710	Circadian rhythm
KDM6B	1	1.08920452148348	2.46849650073525e-78	1.90209348259813e-76	ENSG00000132510	23135	protein_coding	lysine demethylase 6B [Source:HGNC Symbol;Acc:HGNC:29012]		GO:0045944,GO:0005634,GO:0048333,GO:0046872,GO:0016491,GO:0055114,GO:0006325,GO:0005515,GO:0006954,GO:0051213,GO:0043565,GO:0071558,GO:0071557,GO:0000790,GO:0000978,GO:0005654,GO:0031490,GO:0044666,GO:0003682,GO:0120162,GO:0008013,GO:0002437,GO:0006338,GO:0010468,GO:0014823,GO:0016577,GO:0021766,GO:0045165,GO:0045446,GO:0055007,GO:0060992,GO:0070301	positive regulation of transcription by RNA polymerase II|nucleus|mesodermal cell differentiation|metal ion binding|oxidoreductase activity|oxidation-reduction process|chromatin organization|protein binding|inflammatory response|dioxygenase activity|sequence-specific DNA binding|histone demethylase activity (H3-K27 specific)|histone H3-K27 demethylation|nuclear chromatin|RNA polymerase II proxima…
JMJD1C	1	0.774194204105183	1.53446833158752e-41	6.41130997767522e-40	ENSG00000171988	221037	protein_coding	jumonji domain containing 1C [Source:HGNC Symbol;Acc:HGNC:12313]		GO:0005634,GO:0046872,GO:0016491,GO:0055114,GO:0006325,GO:0005515,GO:0051213,GO:0032454,GO:0005654,GO:0031490,GO:0000976,GO:0006355,GO:0000785,GO:0007596,GO:0033169,GO:0046966	nucleus|metal ion binding|oxidoreductase activity|oxidation-reduction process|chromatin organization|protein binding|dioxygenase activity|histone demethylase activity (H3-K9 specific)|nucleoplasm|chromatin DNA binding|transcription regulatory region sequence-specific DNA binding|regulation of transcription, DNA-templated|chromatin|blood coagulation|histone H3-K9 demethylation|thyroid hormone rece…	path:hsa05202	Transcriptional misregulation in cancer
BRD4	1	0.584763300606781	3.74052176904617e-07	3.45201304258343e-06	ENSG00000141867	23476	protein_coding	bromodomain containing 4 [Source:HGNC Symbol;Acc:HGNC:13575]		GO:0005634,GO:0005829,GO:0005654,GO:0006468,GO:0006325,GO:0005694,GO:0005515,GO:0006974,GO:0045893,GO:0045944,GO:0003682,GO:0016032,GO:0032968,GO:0043123,GO:0019899,GO:0002039,GO:0070577,GO:0001134,GO:0008353,GO:0099122,GO:0106140,GO:0000083,GO:0010971,GO:0050727,GO:1901407,GO:2001255,GO:0000794	nucleus|cytosol|nucleoplasm|protein phosphorylation|chromatin organization|chromosome|protein binding|cellular response to DNA damage stimulus|positive regulation of transcription, DNA-templated|positive regulation of transcription by RNA polymerase II|chromatin binding|viral process|positive regulation of transcription elongation from RNA polymerase II promoter|positive regulation of I-kappaB ki…
PABPN1	1	0.65056634813201	9.62936028525383e-06	7.40273505147186e-05	ENSG00000100836	8106	protein_coding	poly(A) binding protein nuclear 1 [Source:HGNC Symbol;Acc:HGNC:8565]		GO:0003676,GO:0003723,GO:0006397,GO:0005634,GO:0005737,GO:0016607,GO:0005515,GO:0005654,GO:0071222,GO:1904247,GO:1990904,GO:0031124,GO:0006936,GO:0000165,GO:0000398,GO:0006396,GO:0006369,GO:0016973,GO:0070063,GO:0042405,GO:0046778	nucleic acid binding|RNA binding|mRNA processing|nucleus|cytoplasm|nuclear speck|protein binding|nucleoplasm|cellular response to lipopolysaccharide|positive regulation of polynucleotide adenylyltransferase activity|ribonucleoprotein complex|mRNA 3'-end processing|muscle contraction|MAPK cascade|mRNA splicing, via spliceosome|RNA processing|termination of RNA polymerase II transcription|poly(A)+ …	path:hsa03015,path:hsa05164	mRNA surveillance pathway|Influenza A
PTGER4	1	1.5283192327175	1.25293067011694e-252	4.16895595063185e-250	ENSG00000171522	5734	protein_coding	prostaglandin E receptor 4 [Source:HGNC Symbol;Acc:HGNC:9596]		GO:0016020,GO:0016021,GO:0004930,GO:0007186,GO:0005886,GO:0007165,GO:0006955,GO:0060348,GO:0004955,GO:0004957,GO:0006954,GO:0005515,GO:0050729,GO:0050728,GO:0071260,GO:0070371,GO:0007204,GO:0007189,GO:0007254,GO:0050710,GO:0051492,GO:0050715,GO:0007188,GO:0042093,GO:0009612,GO:0030278,GO:0032496,GO:0033624,GO:0071380,GO:2000420	membrane|integral component of membrane|G protein-coupled receptor activity|G protein-coupled receptor signaling pathway|plasma membrane|signal transduction|immune response|bone development|prostaglandin receptor activity|prostaglandin E receptor activity|inflammatory response|protein binding|positive regulation of inflammatory response|negative regulation of inflammatory response|cellular respon…	path:hsa04080,path:hsa04750,path:hsa04924,path:hsa05163,path:hsa05165,path:hsa05200	Neuroactive ligand-receptor interaction|Inflammatory mediator regulation of TRP channels|Renin secretion|Human cytomegalovirus infection|Human papillomavirus infection|Pathways in cancer
RNF144B	1	1.28791080623512	1.00378719749963e-08	1.09116766307347e-07	ENSG00000137393	255488	protein_coding	ring finger protein 144B [Source:HGNC Symbol;Acc:HGNC:21578]		GO:0005737,GO:0016020,GO:0016021,GO:0046872,GO:0016740,GO:0043066,GO:0016567,GO:0005739,GO:0004842,GO:0005515,GO:0006915,GO:0006511,GO:0031966,GO:0000151,GO:0061630,GO:0005829,GO:0000209,GO:0032436,GO:0031624	cytoplasm|membrane|integral component of membrane|metal ion binding|transferase activity|negative regulation of apoptotic process|protein ubiquitination|mitochondrion|ubiquitin-protein transferase activity|protein binding|apoptotic process|ubiquitin-dependent protein catabolic process|mitochondrial membrane|ubiquitin ligase complex|ubiquitin protein ligase activity|cytosol|protein polyubiquitinat…
LPXN	1	0.88923945748296	3.32926169399327e-08	3.41903219028753e-07	ENSG00000110031	9404	protein_coding	leupaxin [Source:HGNC Symbol;Acc:HGNC:14061]		GO:0005634,GO:0005737,GO:0016607,GO:0016020,GO:0046872,GO:0005829,GO:0007155,GO:0005925,GO:0005886,GO:0042995,GO:0005515,GO:0048471,GO:0030054,GO:1903506,GO:0003712,GO:0002102,GO:0007165,GO:0065003,GO:0007162,GO:0050859,GO:0033628	nucleus|cytoplasm|nuclear speck|membrane|metal ion binding|cytosol|cell adhesion|focal adhesion|plasma membrane|cell projection|protein binding|perinuclear region of cytoplasm|cell junction|regulation of nucleic acid-templated transcription|transcription coregulator activity|podosome|signal transduction|protein-containing complex assembly|negative regulation of cell adhesion|negative regulation o…
RPS6KB1	1	0.766761482046639	2.58129339110213e-06	2.15358831565373e-05	ENSG00000108443	6198	protein_coding	ribosomal protein S6 kinase B1 [Source:HGNC Symbol;Acc:HGNC:10436]		GO:0004672,GO:0005524,GO:0006468,GO:0005634,GO:0005737,GO:0016020,GO:0000166,GO:0004674,GO:0016301,GO:0016740,GO:0016310,GO:0043066,GO:0005654,GO:0007165,GO:0005739,GO:0005515,GO:0007049,GO:0006915,GO:0030054,GO:0045202,GO:0005741,GO:0048015,GO:0045727,GO:0045948,GO:0035556,GO:0005829,GO:0006417,GO:0004712,GO:0043005,GO:0018105,GO:0044539,GO:0046627,GO:0071363,GO:0045931,GO:0000082,GO:0031667,GO:…	protein kinase activity|ATP binding|protein phosphorylation|nucleus|cytoplasm|membrane|nucleotide binding|protein serine/threonine kinase activity|kinase activity|transferase activity|phosphorylation|negative regulation of apoptotic process|nucleoplasm|signal transduction|mitochondrion|protein binding|cell cycle|apoptotic process|cell junction|synapse|mitochondrial outer membrane|phosphatidylinos…	path:hsa01521,path:hsa01522,path:hsa04012,path:hsa04066,path:hsa04140,path:hsa04150,path:hsa04151,path:hsa04152,path:hsa04211,path:hsa04213,path:hsa04350,path:hsa04371,path:hsa04666,path:hsa04714,path:hsa04910,path:hsa04931,path:hsa05163,path:hsa05165,path:hsa05170,path:hsa05200,path:hsa05205,path:hsa05210,path:hsa05212,path:hsa05221,path:hsa05224,path:hsa05225,path:hsa05226,path:hsa05231	EGFR tyrosine kinase inhibitor resistance|Endocrine resistance|ErbB signaling pathway|HIF-1 signaling pathway|Autophagy - animal|mTOR signaling pathway|PI3K-Akt signaling pathway|AMPK signaling pathway|Longevity regulating pathway|Longevity regulating pathway - multiple species|TGF-beta signaling pathway|Apelin signaling pathway|Fc gamma R-mediated phagocytosis|Thermogenesis|Insulin signaling pat…
SKI	1	0.769319066727915	1.14149401731998e-42	4.92686586414253e-41	ENSG00000157933	6497	protein_coding	SKI proto-oncogene [Source:HGNC Symbol;Acc:HGNC:10896]		GO:0007179,GO:0045944,GO:0005737,GO:0048147,GO:0005634,GO:0005654,GO:0008270,GO:0006351,GO:0005515,GO:0016604,GO:0046332,GO:0000122,GO:0000981,GO:0003714,GO:0005667,GO:0019901,GO:0008285,GO:0031625,GO:0032991,GO:0030514,GO:0016605,GO:0019904,GO:0030509,GO:0070491,GO:0060395,GO:0001843,GO:0030177,GO:0005813,GO:0022011,GO:0030512,GO:0017053,GO:0045668,GO:0043388,GO:0060349,GO:0032926,GO:0009948,GO:…	transforming growth factor beta receptor signaling pathway|positive regulation of transcription by RNA polymerase II|cytoplasm|negative regulation of fibroblast proliferation|nucleus|nucleoplasm|zinc ion binding|transcription, DNA-templated|protein binding|nuclear body|SMAD binding|negative regulation of transcription by RNA polymerase II|DNA-binding transcription factor activity, RNA polymerase …
FNBP1L	1	0.952613690236304	0.00152978706390307	0.0080714626388808	ENSG00000137942	54874	protein_coding	formin binding protein 1 like [Source:HGNC Symbol;Acc:HGNC:20851]		GO:0005829,GO:0006897,GO:0005515,GO:0005737,GO:0016020,GO:0005886,GO:0005856,GO:0031410,GO:0006914,GO:0008289,GO:0045296,GO:0005938,GO:0061024,GO:0006900,GO:0016050,GO:0030050,GO:0051491,GO:0060271,GO:0051020,GO:0072583,GO:0010324,GO:0097320	cytosol|endocytosis|protein binding|cytoplasm|membrane|plasma membrane|cytoskeleton|cytoplasmic vesicle|autophagy|lipid binding|cadherin binding|cell cortex|membrane organization|vesicle budding from membrane|vesicle organization|vesicle transport along actin filament|positive regulation of filopodium assembly|cilium assembly|GTPase binding|clathrin-dependent endocytosis|membrane invagination|pla…
ARHGAP10	1	0.89342885557699	3.6632534671523e-33	1.244927949408e-31	ENSG00000071205	79658	protein_coding	Rho GTPase activating protein 10 [Source:HGNC Symbol;Acc:HGNC:26099]		GO:0005737,GO:0016020,GO:0007165,GO:0005886,GO:0005096,GO:0043547,GO:0005515,GO:0048471,GO:0005829,GO:0007010,GO:0043066,GO:0051056	cytoplasm|membrane|signal transduction|plasma membrane|GTPase activator activity|positive regulation of GTPase activity|protein binding|perinuclear region of cytoplasm|cytosol|cytoskeleton organization|negative regulation of apoptotic process|regulation of small GTPase mediated signal transduction	path:hsa05100	Bacterial invasion of epithelial cells
FAM126B	1	0.702864256195925	0.0011492232844849	0.00621861641564631	ENSG00000155744	285172	protein_coding	family with sequence similarity 126 member B [Source:HGNC Symbol;Acc:HGNC:28593]		GO:0005737,GO:0016020,GO:0005829,GO:0005886,GO:0005515,GO:0046854,GO:0072659,GO:0005622	cytoplasm|membrane|cytosol|plasma membrane|protein binding|phosphatidylinositol phosphorylation|protein localization to plasma membrane|intracellular
PPP4R3A	1	0.706963402916497	1.67859633884849e-31	5.43701810603483e-30	ENSG00000100796	55671	protein_coding	protein phosphatase 4 regulatory subunit 3A [Source:HGNC Symbol;Acc:HGNC:20219]		GO:0005634,GO:0005737,GO:0005654,GO:0005856,GO:0005815	nucleus|cytoplasm|nucleoplasm|cytoskeleton|microtubule organizing center	path:hsa04922	Glucagon signaling pathway
NEDD4L	1	1.66698643352392	3.20958928802156e-05	0.000228149499962861	ENSG00000049759	23327	protein_coding	NEDD4 like E3 ubiquitin protein ligase [Source:HGNC Symbol;Acc:HGNC:7728]		GO:0005737,GO:0016740,GO:0016567,GO:0005794,GO:0004842,GO:0005515,GO:0006814,GO:0061630,GO:0006511,GO:0030154,GO:0042176,GO:0005768,GO:0045732,GO:0005654,GO:0005829,GO:0070062,GO:0034220,GO:0019058,GO:0000209,GO:0043161,GO:0016032,GO:0031647,GO:0017080,GO:0044325,GO:0005886,GO:0034765,GO:0042391,GO:1901016,GO:0045807,GO:0060306,GO:1901017,GO:0007588,GO:0030104,GO:0015459,GO:0000122,GO:0005771,GO:…	cytoplasm|transferase activity|protein ubiquitination|Golgi apparatus|ubiquitin-protein transferase activity|protein binding|sodium ion transport|ubiquitin protein ligase activity|ubiquitin-dependent protein catabolic process|cell differentiation|regulation of protein catabolic process|endosome|positive regulation of protein catabolic process|nucleoplasm|cytosol|extracellular exosome|ion transmem…	path:hsa04120,path:hsa04144,path:hsa04530,path:hsa04960	Ubiquitin mediated proteolysis|Endocytosis|Tight junction|Aldosterone-regulated sodium reabsorption
CCR4	1	1.36631392699407	9.7183153123805e-157	1.48208357811849e-154	ENSG00000183813	1233	protein_coding	C-C motif chemokine receptor 4 [Source:HGNC Symbol;Acc:HGNC:1605]		GO:0016020,GO:0016021,GO:0004930,GO:0007186,GO:0005886,GO:0005515,GO:0007165,GO:0006955,GO:0004950,GO:0016493,GO:0006935,GO:0006954,GO:0070098,GO:0009897,GO:0060326,GO:0001764,GO:0002507,GO:0009314,GO:0009617,GO:0046677,GO:0048872,GO:0050927,GO:0043025,GO:0005887,GO:0019956,GO:0019957,GO:0007204,GO:0019722	membrane|integral component of membrane|G protein-coupled receptor activity|G protein-coupled receptor signaling pathway|plasma membrane|protein binding|signal transduction|immune response|chemokine receptor activity|C-C chemokine receptor activity|chemotaxis|inflammatory response|chemokine-mediated signaling pathway|external side of plasma membrane|cell chemotaxis|neuron migration|tolerance indu…	path:hsa04060,path:hsa04062,path:hsa05167,path:hsa05203	Cytokine-cytokine receptor interaction|Chemokine signaling pathway|Kaposi sarcoma-associated herpesvirus infection|Viral carcinogenesis
C15orf39	1	0.798605147703662	0.000288062874939573	0.00175606084038363	ENSG00000167173	56905	protein_coding	chromosome 15 open reading frame 39 [Source:HGNC Symbol;Acc:HGNC:24497]		GO:0005829	cytosol
DCTN4	1	0.771785779173911	0.00057054662674479	0.00326954393071647	ENSG00000132912	51164	protein_coding	dynactin subunit 4 [Source:HGNC Symbol;Acc:HGNC:15518]		GO:0005737,GO:0005856,GO:0005515,GO:0005813,GO:0005815,GO:0005869,GO:0005829,GO:0005938,GO:0019886,GO:0005634,GO:0047485,GO:0006888,GO:0030017,GO:0000776,GO:0000922,GO:0001725,GO:0005925	cytoplasm|cytoskeleton|protein binding|centrosome|microtubule organizing center|dynactin complex|cytosol|cell cortex|antigen processing and presentation of exogenous peptide antigen via MHC class II|nucleus|protein N-terminus binding|endoplasmic reticulum to Golgi vesicle-mediated transport|sarcomere|kinetochore|spindle pole|stress fiber|focal adhesion	path:hsa04962,path:hsa05016	Vasopressin-regulated water reabsorption|Huntington disease
AEBP2	1	0.707230376145404	3.0840636290546e-06	2.54348384152833e-05	ENSG00000139154	121536	protein_coding	AE binding protein 2 [Source:HGNC Symbol;Acc:HGNC:24051]	zf-C2H2	GO:0003676,GO:0005634,GO:0046872,GO:0003677,GO:0006325,GO:0000981,GO:0000790,GO:0005654,GO:0035098,GO:0045814,GO:0000978,GO:0001227,GO:0003714,GO:0000122,GO:0006355	nucleic acid binding|nucleus|metal ion binding|DNA binding|chromatin organization|DNA-binding transcription factor activity, RNA polymerase II-specific|nuclear chromatin|nucleoplasm|ESC/E(Z) complex|negative regulation of gene expression, epigenetic|RNA polymerase II proximal promoter sequence-specific DNA binding|DNA-binding transcription repressor activity, RNA polymerase II-specific|transcript…
TUFT1	1	0.859667380986921	1.86785737663045e-07	1.78686481552669e-06	ENSG00000143367	7286	protein_coding	tuftelin 1 [Source:HGNC Symbol;Acc:HGNC:12422]		GO:0005515,GO:0005576,GO:0005737,GO:0035556,GO:0031214,GO:0030282,GO:0030345,GO:0042476	protein binding|extracellular region|cytoplasm|intracellular signal transduction|biomineral tissue development|bone mineralization|structural constituent of tooth enamel|odontogenesis
RANBP2	1	1.28161701878568	1.82778775651191e-50	9.13918848034051e-49	ENSG00000153201	5903	protein_coding	RAN binding protein 2 [Source:HGNC Symbol;Acc:HGNC:9848]		GO:0003723,GO:0051028,GO:0005634,GO:0016020,GO:0015031,GO:0046872,GO:0016740,GO:0000413,GO:0006457,GO:0043547,GO:0005515,GO:0046907,GO:0005643,GO:0005096,GO:0005737,GO:0005829,GO:0075733,GO:0043657,GO:0008536,GO:0006607,GO:0006110,GO:0006406,GO:0006409,GO:0016032,GO:0016925,GO:0019083,GO:0060964,GO:1900034,GO:0005635,GO:0031965,GO:0019789,GO:0005642,GO:0044615,GO:0042405,GO:0051642,GO:0044877,GO:…	RNA binding|mRNA transport|nucleus|membrane|protein transport|metal ion binding|transferase activity|protein peptidyl-prolyl isomerization|protein folding|positive regulation of GTPase activity|protein binding|intracellular transport|nuclear pore|GTPase activator activity|cytoplasm|cytosol|intracellular transport of virus|host cell|Ran GTPase binding|NLS-bearing protein import into nucleus|regula…	path:hsa03013	RNA transport
UBE2O	1	0.908560307733628	2.84802864089978e-05	0.000204393522128574	ENSG00000175931	63893	protein_coding	ubiquitin conjugating enzyme E2 O [Source:HGNC Symbol;Acc:HGNC:29554]		GO:0003723,GO:0005634,GO:0005737,GO:0005829,GO:0000166,GO:0005524,GO:0016740,GO:0016567,GO:0010951,GO:0005515,GO:0004842,GO:0016604,GO:0061631,GO:0006511,GO:0043066,GO:0042147,GO:0070534,GO:0061630,GO:0006513,GO:0004869,GO:0030513	RNA binding|nucleus|cytoplasm|cytosol|nucleotide binding|ATP binding|transferase activity|protein ubiquitination|negative regulation of endopeptidase activity|protein binding|ubiquitin-protein transferase activity|nuclear body|ubiquitin conjugating enzyme activity|ubiquitin-dependent protein catabolic process|negative regulation of apoptotic process|retrograde transport, endosome to Golgi|protein…	path:hsa04120	Ubiquitin mediated proteolysis
SLC16A10	1	2.10005987855945	1.74754614076172e-51	8.89595776050342e-50	ENSG00000112394	117247	protein_coding	solute carrier family 16 member 10 [Source:HGNC Symbol;Acc:HGNC:17027]		GO:0016020,GO:0016021,GO:0055085,GO:0005887,GO:0005886,GO:0003333,GO:0015173,GO:0015349,GO:0016323,GO:0008028,GO:0015171,GO:0006865,GO:0015718,GO:0006590,GO:0015801,GO:0070327,GO:0070460	membrane|integral component of membrane|transmembrane transport|integral component of plasma membrane|plasma membrane|amino acid transmembrane transport|aromatic amino acid transmembrane transporter activity|thyroid hormone transmembrane transporter activity|basolateral plasma membrane|monocarboxylic acid transmembrane transporter activity|amino acid transmembrane transporter activity|amino acid …	path:hsa04919,path:hsa04974	Thyroid hormone signaling pathway|Protein digestion and absorption
SC5D	1	0.807037401339141	1.78842827273179e-05	0.000132132142128091	ENSG00000109929	6309	protein_coding	sterol-C5-desaturase [Source:HGNC Symbol;Acc:HGNC:10547]		GO:0016020,GO:0016021,GO:0016491,GO:0055114,GO:0005783,GO:0005789,GO:0006629,GO:0006694,GO:0008202,GO:0016126,GO:0005506,GO:0000248,GO:0008610,GO:0033490,GO:0043231,GO:0045540,GO:0033489	membrane|integral component of membrane|oxidoreductase activity|oxidation-reduction process|endoplasmic reticulum|endoplasmic reticulum membrane|lipid metabolic process|steroid biosynthetic process|steroid metabolic process|sterol biosynthetic process|iron ion binding|C-5 sterol desaturase activity|lipid biosynthetic process|cholesterol biosynthetic process via lathosterol|intracellular membrane-…	path:hsa00100	Steroid biosynthesis
SH3TC1	1	0.92095429176036	9.17428354747368e-15	1.54101859624178e-13	ENSG00000125089	54436	protein_coding	SH3 domain and tetratricopeptide repeats 1 [Source:HGNC Symbol;Acc:HGNC:26009]		GO:0008150,GO:0005575,GO:0005515	biological_process|cellular_component|protein binding
TAF4B	1	0.942494631038901	3.04009409562194e-09	3.48046556127177e-08	ENSG00000141384	6875	protein_coding	TATA-box binding protein associated factor 4b [Source:HGNC Symbol;Acc:HGNC:11538]		GO:0005634,GO:0005737,GO:0005654,GO:0006355,GO:0003677,GO:0003700,GO:0001650,GO:0046982,GO:0006352,GO:0005669,GO:0030154,GO:0007283,GO:0045944,GO:0008134,GO:0048477,GO:0006366,GO:0006367,GO:1901796,GO:0051059	nucleus|cytoplasm|nucleoplasm|regulation of transcription, DNA-templated|DNA binding|DNA-binding transcription factor activity|fibrillar center|protein heterodimerization activity|DNA-templated transcription, initiation|transcription factor TFIID complex|cell differentiation|spermatogenesis|positive regulation of transcription by RNA polymerase II|transcription factor binding|oogenesis|transcript…	path:hsa03022,path:hsa05016,path:hsa05168	Basal transcription factors|Huntington disease|Herpes simplex infection
DOCK9	1	1.2885699110989	6.8637918331198e-17	1.30099246444339e-15	ENSG00000088387	23348	protein_coding	dedicator of cytokinesis 9 [Source:HGNC Symbol;Acc:HGNC:14132]		GO:0007264,GO:0005085,GO:0016020,GO:0005515,GO:0043547,GO:0005829,GO:0045296,GO:0008150,GO:0012505,GO:0007596	small GTPase mediated signal transduction|guanyl-nucleotide exchange factor activity|membrane|protein binding|positive regulation of GTPase activity|cytosol|cadherin binding|biological_process|endomembrane system|blood coagulation
LRRC8C	1	1.16320482528473	5.46454336667319e-33	1.8485004784067e-31	ENSG00000171488	84230	protein_coding	leucine rich repeat containing 8 VRAC subunit C [Source:HGNC Symbol;Acc:HGNC:25075]		GO:0005737,GO:0016020,GO:0016021,GO:0005783,GO:0005789,GO:0015698,GO:0006811,GO:0005886,GO:0005515,GO:0005887,GO:0034214,GO:0055085,GO:0034702,GO:0005225,GO:0098656,GO:0015734,GO:0015810,GO:0045444,GO:0071470	cytoplasm|membrane|integral component of membrane|endoplasmic reticulum|endoplasmic reticulum membrane|inorganic anion transport|ion transport|plasma membrane|protein binding|integral component of plasma membrane|protein hexamerization|transmembrane transport|ion channel complex|volume-sensitive anion channel activity|anion transmembrane transport|taurine transport|aspartate transmembrane transpo…
MAFG	1	1.03998756398494	2.95459476962431e-14	4.81054818340833e-13	ENSG00000197063	4097	protein_coding	MAF bZIP transcription factor G [Source:HGNC Symbol;Acc:HGNC:6781]	TF_bZIP	GO:0005634,GO:0006355,GO:0003677,GO:0003700,GO:0046982,GO:0005515,GO:0000978,GO:0001228,GO:0001701,GO:0010628,GO:0030534,GO:0030641,GO:0042127,GO:0045604,GO:0045944,GO:0043565,GO:0000981,GO:0005654,GO:0007596	nucleus|regulation of transcription, DNA-templated|DNA binding|DNA-binding transcription factor activity|protein heterodimerization activity|protein binding|RNA polymerase II proximal promoter sequence-specific DNA binding|DNA-binding transcription activator activity, RNA polymerase II-specific|in utero embryonic development|positive regulation of gene expression|adult behavior|regulation of cell…
UBXN10-AS1	1	0.882536239372769	0.000104255158844957	0.00068359782674387	ENSG00000225986	--	lncRNA	UBXN10 antisense RNA 1 [Source:HGNC Symbol;Acc:HGNC:41141]
HIST1H3D	1	1.50087521005203	7.65397635368194e-18	1.5216903233086e-16	ENSG00000197409	8351	protein_coding	histone cluster 1 H3 family member d [Source:HGNC Symbol;Acc:HGNC:4767]		GO:0005634,GO:0016020,GO:0003677,GO:0046982,GO:0006334,GO:0000786,GO:0005694,GO:0005515,GO:0005576,GO:0005654,GO:0045296,GO:0070062,GO:0044267,GO:0032991,GO:0060964,GO:0038111,GO:0045652,GO:0006335,GO:0007596,GO:0000228,GO:0000183,GO:0045814,GO:0051290,GO:0000788,GO:0006325,GO:0032200,GO:0060968	nucleus|membrane|DNA binding|protein heterodimerization activity|nucleosome assembly|nucleosome|chromosome|protein binding|extracellular region|nucleoplasm|cadherin binding|extracellular exosome|cellular protein metabolic process|protein-containing complex|regulation of gene silencing by miRNA|interleukin-7-mediated signaling pathway|regulation of megakaryocyte differentiation|DNA replication-dep…	path:hsa05034,path:hsa05202,path:hsa05322	Alcoholism|Transcriptional misregulation in cancer|Systemic lupus erythematosus
ESYT2	1	0.640997868090785	3.32147042974128e-19	6.95077982841398e-18	ENSG00000117868	57488	protein_coding	extended synaptotagmin 2 [Source:HGNC Symbol;Acc:HGNC:22211]		GO:0008289,GO:0006869,GO:0061817,GO:0016020,GO:0016021,GO:0046872,GO:0005783,GO:0005789,GO:0005886,GO:0005515,GO:0005509,GO:0042802,GO:0035091,GO:0005544,GO:0008429,GO:0031210,GO:0045296,GO:0006687,GO:0006897,GO:0005887,GO:0031227,GO:0031234,GO:0044232,GO:0140268	lipid binding|lipid transport|endoplasmic reticulum-plasma membrane tethering|membrane|integral component of membrane|metal ion binding|endoplasmic reticulum|endoplasmic reticulum membrane|plasma membrane|protein binding|calcium ion binding|identical protein binding|phosphatidylinositol binding|calcium-dependent phospholipid binding|phosphatidylethanolamine binding|phosphatidylcholine binding|cad…
PGAP1	1	0.958887389070745	1.04399568398207e-23	2.63890096888314e-22	ENSG00000197121	80055	protein_coding	post-GPI attachment to proteins 1 [Source:HGNC Symbol;Acc:HGNC:25712]		GO:0016020,GO:0016021,GO:0015031,GO:0005783,GO:0005789,GO:0016787,GO:0090305,GO:0016788,GO:0004518,GO:0006888,GO:0016255,GO:0042578,GO:0050185,GO:0006505,GO:0006506,GO:0007605,GO:0009880,GO:0009948,GO:0015798,GO:0021871,GO:0060322	membrane|integral component of membrane|protein transport|endoplasmic reticulum|endoplasmic reticulum membrane|hydrolase activity|nucleic acid phosphodiester bond hydrolysis|hydrolase activity, acting on ester bonds|nuclease activity|endoplasmic reticulum to Golgi vesicle-mediated transport|attachment of GPI anchor to protein|phosphoric ester hydrolase activity|phosphatidylinositol deacylase acti…	path:hsa00563	Glycosylphosphatidylinositol (GPI)-anchor biosynthesis
BCL9L	1	0.678802153893104	3.13786538169465e-11	4.17632766674203e-10	ENSG00000186174	283149	protein_coding	BCL9 like [Source:HGNC Symbol;Acc:HGNC:23688]		GO:0010718,GO:0045944,GO:0030512,GO:0005634,GO:0005730,GO:0005654,GO:0003713,GO:0008013,GO:0060070,GO:1904837,GO:1990907,GO:0022604,GO:0035019,GO:0035914,GO:1903508	positive regulation of epithelial to mesenchymal transition|positive regulation of transcription by RNA polymerase II|negative regulation of transforming growth factor beta receptor signaling pathway|nucleus|nucleolus|nucleoplasm|transcription coactivator activity|beta-catenin binding|canonical Wnt signaling pathway|beta-catenin-TCF complex assembly|beta-catenin-TCF complex|regulation of cell mor…
ANKRD12	1	0.501067623240352	1.24136532361395e-294	5.34531908348166e-292	ENSG00000101745	23253	protein_coding	ankyrin repeat domain 12 [Source:HGNC Symbol;Acc:HGNC:29135]		GO:0005634,GO:0005829,GO:0005654,GO:0005515	nucleus|cytosol|nucleoplasm|protein binding
RASSF2	1	1.31405481205012	3.51248424417023e-13	5.39263573074139e-12	ENSG00000101265	9770	protein_coding	Ras association domain family member 2 [Source:HGNC Symbol;Acc:HGNC:9883]		GO:0050821,GO:0005737,GO:0005634,GO:0005794,GO:0005829,GO:0005654,GO:0007165,GO:0042981,GO:0006468,GO:0005886,GO:0005694,GO:0005515,GO:0007049,GO:0000775,GO:0000776,GO:0000777,GO:0032991,GO:0004672,GO:0043065,GO:0045860,GO:0001501,GO:0001503,GO:0031954,GO:0033137,GO:0038168,GO:0045667,GO:0045670,GO:0046330,GO:0046849,GO:0048872,GO:1901222,GO:1901223	protein stabilization|cytoplasm|nucleus|Golgi apparatus|cytosol|nucleoplasm|signal transduction|regulation of apoptotic process|protein phosphorylation|plasma membrane|chromosome|protein binding|cell cycle|chromosome, centromeric region|kinetochore|condensed chromosome kinetochore|protein-containing complex|protein kinase activity|positive regulation of apoptotic process|positive regulation of pr…	path:hsa04392	Hippo signaling pathway - multiple species
CAMSAP2	1	0.910423172356666	4.53164237288965e-17	8.67028972765991e-16	ENSG00000118200	23271	protein_coding	calmodulin regulated spectrin associated protein family member 2 [Source:HGNC Symbol;Acc:HGNC:29188]		GO:0005737,GO:0005829,GO:0005794,GO:0005856,GO:0005515,GO:0031175,GO:0008017,GO:0005874,GO:0005516,GO:0005813,GO:0000226,GO:0030507,GO:0031122,GO:0051011,GO:0007026,GO:0061564,GO:0036449,GO:0031113,GO:0033043,GO:0050773,GO:1903358,GO:1990752	cytoplasm|cytosol|Golgi apparatus|cytoskeleton|protein binding|neuron projection development|microtubule binding|microtubule|calmodulin binding|centrosome|microtubule cytoskeleton organization|spectrin binding|cytoplasmic microtubule organization|microtubule minus-end binding|negative regulation of microtubule depolymerization|axon development|microtubule minus-end|regulation of microtubule polym…
EIF2AK3	1	0.957122782217308	7.21314904252607e-06	5.64844818368628e-05	ENSG00000172071	9451	protein_coding	eukaryotic translation initiation factor 2 alpha kinase 3 [Source:HGNC Symbol;Acc:HGNC:3255]		GO:0005737,GO:0016020,GO:0016021,GO:0000166,GO:0004672,GO:0004674,GO:0005524,GO:0016301,GO:0016740,GO:0006468,GO:0016310,GO:0005783,GO:0005789,GO:0005515,GO:0002063,GO:0042802,GO:0006986,GO:0001501,GO:0006417,GO:0051260,GO:0030282,GO:0017148,GO:0001503,GO:0019899,GO:0019903,GO:0042803,GO:0046777,GO:0007029,GO:0006919,GO:0019722,GO:0034976,GO:0031642,GO:0010628,GO:0034198,GO:0018105,GO:0030968,GO:…	cytoplasm|membrane|integral component of membrane|nucleotide binding|protein kinase activity|protein serine/threonine kinase activity|ATP binding|kinase activity|transferase activity|protein phosphorylation|phosphorylation|endoplasmic reticulum|endoplasmic reticulum membrane|protein binding|chondrocyte development|identical protein binding|response to unfolded protein|skeletal system development|…	path:hsa04137,path:hsa04140,path:hsa04141,path:hsa04210,path:hsa04932,path:hsa05010,path:hsa05160,path:hsa05162,path:hsa05164,path:hsa05168	Mitophagy - animal|Autophagy - animal|Protein processing in endoplasmic reticulum|Apoptosis|Non-alcoholic fatty liver disease (NAFLD)|Alzheimer disease|Hepatitis C|Measles|Influenza A|Herpes simplex infection
USP37	1	0.854820777206598	1.00141161895639e-07	9.82908733317859e-07	ENSG00000135913	57695	protein_coding	ubiquitin specific peptidase 37 [Source:HGNC Symbol;Acc:HGNC:20063]		GO:0016579,GO:0016787,GO:0051301,GO:0008233,GO:0008234,GO:0006508,GO:0007049,GO:0006511,GO:0036459,GO:0005634,GO:0004843,GO:0005515,GO:0005654,GO:0019901,GO:0004197,GO:0071108,GO:0006275,GO:0000082,GO:0035871	protein deubiquitination|hydrolase activity|cell division|peptidase activity|cysteine-type peptidase activity|proteolysis|cell cycle|ubiquitin-dependent protein catabolic process|thiol-dependent ubiquitinyl hydrolase activity|nucleus|thiol-dependent ubiquitin-specific protease activity|protein binding|nucleoplasm|protein kinase binding|cysteine-type endopeptidase activity|protein K48-linked deubi…
AL109741.1	1	0.888313911384953	2.98421981092094e-06	2.46892923371423e-05	ENSG00000225938	--	lncRNA	novel transcript
GNL3	1	1.18597586163863	5.32454134145668e-16	9.60490574857841e-15	ENSG00000163938	26354	protein_coding	G protein nucleolar 3 [Source:HGNC Symbol;Acc:HGNC:29931]		GO:0003723,GO:0005634,GO:0016020,GO:0000166,GO:0005730,GO:0005525,GO:0005615,GO:0005515,GO:0016604,GO:0042127,GO:1902895,GO:0019827,GO:0032206,GO:0048027,GO:0017145,GO:0033235,GO:0008283,GO:1904816,GO:0005654	RNA binding|nucleus|membrane|nucleotide binding|nucleolus|GTP binding|extracellular space|protein binding|nuclear body|regulation of cell population proliferation|positive regulation of pri-miRNA transcription by RNA polymerase II|stem cell population maintenance|positive regulation of telomere maintenance|mRNA 5'-UTR binding|stem cell division|positive regulation of protein sumoylation|cell popu…	path:hsa03008	Ribosome biogenesis in eukaryotes
TGIF1	1	0.997804535596217	5.66145549239988e-15	9.66487558196492e-14	ENSG00000177426	7050	protein_coding	TGFB induced factor homeobox 1 [Source:HGNC Symbol;Acc:HGNC:11776]	Homeobox	GO:0005634,GO:0005654,GO:0006355,GO:0003677,GO:0005515,GO:0000981,GO:0000790,GO:0000978,GO:0001227,GO:0000122,GO:0007275,GO:0003714,GO:0003700,GO:0070410,GO:0010629,GO:0042493,GO:0071363	nucleus|nucleoplasm|regulation of transcription, DNA-templated|DNA binding|protein binding|DNA-binding transcription factor activity, RNA polymerase II-specific|nuclear chromatin|RNA polymerase II proximal promoter sequence-specific DNA binding|DNA-binding transcription repressor activity, RNA polymerase II-specific|negative regulation of transcription by RNA polymerase II|multicellular organism …	path:hsa04350	TGF-beta signaling pathway
CCR6	1	2.32617458107914	1.31729958562455e-270	5.02234188890045e-268	ENSG00000112486	1235	protein_coding	C-C motif chemokine receptor 6 [Source:HGNC Symbol;Acc:HGNC:1607]		GO:0016020,GO:0016021,GO:0004930,GO:0007186,GO:0007165,GO:0006955,GO:0004950,GO:0016493,GO:0006935,GO:0070098,GO:0005886,GO:0009986,GO:0009897,GO:0060326,GO:0005515,GO:0097225,GO:0036126,GO:0097228,GO:0072678,GO:0005887,GO:0038023,GO:0019956,GO:0019957,GO:0007204,GO:0019722,GO:0002407,GO:0006968,GO:0097524,GO:0006959,GO:0002523,GO:2000404,GO:0072676,GO:0048290,GO:0060474,GO:0072679,GO:1904155,GO:…	membrane|integral component of membrane|G protein-coupled receptor activity|G protein-coupled receptor signaling pathway|signal transduction|immune response|chemokine receptor activity|C-C chemokine receptor activity|chemotaxis|chemokine-mediated signaling pathway|plasma membrane|cell surface|external side of plasma membrane|cell chemotaxis|protein binding|sperm midpiece|sperm flagellum|sperm pri…	path:hsa04060,path:hsa04062	Cytokine-cytokine receptor interaction|Chemokine signaling pathway
AQP3	1	2.65667427405521	7.20098433285549e-49	3.47250629205328e-47	ENSG00000165272	360	protein_coding	aquaporin 3 (Gill blood group) [Source:HGNC Symbol;Acc:HGNC:636]		GO:0005737,GO:0016020,GO:0016021,GO:0055085,GO:0005634,GO:0005886,GO:0015267,GO:0015204,GO:0071918,GO:0016323,GO:0005911,GO:0015250,GO:0015254,GO:0006833,GO:0015793,GO:0032526,GO:0033280,GO:0003091,GO:0071456,GO:0051592,GO:0042476,GO:0002684,GO:0015840,GO:0045616,GO:0070295,GO:0090650	cytoplasm|membrane|integral component of membrane|transmembrane transport|nucleus|plasma membrane|channel activity|urea transmembrane transporter activity|urea transmembrane transport|basolateral plasma membrane|cell-cell junction|water channel activity|glycerol channel activity|water transport|glycerol transport|response to retinoic acid|response to vitamin D|renal water homeostasis|cellular res…	path:hsa04962	Vasopressin-regulated water reabsorption
ZNF165	1	0.902849250314206	2.29840080130528e-11	3.0950613586672e-10	ENSG00000197279	7718	protein_coding	zinc finger protein 165 [Source:HGNC Symbol;Acc:HGNC:12953]	zf-C2H2	GO:0003676,GO:0005634,GO:0046872,GO:0006355,GO:0003677,GO:0003700,GO:0005515,GO:0045892,GO:0042552	nucleic acid binding|nucleus|metal ion binding|regulation of transcription, DNA-templated|DNA binding|DNA-binding transcription factor activity|protein binding|negative regulation of transcription, DNA-templated|myelination
JAM3	1	1.1195317921489	1.74774349532005e-09	2.03658579026454e-08	ENSG00000166086	83700	protein_coding	junctional adhesion molecule 3 [Source:HGNC Symbol;Acc:HGNC:15532]		GO:0005886,GO:0016020,GO:0016021,GO:0005794,GO:0007155,GO:0005615,GO:0005515,GO:0005576,GO:0030054,GO:0030154,GO:0007283,GO:0050900,GO:0005887,GO:0005923,GO:0001525,GO:0005178,GO:0030198,GO:0070160,GO:0030057,GO:0044291,GO:0005911,GO:0034113,GO:0098609,GO:0098632,GO:0090022,GO:0042803,GO:0046982,GO:0001780,GO:0002250,GO:0002318,GO:0002523,GO:0007160,GO:0007286,GO:0016477,GO:0019226,GO:0030010,GO:…	plasma membrane|membrane|integral component of membrane|Golgi apparatus|cell adhesion|extracellular space|protein binding|extracellular region|cell junction|cell differentiation|spermatogenesis|leukocyte migration|integral component of plasma membrane|bicellular tight junction|angiogenesis|integrin binding|extracellular matrix organization|tight junction|desmosome|cell-cell contact zone|cell-cell…	path:hsa04514,path:hsa04530,path:hsa04670,path:hsa05120	Cell adhesion molecules (CAMs)|Tight junction|Leukocyte transendothelial migration|Epithelial cell signaling in Helicobacter pylori infection
AXIN2	1	0.919744832190769	1.81515807402329e-19	3.85139714013488e-18	ENSG00000168646	8313	protein_coding	axin 2 [Source:HGNC Symbol;Acc:HGNC:904]		GO:0008285,GO:0010718,GO:0001934,GO:0090090,GO:0010942,GO:0005634,GO:0005737,GO:0005515,GO:0007275,GO:0016055,GO:0005829,GO:0090263,GO:0031625,GO:0019899,GO:1904837,GO:0005813,GO:0008013,GO:0030877,GO:0034613,GO:0042476,GO:0070602,GO:0048255,GO:0043570,GO:0070411,GO:0001756,GO:0001957,GO:0003139,GO:0003413,GO:0008283,GO:0030111,GO:0030282,GO:0032423,GO:0045668,GO:0061181	negative regulation of cell population proliferation|positive regulation of epithelial to mesenchymal transition|positive regulation of protein phosphorylation|negative regulation of canonical Wnt signaling pathway|positive regulation of cell death|nucleus|cytoplasm|protein binding|multicellular organism development|Wnt signaling pathway|cytosol|positive regulation of canonical Wnt signaling path…	path:hsa04310,path:hsa04390,path:hsa04550,path:hsa04934,path:hsa05165,path:hsa05200,path:hsa05210,path:hsa05213,path:hsa05217,path:hsa05224,path:hsa05225,path:hsa05226	Wnt signaling pathway|Hippo signaling pathway|Signaling pathways regulating pluripotency of stem cells|Cushing syndrome|Human papillomavirus infection|Pathways in cancer|Colorectal cancer|Endometrial cancer|Basal cell carcinoma|Breast cancer|Hepatocellular carcinoma|Gastric cancer
EMC1-AS1	1	0.78037482484336	0.000193411937028574	0.00121258484192923	--	--	--	--	--	--	--	--	--
PNP	1	1.15048601622053	7.54815506019126e-50	3.71830448664953e-48	ENSG00000198805	4860	protein_coding	purine nucleoside phosphorylase [Source:HGNC Symbol;Acc:HGNC:7892]		GO:0009116,GO:0003824,GO:0006139,GO:0004731,GO:0005737,GO:0016740,GO:0005829,GO:0016757,GO:0005856,GO:0006955,GO:0005576,GO:0016763,GO:0009165,GO:0070062,GO:0043312,GO:0034774,GO:1904813,GO:0008144,GO:0042301,GO:0006195,GO:0001882,GO:0042493,GO:0002060,GO:0006148,GO:0006738,GO:0034418,GO:0042102,GO:0042278,GO:0043101,GO:0046638,GO:0070970,GO:0005634	nucleoside metabolic process|catalytic activity|nucleobase-containing compound metabolic process|purine-nucleoside phosphorylase activity|cytoplasm|transferase activity|cytosol|transferase activity, transferring glycosyl groups|cytoskeleton|immune response|extracellular region|transferase activity, transferring pentosyl groups|nucleotide biosynthetic process|extracellular exosome|neutrophil degra…	path:hsa00230,path:hsa00240,path:hsa00760	Purine metabolism|Pyrimidine metabolism|Nicotinate and nicotinamide metabolism
SREBF2	1	0.755884991621361	2.34736678184871e-09	2.70942830597429e-08	ENSG00000198911	6721	protein_coding	sterol regulatory element binding transcription factor 2 [Source:HGNC Symbol;Acc:HGNC:11290]	bHLH	GO:0071404,GO:0090370,GO:0071499,GO:0005737,GO:0005634,GO:0016020,GO:0016021,GO:0043231,GO:0005654,GO:0005783,GO:0005789,GO:0046983,GO:0005739,GO:0003677,GO:0005794,GO:0006629,GO:0008202,GO:0005515,GO:0003700,GO:0044212,GO:0006355,GO:0042632,GO:0045944,GO:1902895,GO:0000139,GO:0031410,GO:0008203,GO:0000978,GO:0000122,GO:0000981,GO:0000790,GO:0012507,GO:0001227,GO:0005829,GO:0008022,GO:1903146,GO:…	cellular response to low-density lipoprotein particle stimulus|negative regulation of cholesterol efflux|cellular response to laminar fluid shear stress|cytoplasm|nucleus|membrane|integral component of membrane|intracellular membrane-bounded organelle|nucleoplasm|endoplasmic reticulum|endoplasmic reticulum membrane|protein dimerization activity|mitochondrion|DNA binding|Golgi apparatus|lipid meta…
SLC39A8	1	0.955412487087479	1.99188314447946e-17	3.88826213179161e-16	ENSG00000138821	64116	protein_coding	solute carrier family 39 member 8 [Source:HGNC Symbol;Acc:HGNC:20862]		GO:0016020,GO:0016021,GO:0055085,GO:0031090,GO:0006811,GO:0046873,GO:0030001,GO:0005886,GO:0005887,GO:0005385,GO:0006829,GO:0006882,GO:0071578,GO:0070574	membrane|integral component of membrane|transmembrane transport|organelle membrane|ion transport|metal ion transmembrane transporter activity|metal ion transport|plasma membrane|integral component of plasma membrane|zinc ion transmembrane transporter activity|zinc ion transport|cellular zinc ion homeostasis|zinc ion import across plasma membrane|cadmium ion transmembrane transport	path:hsa04216	Ferroptosis
AL365203.2	1	0.809724930843424	1.03148179117138e-09	1.22695043999556e-08	ENSG00000273038	--	lncRNA	novel transcript
RLF	1	0.703677190072298	6.6776837184326e-37	2.51709476599744e-35	ENSG00000117000	6018	protein_coding	rearranged L-myc fusion [Source:HGNC Symbol;Acc:HGNC:10025]	zf-C2H2	GO:0003676,GO:0005634,GO:0046872,GO:0003677,GO:0005515,GO:0045893,GO:0045944,GO:0006355,GO:0008270,GO:0051276,GO:0015074,GO:0044030,GO:0097692	nucleic acid binding|nucleus|metal ion binding|DNA binding|protein binding|positive regulation of transcription, DNA-templated|positive regulation of transcription by RNA polymerase II|regulation of transcription, DNA-templated|zinc ion binding|chromosome organization|DNA integration|regulation of DNA methylation|histone H3-K4 monomethylation
GPR183	1	5.87313757288812	1.4760575949565e-137	1.90901710363967e-135	ENSG00000169508	1880	protein_coding	G protein-coupled receptor 183 [Source:HGNC Symbol;Acc:HGNC:3128]		GO:0016020,GO:0016021,GO:0004930,GO:0007186,GO:0005886,GO:0007165,GO:0002376,GO:0008142,GO:0002250,GO:0002313,GO:0002407,GO:0006959,GO:0010818,GO:0030316,GO:0030595,GO:0030890,GO:0036145,GO:0060326,GO:0061470,GO:0070374,GO:0005887,GO:0006955,GO:2000458	membrane|integral component of membrane|G protein-coupled receptor activity|G protein-coupled receptor signaling pathway|plasma membrane|signal transduction|immune system process|oxysterol binding|adaptive immune response|mature B cell differentiation involved in immune response|dendritic cell chemotaxis|humoral immune response|T cell chemotaxis|osteoclast differentiation|leukocyte chemotaxis|pos…
CPD	1	0.79340048599007	3.82897726982294e-12	5.44673132735288e-11	ENSG00000108582	1362	protein_coding	carboxypeptidase D [Source:HGNC Symbol;Acc:HGNC:2301]		GO:0016020,GO:0016021,GO:0008270,GO:0046872,GO:0016787,GO:0005886,GO:0008233,GO:0006508,GO:0004181,GO:0008237,GO:0004180,GO:0004185,GO:0005615,GO:0070062,GO:0006518,GO:0016485	membrane|integral component of membrane|zinc ion binding|metal ion binding|hydrolase activity|plasma membrane|peptidase activity|proteolysis|metallocarboxypeptidase activity|metallopeptidase activity|carboxypeptidase activity|serine-type carboxypeptidase activity|extracellular space|extracellular exosome|peptide metabolic process|protein processing
CCDC47	1	0.980106976325864	0.000102573635968827	0.00067329584829538	ENSG00000108588	57003	protein_coding	coiled-coil domain containing 47 [Source:HGNC Symbol;Acc:HGNC:24856]		GO:0003723,GO:0016020,GO:0016021,GO:0005783,GO:0005789,GO:0005515,GO:0005509,GO:0030867,GO:0001649,GO:0032469,GO:0036503,GO:0006983,GO:0007029,GO:0009791,GO:0030433,GO:0055074,GO:0005791	RNA binding|membrane|integral component of membrane|endoplasmic reticulum|endoplasmic reticulum membrane|protein binding|calcium ion binding|rough endoplasmic reticulum membrane|osteoblast differentiation|endoplasmic reticulum calcium ion homeostasis|ERAD pathway|ER overload response|endoplasmic reticulum organization|post-embryonic development|ubiquitin-dependent ERAD pathway|calcium ion homeost…
RNF19B	1	0.941467976130759	2.89806301424917e-16	5.31689245035258e-15	ENSG00000116514	127544	protein_coding	ring finger protein 19B [Source:HGNC Symbol;Acc:HGNC:26886]		GO:0016020,GO:0016021,GO:0046872,GO:0016740,GO:0005829,GO:0005783,GO:0005789,GO:0016567,GO:0004842,GO:0005515,GO:0051865,GO:0061630,GO:0002376,GO:0002250,GO:0005737,GO:0006511,GO:0000151,GO:0000209,GO:0043130,GO:0032436,GO:0031624,GO:0044194	membrane|integral component of membrane|metal ion binding|transferase activity|cytosol|endoplasmic reticulum|endoplasmic reticulum membrane|protein ubiquitination|ubiquitin-protein transferase activity|protein binding|protein autoubiquitination|ubiquitin protein ligase activity|immune system process|adaptive immune response|cytoplasm|ubiquitin-dependent protein catabolic process|ubiquitin ligase …
JMY	1	1.37238724603247	2.60321521019475e-151	3.67877528603622e-149	ENSG00000152409	133746	protein_coding	junction mediating and regulatory protein, p53 cofactor [Source:HGNC Symbol;Acc:HGNC:28916]		GO:0005634,GO:0005737,GO:0003779,GO:0003713,GO:0006357,GO:1903508,GO:0005856,GO:0005515,GO:0006281,GO:0006974,GO:0034314,GO:0005654,GO:0031252,GO:0007050,GO:0043065,GO:1901796,GO:0051091,GO:0070358,GO:0071933,GO:0070060,GO:0072332	nucleus|cytoplasm|actin binding|transcription coactivator activity|regulation of transcription by RNA polymerase II|positive regulation of nucleic acid-templated transcription|cytoskeleton|protein binding|DNA repair|cellular response to DNA damage stimulus|Arp2/3 complex-mediated actin nucleation|nucleoplasm|cell leading edge|cell cycle arrest|positive regulation of apoptotic process|regulation o…
TMEM263	1	1.33903344967826	2.13222800189535e-05	0.000155616504680702	ENSG00000151135	90488	protein_coding	transmembrane protein 263 [Source:HGNC Symbol;Acc:HGNC:28281]		GO:0016020,GO:0016021	membrane|integral component of membrane
RAB8B	1	0.937187212996154	2.02355039705908e-67	1.33931226189438e-65	ENSG00000166128	51762	protein_coding	RAB8B, member RAS oncogene family [Source:HGNC Symbol;Acc:HGNC:30273]		GO:0016020,GO:0015031,GO:0043231,GO:0000166,GO:0005654,GO:0003924,GO:0005525,GO:0005886,GO:0016604,GO:0031410,GO:0005778,GO:0006886,GO:0005515,GO:0070062,GO:0030670,GO:0032482,GO:0009306,GO:0005768,GO:0008021,GO:0005102,GO:0019003,GO:0072659,GO:0017157,GO:0030140,GO:0045335,GO:0006904,GO:0019882,GO:0055038,GO:0034332,GO:0032869,GO:0045046,GO:0048210,GO:0030911,GO:0031346,GO:0051461,GO:0048471,GO:…	membrane|protein transport|intracellular membrane-bounded organelle|nucleotide binding|nucleoplasm|GTPase activity|GTP binding|plasma membrane|nuclear body|cytoplasmic vesicle|peroxisomal membrane|intracellular protein transport|protein binding|extracellular exosome|phagocytic vesicle membrane|Rab protein signal transduction|protein secretion|endosome|synaptic vesicle|signaling receptor binding|G…	path:hsa04530	Tight junction
TUBB4B	1	0.837121325056984	4.23862917303187e-68	2.84135652677911e-66	ENSG00000188229	10383	protein_coding	tubulin beta 4B class IVb [Source:HGNC Symbol;Acc:HGNC:20771]		GO:0005634,GO:0005737,GO:0000166,GO:0003924,GO:0005525,GO:0005856,GO:0005515,GO:0005200,GO:0005874,GO:0005576,GO:0007017,GO:0000226,GO:0000278,GO:0005829,GO:0070062,GO:0000086,GO:0010389,GO:0097711,GO:0043312,GO:0035578,GO:1903561,GO:0051082,GO:0042288,GO:0003725,GO:0042267	nucleus|cytoplasm|nucleotide binding|GTPase activity|GTP binding|cytoskeleton|protein binding|structural constituent of cytoskeleton|microtubule|extracellular region|microtubule-based process|microtubule cytoskeleton organization|mitotic cell cycle|cytosol|extracellular exosome|G2/M transition of mitotic cell cycle|regulation of G2/M transition of mitotic cell cycle|ciliary basal body-plasma memb…	path:hsa04145,path:hsa04540,path:hsa05130	Phagosome|Gap junction|Pathogenic Escherichia coli infection
G3BP1	1	0.704566109698814	1.23839709457437e-06	1.07053783794323e-05	ENSG00000145907	10146	protein_coding	G3BP stress granule assembly factor 1 [Source:HGNC Symbol;Acc:HGNC:30292]		GO:0003723,GO:0003676,GO:0005634,GO:0005737,GO:0000166,GO:0005524,GO:0005829,GO:0016787,GO:0003677,GO:0090305,GO:0005515,GO:0032508,GO:0004519,GO:0004518,GO:0003678,GO:0004386,GO:0002376,GO:0045087,GO:0005925,GO:0003724,GO:0051607,GO:0003729,GO:0043204,GO:1990904,GO:0016032,GO:0010494,GO:0034063,GO:0007265,GO:0032606,GO:0062029,GO:0090090	RNA binding|nucleic acid binding|nucleus|cytoplasm|nucleotide binding|ATP binding|cytosol|hydrolase activity|DNA binding|nucleic acid phosphodiester bond hydrolysis|protein binding|DNA duplex unwinding|endonuclease activity|nuclease activity|DNA helicase activity|helicase activity|immune system process|innate immune response|focal adhesion|RNA helicase activity|defense response to virus|mRNA bind…
UAP1	1	2.45310959732372	4.86369590745232e-39	1.92242045257735e-37	ENSG00000117143	6675	protein_coding	UDP-N-acetylglucosamine pyrophosphorylase 1 [Source:HGNC Symbol;Acc:HGNC:12457]		GO:0005737,GO:0016740,GO:0005829,GO:0005654,GO:0005886,GO:0016779,GO:0006048,GO:0042802,GO:0070569,GO:0003977,GO:0030246,GO:0006047	cytoplasm|transferase activity|cytosol|nucleoplasm|plasma membrane|nucleotidyltransferase activity|UDP-N-acetylglucosamine biosynthetic process|identical protein binding|uridylyltransferase activity|UDP-N-acetylglucosamine diphosphorylase activity|carbohydrate binding|UDP-N-acetylglucosamine metabolic process	path:hsa00520	Amino sugar and nucleotide sugar metabolism
IL4I1	1	4.0694796545506	5.04826796065791e-21	1.14338895809431e-19	ENSG00000104951	259307	protein_coding	interleukin 4 induced 1 [Source:HGNC Symbol;Acc:HGNC:19094]		GO:0016491,GO:0055114,GO:0005764,GO:0005576,GO:0006559,GO:0001716,GO:0009063	oxidoreductase activity|oxidation-reduction process|lysosome|extracellular region|L-phenylalanine catabolic process|L-amino-acid oxidase activity|cellular amino acid catabolic process	path:hsa00250,path:hsa00270,path:hsa00280,path:hsa00350,path:hsa00360,path:hsa00380,path:hsa00400	Alanine, aspartate and glutamate metabolism|Cysteine and methionine metabolism|Valine, leucine and isoleucine degradation|Tyrosine metabolism|Phenylalanine metabolism|Tryptophan metabolism|Phenylalanine, tyrosine and tryptophan biosynthesis
MAP3K21	1	0.912787055463982	3.38420694923548e-07	3.14219580286575e-06	ENSG00000143674	84451	protein_coding	mitogen-activated protein kinase kinase kinase 21 [Source:HGNC Symbol;Acc:HGNC:29798]		GO:0000166,GO:0004672,GO:0004674,GO:0005524,GO:0016301,GO:0016740,GO:0006468,GO:0016310,GO:0042803,GO:0005515,GO:0004709,GO:0000186,GO:0005575,GO:0046777,GO:0007257	nucleotide binding|protein kinase activity|protein serine/threonine kinase activity|ATP binding|kinase activity|transferase activity|protein phosphorylation|phosphorylation|protein homodimerization activity|protein binding|MAP kinase kinase kinase activity|activation of MAPKK activity|cellular_component|protein autophosphorylation|activation of JUN kinase activity
TUBB2A	1	0.920136601964022	2.10184267449925e-30	6.53606998550102e-29	ENSG00000137267	7280	protein_coding	tubulin beta 2A class IIa [Source:HGNC Symbol;Acc:HGNC:12412]		GO:0005634,GO:0005737,GO:0000166,GO:0003924,GO:0005525,GO:0005856,GO:0005515,GO:0005200,GO:0005874,GO:0007017,GO:0000226,GO:0000278,GO:0070062,GO:1903561,GO:0001764	nucleus|cytoplasm|nucleotide binding|GTPase activity|GTP binding|cytoskeleton|protein binding|structural constituent of cytoskeleton|microtubule|microtubule-based process|microtubule cytoskeleton organization|mitotic cell cycle|extracellular exosome|extracellular vesicle|neuron migration	path:hsa04145,path:hsa04540,path:hsa05130	Phagosome|Gap junction|Pathogenic Escherichia coli infection
MAP3K2	1	0.542872137839963	2.0735530849078e-19	4.38948041993697e-18	ENSG00000169967	10746	protein_coding	mitogen-activated protein kinase kinase kinase 2 [Source:HGNC Symbol;Acc:HGNC:6854]		GO:0005634,GO:0005737,GO:0046872,GO:0000166,GO:0004672,GO:0004674,GO:0005524,GO:0016301,GO:0016740,GO:0006468,GO:0016310,GO:0005829,GO:0005654,GO:0000165,GO:0005515,GO:0004709,GO:0045893,GO:0000186,GO:0019901,GO:0071260,GO:0023014,GO:0032147,GO:0000187,GO:0007257	nucleus|cytoplasm|metal ion binding|nucleotide binding|protein kinase activity|protein serine/threonine kinase activity|ATP binding|kinase activity|transferase activity|protein phosphorylation|phosphorylation|cytosol|nucleoplasm|MAPK cascade|protein binding|MAP kinase kinase kinase activity|positive regulation of transcription, DNA-templated|activation of MAPKK activity|protein kinase binding|cel…	path:hsa04010,path:hsa04540,path:hsa04912	MAPK signaling pathway|Gap junction|GnRH signaling pathway
ARL8B	1	0.756301630890255	0.000230131349832038	0.00142497674423996	ENSG00000134108	55207	protein_coding	ADP ribosylation factor like GTPase 8B [Source:HGNC Symbol;Acc:HGNC:25564]		GO:0005737,GO:0016020,GO:0015031,GO:0000166,GO:0005525,GO:0005765,GO:0051301,GO:1904115,GO:0005856,GO:0042995,GO:0007049,GO:0030054,GO:0045202,GO:0003924,GO:0005764,GO:0005819,GO:0030496,GO:0005768,GO:0031902,GO:0007059,GO:0005515,GO:0030424,GO:0070062,GO:0051233,GO:0043014,GO:0005774,GO:0019003,GO:0048487,GO:0032418,GO:0008089	cytoplasm|membrane|protein transport|nucleotide binding|GTP binding|lysosomal membrane|cell division|axon cytoplasm|cytoskeleton|cell projection|cell cycle|cell junction|synapse|GTPase activity|lysosome|spindle|midbody|endosome|late endosome membrane|chromosome segregation|protein binding|axon|extracellular exosome|spindle midzone|alpha-tubulin binding|vacuolar membrane|GDP binding|beta-tubulin b…
GNA13	1	0.895189364301697	6.42414785399915e-31	2.03224058430616e-29	ENSG00000120063	10672	protein_coding	G protein subunit alpha 13 [Source:HGNC Symbol;Acc:HGNC:4381]		GO:0005634,GO:0005737,GO:0016020,GO:0046872,GO:0000166,GO:0007186,GO:0005829,GO:0007165,GO:0003924,GO:0005525,GO:0005886,GO:0001664,GO:0005515,GO:0005834,GO:0042470,GO:0019001,GO:0031683,GO:0031752,GO:0001525,GO:0001569,GO:0001701,GO:0007188,GO:0007189,GO:0007204,GO:0007266,GO:0008360,GO:0030154,GO:0030168,GO:0030334,GO:0031584,GO:0035556,GO:0031526,GO:0005925,GO:0070062,GO:0051056,GO:0043065	nucleus|cytoplasm|membrane|metal ion binding|nucleotide binding|G protein-coupled receptor signaling pathway|cytosol|signal transduction|GTPase activity|GTP binding|plasma membrane|G protein-coupled receptor binding|protein binding|heterotrimeric G-protein complex|melanosome|guanyl nucleotide binding|G-protein beta/gamma-subunit complex binding|D5 dopamine receptor binding|angiogenesis|branching …	path:hsa04022,path:hsa04071,path:hsa04072,path:hsa04270,path:hsa04371,path:hsa04611,path:hsa04730,path:hsa04810,path:hsa04928,path:hsa05163,path:hsa05200	cGMP-PKG signaling pathway|Sphingolipid signaling pathway|Phospholipase D signaling pathway|Vascular smooth muscle contraction|Apelin signaling pathway|Platelet activation|Long-term depression|Regulation of actin cytoskeleton|Parathyroid hormone synthesis, secretion and action|Human cytomegalovirus infection|Pathways in cancer
NAF1	1	1.14023980035931	7.12595758101387e-26	1.94785043631582e-24	ENSG00000145414	92345	protein_coding	nuclear assembly factor 1 ribonucleoprotein [Source:HGNC Symbol;Acc:HGNC:25126]		GO:0003723,GO:0005634,GO:0042254,GO:0001522,GO:0005730,GO:0006364,GO:0005732,GO:0000493,GO:0005737,GO:0005515,GO:0032212,GO:0051973,GO:0070034,GO:0090669,GO:1904874,GO:1905323,GO:1904358,GO:0000454,GO:0043489	RNA binding|nucleus|ribosome biogenesis|pseudouridine synthesis|nucleolus|rRNA processing|small nucleolar ribonucleoprotein complex|box H/ACA snoRNP assembly|cytoplasm|protein binding|positive regulation of telomere maintenance via telomerase|positive regulation of telomerase activity|telomerase RNA binding|telomerase RNA stabilization|positive regulation of telomerase RNA localization to Cajal b…
MANF	1	0.978564691129865	1.82884261304205e-08	1.9307028693381e-07	ENSG00000145050	7873	protein_coding	mesencephalic astrocyte derived neurotrophic factor [Source:HGNC Symbol;Acc:HGNC:15461]		GO:0003723,GO:0005634,GO:0005783,GO:0008083,GO:0007165,GO:0005515,GO:0005576,GO:0008289,GO:0005615,GO:0005788,GO:0006986,GO:0005829,GO:0016529,GO:0031175,GO:0002576,GO:0033018,GO:1905897,GO:0071542,GO:0120146,GO:0048471	RNA binding|nucleus|endoplasmic reticulum|growth factor activity|signal transduction|protein binding|extracellular region|lipid binding|extracellular space|endoplasmic reticulum lumen|response to unfolded protein|cytosol|sarcoplasmic reticulum|neuron projection development|platelet degranulation|sarcoplasmic reticulum lumen|regulation of response to endoplasmic reticulum stress|dopaminergic neuro…
USP3-AS1	1	0.819437360618293	0.000307298196666437	0.00186369864062771	ENSG00000259248	--	lncRNA	USP3 antisense RNA 1 [Source:HGNC Symbol;Acc:HGNC:44140]
MFHAS1	1	1.16326473012511	5.9767669412341e-156	8.85650391968053e-154	ENSG00000147324	9258	protein_coding	malignant fibrous histiocytoma amplified sequence 1 [Source:HGNC Symbol;Acc:HGNC:16982]		GO:0005737,GO:0000166,GO:0005525,GO:0005515,GO:0030218,GO:0006954,GO:0002376,GO:0045087,GO:0034136,GO:0034144,GO:0050728,GO:0070374,GO:0031625,GO:0009968,GO:0051897,GO:0046330,GO:0034137,GO:0043030,GO:1900745,GO:0051721,GO:1900181,GO:0006952,GO:0034121,GO:0035308	cytoplasm|nucleotide binding|GTP binding|protein binding|erythrocyte differentiation|inflammatory response|immune system process|innate immune response|negative regulation of toll-like receptor 2 signaling pathway|negative regulation of toll-like receptor 4 signaling pathway|negative regulation of inflammatory response|positive regulation of ERK1 and ERK2 cascade|ubiquitin protein ligase binding|…
PRNP	1	0.733008014929797	6.76867722367756e-57	3.79969869729789e-55	ENSG00000171867	5621	protein_coding	prion protein [Source:HGNC Symbol;Acc:HGNC:9449]		GO:1904646,GO:1904645,GO:0043433,GO:0070885,GO:1902951,GO:1902992,GO:0005737,GO:0016020,GO:0016021,GO:0043231,GO:0046872,GO:0005829,GO:0005783,GO:0005794,GO:0031965,GO:0010951,GO:0051260,GO:0005886,GO:0005515,GO:0007049,GO:0045121,GO:0009986,GO:0008017,GO:0005634,GO:0031225,GO:0042802,GO:0005509,GO:0070062,GO:0007050,GO:0019898,GO:0001540,GO:0032689,GO:0032700,GO:0006979,GO:0005507,GO:0015631,GO:…	cellular response to amyloid-beta|response to amyloid-beta|negative regulation of DNA-binding transcription factor activity|negative regulation of calcineurin-NFAT signaling cascade|negative regulation of dendritic spine maintenance|negative regulation of amyloid precursor protein catabolic process|cytoplasm|membrane|integral component of membrane|intracellular membrane-bounded organelle|metal io…	path:hsa04216,path:hsa05020	Ferroptosis|Prion diseases
CALM2	1	0.722358893570275	3.95279493968487e-17	7.59455367912892e-16	ENSG00000143933	805	protein_coding	calmodulin 2 [Source:HGNC Symbol;Acc:HGNC:1445]		GO:0010880,GO:0010881,GO:0002027,GO:0005634,GO:0005737,GO:0046872,GO:0016301,GO:0016310,GO:0005509,GO:0005886,GO:0005856,GO:0005515,GO:0007186,GO:0019722,GO:0000922,GO:0005813,GO:0005815,GO:0005819,GO:0021762,GO:0005876,GO:0044325,GO:0019904,GO:0032991,GO:0031982,GO:0019901,GO:0010801,GO:0005513,GO:0034704,GO:0055117,GO:0010800,GO:0031432,GO:0032465,GO:0031954,GO:0097718,GO:0043539,GO:0051592,GO:…	regulation of release of sequestered calcium ion into cytosol by sarcoplasmic reticulum|regulation of cardiac muscle contraction by regulation of the release of sequestered calcium ion|regulation of heart rate|nucleus|cytoplasm|metal ion binding|kinase activity|phosphorylation|calcium ion binding|plasma membrane|cytoskeleton|protein binding|G protein-coupled receptor signaling pathway|calcium-med…	path:hsa04014,path:hsa04015,path:hsa04020,path:hsa04022,path:hsa04024,path:hsa04070,path:hsa04114,path:hsa04218,path:hsa04261,path:hsa04270,path:hsa04371,path:hsa04625,path:hsa04713,path:hsa04720,path:hsa04722,path:hsa04728,path:hsa04740,path:hsa04744,path:hsa04750,path:hsa04910,path:hsa04912,path:hsa04915,path:hsa04916,path:hsa04921,path:hsa04922,path:hsa04924,path:hsa04925,path:hsa04970,path:hs…	Ras signaling pathway|Rap1 signaling pathway|Calcium signaling pathway|cGMP-PKG signaling pathway|cAMP signaling pathway|Phosphatidylinositol signaling system|Oocyte meiosis|Cellular senescence|Adrenergic signaling in cardiomyocytes|Vascular smooth muscle contraction|Apelin signaling pathway|C-type lectin receptor signaling pathway|Circadian entrainment|Long-term potentiation|Neurotrophin signali…
RNF125	1	0.94257368948764	6.72252181006509e-54	3.56595682275641e-52	ENSG00000101695	54941	protein_coding	ring finger protein 125 [Source:HGNC Symbol;Acc:HGNC:21150]		GO:0016020,GO:0046872,GO:0016740,GO:0043231,GO:0016567,GO:0008270,GO:0005794,GO:0005515,GO:0000139,GO:0006511,GO:0061630,GO:0002376,GO:0002250,GO:0032480,GO:0002039,GO:0000209,GO:0031624,GO:0039536,GO:0034098	membrane|metal ion binding|transferase activity|intracellular membrane-bounded organelle|protein ubiquitination|zinc ion binding|Golgi apparatus|protein binding|Golgi membrane|ubiquitin-dependent protein catabolic process|ubiquitin protein ligase activity|immune system process|adaptive immune response|negative regulation of type I interferon production|p53 binding|protein polyubiquitination|ubiqu…	path:hsa04622	RIG-I-like receptor signaling pathway
ZBTB10	1	2.02613476774739	2.85165614377607e-68	1.92216328763072e-66	ENSG00000205189	65986	protein_coding	zinc finger and BTB domain containing 10 [Source:HGNC Symbol;Acc:HGNC:30953]		GO:0003676,GO:0005634,GO:0046872,GO:0005654,GO:0003677,GO:0005515	nucleic acid binding|nucleus|metal ion binding|nucleoplasm|DNA binding|protein binding
MXI1	1	0.85326705184938	1.65769509019356e-23	4.14435095602284e-22	ENSG00000119950	4601	protein_coding	MAX interactor 1, dimerization protein [Source:HGNC Symbol;Acc:HGNC:7534]	bHLH	GO:0005634,GO:0005730,GO:0005829,GO:0046983,GO:0003677,GO:0005515,GO:0000981,GO:0000790,GO:0001227,GO:0000122,GO:0042994,GO:0003714,GO:0000977,GO:0090575,GO:0008285	nucleus|nucleolus|cytosol|protein dimerization activity|DNA binding|protein binding|DNA-binding transcription factor activity, RNA polymerase II-specific|nuclear chromatin|DNA-binding transcription repressor activity, RNA polymerase II-specific|negative regulation of transcription by RNA polymerase II|cytoplasmic sequestering of transcription factor|transcription corepressor activity|RNA polymera…
AP005899.1	1	0.823144212948758	0.00130602708479416	0.00697665029206954	ENSG00000263847	--	lncRNA	novel transcript, antisense to NDUFV2
DUSP5	1	2.24315758804091	4.94554844385105e-40	1.99572236596904e-38	ENSG00000138166	1847	protein_coding	dual specificity phosphatase 5 [Source:HGNC Symbol;Acc:HGNC:3071]		GO:0005634,GO:0016787,GO:0004721,GO:0006470,GO:0005515,GO:0004725,GO:0016311,GO:0016791,GO:0008138,GO:0017017,GO:0005737,GO:0005654,GO:0000165,GO:0035335,GO:0035970,GO:0000187,GO:0000188	nucleus|hydrolase activity|phosphoprotein phosphatase activity|protein dephosphorylation|protein binding|protein tyrosine phosphatase activity|dephosphorylation|phosphatase activity|protein tyrosine/serine/threonine phosphatase activity|MAP kinase tyrosine/serine/threonine phosphatase activity|cytoplasm|nucleoplasm|MAPK cascade|peptidyl-tyrosine dephosphorylation|peptidyl-threonine dephosphorylat…	path:hsa04010	MAPK signaling pathway
SF3A1	1	0.687347476138067	7.51538415205137e-10	9.02758698225246e-09	ENSG00000099995	10291	protein_coding	splicing factor 3a subunit 1 [Source:HGNC Symbol;Acc:HGNC:10765]		GO:0003723,GO:0006396,GO:0006397,GO:0008380,GO:0005634,GO:0016607,GO:0005515,GO:0005681,GO:0000398,GO:0071013,GO:0071004,GO:0005654,GO:0005686,GO:0071005,GO:0000389,GO:1903241,GO:0005684	RNA binding|RNA processing|mRNA processing|RNA splicing|nucleus|nuclear speck|protein binding|spliceosomal complex|mRNA splicing, via spliceosome|catalytic step 2 spliceosome|U2-type prespliceosome|nucleoplasm|U2 snRNP|U2-type precatalytic spliceosome|mRNA 3'-splice site recognition|U2-type prespliceosome assembly|U2-type spliceosomal complex	path:hsa03040	Spliceosome
TNFRSF10B	1	0.969609992853529	4.03884662993283e-08	4.12115487878928e-07	ENSG00000120889	8795	protein_coding	TNF receptor superfamily member 10b [Source:HGNC Symbol;Acc:HGNC:11905]		GO:0016020,GO:0016021,GO:0007165,GO:0005515,GO:0006915,GO:0009986,GO:0050900,GO:0005886,GO:0038023,GO:0043123,GO:0071260,GO:0045569,GO:0042981,GO:0043065,GO:0006919,GO:0007166,GO:0007250,GO:0008625,GO:0036462,GO:1902041,GO:1902042,GO:0034976,GO:0070059	membrane|integral component of membrane|signal transduction|protein binding|apoptotic process|cell surface|leukocyte migration|plasma membrane|signaling receptor activity|positive regulation of I-kappaB kinase/NF-kappaB signaling|cellular response to mechanical stimulus|TRAIL binding|regulation of apoptotic process|positive regulation of apoptotic process|activation of cysteine-type endopeptidase…	path:hsa04060,path:hsa04115,path:hsa04210,path:hsa04217,path:hsa04650,path:hsa05162,path:hsa05164	Cytokine-cytokine receptor interaction|p53 signaling pathway|Apoptosis|Necroptosis|Natural killer cell mediated cytotoxicity|Measles|Influenza A
NANS	1	0.923478184672181	2.09029563989824e-09	2.41880843237165e-08	ENSG00000095380	54187	protein_coding	N-acetylneuraminate synthase [Source:HGNC Symbol;Acc:HGNC:19237]		GO:0005737,GO:0016740,GO:0003824,GO:0016051,GO:0005829,GO:0070062,GO:0008781,GO:0047444,GO:0050462,GO:0006055	cytoplasm|transferase activity|catalytic activity|carbohydrate biosynthetic process|cytosol|extracellular exosome|N-acylneuraminate cytidylyltransferase activity|N-acylneuraminate-9-phosphate synthase activity|N-acetylneuraminate synthase activity|CMP-N-acetylneuraminate biosynthetic process	path:hsa00520	Amino sugar and nucleotide sugar metabolism
ATP1B3	1	1.18246440002264	6.03841132184441e-123	6.88510569441829e-121	ENSG00000069849	483	protein_coding	ATPase Na+/K+ transporting subunit beta 3 [Source:HGNC Symbol;Acc:HGNC:806]		GO:0005886,GO:0006813,GO:0006814,GO:0005890,GO:0050821,GO:0016020,GO:0016021,GO:0006811,GO:0042470,GO:0050900,GO:0010248,GO:1990573,GO:0070062,GO:0034220,GO:1903278,GO:1903779,GO:0051117,GO:0005391,GO:0006883,GO:0030007,GO:0036376,GO:0086009,GO:0001671,GO:0032781,GO:0072659,GO:1901018,GO:1903288,GO:0030001,GO:0005737,GO:0005901	plasma membrane|potassium ion transport|sodium ion transport|sodium:potassium-exchanging ATPase complex|protein stabilization|membrane|integral component of membrane|ion transport|melanosome|leukocyte migration|establishment or maintenance of transmembrane electrochemical gradient|potassium ion import across plasma membrane|extracellular exosome|ion transmembrane transport|positive regulation of …	path:hsa04022,path:hsa04024,path:hsa04260,path:hsa04261,path:hsa04911,path:hsa04918,path:hsa04919,path:hsa04925,path:hsa04960,path:hsa04961,path:hsa04964,path:hsa04970,path:hsa04971,path:hsa04972,path:hsa04973,path:hsa04974,path:hsa04976,path:hsa04978	cGMP-PKG signaling pathway|cAMP signaling pathway|Cardiac muscle contraction|Adrenergic signaling in cardiomyocytes|Insulin secretion|Thyroid hormone synthesis|Thyroid hormone signaling pathway|Aldosterone synthesis and secretion|Aldosterone-regulated sodium reabsorption|Endocrine and other factor-regulated calcium reabsorption|Proximal tubule bicarbonate reclamation|Salivary secretion|Gastric ac…
PER2	1	0.84414552829607	6.13511373760198e-05	0.000417769856576689	ENSG00000132326	8864	protein_coding	period circadian regulator 2 [Source:HGNC Symbol;Acc:HGNC:8846]		GO:0005634,GO:0005737,GO:1903508,GO:0006631,GO:0005515,GO:0048511,GO:0048471,GO:0032922,GO:0003713,GO:0005730,GO:0006094,GO:0000122,GO:0008134,GO:0000976,GO:0051726,GO:0005978,GO:0045892,GO:0007623,GO:0050767,GO:0050796,GO:0120162,GO:0070345,GO:0042752,GO:0031397,GO:0001222,GO:0002931,GO:0009416,GO:0019229,GO:0019249,GO:0042754,GO:0043153,GO:0050872,GO:0051946,GO:0070932,GO:0097167,GO:2000678	nucleus|cytoplasm|positive regulation of nucleic acid-templated transcription|fatty acid metabolic process|protein binding|rhythmic process|perinuclear region of cytoplasm|circadian regulation of gene expression|transcription coactivator activity|nucleolus|gluconeogenesis|negative regulation of transcription by RNA polymerase II|transcription factor binding|transcription regulatory region sequenc…	path:hsa04710,path:hsa04713,path:hsa05168,path:hsa05202,path:hsa05221	Circadian rhythm|Circadian entrainment|Herpes simplex infection|Transcriptional misregulation in cancer|Acute myeloid leukemia
SYNJ2	1	1.19733414189998	1.28064155066327e-28	3.78616812567256e-27	ENSG00000078269	8871	protein_coding	synaptojanin 2 [Source:HGNC Symbol;Acc:HGNC:11504]		GO:0003676,GO:0003723,GO:0005737,GO:0016020,GO:0016787,GO:0005886,GO:0005856,GO:0042995,GO:0005515,GO:0045121,GO:0046856,GO:0034595,GO:0042578,GO:0030424,GO:0005829,GO:0061024,GO:0098793,GO:0006661,GO:0048471,GO:0007420,GO:0046855,GO:0004439,GO:0017124	nucleic acid binding|RNA binding|cytoplasm|membrane|hydrolase activity|plasma membrane|cytoskeleton|cell projection|protein binding|membrane raft|phosphatidylinositol dephosphorylation|phosphatidylinositol phosphate 5-phosphatase activity|phosphoric ester hydrolase activity|axon|cytosol|membrane organization|presynapse|phosphatidylinositol biosynthetic process|perinuclear region of cytoplasm|brai…	path:hsa00562,path:hsa04070	Inositol phosphate metabolism|Phosphatidylinositol signaling system
NOTCH2	1	1.01968453616278	2.37141595019871e-08	2.47847501979506e-07	ENSG00000134250	4853	protein_coding	notch receptor 2 [Source:HGNC Symbol;Acc:HGNC:7882]		GO:0005634,GO:0005737,GO:0016020,GO:0016021,GO:0043066,GO:0005654,GO:0006355,GO:0005509,GO:0005886,GO:0007275,GO:0030154,GO:0006915,GO:0007219,GO:0009986,GO:0005576,GO:0038023,GO:0005887,GO:0007399,GO:0043235,GO:0005515,GO:0050793,GO:0005789,GO:0007050,GO:0070374,GO:0010629,GO:0006367,GO:0000139,GO:0001709,GO:0002315,GO:0030097,GO:0009887,GO:2000249,GO:0010838,GO:0046579,GO:0019827,GO:0003184,GO:…	nucleus|cytoplasm|membrane|integral component of membrane|negative regulation of apoptotic process|nucleoplasm|regulation of transcription, DNA-templated|calcium ion binding|plasma membrane|multicellular organism development|cell differentiation|apoptotic process|Notch signaling pathway|cell surface|extracellular region|signaling receptor activity|integral component of plasma membrane|nervous sys…	path:hsa01522,path:hsa04330,path:hsa04658,path:hsa04919,path:hsa05165,path:hsa05200,path:hsa05206,path:hsa05224	Endocrine resistance|Notch signaling pathway|Th1 and Th2 cell differentiation|Thyroid hormone signaling pathway|Human papillomavirus infection|Pathways in cancer|MicroRNAs in cancer|Breast cancer
SNAPC1	1	0.851463371740815	3.38515907082337e-10	4.14937063466866e-09	ENSG00000023608	6617	protein_coding	small nuclear RNA activating complex polypeptide 1 [Source:HGNC Symbol;Acc:HGNC:11134]		GO:0005634,GO:0005730,GO:0003677,GO:0005515,GO:0043565,GO:0005654,GO:0042795,GO:0042796,GO:0019185	nucleus|nucleolus|DNA binding|protein binding|sequence-specific DNA binding|nucleoplasm|snRNA transcription by RNA polymerase II|snRNA transcription by RNA polymerase III|snRNA-activating protein complex
ETV3	1	1.57938178168161	1.27911989105474e-42	5.50141799441771e-41	ENSG00000117036	2117	protein_coding	ETS variant 3 [Source:HGNC Symbol;Acc:HGNC:3492]	ETS	GO:0005634,GO:0006355,GO:0003677,GO:0003700,GO:0043565,GO:0000122,GO:0000981,GO:0030154,GO:0006357,GO:0000790,GO:0003674,GO:0008150,GO:0001227,GO:0000977,GO:0017151,GO:0008285,GO:0097011,GO:0017053,GO:0090571	nucleus|regulation of transcription, DNA-templated|DNA binding|DNA-binding transcription factor activity|sequence-specific DNA binding|negative regulation of transcription by RNA polymerase II|DNA-binding transcription factor activity, RNA polymerase II-specific|cell differentiation|regulation of transcription by RNA polymerase II|nuclear chromatin|molecular_function|biological_process|DNA-bindin…
MYC	1	1.96052698444592	2.39460915782512e-14	3.92323589013236e-13	ENSG00000136997	4609	protein_coding	MYC proto-oncogene, bHLH transcription factor [Source:HGNC Symbol;Acc:HGNC:7553]	bHLH	GO:0005634,GO:0005654,GO:0006355,GO:0003700,GO:0016020,GO:0016021,GO:0045727,GO:0003729,GO:0005515,GO:0008150,GO:0005635,GO:0005791,GO:0071074,GO:0044195,GO:0046983,GO:0045893,GO:0043066,GO:0003677,GO:0006974,GO:0006879,GO:0005730,GO:0001228,GO:0000122,GO:0000978,GO:0045944,GO:0000981,GO:0000790,GO:0015671,GO:0016579,GO:0007050,GO:0032991,GO:0008134,GO:0000165,GO:0010332,GO:1904837,GO:0000082,GO:…	nucleus|nucleoplasm|regulation of transcription, DNA-templated|DNA-binding transcription factor activity|membrane|integral component of membrane|positive regulation of translation|mRNA binding|protein binding|biological_process|nuclear envelope|rough endoplasmic reticulum|eukaryotic initiation factor eIF2 binding|nucleoplasmic reticulum|protein dimerization activity|positive regulation of transcr…	path:hsa04010,path:hsa04012,path:hsa04110,path:hsa04151,path:hsa04218,path:hsa04310,path:hsa04350,path:hsa04390,path:hsa04550,path:hsa04630,path:hsa04919,path:hsa05161,path:hsa05163,path:hsa05166,path:hsa05167,path:hsa05169,path:hsa05200,path:hsa05202,path:hsa05205,path:hsa05206,path:hsa05210,path:hsa05213,path:hsa05216,path:hsa05219,path:hsa05220,path:hsa05221,path:hsa05222,path:hsa05224,path:hs…	MAPK signaling pathway|ErbB signaling pathway|Cell cycle|PI3K-Akt signaling pathway|Cellular senescence|Wnt signaling pathway|TGF-beta signaling pathway|Hippo signaling pathway|Signaling pathways regulating pluripotency of stem cells|Jak-STAT signaling pathway|Thyroid hormone signaling pathway|Hepatitis B|Human cytomegalovirus infection|Human T-cell leukemia virus 1 infection|Kaposi sarcoma-assoc…
ITGB1	1	0.772758133903923	1.15330372789018e-59	6.76475476674817e-58	ENSG00000150093	3688	protein_coding	integrin subunit beta 1 [Source:HGNC Symbol;Acc:HGNC:6153]		GO:0045766,GO:0051897,GO:0005737,GO:0016020,GO:0016021,GO:0046872,GO:0007155,GO:0005886,GO:0042995,GO:0005515,GO:0042470,GO:0030054,GO:0007229,GO:0009986,GO:0007160,GO:0008305,GO:0046718,GO:0005925,GO:0050776,GO:0050900,GO:0038023,GO:0005768,GO:0043547,GO:0045296,GO:0030027,GO:0070062,GO:0016477,GO:0001968,GO:0042383,GO:0032154,GO:0032587,GO:0030335,GO:0016032,GO:0055037,GO:0005178,GO:0033627,GO:…	positive regulation of angiogenesis|positive regulation of protein kinase B signaling|cytoplasm|membrane|integral component of membrane|metal ion binding|cell adhesion|plasma membrane|cell projection|protein binding|melanosome|cell junction|integrin-mediated signaling pathway|cell surface|cell-matrix adhesion|integrin complex|viral entry into host cell|focal adhesion|regulation of immune response…	path:hsa04015,path:hsa04145,path:hsa04151,path:hsa04360,path:hsa04510,path:hsa04512,path:hsa04514,path:hsa04530,path:hsa04611,path:hsa04670,path:hsa04810,path:hsa05100,path:hsa05130,path:hsa05131,path:hsa05133,path:hsa05140,path:hsa05145,path:hsa05165,path:hsa05200,path:hsa05205,path:hsa05222,path:hsa05410,path:hsa05412,path:hsa05414	Rap1 signaling pathway|Phagosome|PI3K-Akt signaling pathway|Axon guidance|Focal adhesion|ECM-receptor interaction|Cell adhesion molecules (CAMs)|Tight junction|Platelet activation|Leukocyte transendothelial migration|Regulation of actin cytoskeleton|Bacterial invasion of epithelial cells|Pathogenic Escherichia coli infection|Shigellosis|Pertussis|Leishmaniasis|Toxoplasmosis|Human papillomavirus i…
ZNF581	1	0.884015407993523	1.73974656202813e-05	0.000128710530083921	ENSG00000171425	51545	protein_coding	zinc finger protein 581 [Source:HGNC Symbol;Acc:HGNC:25017]	zf-C2H2	GO:0003676,GO:0005634,GO:0046872,GO:0003677,GO:0005515	nucleic acid binding|nucleus|metal ion binding|DNA binding|protein binding
ATP1B1	1	2.25006163016784	1.20103955563349e-30	3.77332607517094e-29	ENSG00000143153	481	protein_coding	ATPase Na+/K+ transporting subunit beta 1 [Source:HGNC Symbol;Acc:HGNC:804]		GO:0050821,GO:0016020,GO:0016021,GO:0007155,GO:0006811,GO:0006813,GO:0005886,GO:0005515,GO:0006814,GO:0050900,GO:0010248,GO:1990573,GO:0070062,GO:0034220,GO:0042383,GO:0005391,GO:0008022,GO:0019901,GO:0001666,GO:0006874,GO:0010468,GO:0010882,GO:0030001,GO:0055119,GO:0060048,GO:1903169,GO:1903281,GO:0005890,GO:0005901,GO:0014704,GO:0016323,GO:0016324,GO:1903278,GO:1903779,GO:1903561,GO:0051117,GO:…	protein stabilization|membrane|integral component of membrane|cell adhesion|ion transport|potassium ion transport|plasma membrane|protein binding|sodium ion transport|leukocyte migration|establishment or maintenance of transmembrane electrochemical gradient|potassium ion import across plasma membrane|extracellular exosome|ion transmembrane transport|sarcolemma|sodium:potassium-exchanging ATPase a…	path:hsa04022,path:hsa04024,path:hsa04260,path:hsa04261,path:hsa04911,path:hsa04918,path:hsa04919,path:hsa04925,path:hsa04960,path:hsa04961,path:hsa04964,path:hsa04970,path:hsa04971,path:hsa04972,path:hsa04973,path:hsa04974,path:hsa04976,path:hsa04978	cGMP-PKG signaling pathway|cAMP signaling pathway|Cardiac muscle contraction|Adrenergic signaling in cardiomyocytes|Insulin secretion|Thyroid hormone synthesis|Thyroid hormone signaling pathway|Aldosterone synthesis and secretion|Aldosterone-regulated sodium reabsorption|Endocrine and other factor-regulated calcium reabsorption|Proximal tubule bicarbonate reclamation|Salivary secretion|Gastric ac…
HIST1H1D	1	3.0204463099916	2.69184688721812e-15	4.67826628295681e-14	ENSG00000124575	3007	protein_coding	histone cluster 1 H1 family member d [Source:HGNC Symbol;Acc:HGNC:4717]		GO:0005634,GO:0003723,GO:0003677,GO:0031490,GO:0006334,GO:0000786,GO:0000790,GO:0005694,GO:0006355,GO:0003690,GO:0045910,GO:0016584,GO:0030261,GO:0031492,GO:0031936,GO:0005719,GO:0000122,GO:0006357,GO:0080182,GO:0098532	nucleus|RNA binding|DNA binding|chromatin DNA binding|nucleosome assembly|nucleosome|nuclear chromatin|chromosome|regulation of transcription, DNA-templated|double-stranded DNA binding|negative regulation of DNA recombination|nucleosome positioning|chromosome condensation|nucleosomal DNA binding|negative regulation of chromatin silencing|nuclear euchromatin|negative regulation of transcription by…
TOR1AIP1	1	0.700699371895405	1.38268148446724e-08	1.48105136122286e-07	ENSG00000143337	26092	protein_coding	torsin 1A interacting protein 1 [Source:HGNC Symbol;Acc:HGNC:29456]		GO:0005634,GO:0016020,GO:0016021,GO:0031965,GO:0005515,GO:0005637,GO:0008092,GO:0034504,GO:0032781,GO:0001671,GO:0051117,GO:0005521,GO:0071763,GO:0090435,GO:0005635	nucleus|membrane|integral component of membrane|nuclear membrane|protein binding|nuclear inner membrane|cytoskeletal protein binding|protein localization to nucleus|positive regulation of ATPase activity|ATPase activator activity|ATPase binding|lamin binding|nuclear membrane organization|protein localization to nuclear envelope|nuclear envelope
FGFR1	1	1.87593004978145	0.000985470916585359	0.00539877578475389	ENSG00000077782	2260	protein_coding	fibroblast growth factor receptor 1 [Source:HGNC Symbol;Acc:HGNC:3688]		GO:0016020,GO:0016021,GO:0000166,GO:0004672,GO:0005524,GO:0016301,GO:0016740,GO:0006468,GO:0016310,GO:0008284,GO:0004713,GO:0004714,GO:0018108,GO:0008543,GO:0005007,GO:0043536,GO:1905564,GO:0005634,GO:0005737,GO:0005730,GO:0005829,GO:0042803,GO:0005886,GO:0005515,GO:0005576,GO:0031410,GO:0048015,GO:0042802,GO:0005887,GO:0007169,GO:0043235,GO:0008201,GO:0016477,GO:0000165,GO:0043410,GO:0001501,GO:…	membrane|integral component of membrane|nucleotide binding|protein kinase activity|ATP binding|kinase activity|transferase activity|protein phosphorylation|phosphorylation|positive regulation of cell population proliferation|protein tyrosine kinase activity|transmembrane receptor protein tyrosine kinase activity|peptidyl-tyrosine phosphorylation|fibroblast growth factor receptor signaling pathway…	path:hsa04010,path:hsa04014,path:hsa04015,path:hsa04151,path:hsa04520,path:hsa04550,path:hsa04714,path:hsa04810,path:hsa04928,path:hsa05200,path:hsa05205,path:hsa05215,path:hsa05218,path:hsa05224,path:hsa05230	MAPK signaling pathway|Ras signaling pathway|Rap1 signaling pathway|PI3K-Akt signaling pathway|Adherens junction|Signaling pathways regulating pluripotency of stem cells|Thermogenesis|Regulation of actin cytoskeleton|Parathyroid hormone synthesis, secretion and action|Pathways in cancer|Proteoglycans in cancer|Prostate cancer|Melanoma|Breast cancer|Central carbon metabolism in cancer
OXSR1	1	1.04024645101689	3.33088388651474e-10	4.08557912635141e-09	ENSG00000172939	9943	protein_coding	oxidative stress responsive kinase 1 [Source:HGNC Symbol;Acc:HGNC:8508]		GO:0004672,GO:0004674,GO:0005524,GO:0006468,GO:0005829,GO:0035556,GO:0005737,GO:0046872,GO:0000166,GO:0016301,GO:0016740,GO:0016310,GO:0005515,GO:0006979,GO:0010820,GO:0018107,GO:0038116,GO:0071476,GO:1901017,GO:1901380,GO:1990869,GO:0000287,GO:0042802,GO:0070062,GO:0046777,GO:0023014,GO:0032147,GO:0019901,GO:0007231,GO:0023016,GO:0038146	protein kinase activity|protein serine/threonine kinase activity|ATP binding|protein phosphorylation|cytosol|intracellular signal transduction|cytoplasm|metal ion binding|nucleotide binding|kinase activity|transferase activity|phosphorylation|protein binding|response to oxidative stress|positive regulation of T cell chemotaxis|peptidyl-threonine phosphorylation|chemokine (C-C motif) ligand 21 sig…
AC008522.1	1	0.799145287729624	0.000130485698481394	0.000842163119400016	ENSG00000279232	--	lncRNA	novel transcript, antisense to RGMB
RCAN3	1	0.741529987095958	2.44242755247821e-66	1.57663652289691e-64	ENSG00000117602	11123	protein_coding	RCAN family member 3 [Source:HGNC Symbol;Acc:HGNC:3042]		GO:0003676,GO:0005515,GO:0043666,GO:0019722,GO:0005737,GO:0019902,GO:0003723,GO:0009653,GO:0031013,GO:0008597,GO:0070884	nucleic acid binding|protein binding|regulation of phosphoprotein phosphatase activity|calcium-mediated signaling|cytoplasm|phosphatase binding|RNA binding|anatomical structure morphogenesis|troponin I binding|calcium-dependent protein serine/threonine phosphatase regulator activity|regulation of calcineurin-NFAT signaling cascade
EPC2	1	0.673378343509737	9.19286754589074e-23	2.24312096698098e-21	ENSG00000135999	26122	protein_coding	enhancer of polycomb homolog 2 [Source:HGNC Symbol;Acc:HGNC:24543]		GO:0005634,GO:0006357,GO:0035267,GO:0032777,GO:0006325,GO:0006281,GO:0006974,GO:0016573,GO:0004402	nucleus|regulation of transcription by RNA polymerase II|NuA4 histone acetyltransferase complex|Piccolo NuA4 histone acetyltransferase complex|chromatin organization|DNA repair|cellular response to DNA damage stimulus|histone acetylation|histone acetyltransferase activity
EGLN3	1	2.8270409511761	2.63821257223514e-179	4.9265927732846e-177	ENSG00000129521	112399	protein_coding	egl-9 family hypoxia inducible factor 3 [Source:HGNC Symbol;Acc:HGNC:14661]		GO:0005634,GO:0005737,GO:0046872,GO:0005829,GO:0016491,GO:0055114,GO:0005506,GO:0016705,GO:0031418,GO:0005515,GO:0006974,GO:0006915,GO:0051213,GO:0005654,GO:0061418,GO:0001666,GO:0042127,GO:0006919,GO:0043523,GO:0018126,GO:0016706,GO:0031545,GO:0018401	nucleus|cytoplasm|metal ion binding|cytosol|oxidoreductase activity|oxidation-reduction process|iron ion binding|oxidoreductase activity, acting on paired donors, with incorporation or reduction of molecular oxygen|L-ascorbic acid binding|protein binding|cellular response to DNA damage stimulus|apoptotic process|dioxygenase activity|nucleoplasm|regulation of transcription from RNA polymerase II p…	path:hsa04066,path:hsa05200,path:hsa05211	HIF-1 signaling pathway|Pathways in cancer|Renal cell carcinoma
SPTBN1	1	1.13955816992152	1.40349045396975e-24	3.65877165995348e-23	ENSG00000115306	6711	protein_coding	spectrin beta, non-erythrocytic 1 [Source:HGNC Symbol;Acc:HGNC:11275]		GO:0003723,GO:0005737,GO:0016020,GO:0003779,GO:0005886,GO:0051693,GO:0005856,GO:0005515,GO:0005200,GO:0007010,GO:0005543,GO:0008091,GO:0005516,GO:0005829,GO:0045296,GO:0070062,GO:0000165,GO:0031430,GO:0044877,GO:0007182,GO:0060390,GO:0072659,GO:0005634,GO:0014069,GO:0030673,GO:0030863,GO:0032437,GO:0032991,GO:0098794,GO:0098978,GO:0007411,GO:0006888,GO:1903076,GO:0030506,GO:1903078,GO:0051020,GO:…	RNA binding|cytoplasm|membrane|actin binding|plasma membrane|actin filament capping|cytoskeleton|protein binding|structural constituent of cytoskeleton|cytoskeleton organization|phospholipid binding|spectrin|calmodulin binding|cytosol|cadherin binding|extracellular exosome|MAPK cascade|M band|protein-containing complex binding|common-partner SMAD protein phosphorylation|regulation of SMAD protein…
CAMK4	1	1.11849759425312	1.0765359382083e-67	7.1510511568715e-66	ENSG00000152495	814	protein_coding	calcium/calmodulin dependent protein kinase IV [Source:HGNC Symbol;Acc:HGNC:1464]		GO:0004672,GO:0005524,GO:0006468,GO:0005634,GO:0005737,GO:0000166,GO:0004674,GO:0016301,GO:0016740,GO:0016310,GO:0005654,GO:0001650,GO:0006954,GO:0045893,GO:0002376,GO:0002250,GO:0005516,GO:0035556,GO:0070062,GO:0018105,GO:0007616,GO:0007165,GO:0043011,GO:0046777,GO:0033081,GO:0045670,GO:0004683,GO:0009931,GO:0098794,GO:0098978	protein kinase activity|ATP binding|protein phosphorylation|nucleus|cytoplasm|nucleotide binding|protein serine/threonine kinase activity|kinase activity|transferase activity|phosphorylation|nucleoplasm|fibrillar center|inflammatory response|positive regulation of transcription, DNA-templated|immune system process|adaptive immune response|calmodulin binding|intracellular signal transduction|extra…	path:hsa04020,path:hsa04024,path:hsa04211,path:hsa04371,path:hsa04380,path:hsa04720,path:hsa04722,path:hsa04725,path:hsa04921,path:hsa04925,path:hsa05031,path:hsa05034	Calcium signaling pathway|cAMP signaling pathway|Longevity regulating pathway|Apelin signaling pathway|Osteoclast differentiation|Long-term potentiation|Neurotrophin signaling pathway|Cholinergic synapse|Oxytocin signaling pathway|Aldosterone synthesis and secretion|Amphetamine addiction|Alcoholism
GAS5	1	0.84865338478069	4.89213209446839e-18	9.83288999393946e-17	--	--	--	--	--	--	--	--	--
TXNDC11	1	0.759663356235999	2.20686480226663e-09	2.55047232800003e-08	ENSG00000153066	51061	protein_coding	thioredoxin domain containing 11 [Source:HGNC Symbol;Acc:HGNC:28030]		GO:0016020,GO:0016021,GO:0005783,GO:0005789,GO:0045454,GO:0005515,GO:0005623	membrane|integral component of membrane|endoplasmic reticulum|endoplasmic reticulum membrane|cell redox homeostasis|protein binding|cell
RBMX	1	0.58264422463968	0.000121397143529544	0.000787671840156859	ENSG00000147274	27316	protein_coding	RNA binding motif protein X-linked [Source:HGNC Symbol;Acc:HGNC:9910]		GO:0003676,GO:0003723,GO:0006397,GO:0008380,GO:0005634,GO:0016020,GO:0005615,GO:0005515,GO:0005681,GO:0000398,GO:0071013,GO:0042802,GO:0003729,GO:0045944,GO:0005654,GO:0070062,GO:0006366,GO:0003682,GO:0048026,GO:1990904,GO:0051260,GO:0071347,GO:0000381,GO:0019904,GO:0051259,GO:0048025,GO:0000978,GO:0006509,GO:0016070,GO:0001649,GO:0005719,GO:0044530,GO:0003727,GO:0006376,GO:0045893	nucleic acid binding|RNA binding|mRNA processing|RNA splicing|nucleus|membrane|extracellular space|protein binding|spliceosomal complex|mRNA splicing, via spliceosome|catalytic step 2 spliceosome|identical protein binding|mRNA binding|positive regulation of transcription by RNA polymerase II|nucleoplasm|extracellular exosome|transcription by RNA polymerase II|chromatin binding|positive regulation…	path:hsa03040	Spliceosome
ARIH1	1	0.663572876314519	4.24097569345722e-40	1.71707910792287e-38	ENSG00000166233	25820	protein_coding	ariadne RBR E3 ubiquitin protein ligase 1 [Source:HGNC Symbol;Acc:HGNC:689]		GO:0005634,GO:0005737,GO:0046872,GO:0016740,GO:0016567,GO:0008270,GO:0004842,GO:0005515,GO:0006511,GO:0000151,GO:0061630,GO:0005829,GO:0031625,GO:0032436,GO:0000209,GO:0031463,GO:0015030,GO:0031624,GO:0016604,GO:0019005,GO:0031462,GO:0031464,GO:0019787,GO:0097413	nucleus|cytoplasm|metal ion binding|transferase activity|protein ubiquitination|zinc ion binding|ubiquitin-protein transferase activity|protein binding|ubiquitin-dependent protein catabolic process|ubiquitin ligase complex|ubiquitin protein ligase activity|cytosol|ubiquitin protein ligase binding|positive regulation of proteasomal ubiquitin-dependent protein catabolic process|protein polyubiquiti…
TOP1	1	0.522924847959967	4.348701457107e-31	1.38889024460361e-29	ENSG00000198900	7150	protein_coding	DNA topoisomerase I [Source:HGNC Symbol;Acc:HGNC:11986]		GO:0003723,GO:0005634,GO:0016310,GO:0016853,GO:0003677,GO:0001650,GO:0005515,GO:0005694,GO:0003916,GO:0003917,GO:0006265,GO:0007623,GO:0048511,GO:0032922,GO:0005654,GO:0005730,GO:0006338,GO:0000932,GO:0003682,GO:0016032,GO:0019904,GO:0012501,GO:0000978,GO:0000228,GO:0007059,GO:0032993,GO:0006260,GO:0031298,GO:0042493,GO:0005524,GO:0003690,GO:0003697,GO:0004674,GO:0097100,GO:0018105,GO:0040016,GO:…	RNA binding|nucleus|phosphorylation|isomerase activity|DNA binding|fibrillar center|protein binding|chromosome|DNA topoisomerase activity|DNA topoisomerase type I activity|DNA topological change|circadian rhythm|rhythmic process|circadian regulation of gene expression|nucleoplasm|nucleolus|chromatin remodeling|P-body|chromatin binding|viral process|protein domain specific binding|programmed cell …
TOR1AIP2	1	0.653649334666729	1.79145086096495e-16	3.30821861564975e-15	ENSG00000169905	163590	protein_coding	torsin 1A interacting protein 2 [Source:HGNC Symbol;Acc:HGNC:24055]		GO:0005634,GO:0016020,GO:0016021,GO:0005783,GO:0005789,GO:0031965,GO:0007029,GO:0032781,GO:0001671,GO:0051117,GO:0090435,GO:0005515	nucleus|membrane|integral component of membrane|endoplasmic reticulum|endoplasmic reticulum membrane|nuclear membrane|endoplasmic reticulum organization|positive regulation of ATPase activity|ATPase activator activity|ATPase binding|protein localization to nuclear envelope|protein binding
ZRANB1	1	0.69439412149113	5.94822079841907e-09	6.61533969744565e-08	ENSG00000019995	54764	protein_coding	zinc finger RANBP2-type containing 1 [Source:HGNC Symbol;Acc:HGNC:18224]		GO:0005634,GO:0005737,GO:0043231,GO:0046872,GO:0005829,GO:0005654,GO:0016787,GO:0005515,GO:0008233,GO:0008234,GO:0006508,GO:0036459,GO:0016055,GO:0030177,GO:0004843,GO:0007010,GO:0016477,GO:0016579,GO:0022604,GO:0070536,GO:0070530,GO:0035523,GO:0071947,GO:1990168	nucleus|cytoplasm|intracellular membrane-bounded organelle|metal ion binding|cytosol|nucleoplasm|hydrolase activity|protein binding|peptidase activity|cysteine-type peptidase activity|proteolysis|thiol-dependent ubiquitinyl hydrolase activity|Wnt signaling pathway|positive regulation of Wnt signaling pathway|thiol-dependent ubiquitin-specific protease activity|cytoskeleton organization|cell migra…
ARID5B	1	0.847083449785618	4.00157539364719e-297	1.7861178168644e-294	ENSG00000150347	84159	protein_coding	AT-rich interaction domain 5B [Source:HGNC Symbol;Acc:HGNC:17362]	ARID	GO:0005634,GO:0003713,GO:0003677,GO:1903508,GO:0005515,GO:0006357,GO:0051091,GO:0060612,GO:0001227,GO:0000122,GO:0005654,GO:0044212,GO:0000977,GO:0001889,GO:0045892,GO:0001822,GO:0006807,GO:0008584,GO:0008585,GO:0009791,GO:0010761,GO:0030325,GO:0035264,GO:0045444,GO:0048008,GO:0048468,GO:0048644,GO:0048705,GO:0060021,GO:0060325,GO:0060613,GO:1990830,GO:0006355	nucleus|transcription coactivator activity|DNA binding|positive regulation of nucleic acid-templated transcription|protein binding|regulation of transcription by RNA polymerase II|positive regulation of DNA-binding transcription factor activity|adipose tissue development|DNA-binding transcription repressor activity, RNA polymerase II-specific|negative regulation of transcription by RNA polymerase…
SUMO4	1	0.826806660076478	6.27020690004323e-06	4.95136661809023e-05	ENSG00000177688	387082	protein_coding	small ubiquitin like modifier 4 [Source:HGNC Symbol;Acc:HGNC:21181]		GO:0005515	protein binding	path:hsa03013,path:hsa05418	RNA transport|Fluid shear stress and atherosclerosis
FOSL2	1	0.969150383099848	8.96434952433449e-115	9.53791153895833e-113	ENSG00000075426	2355	protein_coding	FOS like 2, AP-1 transcription factor subunit [Source:HGNC Symbol;Acc:HGNC:3798]	TF_bZIP	GO:0005634,GO:0005654,GO:0006355,GO:0003677,GO:0006357,GO:0003700,GO:0005515,GO:0000978,GO:0000981,GO:0000790,GO:0001228,GO:0045944,GO:0000977,GO:0008219,GO:0003682,GO:0003334,GO:0045893,GO:0048146	nucleus|nucleoplasm|regulation of transcription, DNA-templated|DNA binding|regulation of transcription by RNA polymerase II|DNA-binding transcription factor activity|protein binding|RNA polymerase II proximal promoter sequence-specific DNA binding|DNA-binding transcription factor activity, RNA polymerase II-specific|nuclear chromatin|DNA-binding transcription activator activity, RNA polymerase II…	path:hsa04380	Osteoclast differentiation
PTPN1	1	0.831796223283832	2.1206560370948e-10	2.63917482535555e-09	ENSG00000196396	5770	protein_coding	protein tyrosine phosphatase non-receptor type 1 [Source:HGNC Symbol;Acc:HGNC:9642]		GO:0070373,GO:0046627,GO:0003723,GO:0016020,GO:0016021,GO:0005783,GO:0005789,GO:0016787,GO:0008270,GO:0005886,GO:0004721,GO:0006470,GO:0005515,GO:0004725,GO:0016311,GO:0016791,GO:0005769,GO:0005829,GO:0045296,GO:0019901,GO:0035335,GO:0005158,GO:0051721,GO:0007257,GO:0008286,GO:0030948,GO:0034976,GO:0035791,GO:0036498,GO:0046626,GO:1902236,GO:1903898,GO:1990264,GO:0005737,GO:0031410,GO:0097443,GO:…	negative regulation of ERK1 and ERK2 cascade|negative regulation of insulin receptor signaling pathway|RNA binding|membrane|integral component of membrane|endoplasmic reticulum|endoplasmic reticulum membrane|hydrolase activity|zinc ion binding|plasma membrane|phosphoprotein phosphatase activity|protein dephosphorylation|protein binding|protein tyrosine phosphatase activity|dephosphorylation|phosp…	path:hsa04520,path:hsa04910,path:hsa04931	Adherens junction|Insulin signaling pathway|Insulin resistance
IL6ST	1	1.1518413792972	4.15814264380182e-134	5.26616536006195e-132	ENSG00000134352	3572	protein_coding	interleukin 6 signal transducer [Source:HGNC Symbol;Acc:HGNC:6021]		GO:0008284,GO:0042531,GO:0043066,GO:0010613,GO:0002675,GO:0045669,GO:0016020,GO:0016021,GO:0005886,GO:0005515,GO:0005576,GO:0004896,GO:0009897,GO:0042802,GO:0043235,GO:0070062,GO:0016032,GO:0042803,GO:0019221,GO:0070102,GO:0019838,GO:0070106,GO:0070757,GO:0005127,GO:0019955,GO:0010575,GO:0042102,GO:0005138,GO:0005896,GO:0004897,GO:0004915,GO:0019981,GO:0034097,GO:0070120,GO:0070110,GO:0038165,GO:…	positive regulation of cell population proliferation|positive regulation of tyrosine phosphorylation of STAT protein|negative regulation of apoptotic process|positive regulation of cardiac muscle hypertrophy|positive regulation of acute inflammatory response|positive regulation of osteoblast differentiation|membrane|integral component of membrane|plasma membrane|protein binding|extracellular regi…	path:hsa04060,path:hsa04550,path:hsa04630,path:hsa04659,path:hsa05167,path:hsa05200,path:hsa05203	Cytokine-cytokine receptor interaction|Signaling pathways regulating pluripotency of stem cells|Jak-STAT signaling pathway|Th17 cell differentiation|Kaposi sarcoma-associated herpesvirus infection|Pathways in cancer|Viral carcinogenesis
AC016831.7	1	1.37268707211116	1.89039081674324e-42	8.10189628613808e-41	ENSG00000285106	--	lncRNA	novel transcript
FOXJ2	1	0.729742051561117	2.82829172332553e-08	2.92672619071071e-07	ENSG00000065970	55810	protein_coding	forkhead box J2 [Source:HGNC Symbol;Acc:HGNC:24818]	Fork head	GO:1904707,GO:0016525,GO:0005634,GO:0110059,GO:0006355,GO:0003677,GO:0003700,GO:0001650,GO:0043565,GO:0005515,GO:0042802,GO:0001228,GO:0000978,GO:0045944,GO:0000981,GO:0000790	positive regulation of vascular smooth muscle cell proliferation|negative regulation of angiogenesis|nucleus|negative regulation of blood vessel endothelial cell differentiation|regulation of transcription, DNA-templated|DNA binding|DNA-binding transcription factor activity|fibrillar center|sequence-specific DNA binding|protein binding|identical protein binding|DNA-binding transcription activator…
NASP	1	0.725129513055283	1.647512828758e-24	4.27967473707392e-23	ENSG00000132780	4678	protein_coding	nuclear autoantigenic sperm protein [Source:HGNC Symbol;Acc:HGNC:7644]		GO:0005654,GO:0005515,GO:0005634,GO:0005737,GO:0015031,GO:0000790,GO:0007049,GO:0006260,GO:0042393,GO:0008283,GO:0032991,GO:0006335,GO:0006336,GO:0034080,GO:0043486,GO:0000082,GO:0001824,GO:0008584,GO:0033574	nucleoplasm|protein binding|nucleus|cytoplasm|protein transport|nuclear chromatin|cell cycle|DNA replication|histone binding|cell population proliferation|protein-containing complex|DNA replication-dependent nucleosome assembly|DNA replication-independent nucleosome assembly|CENP-A containing nucleosome assembly|histone exchange|G1/S transition of mitotic cell cycle|blastocyst development|male go…
MEF2D	1	0.74604102936079	4.37292868594878e-14	7.04771302661432e-13	ENSG00000116604	4209	protein_coding	myocyte enhancer factor 2D [Source:HGNC Symbol;Acc:HGNC:6997]	SRF	GO:1904707,GO:0005634,GO:0043231,GO:0005654,GO:0046983,GO:0003677,GO:0006915,GO:0007275,GO:0030154,GO:0000977,GO:0045944,GO:0043565,GO:0007399,GO:0000790,GO:0005515,GO:0000978,GO:0000981,GO:0008134,GO:0042826,GO:0044212,GO:0003700,GO:0007517,GO:0033613,GO:0007512,GO:0001228,GO:0019899,GO:0042803,GO:0046982,GO:0001649,GO:0001958,GO:0002062,GO:0006355,GO:0035914,GO:0045893,GO:0005737	positive regulation of vascular smooth muscle cell proliferation|nucleus|intracellular membrane-bounded organelle|nucleoplasm|protein dimerization activity|DNA binding|apoptotic process|multicellular organism development|cell differentiation|RNA polymerase II regulatory region sequence-specific DNA binding|positive regulation of transcription by RNA polymerase II|sequence-specific DNA binding|ner…	path:hsa04022,path:hsa04371,path:hsa04928	cGMP-PKG signaling pathway|Apelin signaling pathway|Parathyroid hormone synthesis, secretion and action
EIF4G2	1	0.482070982655568	7.73968904798224e-27	2.18918360776814e-25	ENSG00000110321	1982	protein_coding	eukaryotic translation initiation factor 4 gamma 2 [Source:HGNC Symbol;Acc:HGNC:3297]		GO:0003723,GO:0003743,GO:0006413,GO:0005829,GO:0007507,GO:0045727,GO:0045773,GO:0060999,GO:0030424,GO:0005515,GO:0016020,GO:0006412,GO:0003729,GO:0045296,GO:0006417,GO:0016281,GO:0010507,GO:0005913,GO:0008135,GO:0007050,GO:0006446,GO:0008219,GO:0030307,GO:0034645	RNA binding|translation initiation factor activity|translational initiation|cytosol|heart development|positive regulation of translation|positive regulation of axon extension|positive regulation of dendritic spine development|axon|protein binding|membrane|translation|mRNA binding|cadherin binding|regulation of translation|eukaryotic translation initiation factor 4F complex|negative regulation of …	path:hsa03013,path:hsa05416	RNA transport|Viral myocarditis
RAB21	1	0.640767677330624	4.68203731170086e-15	8.02281121936158e-14	ENSG00000080371	23011	protein_coding	RAB21, member RAS oncogene family [Source:HGNC Symbol;Acc:HGNC:18263]		GO:0016020,GO:0015031,GO:0000166,GO:0005783,GO:0005789,GO:0007165,GO:0003924,GO:0005525,GO:0005794,GO:1904115,GO:0032482,GO:0005515,GO:0000139,GO:0031410,GO:0030659,GO:0005925,GO:0008089,GO:0030516,GO:0050775,GO:0043005,GO:0045202,GO:0006886,GO:0005768,GO:0032580,GO:0005829,GO:0070062,GO:0005802,GO:0031901,GO:0032154,GO:0005769,GO:0019003,GO:0048260,GO:0009898,GO:0017157,GO:0012506,GO:2000643,GO:…	membrane|protein transport|nucleotide binding|endoplasmic reticulum|endoplasmic reticulum membrane|signal transduction|GTPase activity|GTP binding|Golgi apparatus|axon cytoplasm|Rab protein signal transduction|protein binding|Golgi membrane|cytoplasmic vesicle|cytoplasmic vesicle membrane|focal adhesion|anterograde axonal transport|regulation of axon extension|positive regulation of dendrite morp…
AC069542.1	1	0.931810477232467	3.76171481072771e-06	3.06029170454423e-05	ENSG00000229190	--	lncRNA	novel transcript
GNA15	1	1.84626070157687	1.35424698987933e-92	1.17179182214122e-90	ENSG00000060558	2769	protein_coding	G protein subunit alpha 15 [Source:HGNC Symbol;Acc:HGNC:4383]		GO:0046872,GO:0000166,GO:0007186,GO:0007165,GO:0003924,GO:0005525,GO:0001664,GO:0005834,GO:0019001,GO:0031683,GO:0005886,GO:0007188,GO:0030168,GO:0060158,GO:0007202,GO:0051482,GO:0007207,GO:0007200	metal ion binding|nucleotide binding|G protein-coupled receptor signaling pathway|signal transduction|GTPase activity|GTP binding|G protein-coupled receptor binding|heterotrimeric G-protein complex|guanyl nucleotide binding|G-protein beta/gamma-subunit complex binding|plasma membrane|adenylate cyclase-modulating G protein-coupled receptor signaling pathway|platelet activation|phospholipase C-acti…	path:hsa04020,path:hsa04926,path:hsa05142,path:hsa05146	Calcium signaling pathway|Relaxin signaling pathway|Chagas disease (American trypanosomiasis)|Amoebiasis
PIK3C2B	1	0.903470427346817	4.29728256963006e-10	5.23584684856956e-09	ENSG00000133056	5287	protein_coding	phosphatidylinositol-4-phosphate 3-kinase catalytic subunit type 2 beta [Source:HGNC Symbol;Acc:HGNC:8972]		GO:0005634,GO:0005737,GO:0016020,GO:0000166,GO:0005524,GO:0016301,GO:0016740,GO:0016310,GO:0005829,GO:0005654,GO:0005783,GO:0043231,GO:0005886,GO:0005515,GO:0046854,GO:0035091,GO:0048015,GO:0008150,GO:0001727,GO:0009267,GO:0016236,GO:0036092,GO:0043491,GO:1905037,GO:0030139,GO:0005942,GO:0016303,GO:0035005,GO:0006661,GO:0014065	nucleus|cytoplasm|membrane|nucleotide binding|ATP binding|kinase activity|transferase activity|phosphorylation|cytosol|nucleoplasm|endoplasmic reticulum|intracellular membrane-bounded organelle|plasma membrane|protein binding|phosphatidylinositol phosphorylation|phosphatidylinositol binding|phosphatidylinositol-mediated signaling|biological_process|lipid kinase activity|cellular response to starv…	path:hsa00562,path:hsa04070	Inositol phosphate metabolism|Phosphatidylinositol signaling system
AHR	1	1.16120177296876	1.60060303033169e-264	5.80036351615545e-262	ENSG00000106546	196	protein_coding	aryl hydrocarbon receptor [Source:HGNC Symbol;Acc:HGNC:348]	bHLH	GO:0005634,GO:0046983,GO:0006355,GO:0003677,GO:0003700,GO:0006805,GO:0009410,GO:0034751,GO:0005515,GO:0005737,GO:0005829,GO:0042803,GO:0030522,GO:0007049,GO:0048511,GO:0006915,GO:0032922,GO:0045893,GO:0045944,GO:0000981,GO:0000790,GO:0005654,GO:0006366,GO:0045892,GO:0046982,GO:0032991,GO:0051879,GO:0070888,GO:0019933,GO:0071320,GO:1904613,GO:0004879,GO:0009636,GO:1904322,GO:0008134,GO:0017025,GO:…	nucleus|protein dimerization activity|regulation of transcription, DNA-templated|DNA binding|DNA-binding transcription factor activity|xenobiotic metabolic process|response to xenobiotic stimulus|aryl hydrocarbon receptor complex|protein binding|cytoplasm|cytosol|protein homodimerization activity|intracellular receptor signaling pathway|cell cycle|rhythmic process|apoptotic process|circadian regu…	path:hsa04659,path:hsa04934	Th17 cell differentiation|Cushing syndrome
EIF4A3	1	0.871848483670824	1.58228068582191e-54	8.51662579143644e-53	ENSG00000141543	9775	protein_coding	eukaryotic translation initiation factor 4A3 [Source:HGNC Symbol;Acc:HGNC:18683]		GO:0003676,GO:0003723,GO:0006397,GO:0008380,GO:0051028,GO:0005634,GO:0005737,GO:0016607,GO:0016020,GO:0000166,GO:0005524,GO:0005654,GO:0016787,GO:0005515,GO:0005681,GO:0004386,GO:0035368,GO:0035613,GO:0043021,GO:0045182,GO:0008306,GO:0010629,GO:0014070,GO:0035640,GO:0072715,GO:0090394,GO:0099578,GO:1902415,GO:1904570,GO:1904574,GO:1990416,GO:0030425,GO:0043025,GO:0098978,GO:0099524,GO:1990904,GO:…	nucleic acid binding|RNA binding|mRNA processing|RNA splicing|mRNA transport|nucleus|cytoplasm|nuclear speck|membrane|nucleotide binding|ATP binding|nucleoplasm|hydrolase activity|protein binding|spliceosomal complex|helicase activity|selenocysteine insertion sequence binding|RNA stem-loop binding|ribonucleoprotein complex binding|translation regulator activity|associative learning|negative regul…	path:hsa03013,path:hsa03015,path:hsa03040	RNA transport|mRNA surveillance pathway|Spliceosome
DHX9	1	0.691195199159304	2.55110399225232e-05	0.000184058658033564	ENSG00000135829	1660	protein_coding	DExH-box helicase 9 [Source:HGNC Symbol;Acc:HGNC:2750]		GO:0003676,GO:0003723,GO:0006397,GO:0008380,GO:0051028,GO:0005634,GO:0005737,GO:0016020,GO:0046872,GO:0000166,GO:0005524,GO:0016787,GO:0003677,GO:0031490,GO:0005856,GO:0005515,GO:0048511,GO:0004386,GO:0006954,GO:0006260,GO:0003678,GO:0003713,GO:0005654,GO:0002376,GO:0045087,GO:0005730,GO:0003724,GO:0031047,GO:0005813,GO:0005815,GO:0003729,GO:0016442,GO:0045944,GO:0005829,GO:0016887,GO:0006417,GO:…	nucleic acid binding|RNA binding|mRNA processing|RNA splicing|mRNA transport|nucleus|cytoplasm|membrane|metal ion binding|nucleotide binding|ATP binding|hydrolase activity|DNA binding|chromatin DNA binding|cytoskeleton|protein binding|rhythmic process|helicase activity|inflammatory response|DNA replication|DNA helicase activity|transcription coactivator activity|nucleoplasm|immune system process|…
MAPK8	1	0.725281725684531	4.69236895674449e-05	0.000325213778045455	ENSG00000107643	5599	protein_coding	mitogen-activated protein kinase 8 [Source:HGNC Symbol;Acc:HGNC:6881]		GO:0004672,GO:0005524,GO:0006468,GO:0004707,GO:0000165,GO:0010628,GO:0005739,GO:0005634,GO:0005737,GO:0000166,GO:0004674,GO:0016301,GO:0016740,GO:0016310,GO:0043066,GO:0005515,GO:0048511,GO:0038095,GO:0035556,GO:0005654,GO:0005829,GO:0010468,GO:0071260,GO:0043065,GO:0042752,GO:0019899,GO:0032091,GO:0007254,GO:0018107,GO:0018105,GO:0034614,GO:0071276,GO:0016241,GO:1900740,GO:0042826,GO:0030424,GO:…	protein kinase activity|ATP binding|protein phosphorylation|MAP kinase activity|MAPK cascade|positive regulation of gene expression|mitochondrion|nucleus|cytoplasm|nucleotide binding|protein serine/threonine kinase activity|kinase activity|transferase activity|phosphorylation|negative regulation of apoptotic process|protein binding|rhythmic process|Fc-epsilon receptor signaling pathway|intracellu…	path:hsa01522,path:hsa04010,path:hsa04012,path:hsa04014,path:hsa04024,path:hsa04068,path:hsa04071,path:hsa04137,path:hsa04140,path:hsa04141,path:hsa04210,path:hsa04215,path:hsa04217,path:hsa04310,path:hsa04380,path:hsa04510,path:hsa04530,path:hsa04620,path:hsa04621,path:hsa04622,path:hsa04625,path:hsa04657,path:hsa04658,path:hsa04659,path:hsa04664,path:hsa04668,path:hsa04722,path:hsa04723,path:hs…	Endocrine resistance|MAPK signaling pathway|ErbB signaling pathway|Ras signaling pathway|cAMP signaling pathway|FoxO signaling pathway|Sphingolipid signaling pathway|Mitophagy - animal|Autophagy - animal|Protein processing in endoplasmic reticulum|Apoptosis|Apoptosis - multiple species|Necroptosis|Wnt signaling pathway|Osteoclast differentiation|Focal adhesion|Tight junction|Toll-like receptor si…
RAB22A	1	0.674689774969923	6.44289346949951e-08	6.43252438290103e-07	ENSG00000124209	57403	protein_coding	RAB22A, member RAS oncogene family [Source:HGNC Symbol;Acc:HGNC:9764]		GO:0016020,GO:0015031,GO:0000166,GO:0003924,GO:0005525,GO:0005886,GO:0042995,GO:0005515,GO:0031410,GO:0006886,GO:0005768,GO:0005769,GO:0006897,GO:0070062,GO:0030670,GO:0032482,GO:0010008,GO:0005770,GO:0001726,GO:0019003,GO:0045335,GO:0007032,GO:0097494,GO:0015629	membrane|protein transport|nucleotide binding|GTPase activity|GTP binding|plasma membrane|cell projection|protein binding|cytoplasmic vesicle|intracellular protein transport|endosome|early endosome|endocytosis|extracellular exosome|phagocytic vesicle membrane|Rab protein signal transduction|endosome membrane|late endosome|ruffle|GDP binding|phagocytic vesicle|endosome organization|regulation of v…	path:hsa04144	Endocytosis
SRRM1	1	0.47551942268475	1.75839762043377e-06	1.49429095206632e-05	ENSG00000133226	10250	protein_coding	serine and arginine repetitive matrix 1 [Source:HGNC Symbol;Acc:HGNC:16638]		GO:0006397,GO:0003723,GO:0008380,GO:0005634,GO:0016607,GO:0003677,GO:0005515,GO:0005681,GO:0000398,GO:0071013,GO:0005654,GO:0005829,GO:0006406,GO:0006405,GO:0031124,GO:0016363,GO:0000375	mRNA processing|RNA binding|RNA splicing|nucleus|nuclear speck|DNA binding|protein binding|spliceosomal complex|mRNA splicing, via spliceosome|catalytic step 2 spliceosome|nucleoplasm|cytosol|mRNA export from nucleus|RNA export from nucleus|mRNA 3'-end processing|nuclear matrix|RNA splicing, via transesterification reactions	path:hsa03013,path:hsa03015	RNA transport|mRNA surveillance pathway
PDE4B	1	1.66563637272006	4.03893331770475e-42	1.7189418414106e-40	ENSG00000184588	5142	protein_coding	phosphodiesterase 4B [Source:HGNC Symbol;Acc:HGNC:8781]		GO:0071222,GO:0046872,GO:0016787,GO:0007165,GO:0008081,GO:0004114,GO:0044325,GO:0005829,GO:0007186,GO:0032729,GO:0004115,GO:0030018,GO:0005891,GO:0006198,GO:1901841,GO:0030593,GO:0001780,GO:0050900,GO:0071872,GO:0086004,GO:0030552,GO:0032743,GO:0035690,GO:0050852,GO:1901898,GO:0043015,GO:0000930,GO:0005813,GO:0008021,GO:0014069,GO:0016020,GO:0043197,GO:0060076,GO:0071944	cellular response to lipopolysaccharide|metal ion binding|hydrolase activity|signal transduction|phosphoric diester hydrolase activity|3',5'-cyclic-nucleotide phosphodiesterase activity|ion channel binding|cytosol|G protein-coupled receptor signaling pathway|positive regulation of interferon-gamma production|3',5'-cyclic-AMP phosphodiesterase activity|Z disc|voltage-gated calcium channel complex|…	path:hsa00230,path:hsa04024,path:hsa04928,path:hsa05032	Purine metabolism|cAMP signaling pathway|Parathyroid hormone synthesis, secretion and action|Morphine addiction
CHD1	1	0.850103847338839	7.84054580192284e-63	4.79885981431735e-61	ENSG00000153922	1105	protein_coding	chromodomain helicase DNA binding protein 1 [Source:HGNC Symbol;Acc:HGNC:1915]		GO:0005634,GO:0005737,GO:0000166,GO:0005524,GO:0016787,GO:0003677,GO:0001650,GO:0006325,GO:0005515,GO:0032508,GO:0003678,GO:0004386,GO:0005654,GO:0006357,GO:0035064,GO:0006338,GO:0016569,GO:0043923	nucleus|cytoplasm|nucleotide binding|ATP binding|hydrolase activity|DNA binding|fibrillar center|chromatin organization|protein binding|DNA duplex unwinding|DNA helicase activity|helicase activity|nucleoplasm|regulation of transcription by RNA polymerase II|methylated histone binding|chromatin remodeling|covalent chromatin modification|positive regulation by host of viral transcription
SIK3	1	0.788707077077362	5.24845438786608e-48	2.50454601108587e-46	ENSG00000160584	23387	protein_coding	SIK family kinase 3 [Source:HGNC Symbol;Acc:HGNC:29165]		GO:0004672,GO:0004674,GO:0005524,GO:0006468,GO:0005654,GO:0005737,GO:0046872,GO:0000166,GO:0016301,GO:0016740,GO:0016310,GO:0005515,GO:0000287,GO:0000226,GO:0035556,GO:0050321,GO:1904263,GO:1904515	protein kinase activity|protein serine/threonine kinase activity|ATP binding|protein phosphorylation|nucleoplasm|cytoplasm|metal ion binding|nucleotide binding|kinase activity|transferase activity|phosphorylation|protein binding|magnesium ion binding|microtubule cytoskeleton organization|intracellular signal transduction|tau-protein kinase activity|positive regulation of TORC1 signaling|positive …
NFE2L2	1	0.538746753923968	1.29105761512272e-60	7.70864596592276e-59	ENSG00000116044	4780	protein_coding	nuclear factor, erythroid 2 like 2 [Source:HGNC Symbol;Acc:HGNC:7782]	TF_bZIP	GO:2000352,GO:0071499,GO:0045944,GO:0005634,GO:0071356,GO:0005737,GO:0005794,GO:0005813,GO:0005829,GO:0005654,GO:0006355,GO:0016567,GO:0003677,GO:0003700,GO:0005886,GO:0005515,GO:0000981,GO:0000790,GO:0045893,GO:0016032,GO:0034599,GO:0000976,GO:0019904,GO:0006366,GO:0043161,GO:0045454,GO:0001102,GO:0010499,GO:1903206,GO:0071498,GO:1903071,GO:0010628,GO:1902176,GO:0036499,GO:0070301,GO:0044212,GO:…	negative regulation of endothelial cell apoptotic process|cellular response to laminar fluid shear stress|positive regulation of transcription by RNA polymerase II|nucleus|cellular response to tumor necrosis factor|cytoplasm|Golgi apparatus|centrosome|cytosol|nucleoplasm|regulation of transcription, DNA-templated|protein ubiquitination|DNA binding|DNA-binding transcription factor activity|plasma …	path:hsa04141,path:hsa05200,path:hsa05225,path:hsa05418	Protein processing in endoplasmic reticulum|Pathways in cancer|Hepatocellular carcinoma|Fluid shear stress and atherosclerosis
TOB2	1	0.71771289766223	1.10262609030971e-28	3.27309144618214e-27	ENSG00000183864	10766	protein_coding	transducer of ERBB2, 2 [Source:HGNC Symbol;Acc:HGNC:11980]		GO:0005737,GO:0005829,GO:0005515,GO:1903507,GO:0008285,GO:0005634,GO:0003714,GO:0010468,GO:0007292,GO:0042809,GO:0045671,GO:0045778	cytoplasm|cytosol|protein binding|negative regulation of nucleic acid-templated transcription|negative regulation of cell population proliferation|nucleus|transcription corepressor activity|regulation of gene expression|female gamete generation|vitamin D receptor binding|negative regulation of osteoclast differentiation|positive regulation of ossification	path:hsa03018	RNA degradation
MCL1	1	0.840076303861029	7.92976043763418e-130	9.67457205926162e-128	ENSG00000143384	4170	protein_coding	MCL1 apoptosis regulator, BCL2 family member [Source:HGNC Symbol;Acc:HGNC:6943]		GO:0043066,GO:0005634,GO:0005737,GO:0016020,GO:0016021,GO:0071806,GO:0005739,GO:0042981,GO:0005829,GO:0005515,GO:0006915,GO:0007275,GO:0005741,GO:0030154,GO:0005654,GO:0008630,GO:0097192,GO:0046982,GO:0019221,GO:0042803,GO:0001709,GO:0010507,GO:2000811,GO:0034097,GO:2001243,GO:0008320,GO:0019725,GO:2001240,GO:2001020,GO:0097136,GO:0051434,GO:1903378	negative regulation of apoptotic process|nucleus|cytoplasm|membrane|integral component of membrane|protein transmembrane transport|mitochondrion|regulation of apoptotic process|cytosol|protein binding|apoptotic process|multicellular organism development|mitochondrial outer membrane|cell differentiation|nucleoplasm|intrinsic apoptotic signaling pathway in response to DNA damage|extrinsic apoptotic…	path:hsa04151,path:hsa04210,path:hsa04630,path:hsa05206	PI3K-Akt signaling pathway|Apoptosis|Jak-STAT signaling pathway|MicroRNAs in cancer
PNPLA8	1	0.694612586576878	5.00046078268042e-24	1.28256387601181e-22	ENSG00000135241	50640	protein_coding	patatin like phospholipase domain containing 8 [Source:HGNC Symbol;Acc:HGNC:28900]		GO:0005737,GO:0016020,GO:0016021,GO:0005524,GO:0005783,GO:0005789,GO:0016787,GO:0005794,GO:0006629,GO:0016042,GO:0006631,GO:0000139,GO:0048471,GO:0005777,GO:0005778,GO:0008219,GO:0001516,GO:0019369,GO:0036151,GO:0036152,GO:0043651,GO:0004622,GO:0034638,GO:0047499,GO:0046338,GO:0050482	cytoplasm|membrane|integral component of membrane|ATP binding|endoplasmic reticulum|endoplasmic reticulum membrane|hydrolase activity|Golgi apparatus|lipid metabolic process|lipid catabolic process|fatty acid metabolic process|Golgi membrane|perinuclear region of cytoplasm|peroxisome|peroxisomal membrane|cell death|prostaglandin biosynthetic process|arachidonic acid metabolic process|phosphatidyl…
KCNQ1	1	0.931363271901904	1.28580589462563e-08	1.38335630656063e-07	ENSG00000053918	3784	protein_coding	potassium voltage-gated channel subfamily Q member 1 [Source:HGNC Symbol;Acc:HGNC:6294]		GO:0016020,GO:0016021,GO:0055085,GO:0005216,GO:0006811,GO:0005249,GO:0005267,GO:0006813,GO:0071805,GO:0008076,GO:0010460,GO:0060452,GO:0008016,GO:0060307,GO:0005737,GO:0005783,GO:0005244,GO:0034765,GO:0005886,GO:0005515,GO:0031410,GO:0030659,GO:0045121,GO:0005251,GO:1902282,GO:0097623,GO:0005768,GO:0005769,GO:0005516,GO:0016323,GO:0044325,GO:0005546,GO:0060453,GO:0061337,GO:0070293,GO:0097110,GO:…	membrane|integral component of membrane|transmembrane transport|ion channel activity|ion transport|voltage-gated potassium channel activity|potassium channel activity|potassium ion transport|potassium ion transmembrane transport|voltage-gated potassium channel complex|positive regulation of heart rate|positive regulation of cardiac muscle contraction|regulation of heart contraction|regulation of …	path:hsa04261,path:hsa04725,path:hsa04971,path:hsa04972,path:hsa04974,path:hsa05110	Adrenergic signaling in cardiomyocytes|Cholinergic synapse|Gastric acid secretion|Pancreatic secretion|Protein digestion and absorption|Vibrio cholerae infection
EHD4	1	1.10770408490606	2.0720817863384e-26	5.77610551879451e-25	ENSG00000103966	30844	protein_coding	EH domain containing 4 [Source:HGNC Symbol;Acc:HGNC:3245]		GO:0016020,GO:0046872,GO:0000166,GO:0005524,GO:0005509,GO:0005525,GO:0005886,GO:0032456,GO:0006907,GO:0030100,GO:0050731,GO:0071363,GO:0048471,GO:0005768,GO:0005515,GO:0045296,GO:0070062,GO:0005783,GO:0031901,GO:0051260,GO:0055038,GO:0005634,GO:0003676	membrane|metal ion binding|nucleotide binding|ATP binding|calcium ion binding|GTP binding|plasma membrane|endocytic recycling|pinocytosis|regulation of endocytosis|positive regulation of peptidyl-tyrosine phosphorylation|cellular response to growth factor stimulus|perinuclear region of cytoplasm|endosome|protein binding|cadherin binding|extracellular exosome|endoplasmic reticulum|early endosome m…	path:hsa04144	Endocytosis
RCOR1	1	0.791073841508587	1.10975421723896e-21	2.59540665208711e-20	ENSG00000089902	23186	protein_coding	REST corepressor 1 [Source:HGNC Symbol;Acc:HGNC:17441]	MYB	GO:0005634,GO:0003677,GO:0006325,GO:0005515,GO:0000122,GO:0006357,GO:0003700,GO:0000981,GO:0008134,GO:0003714,GO:0005667,GO:0005654,GO:0016032,GO:0044212,GO:0045892,GO:0001227,GO:0007596,GO:0017053,GO:1990391,GO:0070933	nucleus|DNA binding|chromatin organization|protein binding|negative regulation of transcription by RNA polymerase II|regulation of transcription by RNA polymerase II|DNA-binding transcription factor activity|DNA-binding transcription factor activity, RNA polymerase II-specific|transcription factor binding|transcription corepressor activity|transcription factor complex|nucleoplasm|viral process|tr…	path:hsa05016	Huntington disease
EZR	1	0.930009020706697	0	0	ENSG00000092820	7430	protein_coding	ezrin [Source:HGNC Symbol;Acc:HGNC:12691]		GO:0045177,GO:0003723,GO:0005737,GO:0016020,GO:0003779,GO:0001650,GO:0005886,GO:0005615,GO:0005829,GO:0005856,GO:0042995,GO:0005515,GO:0008092,GO:0048471,GO:0048015,GO:0005925,GO:0008017,GO:0042802,GO:0005768,GO:0000122,GO:0045296,GO:0051015,GO:0030175,GO:0070062,GO:0010628,GO:0071944,GO:0005938,GO:0032587,GO:0016323,GO:0032991,GO:0071437,GO:0019898,GO:0005902,GO:0046847,GO:0005903,GO:0016324,GO:…	apical part of cell|RNA binding|cytoplasm|membrane|actin binding|fibrillar center|plasma membrane|extracellular space|cytosol|cytoskeleton|cell projection|protein binding|cytoskeletal protein binding|perinuclear region of cytoplasm|phosphatidylinositol-mediated signaling|focal adhesion|microtubule binding|identical protein binding|endosome|negative regulation of transcription by RNA polymerase II…	path:hsa04530,path:hsa04670,path:hsa04810,path:hsa04971,path:hsa05130,path:hsa05205,path:hsa05206	Tight junction|Leukocyte transendothelial migration|Regulation of actin cytoskeleton|Gastric acid secretion|Pathogenic Escherichia coli infection|Proteoglycans in cancer|MicroRNAs in cancer
ZNF331	1	2.06124961174932	5.95938291324311e-93	5.2057129834752e-91	ENSG00000130844	55422	protein_coding	zinc finger protein 331 [Source:HGNC Symbol;Acc:HGNC:15489]	zf-C2H2	GO:0003676,GO:0005634,GO:0046872,GO:0006355,GO:0008270,GO:0003677,GO:0005622	nucleic acid binding|nucleus|metal ion binding|regulation of transcription, DNA-templated|zinc ion binding|DNA binding|intracellular
ARL4C	1	1.43563987070852	8.65945823242948e-178	1.56130458505001e-175	ENSG00000188042	10123	protein_coding	ADP ribosylation factor like GTPase 4C [Source:HGNC Symbol;Acc:HGNC:698]		GO:0005737,GO:0016020,GO:0000166,GO:0005829,GO:0005525,GO:0005886,GO:0042995,GO:0006886,GO:0016192,GO:0005515,GO:0030175,GO:0043014,GO:0005634,GO:0003924,GO:0032456	cytoplasm|membrane|nucleotide binding|cytosol|GTP binding|plasma membrane|cell projection|intracellular protein transport|vesicle-mediated transport|protein binding|filopodium|alpha-tubulin binding|nucleus|GTPase activity|endocytic recycling
LACTB	1	0.845391303704933	7.80279043495492e-06	6.07508897489439e-05	ENSG00000103642	114294	protein_coding	lactamase beta [Source:HGNC Symbol;Acc:HGNC:16468]		GO:0005829,GO:0016787,GO:0005739,GO:0006629,GO:0019216,GO:0008233,GO:0006508,GO:0042802	cytosol|hydrolase activity|mitochondrion|lipid metabolic process|regulation of lipid metabolic process|peptidase activity|proteolysis|identical protein binding
NTRK2	1	2.05661475564885	5.83950867104195e-73	4.19082072291777e-71	ENSG00000148053	4915	protein_coding	neurotrophic receptor tyrosine kinase 2 [Source:HGNC Symbol;Acc:HGNC:8032]		GO:0001934,GO:0005737,GO:0016020,GO:0016021,GO:0005887,GO:0000166,GO:0004672,GO:0005524,GO:0016301,GO:0016740,GO:0006468,GO:0016310,GO:0004713,GO:0004714,GO:0007169,GO:0018108,GO:0042803,GO:0005886,GO:0042995,GO:0005515,GO:0005030,GO:0007275,GO:0048471,GO:0030054,GO:0045202,GO:0045211,GO:0030154,GO:0030425,GO:0005768,GO:0005769,GO:0007399,GO:0043235,GO:0030424,GO:0010628,GO:0031901,GO:0010008,GO:…	positive regulation of protein phosphorylation|cytoplasm|membrane|integral component of membrane|integral component of plasma membrane|nucleotide binding|protein kinase activity|ATP binding|kinase activity|transferase activity|protein phosphorylation|phosphorylation|protein tyrosine kinase activity|transmembrane receptor protein tyrosine kinase activity|transmembrane receptor protein tyrosine kin…	path:hsa04010,path:hsa04014,path:hsa04151,path:hsa04722,path:hsa05034	MAPK signaling pathway|Ras signaling pathway|PI3K-Akt signaling pathway|Neurotrophin signaling pathway|Alcoholism
MSL2	1	0.737794656129775	0.000122357810287219	0.00079334246489327	ENSG00000174579	55167	protein_coding	MSL complex subunit 2 [Source:HGNC Symbol;Acc:HGNC:25544]		GO:0046872,GO:0016740,GO:0061630,GO:0072487,GO:0005654,GO:0016567,GO:0043984	metal ion binding|transferase activity|ubiquitin protein ligase activity|MSL complex|nucleoplasm|protein ubiquitination|histone H4-K16 acetylation
SQSTM1	1	0.660512083384721	1.82359922596756e-75	1.35112460059998e-73	ENSG00000161011	8878	protein_coding	sequestosome 1 [Source:HGNC Symbol;Acc:HGNC:11280]		GO:0008270,GO:0046872,GO:0005634,GO:0005737,GO:0043231,GO:0004674,GO:0005829,GO:0005783,GO:0006468,GO:0005515,GO:0006915,GO:0031410,GO:0006914,GO:0030154,GO:0002376,GO:0005764,GO:0042802,GO:0005768,GO:0005776,GO:0000932,GO:0045944,GO:0005654,GO:0070062,GO:0019901,GO:0061635,GO:0042169,GO:0070498,GO:0016236,GO:0031625,GO:0016197,GO:0005770,GO:0016605,GO:0007032,GO:0043130,GO:0019899,GO:0008104,GO:…	zinc ion binding|metal ion binding|nucleus|cytoplasm|intracellular membrane-bounded organelle|protein serine/threonine kinase activity|cytosol|endoplasmic reticulum|protein phosphorylation|protein binding|apoptotic process|cytoplasmic vesicle|autophagy|cell differentiation|immune system process|lysosome|identical protein binding|endosome|autophagosome|P-body|positive regulation of transcription b…	path:hsa04137,path:hsa04217,path:hsa04218,path:hsa04380,path:hsa05418	Mitophagy - animal|Necroptosis|Cellular senescence|Osteoclast differentiation|Fluid shear stress and atherosclerosis
IRS2	1	0.835324248276028	1.01507087194609e-92	8.8248477396909e-91	ENSG00000185950	8660	protein_coding	insulin receptor substrate 2 [Source:HGNC Symbol;Acc:HGNC:6126]		GO:0008284,GO:0046326,GO:0009749,GO:0055088,GO:0032869,GO:0005737,GO:0005829,GO:0005515,GO:0007165,GO:0005158,GO:0008286,GO:0005886,GO:0000165,GO:0032024,GO:0007411,GO:0014068,GO:0051897,GO:0048015,GO:0038111,GO:0043548,GO:0046579,GO:0045725,GO:0030890,GO:0010748,GO:0006006,GO:0010907,GO:0032000,GO:0019216,GO:0019901,GO:0019903,GO:0019904,GO:0071889,GO:0002053,GO:0002903,GO:0007420,GO:0030335,GO:…	positive regulation of cell population proliferation|positive regulation of glucose import|response to glucose|lipid homeostasis|cellular response to insulin stimulus|cytoplasm|cytosol|protein binding|signal transduction|insulin receptor binding|insulin receptor signaling pathway|plasma membrane|MAPK cascade|positive regulation of insulin secretion|axon guidance|positive regulation of phosphatidy…	path:hsa04022,path:hsa04068,path:hsa04140,path:hsa04152,path:hsa04211,path:hsa04213,path:hsa04910,path:hsa04920,path:hsa04923,path:hsa04930,path:hsa04931,path:hsa04932,path:hsa05206	cGMP-PKG signaling pathway|FoxO signaling pathway|Autophagy - animal|AMPK signaling pathway|Longevity regulating pathway|Longevity regulating pathway - multiple species|Insulin signaling pathway|Adipocytokine signaling pathway|Regulation of lipolysis in adipocytes|Type II diabetes mellitus|Insulin resistance|Non-alcoholic fatty liver disease (NAFLD)|MicroRNAs in cancer
AC123512.1	1	0.915189050899594	0.000914925372954244	0.00504705102871112	--	--	--	--	--	--	--	--	--
PDE4A	1	1.48505280115262	6.80449075125434e-57	3.81395353731486e-55	ENSG00000065989	5141	protein_coding	phosphodiesterase 4A [Source:HGNC Symbol;Acc:HGNC:8780]		GO:0007165,GO:0004114,GO:0008081,GO:0005737,GO:0016020,GO:0046872,GO:0005654,GO:0016787,GO:0005886,GO:0042995,GO:0048471,GO:0005829,GO:0005515,GO:0032587,GO:0007186,GO:0004115,GO:0006198,GO:0030552,GO:0007608,GO:0010738,GO:0035690,GO:0043949	signal transduction|3',5'-cyclic-nucleotide phosphodiesterase activity|phosphoric diester hydrolase activity|cytoplasm|membrane|metal ion binding|nucleoplasm|hydrolase activity|plasma membrane|cell projection|perinuclear region of cytoplasm|cytosol|protein binding|ruffle membrane|G protein-coupled receptor signaling pathway|3',5'-cyclic-AMP phosphodiesterase activity|cAMP catabolic process|cAMP b…	path:hsa00230,path:hsa04024,path:hsa04928,path:hsa05032	Purine metabolism|cAMP signaling pathway|Parathyroid hormone synthesis, secretion and action|Morphine addiction
HOOK1	1	1.12015700278398	7.99904531211177e-07	7.11132031743024e-06	ENSG00000134709	51361	protein_coding	hook microtubule tethering protein 1 [Source:HGNC Symbol;Acc:HGNC:19884]		GO:0005515,GO:0005737,GO:0015031,GO:0005829,GO:0005856,GO:0007275,GO:0005874,GO:0030154,GO:0007283,GO:0042802,GO:0030897,GO:0008333,GO:0045022,GO:0005813,GO:0008017,GO:0051959,GO:0030705,GO:0031122,GO:0007040,GO:0007032,GO:0070695,GO:0003779,GO:0007030,GO:0007286,GO:1905198,GO:0015630	protein binding|cytoplasm|protein transport|cytosol|cytoskeleton|multicellular organism development|microtubule|cell differentiation|spermatogenesis|identical protein binding|HOPS complex|endosome to lysosome transport|early endosome to late endosome transport|centrosome|microtubule binding|dynein light intermediate chain binding|cytoskeleton-dependent intracellular transport|cytoplasmic microtub…
GNAQ	1	0.866542967847308	2.50642448527914e-43	1.09472127190575e-41	ENSG00000156052	2776	protein_coding	G protein subunit alpha q [Source:HGNC Symbol;Acc:HGNC:4390]		GO:0050821,GO:0006469,GO:0005634,GO:0016020,GO:0046872,GO:0000166,GO:0007186,GO:0007165,GO:0003924,GO:0005765,GO:0005525,GO:0001664,GO:0043547,GO:0005515,GO:0005834,GO:0019001,GO:0031683,GO:0007213,GO:0007603,GO:0009649,GO:0001750,GO:0005096,GO:0005886,GO:0070062,GO:0031965,GO:0007188,GO:0005737,GO:0007596,GO:0030168,GO:0007189,GO:0060828,GO:0060158,GO:0007202,GO:0031826,GO:0001508,GO:0007215	protein stabilization|negative regulation of protein kinase activity|nucleus|membrane|metal ion binding|nucleotide binding|G protein-coupled receptor signaling pathway|signal transduction|GTPase activity|lysosomal membrane|GTP binding|G protein-coupled receptor binding|positive regulation of GTPase activity|protein binding|heterotrimeric G-protein complex|guanyl nucleotide binding|G-protein beta/…	path:hsa04015,path:hsa04020,path:hsa04022,path:hsa04071,path:hsa04261,path:hsa04270,path:hsa04371,path:hsa04540,path:hsa04611,path:hsa04713,path:hsa04720,path:hsa04723,path:hsa04724,path:hsa04725,path:hsa04726,path:hsa04728,path:hsa04730,path:hsa04750,path:hsa04911,path:hsa04912,path:hsa04915,path:hsa04916,path:hsa04918,path:hsa04921,path:hsa04922,path:hsa04924,path:hsa04925,path:hsa04927,path:hs…	Rap1 signaling pathway|Calcium signaling pathway|cGMP-PKG signaling pathway|Sphingolipid signaling pathway|Adrenergic signaling in cardiomyocytes|Vascular smooth muscle contraction|Apelin signaling pathway|Gap junction|Platelet activation|Circadian entrainment|Long-term potentiation|Retrograde endocannabinoid signaling|Glutamatergic synapse|Cholinergic synapse|Serotonergic synapse|Dopaminergic sy…
BRAF	1	0.901747569412464	8.97350755832312e-52	4.6129122210981e-50	ENSG00000157764	673	protein_coding	B-Raf proto-oncogene, serine/threonine kinase [Source:HGNC Symbol;Acc:HGNC:1097]		GO:0046872,GO:0000166,GO:0004672,GO:0004674,GO:0005524,GO:0016301,GO:0016740,GO:0006468,GO:0016310,GO:0000165,GO:0035556,GO:0007165,GO:0000186,GO:0004709,GO:0017016,GO:0031434,GO:0046982,GO:0002318,GO:0008542,GO:0010628,GO:0010764,GO:0030154,GO:0030878,GO:0035019,GO:0035690,GO:0042127,GO:0043367,GO:0043368,GO:0043369,GO:0043434,GO:0043524,GO:0045580,GO:0046632,GO:0048538,GO:0048679,GO:0048680,GO:…	metal ion binding|nucleotide binding|protein kinase activity|protein serine/threonine kinase activity|ATP binding|kinase activity|transferase activity|protein phosphorylation|phosphorylation|MAPK cascade|intracellular signal transduction|signal transduction|activation of MAPKK activity|MAP kinase kinase kinase activity|Ras GTPase binding|mitogen-activated protein kinase kinase binding|protein het…	path:hsa01521,path:hsa01522,path:hsa04010,path:hsa04012,path:hsa04015,path:hsa04024,path:hsa04062,path:hsa04068,path:hsa04150,path:hsa04270,path:hsa04510,path:hsa04650,path:hsa04720,path:hsa04722,path:hsa04726,path:hsa04730,path:hsa04810,path:hsa04910,path:hsa04914,path:hsa04928,path:hsa04934,path:hsa05034,path:hsa05160,path:hsa05200,path:hsa05205,path:hsa05210,path:hsa05211,path:hsa05212,path:hs…	EGFR tyrosine kinase inhibitor resistance|Endocrine resistance|MAPK signaling pathway|ErbB signaling pathway|Rap1 signaling pathway|cAMP signaling pathway|Chemokine signaling pathway|FoxO signaling pathway|mTOR signaling pathway|Vascular smooth muscle contraction|Focal adhesion|Natural killer cell mediated cytotoxicity|Long-term potentiation|Neurotrophin signaling pathway|Serotonergic synapse|Lon…
CXorf40A	1	0.853090329826032	3.03517199126128e-05	0.000216550350978858	ENSG00000197620	91966	protein_coding	chromosome X open reading frame 40A [Source:HGNC Symbol;Acc:HGNC:28089]		GO:0005515	protein binding
SDF4	1	0.596773514365853	8.02477004365489e-25	2.10699145170597e-23	ENSG00000078808	51150	protein_coding	stromal cell derived factor 4 [Source:HGNC Symbol;Acc:HGNC:24188]		GO:0005737,GO:0016020,GO:0005794,GO:0046872,GO:0005509,GO:0006887,GO:0005886,GO:0042995,GO:0005783,GO:0070062,GO:0005796,GO:0017156,GO:0042802,GO:0005770,GO:0045444,GO:0032059,GO:0045471,GO:0009650,GO:0021549,GO:0070625	cytoplasm|membrane|Golgi apparatus|metal ion binding|calcium ion binding|exocytosis|plasma membrane|cell projection|endoplasmic reticulum|extracellular exosome|Golgi lumen|calcium-ion regulated exocytosis|identical protein binding|late endosome|fat cell differentiation|bleb|response to ethanol|UV protection|cerebellum development|zymogen granule exocytosis
ZBTB43	1	0.813265997163028	1.42132798179999e-14	2.36248980299098e-13	ENSG00000169155	23099	protein_coding	zinc finger and BTB domain containing 43 [Source:HGNC Symbol;Acc:HGNC:17908]	ZBTB	GO:0003676,GO:0005634,GO:0046872,GO:0003677,GO:0005515,GO:0006357,GO:0000981,GO:0000790	nucleic acid binding|nucleus|metal ion binding|DNA binding|protein binding|regulation of transcription by RNA polymerase II|DNA-binding transcription factor activity, RNA polymerase II-specific|nuclear chromatin
RELA	1	0.655622420033091	0.000272248999078675	0.00166600705516472	ENSG00000173039	5970	protein_coding	RELA proto-oncogene, NF-kB subunit [Source:HGNC Symbol;Acc:HGNC:9955]	RHD	GO:0035924,GO:0071222,GO:0045944,GO:0071356,GO:0005634,GO:0005737,GO:0043066,GO:0005829,GO:0006355,GO:0003677,GO:0003700,GO:0031490,GO:0042803,GO:0005515,GO:0006954,GO:0051092,GO:0045893,GO:0038095,GO:0042802,GO:0071159,GO:0051607,GO:0000981,GO:0050852,GO:0000977,GO:0000122,GO:0000790,GO:0000978,GO:0001227,GO:0005654,GO:0019901,GO:0002223,GO:0070498,GO:0003682,GO:0001228,GO:0071347,GO:0016032,GO:…	cellular response to vascular endothelial growth factor stimulus|cellular response to lipopolysaccharide|positive regulation of transcription by RNA polymerase II|cellular response to tumor necrosis factor|nucleus|cytoplasm|negative regulation of apoptotic process|cytosol|regulation of transcription, DNA-templated|DNA binding|DNA-binding transcription factor activity|chromatin DNA binding|protein…	path:hsa01523,path:hsa04010,path:hsa04014,path:hsa04024,path:hsa04062,path:hsa04064,path:hsa04066,path:hsa04071,path:hsa04137,path:hsa04151,path:hsa04210,path:hsa04211,path:hsa04218,path:hsa04380,path:hsa04620,path:hsa04621,path:hsa04622,path:hsa04623,path:hsa04625,path:hsa04657,path:hsa04658,path:hsa04659,path:hsa04660,path:hsa04662,path:hsa04668,path:hsa04722,path:hsa04917,path:hsa04920,path:hs…	Antifolate resistance|MAPK signaling pathway|Ras signaling pathway|cAMP signaling pathway|Chemokine signaling pathway|NF-kappa B signaling pathway|HIF-1 signaling pathway|Sphingolipid signaling pathway|Mitophagy - animal|PI3K-Akt signaling pathway|Apoptosis|Longevity regulating pathway|Cellular senescence|Osteoclast differentiation|Toll-like receptor signaling pathway|NOD-like receptor signaling …
ELL2	1	1.05723930501728	5.99015941796964e-78	4.5963485294991e-76	ENSG00000118985	22936	protein_coding	elongation factor for RNA polymerase II 2 [Source:HGNC Symbol;Acc:HGNC:17064]		GO:0005634,GO:0005654,GO:0006368,GO:0005515,GO:0008023,GO:0042795	nucleus|nucleoplasm|transcription elongation from RNA polymerase II promoter|protein binding|transcription elongation factor complex|snRNA transcription by RNA polymerase II
ZNF410	1	0.704719459192575	8.52191819091201e-06	6.58734377414088e-05	ENSG00000119725	57862	protein_coding	zinc finger protein 410 [Source:HGNC Symbol;Acc:HGNC:20144]	zf-C2H2	GO:0003676,GO:0005634,GO:0046872,GO:0003677,GO:0005515,GO:0006357,GO:0000981	nucleic acid binding|nucleus|metal ion binding|DNA binding|protein binding|regulation of transcription by RNA polymerase II|DNA-binding transcription factor activity, RNA polymerase II-specific
PABPC1	1	0.616265706128238	3.21113594990406e-202	7.58263141306055e-200	ENSG00000070756	26986	protein_coding	poly(A) binding protein cytoplasmic 1 [Source:HGNC Symbol;Acc:HGNC:8554]		GO:0003723,GO:0003676,GO:0006397,GO:0008380,GO:0005634,GO:0005737,GO:0016020,GO:0005829,GO:0005515,GO:0005681,GO:0000398,GO:0071013,GO:0005925,GO:0031047,GO:0045727,GO:0070062,GO:2000623,GO:0043488,GO:0060213,GO:1900153,GO:1990904,GO:0008022,GO:0010494,GO:0003730,GO:0006413,GO:0008143,GO:0036464,GO:0000184,GO:0045070,GO:0006378,GO:0008266,GO:0008494,GO:0048255	RNA binding|nucleic acid binding|mRNA processing|RNA splicing|nucleus|cytoplasm|membrane|cytosol|protein binding|spliceosomal complex|mRNA splicing, via spliceosome|catalytic step 2 spliceosome|focal adhesion|gene silencing by RNA|positive regulation of translation|extracellular exosome|negative regulation of nuclear-transcribed mRNA catabolic process, nonsense-mediated decay|regulation of mRNA s…	path:hsa03013,path:hsa03015,path:hsa03018	RNA transport|mRNA surveillance pathway|RNA degradation
EHD1	1	0.896098340464669	5.10128549429495e-31	1.62358391631904e-29	ENSG00000110047	10938	protein_coding	EH domain containing 1 [Source:HGNC Symbol;Acc:HGNC:3242]		GO:0042632,GO:0005623,GO:0016020,GO:0006886,GO:0015031,GO:0046872,GO:0000166,GO:0005524,GO:0005509,GO:0005525,GO:0005886,GO:0032456,GO:0042995,GO:0005515,GO:0042802,GO:0005768,GO:0005929,GO:0060271,GO:0061512,GO:0045296,GO:0006897,GO:0070062,GO:0030030,GO:0031901,GO:0010008,GO:0051260,GO:0055038,GO:0060170,GO:1901741,GO:0031175,GO:0007596,GO:0017137,GO:0005811,GO:0020018,GO:0034383,GO:0010886,GO:…	cholesterol homeostasis|cell|membrane|intracellular protein transport|protein transport|metal ion binding|nucleotide binding|ATP binding|calcium ion binding|GTP binding|plasma membrane|endocytic recycling|cell projection|protein binding|identical protein binding|endosome|cilium|cilium assembly|protein localization to cilium|cadherin binding|endocytosis|extracellular exosome|cell projection organi…	path:hsa04144	Endocytosis
VPS37B	1	1.01683182678859	9.55557836541682e-57	5.32334434935496e-55	ENSG00000139722	79720	protein_coding	VPS37B subunit of ESCRT-I [Source:HGNC Symbol;Acc:HGNC:25754]		GO:0005737,GO:0016020,GO:0015031,GO:0005886,GO:0005515,GO:0000813,GO:0032509,GO:0030496,GO:0005768,GO:0031902,GO:0043231,GO:0070062,GO:0048306,GO:0006612,GO:0006623,GO:0016197,GO:0016236,GO:0019058,GO:0036258,GO:0039702,GO:0043162,GO:0075733,GO:0010008,GO:0043657,GO:1902188,GO:1903774	cytoplasm|membrane|protein transport|plasma membrane|protein binding|ESCRT I complex|endosome transport via multivesicular body sorting pathway|midbody|endosome|late endosome membrane|intracellular membrane-bounded organelle|extracellular exosome|calcium-dependent protein binding|protein targeting to membrane|protein targeting to vacuole|endosomal transport|macroautophagy|viral life cycle|multive…	path:hsa04144	Endocytosis
LRRC8D	1	0.828408885017476	3.50537179448101e-05	0.000247900171845331	ENSG00000171492	55144	protein_coding	leucine rich repeat containing 8 VRAC subunit D [Source:HGNC Symbol;Acc:HGNC:16992]		GO:0005737,GO:0016020,GO:0016021,GO:0005783,GO:0005789,GO:0015698,GO:0006811,GO:0005886,GO:0005515,GO:0005887,GO:0055085,GO:0071470,GO:0015810,GO:0034702,GO:0005225,GO:0098656,GO:0015734	cytoplasm|membrane|integral component of membrane|endoplasmic reticulum|endoplasmic reticulum membrane|inorganic anion transport|ion transport|plasma membrane|protein binding|integral component of plasma membrane|transmembrane transport|cellular response to osmotic stress|aspartate transmembrane transport|ion channel complex|volume-sensitive anion channel activity|anion transmembrane transport|ta…
CCDC85C	1	1.04058328502173	0.000227566625465692	0.00141124467276682	ENSG00000205476	317762	protein_coding	coiled-coil domain containing 85C [Source:HGNC Symbol;Acc:HGNC:35459]		GO:0007275,GO:0030054,GO:0005923,GO:0021987,GO:0043296	multicellular organism development|cell junction|bicellular tight junction|cerebral cortex development|apical junction complex
SLC3A2	1	0.62756973149011	0.00142227843027119	0.00754665306267845	ENSG00000168003	6520	protein_coding	solute carrier family 3 member 2 [Source:HGNC Symbol;Acc:HGNC:11026]		GO:0003723,GO:0016020,GO:0016021,GO:0005634,GO:0005829,GO:0003824,GO:0005765,GO:0005886,GO:0005975,GO:0005515,GO:0035725,GO:0042470,GO:0006816,GO:0030054,GO:0009986,GO:0005764,GO:0006865,GO:0050900,GO:0045296,GO:0070062,GO:0016324,GO:0043330,GO:0003725,GO:0015175,GO:0005432,GO:0015827,GO:1902475,GO:1903801,GO:1990184,GO:0045202	RNA binding|membrane|integral component of membrane|nucleus|cytosol|catalytic activity|lysosomal membrane|plasma membrane|carbohydrate metabolic process|protein binding|sodium ion transmembrane transport|melanosome|calcium ion transport|cell junction|cell surface|lysosome|amino acid transport|leukocyte migration|cadherin binding|extracellular exosome|apical plasma membrane|response to exogenous d…	path:hsa04150,path:hsa04216,path:hsa04974	mTOR signaling pathway|Ferroptosis|Protein digestion and absorption
ELOVL5	1	1.07014080582283	1.10874126235705e-21	2.59469558462471e-20	ENSG00000012660	60481	protein_coding	ELOVL fatty acid elongase 5 [Source:HGNC Symbol;Acc:HGNC:21308]		GO:0016020,GO:0016021,GO:0016740,GO:0005783,GO:0005789,GO:0006629,GO:0009922,GO:0102336,GO:0102337,GO:0102338,GO:0102756,GO:0006631,GO:0006633,GO:0006636,GO:0019367,GO:0034626,GO:0042761,GO:0042995,GO:0034625,GO:0035338,GO:0030425,GO:0005515,GO:0030148,GO:0030176,GO:0036109,GO:0043025,GO:0043651,GO:0045723,GO:0097447	membrane|integral component of membrane|transferase activity|endoplasmic reticulum|endoplasmic reticulum membrane|lipid metabolic process|fatty acid elongase activity|3-oxo-arachidoyl-CoA synthase activity|3-oxo-cerotoyl-CoA synthase activity|3-oxo-lignoceronyl-CoA synthase activity|very-long-chain 3-ketoacyl-CoA synthase activity|fatty acid metabolic process|fatty acid biosynthetic process|unsat…	path:hsa00062,path:hsa01040	Fatty acid elongation|Biosynthesis of unsaturated fatty acids
TIPARP	1	0.971452555432934	2.66562872810524e-144	3.6816859274483e-142	ENSG00000163659	25976	protein_coding	TCDD inducible poly(ADP-ribose) polymerase [Source:HGNC Symbol;Acc:HGNC:23696]		GO:0005634,GO:0046872,GO:0016740,GO:0016757,GO:0003950,GO:0045732,GO:1990404,GO:0070213,GO:0071407,GO:0010629,GO:0006471,GO:0035326,GO:0140289,GO:0001570,GO:0001822,GO:0006807,GO:0008209,GO:0008210,GO:0008585,GO:0009791,GO:0030097,GO:0048008,GO:0048705,GO:0048745,GO:0060021,GO:0060325,GO:1904612	nucleus|metal ion binding|transferase activity|transferase activity, transferring glycosyl groups|NAD+ ADP-ribosyltransferase activity|positive regulation of protein catabolic process|protein ADP-ribosylase activity|protein auto-ADP-ribosylation|cellular response to organic cyclic compound|negative regulation of gene expression|protein ADP-ribosylation|enhancer binding|protein mono-ADP-ribosylati…
BCL2A1	1	6.43909629484218	3.10969856536427e-16	5.68805982963006e-15	ENSG00000140379	597	protein_coding	BCL2 related protein A1 [Source:HGNC Symbol;Acc:HGNC:991]		GO:0005737,GO:0043066,GO:0042981,GO:0005515,GO:0006915,GO:0008630,GO:0097192,GO:0042803,GO:0005741,GO:0046982,GO:0051400,GO:0007568,GO:0021987	cytoplasm|negative regulation of apoptotic process|regulation of apoptotic process|protein binding|apoptotic process|intrinsic apoptotic signaling pathway in response to DNA damage|extrinsic apoptotic signaling pathway in absence of ligand|protein homodimerization activity|mitochondrial outer membrane|protein heterodimerization activity|BH domain binding|aging|cerebral cortex development	path:hsa04064,path:hsa04210,path:hsa05202,path:hsa05221	NF-kappa B signaling pathway|Apoptosis|Transcriptional misregulation in cancer|Acute myeloid leukemia
CCR7	1	6.19143996212805	7.24482602307218e-80	5.67811300365021e-78	ENSG00000126353	1236	protein_coding	C-C motif chemokine receptor 7 [Source:HGNC Symbol;Acc:HGNC:1608]		GO:0051897,GO:0070374,GO:0071345,GO:0016020,GO:0016021,GO:0004930,GO:0007186,GO:0005739,GO:0005886,GO:0007165,GO:0006955,GO:0004950,GO:0016493,GO:0006935,GO:0006954,GO:0070098,GO:0009986,GO:0009897,GO:0060326,GO:0002606,GO:0002885,GO:0002922,GO:0032496,GO:0032649,GO:0032735,GO:0045060,GO:0048872,GO:0050706,GO:0050862,GO:0072610,GO:0090023,GO:0097029,GO:2000510,GO:2000522,GO:2000525,GO:2000526,GO:…	positive regulation of protein kinase B signaling|positive regulation of ERK1 and ERK2 cascade|cellular response to cytokine stimulus|membrane|integral component of membrane|G protein-coupled receptor activity|G protein-coupled receptor signaling pathway|mitochondrion|plasma membrane|signal transduction|immune response|chemokine receptor activity|C-C chemokine receptor activity|chemotaxis|inflamm…	path:hsa04060,path:hsa04062	Cytokine-cytokine receptor interaction|Chemokine signaling pathway
BAZ1A	1	0.802822060874623	6.13970425614963e-39	2.42154434783764e-37	ENSG00000198604	11177	protein_coding	bromodomain adjacent to zinc finger domain 1A [Source:HGNC Symbol;Acc:HGNC:960]		GO:0005634,GO:0046872,GO:0005515,GO:0006338,GO:0016573,GO:0006357,GO:0006261,GO:0008623,GO:0016590	nucleus|metal ion binding|protein binding|chromatin remodeling|histone acetylation|regulation of transcription by RNA polymerase II|DNA-dependent DNA replication|CHRAC|ACF complex
ELMSAN1	1	0.907013069474335	2.7503368540022e-18	5.5987252054135e-17	ENSG00000156030	91748	protein_coding	ELM2 and Myb/SANT domain containing 1 [Source:HGNC Symbol;Acc:HGNC:19853]		GO:0005634,GO:0005654,GO:0003677,GO:0006355,GO:0006357,GO:0003700,GO:0000981,GO:0008134,GO:0005667,GO:0044212,GO:0000118,GO:0003676	nucleus|nucleoplasm|DNA binding|regulation of transcription, DNA-templated|regulation of transcription by RNA polymerase II|DNA-binding transcription factor activity|DNA-binding transcription factor activity, RNA polymerase II-specific|transcription factor binding|transcription factor complex|transcription regulatory region DNA binding|histone deacetylase complex|nucleic acid binding
EPB41L2	1	1.18775016838335	6.77135584830147e-06	5.32871200609938e-05	ENSG00000079819	2037	protein_coding	erythrocyte membrane protein band 4.1 like 2 [Source:HGNC Symbol;Acc:HGNC:3379]		GO:0003779,GO:0005198,GO:0005856,GO:0005737,GO:0016020,GO:0005634,GO:0005654,GO:0005886,GO:0051301,GO:0030054,GO:0008092,GO:0007049,GO:0005925,GO:0030866,GO:0005515,GO:0005829,GO:0070062,GO:0031032,GO:0008180,GO:0005938,GO:0099738,GO:0008091,GO:1904778,GO:0030507,GO:0042731	actin binding|structural molecule activity|cytoskeleton|cytoplasm|membrane|nucleus|nucleoplasm|plasma membrane|cell division|cell junction|cytoskeletal protein binding|cell cycle|focal adhesion|cortical actin cytoskeleton organization|protein binding|cytosol|extracellular exosome|actomyosin structure organization|COP9 signalosome|cell cortex|cell cortex region|spectrin|positive regulation of prot…
CRISPLD2	1	2.81284590215178	8.70534719561696e-05	0.000577636716292198	ENSG00000103196	83716	protein_coding	cysteine rich secretory protein LCCL domain containing 2 [Source:HGNC Symbol;Acc:HGNC:25248]		GO:0005576,GO:0005615,GO:0005539,GO:0008201,GO:0030198,GO:0030324,GO:0031012,GO:0070062,GO:0043312,GO:0034774,GO:1904813,GO:0060325,GO:0030133	extracellular region|extracellular space|glycosaminoglycan binding|heparin binding|extracellular matrix organization|lung development|extracellular matrix|extracellular exosome|neutrophil degranulation|secretory granule lumen|ficolin-1-rich granule lumen|face morphogenesis|transport vesicle
CEBPG	1	0.718582750775184	5.41731117008954e-05	0.000372130421671829	ENSG00000153879	1054	protein_coding	CCAAT enhancer binding protein gamma [Source:HGNC Symbol;Acc:HGNC:1837]	C/EBP	GO:0005634,GO:0005654,GO:0006355,GO:0003677,GO:0003700,GO:0005515,GO:0006955,GO:0043565,GO:0000981,GO:0000790,GO:0045739,GO:0001228,GO:0045944,GO:0008134,GO:0043433,GO:0046982,GO:0051091,GO:0045078,GO:0006357,GO:0001889,GO:0043388,GO:0030183,GO:0042267,GO:0043353,GO:0000978,GO:0003690,GO:0042803,GO:0044377,GO:0016071	nucleus|nucleoplasm|regulation of transcription, DNA-templated|DNA binding|DNA-binding transcription factor activity|protein binding|immune response|sequence-specific DNA binding|DNA-binding transcription factor activity, RNA polymerase II-specific|nuclear chromatin|positive regulation of DNA repair|DNA-binding transcription activator activity, RNA polymerase II-specific|positive regulation of tr…	path:hsa05152	Tuberculosis
CDC73	1	0.60167810788561	7.1186830457388e-06	5.57924878280697e-05	ENSG00000134371	79577	protein_coding	cell division cycle 73 [Source:HGNC Symbol;Acc:HGNC:16783]		GO:0005634,GO:0005829,GO:0006368,GO:0016570,GO:0016593,GO:0005515,GO:0007049,GO:0016055,GO:0030177,GO:0010390,GO:0000122,GO:0016567,GO:0045944,GO:0005654,GO:0031648,GO:0071222,GO:0008285,GO:0000784,GO:0032968,GO:1904837,GO:0006366,GO:0045638,GO:0050680,GO:0034402,GO:0019827,GO:0006378,GO:0033523,GO:2000134,GO:0000993,GO:0048147,GO:0031442,GO:1902808,GO:0001558,GO:0001711,GO:0006357,GO:0043066	nucleus|cytosol|transcription elongation from RNA polymerase II promoter|histone modification|Cdc73/Paf1 complex|protein binding|cell cycle|Wnt signaling pathway|positive regulation of Wnt signaling pathway|histone monoubiquitination|negative regulation of transcription by RNA polymerase II|protein ubiquitination|positive regulation of transcription by RNA polymerase II|nucleoplasm|protein destab…
CEMIP2	1	1.45724103429219	5.21968595334568e-64	3.24907696561914e-62	ENSG00000135048	23670	protein_coding	cell migration inducing hyaluronidase 2 [Source:HGNC Symbol;Acc:HGNC:11869]		GO:0016020,GO:0016021,GO:0016787,GO:0005886,GO:0008152,GO:0016798,GO:0004415,GO:0007275,GO:0005509,GO:0005887,GO:0045296,GO:0070062,GO:0001525,GO:0030214,GO:1903670	membrane|integral component of membrane|hydrolase activity|plasma membrane|metabolic process|hydrolase activity, acting on glycosyl bonds|hyalurononglucosaminidase activity|multicellular organism development|calcium ion binding|integral component of plasma membrane|cadherin binding|extracellular exosome|angiogenesis|hyaluronan catabolic process|regulation of sprouting angiogenesis
NR3C1	1	0.657197265809512	5.76337237268944e-111	5.94211809050159e-109	ENSG00000113580	2908	protein_coding	nuclear receptor subfamily 3 group C member 1 [Source:HGNC Symbol;Acc:HGNC:7978]	ESR-like	GO:0005634,GO:0003723,GO:0005737,GO:0016607,GO:0008270,GO:0046872,GO:0005829,GO:0005654,GO:0006355,GO:0003677,GO:0003700,GO:0005739,GO:0051301,GO:0006325,GO:0043565,GO:0005856,GO:0005515,GO:0003707,GO:0007049,GO:0006915,GO:0008289,GO:0005815,GO:0005819,GO:0005496,GO:0007059,GO:0000981,GO:0000790,GO:0004883,GO:0042921,GO:0043402,GO:0000978,GO:0045944,GO:0032991,GO:0001228,GO:0007165,GO:0006366,GO:…	nucleus|RNA binding|cytoplasm|nuclear speck|zinc ion binding|metal ion binding|cytosol|nucleoplasm|regulation of transcription, DNA-templated|DNA binding|DNA-binding transcription factor activity|mitochondrion|cell division|chromatin organization|sequence-specific DNA binding|cytoskeleton|protein binding|steroid hormone receptor activity|cell cycle|apoptotic process|lipid binding|microtubule orga…	path:hsa04080	Neuroactive ligand-receptor interaction
FAM102B	1	0.838516002071727	2.48141438999429e-18	5.05410395593662e-17	ENSG00000162636	284611	protein_coding	family with sequence similarity 102 member B [Source:HGNC Symbol;Acc:HGNC:27637]
NET1	1	1.22251119932975	1.66938663308027e-05	0.000123937566242132	ENSG00000173848	10276	protein_coding	neuroepithelial cell transforming 1 [Source:HGNC Symbol;Acc:HGNC:14592]		GO:0005634,GO:0005737,GO:0035556,GO:0005085,GO:0005089,GO:0035023,GO:0005515,GO:0043547,GO:0005829,GO:0051056,GO:0043065,GO:0007186,GO:0001558,GO:0007165,GO:0070301,GO:0071479,GO:0051451	nucleus|cytoplasm|intracellular signal transduction|guanyl-nucleotide exchange factor activity|Rho guanyl-nucleotide exchange factor activity|regulation of Rho protein signal transduction|protein binding|positive regulation of GTPase activity|cytosol|regulation of small GTPase mediated signal transduction|positive regulation of apoptotic process|G protein-coupled receptor signaling pathway|regula…
TWIST1	1	2.25172364098778	3.24030978354058e-101	3.06456274902761e-99	ENSG00000122691	7291	protein_coding	twist family bHLH transcription factor 1 [Source:HGNC Symbol;Acc:HGNC:12428]	bHLH	GO:0046983,GO:0010628,GO:0045766,GO:0010718,GO:2000780,GO:2000773,GO:0045944,GO:0071456,GO:0005634,GO:0014067,GO:0071639,GO:0045668,GO:0003677,GO:0005515,GO:0048511,GO:0007275,GO:0030154,GO:0007517,GO:0000981,GO:0000790,GO:0005654,GO:0032760,GO:0008134,GO:0043425,GO:0000122,GO:0045892,GO:0019221,GO:2000147,GO:0042733,GO:0070888,GO:0030500,GO:0003180,GO:0043518,GO:2000144,GO:0048701,GO:0032000,GO:…	protein dimerization activity|positive regulation of gene expression|positive regulation of angiogenesis|positive regulation of epithelial to mesenchymal transition|negative regulation of double-strand break repair|negative regulation of cellular senescence|positive regulation of transcription by RNA polymerase II|cellular response to hypoxia|nucleus|negative regulation of phosphatidylinositol 3-…	path:hsa05205	Proteoglycans in cancer
KIF23	1	3.10207929121604	5.77501663491342e-07	5.21389698703665e-06	ENSG00000137807	9493	protein_coding	kinesin family member 23 [Source:HGNC Symbol;Acc:HGNC:6392]		GO:0005634,GO:0005737,GO:0000166,GO:0005524,GO:0005654,GO:0051301,GO:0003777,GO:0005856,GO:0005515,GO:0007049,GO:0008017,GO:0005874,GO:0007018,GO:0005925,GO:0005819,GO:0030496,GO:0016887,GO:0072383,GO:0000915,GO:0005829,GO:0006890,GO:0072686,GO:0090543,GO:0019886,GO:0005871,GO:0000281,GO:0032467,GO:0005813,GO:0000022,GO:0051256,GO:0045171,GO:0097149,GO:0003774	nucleus|cytoplasm|nucleotide binding|ATP binding|nucleoplasm|cell division|microtubule motor activity|cytoskeleton|protein binding|cell cycle|microtubule binding|microtubule|microtubule-based movement|focal adhesion|spindle|midbody|ATPase activity|plus-end-directed vesicle transport along microtubule|actomyosin contractile ring assembly|cytosol|retrograde vesicle-mediated transport, Golgi to endo…	path:hsa05206	MicroRNAs in cancer
IRF2BP2	1	0.556013130278816	4.00109831388894e-69	2.72201114101579e-67	ENSG00000168264	359948	protein_coding	interferon regulatory factor 2 binding protein 2 [Source:HGNC Symbol;Acc:HGNC:21729]		GO:0005634,GO:0005737,GO:0046872,GO:0005654,GO:0045944,GO:0000977,GO:0001228,GO:0002327	nucleus|cytoplasm|metal ion binding|nucleoplasm|positive regulation of transcription by RNA polymerase II|RNA polymerase II regulatory region sequence-specific DNA binding|DNA-binding transcription activator activity, RNA polymerase II-specific|immature B cell differentiation
INSIG1	1	2.16173874378921	3.09484017165205e-54	1.653638614929e-52	ENSG00000186480	3638	protein_coding	insulin induced gene 1 [Source:HGNC Symbol;Acc:HGNC:6083]		GO:0016020,GO:0016021,GO:0005783,GO:0005789,GO:0006629,GO:0008202,GO:0005515,GO:0008203,GO:0006641,GO:0006695,GO:0006991,GO:0010894,GO:0016126,GO:0042472,GO:0042474,GO:0045599,GO:0045717,GO:0060021,GO:0060363,GO:0042632,GO:0032933,GO:0036315,GO:0036316,GO:0070862,GO:1901303,GO:0032937	membrane|integral component of membrane|endoplasmic reticulum|endoplasmic reticulum membrane|lipid metabolic process|steroid metabolic process|protein binding|cholesterol metabolic process|triglyceride metabolic process|cholesterol biosynthetic process|response to sterol depletion|negative regulation of steroid biosynthetic process|sterol biosynthetic process|inner ear morphogenesis|middle ear mo…
TP53BP2	1	0.794115620801912	2.76410015556359e-24	7.14469136961744e-23	ENSG00000143514	7159	protein_coding	tumor protein p53 binding protein 2 [Source:HGNC Symbol;Acc:HGNC:12000]		GO:0048471,GO:0005737,GO:0005739,GO:0005634,GO:0005829,GO:0030054,GO:0005515,GO:0007049,GO:0006915,GO:0042802,GO:0005654,GO:0017124,GO:0007165,GO:0042981,GO:0045786,GO:1901796,GO:0005070,GO:1900740,GO:0051059,GO:0072332,GO:1900119,GO:0002039,GO:1901216	perinuclear region of cytoplasm|cytoplasm|mitochondrion|nucleus|cytosol|cell junction|protein binding|cell cycle|apoptotic process|identical protein binding|nucleoplasm|SH3 domain binding|signal transduction|regulation of apoptotic process|negative regulation of cell cycle|regulation of signal transduction by p53 class mediator|SH3/SH2 adaptor activity|positive regulation of protein insertion int…	path:hsa04390	Hippo signaling pathway
XRCC6	1	0.832318878848853	3.55004973306619e-07	3.28867047025957e-06	ENSG00000196419	2547	protein_coding	X-ray repair cross complementing 6 [Source:HGNC Symbol;Acc:HGNC:4055]		GO:0045944,GO:0044212,GO:0045893,GO:0005634,GO:0003723,GO:0016020,GO:0000166,GO:0005524,GO:0005654,GO:0016787,GO:0003677,GO:0016829,GO:0005694,GO:0003684,GO:0005515,GO:0003824,GO:0008152,GO:0003678,GO:0042162,GO:0000723,GO:0006303,GO:0032508,GO:0043564,GO:0006281,GO:0006310,GO:0006974,GO:0004386,GO:0002376,GO:0045087,GO:0005730,GO:0005576,GO:0005829,GO:0000784,GO:0003690,GO:0008022,GO:0043312,GO:…	positive regulation of transcription by RNA polymerase II|transcription regulatory region DNA binding|positive regulation of transcription, DNA-templated|nucleus|RNA binding|membrane|nucleotide binding|ATP binding|nucleoplasm|hydrolase activity|DNA binding|lyase activity|chromosome|damaged DNA binding|protein binding|catalytic activity|metabolic process|DNA helicase activity|telomeric DNA binding…	path:hsa03450	Non-homologous end-joining
AGO2	1	0.741829452559402	4.96273716559682e-17	9.48022667004224e-16	ENSG00000123908	27161	protein_coding	argonaute RISC catalytic component 2 [Source:HGNC Symbol;Acc:HGNC:3263]		GO:0045766,GO:0070062,GO:0000993,GO:0042985,GO:0045944,GO:0005737,GO:0005634,GO:0003676,GO:0003723,GO:0016020,GO:0003743,GO:0006412,GO:0046872,GO:0005654,GO:0006355,GO:0016787,GO:0030054,GO:0005515,GO:0004519,GO:0090502,GO:0004518,GO:0031047,GO:0006413,GO:0000932,GO:0016442,GO:0005829,GO:0006417,GO:0060213,GO:1900153,GO:0005845,GO:0060964,GO:1990904,GO:0008022,GO:0007223,GO:0045947,GO:0003725,GO:…	positive regulation of angiogenesis|extracellular exosome|RNA polymerase II complex binding|negative regulation of amyloid precursor protein biosynthetic process|positive regulation of transcription by RNA polymerase II|cytoplasm|nucleus|nucleic acid binding|RNA binding|membrane|translation initiation factor activity|translation|metal ion binding|nucleoplasm|regulation of transcription, DNA-templ…
IDI1	1	0.877498100747263	3.47717901063142e-35	1.25264004889883e-33	ENSG00000067064	3422	protein_coding	isopentenyl-diphosphate delta isomerase 1 [Source:HGNC Symbol;Acc:HGNC:5387]		GO:0046872,GO:0016853,GO:0006629,GO:0006694,GO:0008202,GO:0008299,GO:0016126,GO:0016787,GO:0008203,GO:0005777,GO:0006695,GO:0005829,GO:0004452,GO:0045540,GO:0009240,GO:0050992	metal ion binding|isomerase activity|lipid metabolic process|steroid biosynthetic process|steroid metabolic process|isoprenoid biosynthetic process|sterol biosynthetic process|hydrolase activity|cholesterol metabolic process|peroxisome|cholesterol biosynthetic process|cytosol|isopentenyl-diphosphate delta-isomerase activity|regulation of cholesterol biosynthetic process|isopentenyl diphosphate bi…	path:hsa00900	Terpenoid backbone biosynthesis
NCS1	1	0.868599450559962	0.000383360920201716	0.00228412714313902	ENSG00000107130	23413	protein_coding	neuronal calcium sensor 1 [Source:HGNC Symbol;Acc:HGNC:3953]		GO:0005737,GO:0016020,GO:0043231,GO:0046872,GO:0005509,GO:0005794,GO:0005886,GO:0005515,GO:0048471,GO:0030054,GO:0045202,GO:0045211,GO:0070588,GO:0000287,GO:0005245,GO:0019901,GO:0099626,GO:0010975,GO:0045921,GO:0048015,GO:0099509,GO:2000300,GO:0005829,GO:0030424,GO:0030425,GO:0031045,GO:0031410,GO:0044305,GO:0098794,GO:0098978,GO:0099523,GO:0099524,GO:0014069	cytoplasm|membrane|intracellular membrane-bounded organelle|metal ion binding|calcium ion binding|Golgi apparatus|plasma membrane|protein binding|perinuclear region of cytoplasm|cell junction|synapse|postsynaptic membrane|calcium ion transmembrane transport|magnesium ion binding|voltage-gated calcium channel activity|protein kinase binding|voltage-gated calcium channel activity involved in regula…
FAM222A	1	1.00917372286537	3.16458746704242e-05	0.000225344486150233	ENSG00000139438	84915	protein_coding	family with sequence similarity 222 member A [Source:HGNC Symbol;Acc:HGNC:25915]
PDE4C	1	1.73649634698848	3.34686761979725e-06	2.74168983330795e-05	ENSG00000105650	5143	protein_coding	phosphodiesterase 4C [Source:HGNC Symbol;Acc:HGNC:8782]		GO:0046872,GO:0016787,GO:0007165,GO:0005615,GO:0042995,GO:0008081,GO:0004114,GO:0005929,GO:0005829,GO:0007186,GO:0004115,GO:0006198	metal ion binding|hydrolase activity|signal transduction|extracellular space|cell projection|phosphoric diester hydrolase activity|3',5'-cyclic-nucleotide phosphodiesterase activity|cilium|cytosol|G protein-coupled receptor signaling pathway|3',5'-cyclic-AMP phosphodiesterase activity|cAMP catabolic process	path:hsa00230,path:hsa04024,path:hsa04928,path:hsa05032	Purine metabolism|cAMP signaling pathway|Parathyroid hormone synthesis, secretion and action|Morphine addiction
SSBP2	1	0.802156839055527	0.000415498299713002	0.00245601635461815	ENSG00000145687	23635	protein_coding	single stranded DNA binding protein 2 [Source:HGNC Symbol;Acc:HGNC:15831]		GO:0005634,GO:0003677,GO:0003697,GO:0045944,GO:0005737,GO:0006355,GO:0005515	nucleus|DNA binding|single-stranded DNA binding|positive regulation of transcription by RNA polymerase II|cytoplasm|regulation of transcription, DNA-templated|protein binding
RB1	1	0.852446363902404	6.02303695933785e-05	0.00041059634149511	ENSG00000139687	5925	protein_coding	RB transcriptional corepressor 1 [Source:HGNC Symbol;Acc:HGNC:9884]		GO:0050728,GO:0043433,GO:2000134,GO:2001234,GO:0005634,GO:0006357,GO:0003677,GO:0006325,GO:0008134,GO:0006915,GO:0005515,GO:0045892,GO:0007049,GO:0051726,GO:0008285,GO:0003713,GO:0045893,GO:0001102,GO:0019899,GO:0000082,GO:0000122,GO:0001558,GO:0001894,GO:0003180,GO:0007050,GO:0010629,GO:0030182,GO:0031175,GO:0034349,GO:0035914,GO:0042551,GO:0043353,GO:0045651,GO:0045786,GO:0045879,GO:0045930,GO:…	negative regulation of inflammatory response|negative regulation of DNA-binding transcription factor activity|negative regulation of G1/S transition of mitotic cell cycle|negative regulation of apoptotic signaling pathway|nucleus|regulation of transcription by RNA polymerase II|DNA binding|chromatin organization|transcription factor binding|apoptotic process|protein binding|negative regulation of…	path:hsa01522,path:hsa04110,path:hsa04218,path:hsa04934,path:hsa05161,path:hsa05163,path:hsa05165,path:hsa05166,path:hsa05167,path:hsa05169,path:hsa05200,path:hsa05203,path:hsa05212,path:hsa05214,path:hsa05215,path:hsa05218,path:hsa05219,path:hsa05220,path:hsa05222,path:hsa05223,path:hsa05224,path:hsa05225,path:hsa05226	Endocrine resistance|Cell cycle|Cellular senescence|Cushing syndrome|Hepatitis B|Human cytomegalovirus infection|Human papillomavirus infection|Human T-cell leukemia virus 1 infection|Kaposi sarcoma-associated herpesvirus infection|Epstein-Barr virus infection|Pathways in cancer|Viral carcinogenesis|Pancreatic cancer|Glioma|Prostate cancer|Melanoma|Bladder cancer|Chronic myeloid leukemia|Small ce…
AL731571.1	1	0.812085912851792	0.00121396091486758	0.00653606699692089	ENSG00000273599	--	lncRNA	novel transcript, antisense to CTBP2
CYB5D1	1	1.17394824620073	9.76646061142519e-05	0.000643728119644828	ENSG00000182224	124637	protein_coding	cytochrome b5 domain containing 1 [Source:HGNC Symbol;Acc:HGNC:26516]		GO:0046872	metal ion binding
APP	1	0.961151153783075	1.56084285190593e-11	2.12689535452751e-10	ENSG00000142192	351	protein_coding	amyloid beta precursor protein [Source:HGNC Symbol;Acc:HGNC:620]		GO:0010629,GO:1904646,GO:0070555,GO:0001774,GO:1901224,GO:0005886,GO:0001934,GO:0010628,GO:1902004,GO:1900272,GO:0005634,GO:0005737,GO:0007399,GO:0016020,GO:0016021,GO:0046872,GO:0003677,GO:0007155,GO:0005794,GO:0005615,GO:0004867,GO:0010951,GO:0042995,GO:0005515,GO:0005576,GO:0006915,GO:0048471,GO:0031410,GO:0010952,GO:0007219,GO:0005790,GO:0005905,GO:0009986,GO:0008201,GO:0042802,GO:0005768,GO:…	negative regulation of gene expression|cellular response to amyloid-beta|response to interleukin-1|microglial cell activation|positive regulation of NIK/NF-kappaB signaling|plasma membrane|positive regulation of protein phosphorylation|positive regulation of gene expression|positive regulation of amyloid-beta formation|negative regulation of long-term synaptic potentiation|nucleus|cytoplasm|nervo…	path:hsa04726,path:hsa05010	Serotonergic synapse|Alzheimer disease
RGMB	1	0.78386652498566	3.20767898860048e-14	5.20870712785121e-13	ENSG00000174136	285704	protein_coding	repulsive guidance molecule BMP co-receptor b [Source:HGNC Symbol;Acc:HGNC:26896]		GO:0007155,GO:0030509,GO:0046658,GO:0042802,GO:0007165,GO:0045893,GO:0005793,GO:0016020,GO:0005886,GO:0005515,GO:0045121,GO:0031225,GO:0015026	cell adhesion|BMP signaling pathway|anchored component of plasma membrane|identical protein binding|signal transduction|positive regulation of transcription, DNA-templated|endoplasmic reticulum-Golgi intermediate compartment|membrane|plasma membrane|protein binding|membrane raft|anchored component of membrane|coreceptor activity
PPARG	1	1.08449299549016	4.28702371656487e-13	6.51616922965077e-12	ENSG00000132170	5468	protein_coding	peroxisome proliferator activated receptor gamma [Source:HGNC Symbol;Acc:HGNC:9236]	THR-like	GO:0003677,GO:0003707,GO:0008270,GO:0006355,GO:0005634,GO:0003700,GO:0043565,GO:0004879,GO:0005737,GO:0043231,GO:0046872,GO:0030522,GO:0048511,GO:0043401,GO:0043537,GO:1905563,GO:1904706,GO:0071404,GO:0016525,GO:0051091,GO:0006919,GO:0045944,GO:1905461,GO:0055088,GO:0042953,GO:0044212,GO:0045893,GO:0032869,GO:0042593,GO:0048662,GO:0005515,GO:0030374,GO:0042802,GO:0000981,GO:0030154,GO:0007186,GO:…	DNA binding|steroid hormone receptor activity|zinc ion binding|regulation of transcription, DNA-templated|nucleus|DNA-binding transcription factor activity|sequence-specific DNA binding|nuclear receptor activity|cytoplasm|intracellular membrane-bounded organelle|metal ion binding|intracellular receptor signaling pathway|rhythmic process|steroid hormone mediated signaling pathway|negative regulati…	path:hsa03320,path:hsa04152,path:hsa04211,path:hsa04380,path:hsa04714,path:hsa05016,path:hsa05200,path:hsa05202,path:hsa05216	PPAR signaling pathway|AMPK signaling pathway|Longevity regulating pathway|Osteoclast differentiation|Thermogenesis|Huntington disease|Pathways in cancer|Transcriptional misregulation in cancer|Thyroid cancer
[truncated: 6,598 more rows]
